# Supplementary material for: Cannabinoid Receptor Type 2 Agonist JWH-133 Stimulates Antiviral Factors and Decreases Proviral, Inflammatory, and Neurotoxic Proteins in HIV-Infected Macrophage Secretome
Source: Int J Mol Sci. 2025 Oct 30;26(21):10596. doi: 10.3390/ijms262110596 (PMC12608856; doi:10.3390/ijms262110596)
Supplement: Supplementary file 1 [file ijms-26-10596-s001.zip]

Archive with 11 entries (11 files):
- Supplementary Figure S1. Venn Diagram_Uninfected Vehicle - Replica.png
- Supplementary Figure S2. Venn Diagram_HIV Vehicle - Replica.png
- Supplementary Figure S3. Venn Diagram_HIV JWH-133 - Replica.png
- Supplementary Table S1. Protein ID uninfected vehicle replicates.xlsx
- Supplementary Table S2. Protein ID HIV vehicle replicates.xlsx
- Supplementary Table S3. Protein ID HIV JWH-133 replicates.xlsx
- Supplementary Table S4. Data Input for Venn Diagram-Fig1.xlsx
- Supplementary Table S5. Venn Diagram Results for Fig 1.xlsx
- Supplementary Table S6. TMT Proteome Discoverer Data.xlsx
- Supplementary Table S7. Common proteins identified that were also found in TMT analyses but did not meet the significance criteria for differentiall.pdf
- Supplementary Table S8. TMT Experimental Design.pdf
