# Supplementary material for: Cannabinoid Receptor Type 2 Agonist JWH-133 Stimulates Antiviral Factors and Decreases Proviral, Inflammatory, and Neurotoxic Proteins in HIV-Infected Macrophage Secretome
Source: Int J Mol Sci. 2025 Oct 30;26(21):10596. doi: 10.3390/ijms262110596 (PMC12608856; doi:10.3390/ijms262110596)
Supplement: Supplementary file 1 [file ijms-26-10596-s001.zip › Supplementary Table S1. Protein ID uninfected vehicle replicates.xlsx]

## Sheet: Uninfected vehicle 1
Checked	Protein FDR Confidence: Sequest HT	Master	Accession	Description	Exp. q-value: Sequest HT	Coverage [%]	Marked as	# Peptides	# PSMs	# Unique Peptides	# AAs	MW [kDa]	calc. pI	Score Sequest HT: Sequest HT	# Peptides (by Search Engine): Sequest HT	Biological Process	Cellular Component	Molecular Function	Pfam IDs	Entrez Gene ID	Gene Symbol	Gene ID	Ensembl Gene ID	WikiPathways	Reactome Pathways	# Protein Pathway Groups	Found in Sample: [S1] Sample1_QE_Alana_21junio2024	# Protein Groups	Modifications
	Checked	Confidence	Annotated Sequence	Modifications	Marked as	# Protein Groups	# Proteins	# PSMs	Master Protein Accessions	Positions in Master Proteins	Modifications in Master Proteins	# Missed Cleavages	Theo. MH+ [Da]	Found in Sample: [S1] Sample1_QE_Alana_21junio2024	Confidence (by Search Engine): Sequest HT	XCorr (by Search Engine): Sequest HT	Sequence in Protein	Positions in Proteins
	FALSE	Medium	[K].AGVETTTPSK.[Q]		Human	1	2	4	P0DOY2	P0DOY2 [51-60]		0	990.51	Medium	Medium	1.46	K.AGVETTTPSK.Q	[51-60]
	FALSE	Medium	[K].YAASSYLSLTPEQWK.[S]		Human	1	7	1	P0DOY2	P0DOY2 [66-80]		0	1743.86	Medium	Medium	1.41	K.YAASSYLSLTPEQWK.S	[66-80]
FALSE	High	Master Protein	P25774	Cathepsin S [OS=Homo sapiens]	0	10	Human	3	4	3	331	37.5	8.34	6.56	3	cell organization and biogenesis;protein metabolism;other metabolic processes;signal transduction;other biological processes	non-structural extracellular;other cytoplasmic organelle;other cell component	enzyme regulator activity;other molecular function	Pf00112, Pf08246	1520	CTSS	B4DWC9; D3DV05; hsa:1520; P25774; Q5T5I0; Q6FHS5; Q9BUG3	ENSG00000163131		Neutrophil degranulation; Degradation of the extracellular matrix; MHC class II antigen presentation; Assembly of collagen fibrils and other multimeric structures; Trafficking and processing of endosomal TLR; Endosomal/Vacuolar pathway	6	High	1
	Checked	Confidence	Annotated Sequence	Modifications	Marked as	# Protein Groups	# Proteins	# PSMs	Master Protein Accessions	Positions in Master Proteins	Modifications in Master Proteins	# Missed Cleavages	Theo. MH+ [Da]	Found in Sample: [S1] Sample1_QE_Alana_21junio2024	Confidence (by Search Engine): Sequest HT	XCorr (by Search Engine): Sequest HT	Sequence in Protein	Positions in Proteins
	FALSE	High	[K].EAVANKGPVSVGVDAR.[H]		Human	1	2	2	P25774	P25774 [240-255]		1	1568.84	High	High	2.51	K.EAVANKGPVSVGVDAR.H	[240-255]
	FALSE	Medium	[K].GPVSVGVDAR.[H]		Human	1	2	1	P25774	P25774 [246-255]		0	956.516	Medium	Medium	1.33	K.GPVSVGVDAR.H	[246-255]
	FALSE	High	[K].LVSLSAQNLVDCSTEK.[Y]	1xCarbamidomethyl [C12]	Human	1	2	1	P25774	P25774 [159-174]		0	1763.88	High	High	2	K.LVSLSAQNLVDCSTEK.Y	[159-174]
FALSE	High	Master Protein	P40925	Malate dehydrogenase, cytoplasmic [OS=Homo sapiens]	0	10	Human	3	3	3	334	36.4	7.36	1.88	3	other metabolic processes	cytosol;cytoskeleton;other cell component	other molecular function	Pf00056, Pf02866	4190	MDH1	B2R5V5; B4DUN2; B7Z3I7; F5H098; hsa:4190; P40925; Q6I9V0	ENSG00000014641	Sterol regulatory element-binding proteins (SREBP) signaling; TCA cycle and deficiency of pyruvate dehydrogenase complex (PDHc); Amino acid metabolism; Clear cell renal cell carcinoma pathways; NAD metabolism in oncogene-induced senescence and mitochondrial dysfunction-associated senescence; TCA cycle in senescence; Glycolysis and gluconeogenesis; Metabolic Epileptic Disorders; HDAC6 interactions…	Gluconeogenesis	10	High	1
	Checked	Confidence	Annotated Sequence	Modifications	Marked as	# Protein Groups	# Proteins	# PSMs	Master Protein Accessions	Positions in Master Proteins	Modifications in Master Proteins	# Missed Cleavages	Theo. MH+ [Da]	Found in Sample: [S1] Sample1_QE_Alana_21junio2024	Confidence (by Search Engine): Sequest HT	XCorr (by Search Engine): Sequest HT	Sequence in Protein	Positions in Proteins
	FALSE	High	[K].FVEGLPINDFSR.[E]		Human	1	3	1	P40925	P40925 [299-310]		0	1393.71	High	High	1.88	K.FVEGLPINDFSR.E	[299-310]
	FALSE	High	[K].GEFVTTVQQR.[G]		Human	1	3	1	P40925	P40925 [221-230]		0	1164.6	High	High	1.55	K.GEFVTTVQQR.G	[221-230]
	FALSE	Medium	[R].KLSSAMSAAK.[A]	1xOxidation [M6]	Human	1	3	1	P40925	P40925 [239-248]		1	1009.53	Medium	Medium	1.39	R.KLSSAMSAAK.A	[239-248]
FALSE	High	Master Protein	P52209	6-phosphogluconate dehydrogenase, decarboxylating [OS=Homo sapiens]	0	10	Human	4	6	4	483	53.1	7.23	10.16	4	other metabolic processes	cytosol	other molecular function	Pf00393, Pf03446	5226	PGD	A8K2Y9; B4DQJ8; hsa:5226; P52209; Q9BWD8	ENSG00000142657	Pentose phosphate metabolism; Nuclear receptors meta-pathway; NRF2 pathway; VEGFA-VEGFR2 signaling; Metabolic reprogramming in colon cancer	NFE2L2 regulates pentose phosphate pathway genes; Pentose phosphate pathway	7	High	1
	Checked	Confidence	Annotated Sequence	Modifications	Marked as	# Protein Groups	# Proteins	# PSMs	Master Protein Accessions	Positions in Master Proteins	Modifications in Master Proteins	# Missed Cleavages	Theo. MH+ [Da]	Found in Sample: [S1] Sample1_QE_Alana_21junio2024	Confidence (by Search Engine): Sequest HT	XCorr (by Search Engine): Sequest HT	Sequence in Protein	Positions in Proteins
	FALSE	High	[K].AGQAVDDFIEK.[L]		Human	1	2	2	P52209	P52209 [77-87]		0	1192.58	High	High	1.86	K.AGQAVDDFIEK.L	[77-87]
	FALSE	High	[K].GILFVGSGVSGGEEGAR.[Y]		Human	1	2	1	P52209	P52209 [120-136]		0	1591.81	High	High	2.56	K.GILFVGSGVSGGEEGAR.Y	[120-136]
	FALSE	High	[R].RIILLVK.[A]		Human	1	2	2	P52209	P52209 [70-76]		1	854.619	High	High	1.65	R.RIILLVK.A	[70-76]
	FALSE	High	[K].SAVENCQDSWR.[R]	1xCarbamidomethyl [C6]	Human	1	2	1	P52209	P52209 [397-407]		0	1351.57	High	High	2.44	K.SAVENCQDSWR.R	[397-407]
FALSE	High	Master Protein	P11413	Glucose-6-phosphate 1-dehydrogenase [OS=Homo sapiens]	0	10	Human	4	4	4	515	59.2	6.84	1.97	4	other metabolic processes;stress response;other biological processes	plasma membrane;other membranes;cytosol;cytoskeleton;other cell component	other molecular function	Pf00479, Pf02781	2539	G6PD	D3DWX9; hsa:2539; P11413; Q16000; Q16765; Q8IU70; Q8IU88; Q8IUA6; Q96PQ2	ENSG00000160211	Glutathione metabolism; Pentose phosphate metabolism; Cori cycle; Vitamin D receptor pathway; Nuclear receptors meta-pathway; NRF2 pathway; ATM signaling in development and disease ; Metabolic reprogramming in colon cancer; Vitamin D-sensitive calcium signaling in depression; Pentose phosphate pathway in senescent cells; NAD metabolism in oncogene-induced senescence and mitochondrial dysfunction-…	TP53 Regulates Metabolic Genes; NFE2L2 regulates pentose phosphate pathway genes; Pentose phosphate pathway	16	High	1
	Checked	Confidence	Annotated Sequence	Modifications	Marked as	# Protein Groups	# Proteins	# PSMs	Master Protein Accessions	Positions in Master Proteins	Modifications in Master Proteins	# Missed Cleavages	Theo. MH+ [Da]	Found in Sample: [S1] Sample1_QE_Alana_21junio2024	Confidence (by Search Engine): Sequest HT	XCorr (by Search Engine): Sequest HT	Sequence in Protein	Positions in Proteins
	FALSE	High	[R].DGLLPENTFIVGYAR.[S]		Human	1	3	1	P11413	P11413 [58-72]		0	1664.86	High	High	1.97	R.DGLLPENTFIVGYAR.S	[58-72]
	FALSE	Medium	[K].KPGMFFNPEESELDLTYGNR.[Y]	1xOxidation [M4]	Human	1	3	1	P11413	P11413 [408-427]		0	2360.09	Medium	Medium	1.57	K.KPGMFFNPEESELDLTYGNR.Y	[408-427]
	FALSE	High	[R].IFGPIWNR.[D]		Human	1	3	1	P11413	P11413 [220-227]		0	1002.55	High	High	1.57	R.IFGPIWNR.D	[220-227]
	FALSE	Medium	[K].RNELVIR.[V]		Human	1	3	1	P11413	P11413 [387-393]		1	899.542	Medium	Medium	1.38	K.RNELVIR.V	[387-393]
FALSE	High	Master Protein	P52790	Hexokinase-3 [OS=Homo sapiens]	0	10	Human	8	9	8	923	99	5.4	9.42	8	other metabolic processes;other biological processes	non-structural extracellular;cytosol;mitochondrion;other cell component	kinase activity;other molecular function	Pf00349, Pf03727	3101	HK3	hsa:3101; P52790; Q8N1E7	ENSG00000160883	Clear cell renal cell carcinoma pathways; PI3K/AKT/mTOR - vitamin D3 signaling; Metabolic reprogramming in colon cancer; Glycolysis and gluconeogenesis; Metabolic Epileptic Disorders; 5q35 copy number variation; UDP-derived sugars synthesis in fibroblasts	Neutrophil degranulation; Glycolysis	9	High	1
	Checked	Confidence	Annotated Sequence	Modifications	Marked as	# Protein Groups	# Proteins	# PSMs	Master Protein Accessions	Positions in Master Proteins	Modifications in Master Proteins	# Missed Cleavages	Theo. MH+ [Da]	Found in Sample: [S1] Sample1_QE_Alana_21junio2024	Confidence (by Search Engine): Sequest HT	XCorr (by Search Engine): Sequest HT	Sequence in Protein	Positions in Proteins
	FALSE	High	[K].ASDCEGQDVVSLLR.[E]	1xCarbamidomethyl [C4]	Human	1	1	1	P52790	P52790 [631-644]		0	1548.73	High	High	2.11	K.ASDCEGQDVVSLLR.E	[631-644]
	FALSE	High	[R].EQQTLQVAVATGGR.[V]		Human	1	1	1	P52790	P52790 [415-428]		0	1457.77	High	High	1.69	R.EQQTLQVAVATGGR.V	[415-428]
	FALSE	Medium	[R].FDASVDQASINPGK.[Q]		Human	1	1	1	P52790	P52790 [731-744]		0	1448.7	Medium	Medium	1.32	R.FDASVDQASINPGK.Q	[731-744]
	FALSE	High	[R].GVAMVTAVAAR.[L]	1xOxidation [M4]	Human	1	1	2	P52790	P52790 [465-475]		0	1061.58	High	High	1.79	R.GVAMVTAVAAR.L	[465-475]
	FALSE	High	[R].LLEETLAPFR.[L]		Human	1	1	1	P52790	P52790 [482-491]		0	1188.66	High	High	2.22	R.LLEETLAPFR.L	[482-491]
	FALSE	High	[K].MIGGLYLGELVR.[L]	1xOxidation [M1]	Human	1	1	1	P52790	P52790 [309-320]		0	1336.73	High	High	1.6	K.MIGGLYLGELVR.L	[309-320]
	FALSE	Medium	[KR].MLPTFVR.[SA]	1xOxidation [M1]	Human	1	9	1	P52790	P52790 [521-527]		0	879.476	Medium	Medium	1.4	R.MLPTFVR.A	[521-527]
	FALSE	Medium	[R].NVAGVPGDSGR.[M]		Human	1	1	1	P52790	P52790 [698-708]		0	1028.51	Medium	Medium	1.47	R.NVAGVPGDSGR.M	[698-708]
FALSE	High	Master Protein	P07900	Heat shock protein HSP 90-alpha [OS=Homo sapiens]	0	11	Human	7	9	4	732	84.6	5.02	7.45	7	cell organization and biogenesis;protein metabolism;DNA metabolism;other metabolic processes;stress response;transport;developmental processes;other biological processes	non-structural extracellular;extracellular matrix;plasma membrane;other membranes;cytosol;cytoskeleton;mitochondrion;nucleus;other cytoplasmic organelle;other cell component	signal transduction activity or receptor binding;enzyme regulator activity;cytoskeletal activity;nucleic acid binding activity;other molecular function	Pf00183, Pf13589	3320	HSP90AA1	A8K500; B3KPJ9; hsa:3320; P07900; Q2PP14; Q5CAQ6; Q5CAQ7; Q9BVQ5	ENSG00000080824	Nucleotide-binding oligomerization domain (NOD) pathway; TNF-alpha signaling pathway; Corticotropin-releasing hormone signaling pathway; Aryl hydrocarbon receptor pathway; Ebstein-Barr virus LMP1 signaling; Aryl hydrocarbon receptor pathway; Constitutive androstane receptor pathway; Pregnane X receptor pathway; Glucocorticoid receptor pathway; Nuclear receptors meta-pathway; NRF2 pathway; Photody…	Regulation of actin dynamics for phagocytic cup formation; Potential therapeutics for SARS; Interleukin-4 and Interleukin-13 signaling; Neutrophil degranulation; The role of GTSE1 in G2/M progression after G2 checkpoint; HSP90 chaperone cycle for steroid hormone receptors (SHR) in the presence of ligand; Recruitment of NuMA to mitotic centrosomes; Aggrephagy; SARS-CoV-2 activates/modulates innate…	71	High	1
	Checked	Confidence	Annotated Sequence	Modifications	Marked as	# Protein Groups	# Proteins	# PSMs	Master Protein Accessions	Positions in Master Proteins	Modifications in Master Proteins	# Missed Cleavages	Theo. MH+ [Da]	Found in Sample: [S1] Sample1_QE_Alana_21junio2024	Confidence (by Search Engine): Sequest HT	XCorr (by Search Engine): Sequest HT	Sequence in Protein	Positions in Proteins
	FALSE	High	[K].ADLINNLGTIAK.[SF]		Human	2	5	3	P07900; P08238	P07900 [101-112]; P08238 [96-107]		0	1242.71	High	High	1.85	K.ADLINNLGTIAK.S	[101-112]
	FALSE	Medium	[RK].AILFVPR.[R]		Human	1	7	2	P07900	P07900 [339-345]		0	815.514	Medium	Medium	1.39	R.ALLFVPR.R	[339-345]
	FALSE	High	[K].DQVANSAFVER.[L]		Human	1	2	1	P07900	P07900 [500-510]		0	1235.6	High	High	1.86	K.DQVANSAFVER.L	[500-510]
	FALSE	Medium	[R].ELISNSSDALDKIR.[Y]		Human	1	2	1	P07900	P07900 [47-60]		1	1560.82	Medium	Medium	1.51	R.ELISNSSDALDKIR.Y	[47-60]
	FALSE	High	[R].GVVDSEDIPLNLSR.[E]		Human	2	5	2	P07900; P08238	P07900 [387-400]; P08238 [379-392]		0	1513.79	High	High	2.05	R.GVVDSEDLPLNISR.E	[387-400]
	FALSE	High	[R].RAPFDLFENR.[K]		Human	1	2	1	P07900	P07900 [346-355]		1	1264.64	High	High	1.81	R.RAPFDLFENR.K	[346-355]
	FALSE	Medium	[R].TLTIVDTGIGMTK.[A]	1xOxidation [M11]	Human	2	4	2	P07900; P08238	P07900 [88-100]; P08238 [83-95]		0	1365.73	Medium	Medium	1.33	R.TLTIVDTGIGMTK.A	[88-100]
FALSE	High	Master Protein	P68104	Elongation factor 1-alpha 1 [OS=Homo sapiens]	0	11	Human	4	5	4	462	50.1	9.01	3.94	4	protein metabolism;other metabolic processes;other biological processes	non-structural extracellular;plasma membrane;other membranes;cytosol;cytoskeleton;translational apparatus;nucleus;other cytoplasmic organelle;other cell component	nucleic acid binding activity;other molecular function	Pf00009, Pf03143, Pf03144	1915	EEF1A1	hsa:1915; P04719; P04720; P68104; Q6IQ15	ENSG00000156508	Translation factors; Fragile X syndrome; 2q37 copy number variation syndrome	Neutrophil degranulation; Chaperone Mediated Autophagy; Protein methylation; HSF1 activation; Peptide chain elongation; SARS-CoV-1 modulates host translation machinery	10	High	1
	Checked	Confidence	Annotated Sequence	Modifications	Marked as	# Protein Groups	# Proteins	# PSMs	Master Protein Accessions	Positions in Master Proteins	Modifications in Master Proteins	# Missed Cleavages	Theo. MH+ [Da]	Found in Sample: [S1] Sample1_QE_Alana_21junio2024	Confidence (by Search Engine): Sequest HT	XCorr (by Search Engine): Sequest HT	Sequence in Protein	Positions in Proteins
	FALSE	High	[K].IGGIGTVPVGR.[V]		Human	1	3	2	P68104	P68104 [256-266]		0	1025.61	High	High	1.66	K.IGGIGTVPVGR.V	[256-266]
	FALSE	Medium	[K].QLIVGVNK.[M]		Human	1	3	1	P68104	P68104 [147-154]		0	870.541	Medium	Medium	1.34	K.QLIVGVNK.M	[147-154]
	FALSE	Medium	[R].QTVAVGVIK.[NA]		Human	1	3	1	P68104	P68104 [431-439]		0	914.567	Medium	Medium	1.3	R.QTVAVGVIK.A	[431-439]
	FALSE	High	[R].VETGVLKPGMVVTFAPVNVTTEVK.[S]	1xOxidation [M10]	Human	1	2	1	P68104	P68104 [267-290]		0	2531.38	High	High	2.29	R.VETGVLKPGMVVTFAPVNVTTEVK.S	[267-290]
FALSE	High	Master Protein	Q71U36	Tubulin alpha-1A chain [OS=Homo sapiens]	0.01	11	Human	4	6	4	451	50.1	5.06	0	4	cell cycle OR cell proliferation;cell organization and biogenesis;other metabolic processes;transport;developmental processes;signal transduction;other biological processes	plasma membrane;other membranes;cytosol;cytoskeleton;other cytoplasmic organelle;other cell component	cytoskeletal activity;other molecular function	Pf00091, Pf03953	7846	TUBA1A	A8K0B8; G3V1U9; hsa:7846; P04687; P05209; Q71U36	ENSG00000167552	Alzheimer's disease and miRNA effects; Pathogenic Escherichia coli infection; Parkin-ubiquitin proteasomal system pathway; Alzheimer's disease; PAFAH1B1 copy number variation	RHO GTPases Activate Formins; Separation of Sister Chromatids; The role of GTSE1 in G2/M progression after G2 checkpoint; Aggrephagy; Regulation of PLK1 Activity at G2/M Transition; HSP90 chaperone cycle for steroid hormone receptors (SHR) in the presence of ligand; PKR-mediated signaling; Recycling pathway of L1; MHC class II antigen presentation; COPI-mediated anterograde transport; COPI-indepe…	42	High	1
	Checked	Confidence	Annotated Sequence	Modifications	Marked as	# Protein Groups	# Proteins	# PSMs	Master Protein Accessions	Positions in Master Proteins	Modifications in Master Proteins	# Missed Cleavages	Theo. MH+ [Da]	Found in Sample: [S1] Sample1_QE_Alana_21junio2024	Confidence (by Search Engine): Sequest HT	XCorr (by Search Engine): Sequest HT	Sequence in Protein	Positions in Proteins
	FALSE	Medium	[K].DVNAAIATIK.[T]		Human	1	8	2	Q71U36	Q71U36 [327-336]		0	1015.58	Medium	Medium	1.37	K.DVNAAIATIK.T	[327-336]
	FALSE	High	[K].EIIDLVLDR.[I]		Human	1	4	2	Q71U36	Q71U36 [113-121]		0	1085.62	High	High	1.54	K.EIIDLVLDR.I	[113-121]
	FALSE	Medium	[R].NLDIERPTYTNLNR.[L]		Human	1	11	1	Q71U36	Q71U36 [216-229]		0	1718.88	Medium	Medium	1.58	R.NLDIERPTYTNLNR.L	[216-229]
	FALSE	Medium	[K].VGINYQPPTVVPGGDLAK.[V]		Human	1	12	1	Q71U36	Q71U36 [353-370]		0	1824.99	Medium	Medium	1.4	K.VGINYQPPTVVPGGDLAK.V	[353-370]
FALSE	High	Master Protein	P01024	Complement C3 [OS=Homo sapiens]	0	11	Human	13	18	13	1663	187	6.4	18.7	13	cell organization and biogenesis;other metabolic processes;stress response;developmental processes;signal transduction;other biological processes	non-structural extracellular;plasma membrane;other membranes;ER/Golgi;other cytoplasmic organelle;other cell component	signal transduction activity or receptor binding;enzyme regulator activity	Pf00207, Pf01759, Pf01821, Pf01835, Pf07677, Pf07678, Pf07703, Pf17789, Pf17790, Pf17791, Pf21308, Pf21406	718	C3	A7E236; hsa:718; P01024	ENSG00000125730	Allograft rejection; Complement system; Dengue-2 interactions with complement and coagulation cascades; TYROBP causal network in microglia; Cells and molecules involved in local acute inflammatory response ; 16p11.2 distal deletion syndrome; Complement system in neuronal development and plasticity; Acquired partial lipodystrophy / Barraquer-Simons syndrome; Complement-mediated inflammation of pul…	Neutrophil degranulation; Immunoregulatory interactions between a Lymphoid and a non-Lymphoid cell; Regulation of Complement cascade; G alpha (i) signalling events; Peptide ligand-binding receptors; Regulation of Insulin-like Growth Factor (IGF) transport and uptake by Insulin-like Growth Factor Binding Proteins (IGFBPs); Post-translational protein phosphorylation; Purinergic signaling in leishma…	22	High	1
	Checked	Confidence	Annotated Sequence	Modifications	Marked as	# Protein Groups	# Proteins	# PSMs	Master Protein Accessions	Positions in Master Proteins	Modifications in Master Proteins	# Missed Cleavages	Theo. MH+ [Da]	Found in Sample: [S1] Sample1_QE_Alana_21junio2024	Confidence (by Search Engine): Sequest HT	XCorr (by Search Engine): Sequest HT	Sequence in Protein	Positions in Proteins
	FALSE	Medium	[K].GYTQQLAFR.[Q]		Human	1	1	1	P01024	P01024 [1052-1060]		0	1083.56	Medium	Medium	1.51	K.GYTQQLAFR.Q	[1052-1060]
	FALSE	High	[R].ILLQGTPVAQMTEDAVDAER.[L]	1xOxidation [M11]	Human	1	1	2	P01024	P01024 [980-999]		0	2173.08	High	High	2.14	R.ILLQGTPVAQMTEDAVDAER.L	[980-999]
	FALSE	Medium	[R].IPIEDGSGEVVLSR.[K]		Human	1	1	1	P01024	P01024 [291-304]		0	1470.78	Medium	Medium	1.35	R.IPIEDGSGEVVLSR.K	[291-304]
	FALSE	High	[R].LPYSVVR.[N]		Human	1	1	1	P01024	P01024 [835-841]		0	833.488	High	High	1.63	R.LPYSVVR.N	[835-841]
	FALSE	High	[R].LVAYYTLIGASGQR.[E]		Human	1	1	1	P01024	P01024 [531-544]		0	1511.82	High	High	2.48	R.LVAYYTLIGASGQR.E	[531-544]
	FALSE	High	[R].NEQVEIR.[A]		Human	1	1	2	P01024	P01024 [842-848]		0	887.458	High	High	1.74	R.NEQVEIR.A	[842-848]
	FALSE	High	[K].NTMILEICTR.[Y]	1xCarbamidomethyl [C8]; 1xOxidation [M3]	Human	1	1	1	P01024	P01024 [1382-1391]		0	1266.62	High	High	2.36	K.NTMILEICTR.Y	[1382-1391]
	FALSE	High	[R].SEETKENEGFTVTAEGK.[G]		Human	1	1	1	P01024	P01024 [1321-1337]		1	1855.86	High	High	1.72	R.SEETKENEGFTVTAEGK.G	[1321-1337]
	FALSE	High	[K].SGQSEDRQPVPGQQMTLK.[I]	1xOxidation [M15]	Human	1	1	1	P01024	P01024 [567-584]		1	2001.97	High	High	1.76	K.SGQSEDRQPVPGQQMTLK.I	[567-584]
	FALSE	High	[K].SGSDEVQVGQQR.[T]		Human	1	1	2	P01024	P01024 [1571-1582]		0	1289.61	High	High	2.39	K.SGSDEVQVGQQR.T	[1571-1582]
	FALSE	Medium	[R].TELRPGETLNVNFLLR.[M]		Human	1	1	2	P01024	P01024 [463-478]		0	1872.03	Medium	Medium	1.45	R.TELRPGETLNVNFLLR.M	[463-478]
	FALSE	High	[K].TIYTPGSTVLYR.[I]		Human	1	1	1	P01024	P01024 [137-148]		0	1370.73	High	High	1.93	K.TIYTPGSTVLYR.I	[137-148]
	FALSE	High	[R].VPVAVQGEDTVQSLTQGDGVAK.[L]		Human	1	1	2	P01024	P01024 [387-408]		0	2198.13	High	High	2	R.VPVAVQGEDTVQSLTQGDGVAK.L	[387-408]
FALSE	High	Master Protein	Q99536	Synaptic vesicle membrane protein VAT-1 homolog [OS=Homo sapiens]	0	12	Human	3	3	3	393	41.9	6.29	5.04	3	other biological processes	non-structural extracellular;other membranes;mitochondrion;other cytoplasmic organelle	other molecular function	Pf08240, Pf13602	10493	VAT1	A8K345; B0AZP7; B4DPX4; hsa:10493; Q13035; Q5BKZ7; Q96A39; Q99536; Q9BUT8	ENSG00000108828		Neutrophil degranulation	1	High	1
	Checked	Confidence	Annotated Sequence	Modifications	Marked as	# Protein Groups	# Proteins	# PSMs	Master Protein Accessions	Positions in Master Proteins	Modifications in Master Proteins	# Missed Cleavages	Theo. MH+ [Da]	Found in Sample: [S1] Sample1_QE_Alana_21junio2024	Confidence (by Search Engine): Sequest HT	XCorr (by Search Engine): Sequest HT	Sequence in Protein	Positions in Proteins
	FALSE	High	[K].GVDIVMDPLGGSDTAK.[G]	1xOxidation [M6]	Human	1	3	1	Q99536	Q99536 [256-271]		0	1590.77	High	High	1.69	K.GVDIVMDPLGGSDTAK.G	[256-271]
	FALSE	High	[K].LQSRPAAPPAPGPGQLTLR.[L]		Human	1	1	1	Q99536	Q99536 [64-82]		0	1927.09	High	High	3.35	K.LQSRPAAPPAPGPGQLTLR.L	[64-82]
	FALSE	Medium	[K].VLLVPGPEKEN.[-]		Human	1	3	1	Q99536	Q99536 [383-393]		1	1194.67	Medium	Medium	1.43	K.VLLVPGPEKEN.-	[383-393]
FALSE	High	Master Protein	P13686	Tartrate-resistant acid phosphatase type 5 [OS=Homo sapiens]	0	13	Human	3	10	3	325	36.6	8.7	21.99	3	other metabolic processes;stress response;developmental processes;other biological processes	other membranes;cytosol;other cytoplasmic organelle	other molecular function	Pf00149	54	ACP5	A8K3V2; hsa:54; P13686; Q2TAB1; Q6IAS6; Q9UCJ5; Q9UCJ6; Q9UCJ7	ENSG00000102575	Osteoclast signaling; RANKL/RANK signaling pathway	Vitamin B2 (riboflavin) metabolism	3	High	1
	Checked	Confidence	Annotated Sequence	Modifications	Marked as	# Protein Groups	# Proteins	# PSMs	Master Protein Accessions	Positions in Master Proteins	Modifications in Master Proteins	# Missed Cleavages	Theo. MH+ [Da]	Found in Sample: [S1] Sample1_QE_Alana_21junio2024	Confidence (by Search Engine): Sequest HT	XCorr (by Search Engine): Sequest HT	Sequence in Protein	Positions in Proteins
	FALSE	High	[K].EMTVTYIEASGK.[S]	1xOxidation [M2]	Human	1	1	2	P13686	P13686 [301-312]		0	1344.64	High	High	1.92	K.EMTVTYIEASGK.S	[301-312]
	FALSE	High	[R].FQETFEDVFSDR.[S]		Human	1	1	7	P13686	P13686 [86-97]		0	1519.67	High	High	3.21	R.FQETFEDVFSDR.S	[86-97]
	FALSE	Medium	[R].FVAVGDWGGVPNAPFHTAR.[E]		Human	1	1	1	P13686	P13686 [28-46]		0	1998	Medium	Medium	1.43	R.FVAVGDWGGVPNAPFHTAR.E	[28-46]
FALSE	High	Master Protein	P00558	Phosphoglycerate kinase 1 [OS=Homo sapiens]	0	13	Human	3	5	3	417	44.6	8.1	7.07	3	protein metabolism;other metabolic processes;stress response;other biological processes	non-structural extracellular;other membranes;cytosol	kinase activity;other molecular function	Pf00162	5230	PGK1	A8K4W6; B7Z7A9; hsa:5230; P00558; Q5J7W1; Q6IBT6; Q8NI87	ENSG00000102144	Cori cycle; Photodynamic therapy-induced HIF-1 survival signaling; VEGFA-VEGFR2 signaling; Clear cell renal cell carcinoma pathways; Metabolic reprogramming in colon cancer; Aerobic glycolysis; Glycolysis in senescence; Warburg effect modulated by deubiquitinating enzymes and their substrates; Glycolysis and gluconeogenesis; Metabolic Epileptic Disorders	Glycolysis; Gluconeogenesis; Manipulation of host energy metabolism	13	High	1
	Checked	Confidence	Annotated Sequence	Modifications	Marked as	# Protein Groups	# Proteins	# PSMs	Master Protein Accessions	Positions in Master Proteins	Modifications in Master Proteins	# Missed Cleavages	Theo. MH+ [Da]	Found in Sample: [S1] Sample1_QE_Alana_21junio2024	Confidence (by Search Engine): Sequest HT	XCorr (by Search Engine): Sequest HT	Sequence in Protein	Positions in Proteins
	FALSE	High	[K].ALESPERPFLAILGGAK.[V]		Human	1	2	1	P00558	P00558 [200-216]		0	1769	High	High	2.3	K.ALESPERPFLAILGGAK.V	[200-216]
	FALSE	High	[K].ITLPVDFVTADKFDENAK.[T]		Human	1	2	3	P00558	P00558 [280-297]		1	2023.04	High	High	3.06	K.ITLPVDFVTADKFDENAK.T	[280-297]
	FALSE	High	[K].VLNNMEIGTSLFDEEGAK.[I]	1xOxidation [M5]	Human	1	2	1	P00558	P00558 [247-264]		0	1982.94	High	High	1.71	K.VLNNMEIGTSLFDEEGAK.I	[247-264]
FALSE	High	Master Protein	P18669	Phosphoglycerate mutase 1 [OS=Homo sapiens]	0	13	Human	3	3	3	254	28.8	7.18	4.65	3	other metabolic processes;other biological processes	non-structural extracellular;cytosol;other cell component	other molecular function	Pf00300	5223	PGAM1	hsa:5223; P18669; Q9BWC0	ENSG00000171314	Cori cycle; Metabolic reprogramming in colon cancer; Warburg effect modulated by deubiquitinating enzymes and their substrates; Glycolysis and gluconeogenesis; Metabolic Epileptic Disorders	Neutrophil degranulation; Glycolysis; Gluconeogenesis	8	High	1
	Checked	Confidence	Annotated Sequence	Modifications	Marked as	# Protein Groups	# Proteins	# PSMs	Master Protein Accessions	Positions in Master Proteins	Modifications in Master Proteins	# Missed Cleavages	Theo. MH+ [Da]	Found in Sample: [S1] Sample1_QE_Alana_21junio2024	Confidence (by Search Engine): Sequest HT	XCorr (by Search Engine): Sequest HT	Sequence in Protein	Positions in Proteins
	FALSE	Medium	[K].AMEAVAAQGK.[A]	1xOxidation [M2]	Human	1	2	1	P18669	P18669 [242-251]		0	991.488	Medium	Medium	1.33	K.AMEAVAAQGK.A	[242-251]
	FALSE	High	[R].KAMEAVAAQGK.[A]	1xOxidation [M3]	Human	1	2	1	P18669	P18669 [241-251]		1	1119.58	High	High	2.33	R.KAMEAVAAQGK.A	[241-251]
	FALSE	High	[R].YADLTEDQLPSCESLKDTIAR.[A]	1xCarbamidomethyl [C12]	Human	1	1	1	P18669	P18669 [142-162]		1	2425.16	High	High	2.32	R.YADLTEDQLPSCESLKDTIAR.A	[142-162]
FALSE	High	Master Protein	P02647	Apolipoprotein A-I [OS=Homo sapiens]	0	13	Human	4	5	4	267	30.8	5.76	3.5	4	cell cycle OR cell proliferation;cell organization and biogenesis;protein metabolism;other metabolic processes;transport;developmental processes;signal transduction;other biological processes	non-structural extracellular;plasma membrane;other membranes;cytosol;ER/Golgi;other cytoplasmic organelle;other cell component	signal transduction activity or receptor binding;transporter activity;enzyme regulator activity;other molecular function	Pf01442	335	APOA1	A8K866; hsa:335; P02647; Q6LDN9; Q6Q785; Q9UCS8; Q9UCT8	ENSG00000118137	Selenium micronutrient network; Vitamin B12 metabolism; Folate metabolism; Complement system; PPAR-alpha pathway; Nuclear receptors meta-pathway; PPAR signaling pathway; Statin inhibition of cholesterol production; Familial hyperlipidemia type 1; Familial hyperlipidemia type 2; Familial hyperlipidemia type 3; Familial hyperlipidemia type 4; Familial hyperlipidemia type 5; Cholesterol metabolism; …	Platelet degranulation ; Scavenging of heme from plasma; PPARA activates gene expression; Amyloid fiber formation; Scavenging by Class B Receptors; Heme signaling; Regulation of Insulin-like Growth Factor (IGF) transport and uptake by Insulin-like Growth Factor Binding Proteins (IGFBPs); Post-translational protein phosphorylation; Retinoid metabolism and transport; HDL clearance; Defective ABCA1 …	32	High	1
	Checked	Confidence	Annotated Sequence	Modifications	Marked as	# Protein Groups	# Proteins	# PSMs	Master Protein Accessions	Positions in Master Proteins	Modifications in Master Proteins	# Missed Cleavages	Theo. MH+ [Da]	Found in Sample: [S1] Sample1_QE_Alana_21junio2024	Confidence (by Search Engine): Sequest HT	XCorr (by Search Engine): Sequest HT	Sequence in Protein	Positions in Proteins
	FALSE	High	[R].AELQEGAR.[Q]		Human	1	1	2	P02647	P02647 [148-155]		0	873.442	High	High	1.56	R.AELQEGAR.Q	[148-155]
	FALSE	Medium	[K].DSGRDYVSQFEGSALGK.[Q]		Human	1	1	1	P02647	P02647 [48-64]		1	1815.85	Medium	Medium	1.57	K.DSGRDYVSQFEGSALGK.Q	[48-64]
	FALSE	High	[R].DYVSQFEGSALGK.[Q]		Human	1	1	1	P02647	P02647 [52-64]		0	1400.67	High	High	1.74	R.DYVSQFEGSALGK.Q	[52-64]
	FALSE	High	[R].QGLLPVLESFK.[V]		Human	1	1	1	P02647	P02647 [240-250]		0	1230.71	High	High	1.75	R.QGLLPVLESFK.V	[240-250]
FALSE	High	Master Protein	P30041	Peroxiredoxin-6 [OS=Homo sapiens]	0	14	Human	3	3	3	224	25	6.38	1.74	3	other metabolic processes;stress response;other biological processes	non-structural extracellular;cytosol;mitochondrion;nucleus;other cytoplasmic organelle;other cell component	other molecular function	Pf00578, Pf10417	9588	PRDX6	A8JZY7; hsa:9588; P30041; P32077; Q5TAH4; Q5ZEZ8	ENSG00000117592	Nuclear receptors meta-pathway; NRF2 pathway; VEGFA-VEGFR2 signaling	Neutrophil degranulation; Detoxification of Reactive Oxygen Species	5	High	1
	Checked	Confidence	Annotated Sequence	Modifications	Marked as	# Protein Groups	# Proteins	# PSMs	Master Protein Accessions	Positions in Master Proteins	Modifications in Master Proteins	# Missed Cleavages	Theo. MH+ [Da]	Found in Sample: [S1] Sample1_QE_Alana_21junio2024	Confidence (by Search Engine): Sequest HT	XCorr (by Search Engine): Sequest HT	Sequence in Protein	Positions in Proteins
	FALSE	High	[R].DFTPVCTTELGR.[A]	1xCarbamidomethyl [C6]	Human	1	1	1	P30041	P30041 [42-53]		0	1395.66	High	High	1.59	R.DFTPVCTTELGR.A	[42-53]
	FALSE	High	[K].LSILYPATTGR.[N]		Human	1	1	1	P30041	P30041 [145-155]		0	1191.67	High	High	1.74	K.LSILYPATTGR.N	[145-155]
	FALSE	Medium	[R].VVFVFGPDK.[K]		Human	1	1	1	P30041	P30041 [133-141]		0	1007.56	Medium	Medium	1.36	R.VVFVFGPDK.K	[133-141]
FALSE	High	Master Protein	P00738	Haptoglobin [OS=Homo sapiens]	0	14	Human	4	8	4	406	45.2	6.58	3.5	4	stress response;other biological processes	non-structural extracellular;other cell component	other molecular function	Pf00089	3240	HP	B0AZL5; hsa:3240; P00737; P00738; Q0VAC4; Q0VAC5; Q2PP15; Q3B7J0; Q6LBY9; Q9UC67	ENSG00000257017	Network map of SARS-CoV-2 signaling pathway	Scavenging of heme from plasma; Neutrophil degranulation	3	High	1
	Checked	Confidence	Annotated Sequence	Modifications	Marked as	# Protein Groups	# Proteins	# PSMs	Master Protein Accessions	Positions in Master Proteins	Modifications in Master Proteins	# Missed Cleavages	Theo. MH+ [Da]	Found in Sample: [S1] Sample1_QE_Alana_21junio2024	Confidence (by Search Engine): Sequest HT	XCorr (by Search Engine): Sequest HT	Sequence in Protein	Positions in Proteins
	FALSE	High	[K].DIAPTLTLYVGKK.[Q]		Human	1	4	2	P00738	P00738 [216-228]		1	1418.83	High	High	1.8	K.DIAPTLTLYVGKK.Q	[216-228]
	FALSE	High	[K].SCAVAEYGVYVK.[V]	1xCarbamidomethyl [C2]	Human	1	4	1	P00738	P00738 [380-391]		0	1345.65	High	High	1.86	K.SCAVAEYGVYVK.V	[380-391]
	FALSE	Medium	[R].VMPICLPSKDYAEVGR.[V]	1xCarbamidomethyl [C5]; 1xOxidation [M2]	Human	1	2	2	P00738	P00738 [262-277]		1	1850.91	Medium	Medium	1.58	R.VMPICLPSKDYAEVGR.V	[262-277]
	FALSE	High	[K].YVMLPVADQDQCIR.[H]	1xCarbamidomethyl [C12]; 1xOxidation [M3]	Human	1	2	3	P00738	P00738 [298-311]		0	1723.81	High	High	1.64	K.YVMLPVADQDQCIR.H	[298-311]
FALSE	High	Master Protein	P01876-1	Isoform 1 of Immunoglobulin heavy constant alpha 1 [OS=Homo sapiens]	0	15	Human	4	7	4	353	37.6	6.51	9.32	4						IGHA1	P01876-1				0	High	1
	Checked	Confidence	Annotated Sequence	Modifications	Marked as	# Protein Groups	# Proteins	# PSMs	Master Protein Accessions	Positions in Master Proteins	Modifications in Master Proteins	# Missed Cleavages	Theo. MH+ [Da]	Found in Sample: [S1] Sample1_QE_Alana_21junio2024	Confidence (by Search Engine): Sequest HT	XCorr (by Search Engine): Sequest HT	Sequence in Protein	Positions in Proteins
	FALSE	High	[R].DASGVTFTWTPSSGK.[S]		Human	1	2	1	P01876-1	P01876-1 [154-168]		0	1540.73	High	High	1.83	R.DASGVTFTWTPSSGK.S	[154-168]
	FALSE	High	[R].QEPSQGTTTFAVTSILR.[V]		Human	1	2	2	P01876-1	P01876-1 [283-299]		0	1835.95	High	High	1.89	R.QEPSQGTTTFAVTSILR.V	[283-299]
	FALSE	High	[K].SAVQGPPER.[D]		Human	1	4	3	P01876-1	P01876-1 [169-177]		0	940.485	High	High	2.06	K.SAVQGPPER.D	[169-177]
	FALSE	High	[K].TFTCTAAYPESK.[T]	1xCarbamidomethyl [C4]	Human	1	2	1	P01876-1	P01876-1 [201-212]		0	1375.62	High	High	1.63	K.TFTCTAAYPESK.T	[201-212]
FALSE	High	Master Protein	P11142	Heat shock cognate 71 kDa protein [OS=Homo sapiens]	0	15	Human	7	11	7	646	70.9	5.52	8.01	7	cell organization and biogenesis;protein metabolism;RNA metabolism OR transcription;other metabolic processes;stress response;transport;other biological processes	non-structural extracellular;plasma membrane;other membranes;cytosol;nucleus;other cytoplasmic organelle;other cell component	signal transduction activity or receptor binding;other molecular function	Pf00012	3312	HSPA8	hsa:3312; P11142; Q9H3R6	ENSG00000109971	Parkin-ubiquitin proteasomal system pathway; MAPK signaling pathway; Exercise-induced circadian regulation; Measles virus infection; Opioid receptor pathways; Extrafollicular and follicular B cell activation by SARS-CoV-2; 1p36 copy number variation syndrome; HDAC6 interactions in the central nervous system	Neutrophil degranulation; Clathrin-mediated endocytosis; Late endosomal microautophagy; AUF1 (hnRNP D0) binds and destabilizes mRNA; Chaperone Mediated Autophagy; HSP90 chaperone cycle for steroid hormone receptors (SHR) in the presence of ligand; PKR-mediated signaling; Regulation of HSF1-mediated heat shock response; Lysosome Vesicle Biogenesis; Golgi Associated Vesicle Biogenesis; mRNA Splicin…	27	High	1
	Checked	Confidence	Annotated Sequence	Modifications	Marked as	# Protein Groups	# Proteins	# PSMs	Master Protein Accessions	Positions in Master Proteins	Modifications in Master Proteins	# Missed Cleavages	Theo. MH+ [Da]	Found in Sample: [S1] Sample1_QE_Alana_21junio2024	Confidence (by Search Engine): Sequest HT	XCorr (by Search Engine): Sequest HT	Sequence in Protein	Positions in Proteins
	FALSE	High	[R].ARFEELNADLFR.[G]		Human	1	3	1	P11142	P11142 [300-311]		1	1480.75	High	High	2.02	R.ARFEELNADLFR.G	[300-311]
	FALSE	High	[K].DAGTIAGLNVLR.[I]		Human	1	2	2	P11142	P11142 [160-171]		0	1199.67	High	High	1.73	K.DAGTIAGLNVLR.I	[160-171]
	FALSE	High	[R].IINEPTAAAIAYGLDKK.[GV]		Human	1	3	3	P11142	P11142 [172-188]		1	1787.99	High	High	2.25	R.IINEPTAAAIAYGLDKK.V	[172-188]
	FALSE	High	[K].NQVAMNPTNTVFDAKR.[L]	1xOxidation [M5]	Human	1	2	1	P11142	P11142 [57-72]		1	1821.89	High	High	2.01	K.NQVAMNPTNTVFDAKR.L	[57-72]
	FALSE	Medium	[K].NSLESYAFNMK.[A]	1xOxidation [M10]	Human	1	1	1	P11142	P11142 [540-550]		0	1319.59	Medium	Medium	1.44	K.NSLESYAFNMK.A	[540-550]
	FALSE	High	[R].TTPSYVAFTDTER.[L]		Human	1	8	1	P11142	P11142 [37-49]		0	1487.7	High	High	1.6	R.TTPSYVAFTDTER.L	[37-49]
	FALSE	High	[K].TVTNAVVTVPAYFNDSQR.[Q]		Human	1	2	2	P11142	P11142 [138-155]		0	1982	High	High	1.82	K.TVTNAVVTVPAYFNDSQR.Q	[138-155]
FALSE	High	Master Protein	P26038	Moesin [OS=Homo sapiens]	0	17	Human	8	13	8	577	67.8	6.4	4.66	8	cell adhesion;cell cycle OR cell proliferation;cell organization and biogenesis;other biological processes	plasma membrane;other membranes;cytosol;cytoskeleton;other cell component	signal transduction activity or receptor binding;cytoskeletal activity;nucleic acid binding activity;other molecular function	Pf00373, Pf00769, Pf09379, Pf09380, Pf20492	4478	MSN	hsa:4478; P26038	ENSG00000147065	Glial cell differentiation; AGE/RAGE pathway; Measles virus infection; 16p11.2 proximal deletion syndrome; Regulation of actin cytoskeleton	Sensory processing of sound by outer hair cells of the cochlea; Gene and protein expression by JAK-STAT signaling after Interleukin-12 stimulation; Signaling by ALK fusions and activated point mutants; Recycling pathway of L1; Sensory processing of sound by inner hair cells of the cochlea	10	High	1
	Checked	Confidence	Annotated Sequence	Modifications	Marked as	# Protein Groups	# Proteins	# PSMs	Master Protein Accessions	Positions in Master Proteins	Modifications in Master Proteins	# Missed Cleavages	Theo. MH+ [Da]	Found in Sample: [S1] Sample1_QE_Alana_21junio2024	Confidence (by Search Engine): Sequest HT	XCorr (by Search Engine): Sequest HT	Sequence in Protein	Positions in Proteins
	FALSE	Medium	[R].ALELEQER.[K]		Human	1	1	1	P26038	P26038 [372-379]		0	987.511	Medium	Medium	1.44	R.ALELEQER.K	[372-379]
	FALSE	High	[K].APDFVFYAPR.[L]		Human	1	5	1	P26038	P26038 [264-273]		0	1182.59	High	High	1.85	K.APDFVFYAPR.L	[264-273]
	FALSE	High	[K].AQMVQEDLEK.[T]	1xOxidation [M3]	Human	1	1	1	P26038	P26038 [449-458]		0	1206.57	High	High	1.53	K.AQMVQEDLEK.T	[449-458]
	FALSE	High	[K].ERQEAEEAKEALLQASR.[D]		Human	1	1	1	P26038	P26038 [392-408]		2	1957.99	High	High	2.81	K.ERQEAEEAKEALLQASR.D	[392-408]
	FALSE	Medium	[K].IGFPWSEIR.[N]		Human	1	5	1	P26038	P26038 [238-246]		0	1104.58	Medium	Medium	1.51	K.IGFPWSEIR.N	[238-246]
	FALSE	High	[R].RKPDTIEVQQMK.[A]	1xOxidation [M11]	Human	1	5	5	P26038	P26038 [295-306]		1	1488.78	High	High	1.74	R.RKPDTIEVQQMK.A	[295-306]
	FALSE	Medium	[K].TQEQLALEMAELTAR.[I]	1xOxidation [M9]	Human	1	1	1	P26038	P26038 [413-427]		0	1719.86	Medium	Medium	1.49	K.TQEQLALEMAELTAR.I	[413-427]
	FALSE	High	[R].VTTMDAELEFAIQPNTTGK.[Q]	1xOxidation [M4]	Human	1	5	2	P26038	P26038 [9-27]		0	2082.01	High	High	1.97	R.VTTMDAELEFAIQPNTTGK.Q	[9-27]
FALSE	High	Master Protein	P59998	Actin-related protein 2/3 complex subunit 4 [OS=Homo sapiens]	0	18	Human	3	7	3	168	19.7	8.43	12.18	3	cell organization and biogenesis	cytosol;cytoskeleton;nucleus;other cell component	cytoskeletal activity;other molecular function	Pf05856	10093	ARPC4	C9JWM7; E7ETI0; F6TTL5; hsa:10093; O15509; P59998; Q6P0W5; Q96QJ3	ENSG00000241553	Pathogenic Escherichia coli infection	Regulation of actin dynamics for phagocytic cup formation; FCGR3A-mediated phagocytosis; RHO GTPases Activate WASPs and WAVEs; Clathrin-mediated endocytosis; EPHB-mediated forward signaling	6	High	1
	Checked	Confidence	Annotated Sequence	Modifications	Marked as	# Protein Groups	# Proteins	# PSMs	Master Protein Accessions	Positions in Master Proteins	Modifications in Master Proteins	# Missed Cleavages	Theo. MH+ [Da]	Found in Sample: [S1] Sample1_QE_Alana_21junio2024	Confidence (by Search Engine): Sequest HT	XCorr (by Search Engine): Sequest HT	Sequence in Protein	Positions in Proteins
	FALSE	High	[R].AENFFILR.[R]		Human	1	4	1	P59998	P59998 [98-105]		0	1009.55	High	High	1.57	R.AENFFILR.R	[98-105]
	FALSE	High	[K].ELLLQPVTISR.[N]		Human	1	3	4	P59998	P59998 [45-55]		0	1268.76	High	High	2.77	K.ELLLQPVTISR.N	[45-55]
	FALSE	High	[K].VLIEGSINSVR.[V]		Human	1	3	2	P59998	P59998 [61-71]		0	1186.68	High	High	2.41	K.VLIEGSINSVR.V	[61-71]
FALSE	High	Master Protein	Q06830	Peroxiredoxin-1 [OS=Homo sapiens]	0	20	Human	4	5	4	199	22.1	8.13	4.23	4	cell cycle OR cell proliferation;other metabolic processes;stress response;developmental processes;other biological processes	cytosol;nucleus;other cell component	other molecular function	Pf00578, Pf10417	5052	PRDX1	B5BU26; D3DPZ8; hsa:5052; P35703; Q06830; Q2V576; Q5T154; Q5T155	ENSG00000117450	Androgen receptor signaling pathway; Selenium micronutrient network; Nuclear receptors meta-pathway; NRF2 pathway; HDAC6 interactions in the central nervous system	Detoxification of Reactive Oxygen Species; TP53 Regulates Metabolic Genes; NFE2L2 regulating anti-oxidant/detoxification enzymes; Deregulated CDK5 triggers multiple neurodegenerative pathways in Alzheimer's disease models	9	High	1
	Checked	Confidence	Annotated Sequence	Modifications	Marked as	# Protein Groups	# Proteins	# PSMs	Master Protein Accessions	Positions in Master Proteins	Modifications in Master Proteins	# Missed Cleavages	Theo. MH+ [Da]	Found in Sample: [S1] Sample1_QE_Alana_21junio2024	Confidence (by Search Engine): Sequest HT	XCorr (by Search Engine): Sequest HT	Sequence in Protein	Positions in Proteins
	FALSE	High	[K].ADEGISFR.[G]		Human	1	1	1	Q06830	Q06830 [121-128]		0	894.432	High	High	1.56	K.ADEGISFR.G	[121-128]
	FALSE	Medium	[K].ATAVMPDGQFK.[D]	1xOxidation [M5]	Human	1	1	1	Q06830	Q06830 [17-27]		0	1180.57	Medium	Medium	1.35	K.ATAVMPDGQFK.D	[17-27]
	FALSE	High	[R].QITVNDLPVGR.[S]		Human	1	2	2	Q06830	Q06830 [141-151]		0	1211.67	High	High	2.06	R.QITVNDLPVGR.S	[141-151]
	FALSE	High	[R].TIAQDYGVLKADEGISFR.[G]		Human	1	1	1	Q06830	Q06830 [111-128]		1	1983.02	High	High	2.17	R.TIAQDYGVLKADEGISFR.G	[111-128]
FALSE	High	Master Protein	P07858	Cathepsin B [OS=Homo sapiens]	0	20	Human	6	11	6	339	37.8	6.3	14.93	6	protein metabolism;other metabolic processes;other biological processes	non-structural extracellular;plasma membrane;other membranes;other cytoplasmic organelle;other cell component	other molecular function	Pf00112, Pf08127	1508	CTSB	B3KQR5; B3KRR5; hsa:1508; P07858; Q503A6; Q96D87	ENSG00000164733; ENSG00000285132	Ebola virus infection in host; 8p23.1 copy number variation syndrome	Neutrophil degranulation; MHC class II antigen presentation; Collagen degradation; Assembly of collagen fibrils and other multimeric structures; Trafficking and processing of endosomal TLR	7	High	1
	Checked	Confidence	Annotated Sequence	Modifications	Marked as	# Protein Groups	# Proteins	# PSMs	Master Protein Accessions	Positions in Master Proteins	Modifications in Master Proteins	# Missed Cleavages	Theo. MH+ [Da]	Found in Sample: [S1] Sample1_QE_Alana_21junio2024	Confidence (by Search Engine): Sequest HT	XCorr (by Search Engine): Sequest HT	Sequence in Protein	Positions in Proteins
	FALSE	High	[R].EQWPQCPTIK.[E]	1xCarbamidomethyl [C6]	Human	1	1	4	P07858	P07858 [88-97]		0	1286.62	High	High	2.06	R.EQWPQCPTIK.E	[88-97]
	FALSE	High	[R].GQDHCGIESEVVAGIPR.[T]	1xCarbamidomethyl [C5]	Human	1	1	2	P07858	P07858 [315-331]		0	1823.87	High	High	2.51	R.GQDHCGIESEVVAGIPR.T	[315-331]
	FALSE	High	[K].ICEPGYSPTYK.[Q]	1xCarbamidomethyl [C2]	Human	1	1	1	P07858	P07858 [210-220]		0	1314.6	High	High	1.78	K.ICEPGYSPTYK.Q	[210-220]
	FALSE	Medium	[K].LPASFDAR.[E]		Human	1	1	1	P07858	P07858 [80-87]		0	876.457	Medium	Medium	1.31	K.LPASFDAR.E	[80-87]
	FALSE	Medium	[K].RLCGTFLGGPKPPQR.[V]	1xCarbamidomethyl [C3]	Human	1	1	1	P07858	P07858 [57-71]		1	1683.91	Medium	Medium	1.45	K.RLCGTFLGGPKPPQR.V	[57-71]
	FALSE	High	[R].VMFTEDLKLPASFDAR.[E]	1xOxidation [M2]	Human	1	1	2	P07858	P07858 [72-87]		1	1855.93	High	High	2.25	R.VMFTEDLKLPASFDAR.E	[72-87]
FALSE	High	Master Protein	P04264	Keratin, type II cytoskeletal 1 [OS=Homo sapiens]	0	20	Human	12	18	11	644	66	8.12	21.44	12	cell organization and biogenesis;protein metabolism;other metabolic processes;stress response;other biological processes	non-structural extracellular;plasma membrane;other membranes;cytosol;cytoskeleton;other cell component	bone, tooth or skin structural activity;other molecular function	Pf00038, Pf16208, Pf16210	3848	KRT1	B2RA01; hsa:3848; P04264; P85925; P86104; Q14720; Q6GSJ0; Q9H298	ENSG00000167768	Corticotropin-releasing hormone signaling pathway	Neutrophil degranulation; Formation of the cornified envelope	4	High	1
	Checked	Confidence	Annotated Sequence	Modifications	Marked as	# Protein Groups	# Proteins	# PSMs	Master Protein Accessions	Positions in Master Proteins	Modifications in Master Proteins	# Missed Cleavages	Theo. MH+ [Da]	Found in Sample: [S1] Sample1_QE_Alana_21junio2024	Confidence (by Search Engine): Sequest HT	XCorr (by Search Engine): Sequest HT	Sequence in Protein	Positions in Proteins
	FALSE	Medium	[R].GSGGGSSGGSIGGR.[G]		Human	1	1	1	P04264	P04264 [603-616]		0	1092.5	Medium	Medium	1.4	R.GSGGGSSGGSIGGR.G	[603-616]
	FALSE	High	[K].IEISELNR.[V]		Human	2	2	5	P35908; P04264	P35908 [394-401]; P04264 [396-403]		0	973.531	High	High	2.05	K.IEISELNR.V	[396-403]
	FALSE	High	[K].NKLNDLEDALQQAKEDLAR.[L]		Human	1	1	2	P04264	P04264 [442-460]		2	2184.13	High	High	3.26	K.NKLNDLEDALQQAKEDLAR.L	[442-460]
	FALSE	High	[R].SLDLDSIIAEVK.[A]		Human	1	1	1	P04264	P04264 [344-355]		0	1302.72	High	High	2.16	R.SLDLDSIIAEVK.A	[344-355]
	FALSE	High	[K].SLNNQFASFIDK.[V]		Human	1	1	2	P04264	P04264 [186-197]		0	1383.69	High	High	1.87	K.SLNNQFASFIDK.V	[186-197]
	FALSE	High	[K].SLNNQFASFIDKVR.[F]		Human	1	1	1	P04264	P04264 [186-199]		1	1638.86	High	High	1.81	K.SLNNQFASFIDKVR.F	[186-199]
	FALSE	Medium	[K].SISISVAR.[G]		Human	1	1	1	P04264	P04264 [75-82]		0	832.489	Medium	Medium	1.43	K.SISISVAR.G	[75-82]
	FALSE	High	[R].SLVNLGGSK.[S]		Human	1	1	1	P04264	P04264 [66-74]		0	874.499	High	High	1.62	R.SLVNLGGSK.S	[66-74]
	FALSE	High	[R].THNLEPYFESFINNLR.[R]		Human	1	1	1	P04264	P04264 [224-239]		0	1993.98	High	High	1.74	R.THNLEPYFESFINNLR.R	[224-239]
	FALSE	High	[R].TLLEGEESR.[M]		Human	1	1	1	P04264	P04264 [484-492]		0	1033.52	High	High	1.73	R.TLLEGEESR.M	[484-492]
	FALSE	High	[R].TNAENEFVTIK.[K]		Human	1	1	1	P04264	P04264 [278-288]		0	1265.64	High	High	1.67	R.TNAENEFVTIK.K	[278-288]
	FALSE	High	[K].YEELQITAGR.[H]		Human	1	2	1	P04264	P04264 [377-386]		0	1179.6	High	High	1.69	K.YEELQITAGR.H	[377-386]
FALSE	High	Master Protein	P61626	Lysozyme C [OS=Homo sapiens]	0	22	Human	3	5	3	148	16.5	9.16	6.41	3	other metabolic processes;stress response;other biological processes	non-structural extracellular;other cytoplasmic organelle;other cell component	other molecular function	Pf00062	4069	LYZ	hsa:4069; P00695; P61626; Q13170; Q9UCF8	ENSG00000090382	Macrophage markers; Pancreatic cancer subtypes	Amyloid fiber formation; Neutrophil degranulation; Antimicrobial peptides	5	High	1
	Checked	Confidence	Annotated Sequence	Modifications	Marked as	# Protein Groups	# Proteins	# PSMs	Master Protein Accessions	Positions in Master Proteins	Modifications in Master Proteins	# Missed Cleavages	Theo. MH+ [Da]	Found in Sample: [S1] Sample1_QE_Alana_21junio2024	Confidence (by Search Engine): Sequest HT	XCorr (by Search Engine): Sequest HT	Sequence in Protein	Positions in Proteins
	FALSE	Medium	[R].ATNYNAGDR.[S]		Human	1	1	1	P61626	P61626 [60-68]		0	981.438	Medium	Medium	1.31	R.ATNYNAGDR.S	[60-68]
	FALSE	Medium	[R].GISLANWMCLAK.[W]	1xCarbamidomethyl [C9]; 1xOxidation [M8]	Human	1	1	1	P61626	P61626 [40-51]		0	1379.68	Medium	Medium	1.41	R.GISLANWMCLAK.W	[40-51]
	FALSE	High	[R].STDYGIFQINSR.[Y]		Human	1	1	3	P61626	P61626 [69-80]		0	1400.68	High	High	2.85	R.STDYGIFQINSR.Y	[69-80]
FALSE	High	Master Protein	P09467	Fructose-1,6-bisphosphatase 1 [OS=Homo sapiens]	0	23	Human	7	10	7	338	36.8	6.99	14.73	7	other metabolic processes;stress response;other biological processes	cytosol;nucleus;other cell component	other molecular function	Pf00316, Pf18913	2203	FBP1	hsa:2203; O75571; P09467; Q53F94; Q96E46	ENSG00000165140	Angiopoietin-like protein 8 regulatory pathway; Disorders of fructose metabolism; Glycolysis and gluconeogenesis; Metabolic Epileptic Disorders	Gluconeogenesis	5	High	1
	Checked	Confidence	Annotated Sequence	Modifications	Marked as	# Protein Groups	# Proteins	# PSMs	Master Protein Accessions	Positions in Master Proteins	Modifications in Master Proteins	# Missed Cleavages	Theo. MH+ [Da]	Found in Sample: [S1] Sample1_QE_Alana_21junio2024	Confidence (by Search Engine): Sequest HT	XCorr (by Search Engine): Sequest HT	Sequence in Protein	Positions in Proteins
	FALSE	High	[R].APVILGSPDDVLEFLK.[V]		Human	1	1	1	P09467	P09467 [315-330]		0	1712.95	High	High	1.55	R.APVILGSPDDVLEFLK.V	[315-330]
	FALSE	High	[R].DFDPAVTEYIQR.[K]		Human	1	1	2	P09467	P09467 [219-230]		0	1453.7	High	High	2.42	R.DFDPAVTEYIQR.K	[219-230]
	FALSE	Medium	[R].FVMEEGR.[K]	1xOxidation [M3]	Human	1	1	1	P09467	P09467 [17-23]		0	883.398	Medium	Medium	1.41	R.FVMEEGR.K	[17-23]
	FALSE	Medium	[R].KKFPPDNSAPYGAR.[Y]		Human	1	1	1	P09467	P09467 [231-244]		2	1547.8	Medium	Medium	1.53	R.KKFPPDNSAPYGAR.Y	[231-244]
	FALSE	High	[K].KLDVLSNDLVMNMLK.[S]	2xOxidation [M11; M13]	Human	1	1	3	P09467	P09467 [73-87]		1	1764.92	High	High	3.09	K.KLDVLSNDLVMNMLK.S	[73-87]
	FALSE	Medium	[K].STDEPSEK.[D]		Human	1	1	1	P09467	P09467 [144-151]		0	892.389	Medium	Medium	1.41	K.STDEPSEK.D	[144-151]
	FALSE	High	[K].STDEPSEKDALQPGR.[N]		Human	1	1	1	P09467	P09467 [144-158]		1	1629.77	High	High	2.18	K.STDEPSEKDALQPGR.N	[144-158]
FALSE	High	Master Protein	P02786	Transferrin receptor protein 1 [OS=Homo sapiens]	0	23	Human	13	21	13	760	84.8	6.61	29.44	13	stress response;transport;signal transduction;other biological processes	non-structural extracellular;plasma membrane;other membranes;other cytoplasmic organelle;other cell component	nucleic acid binding activity;other molecular function	Pf02225, Pf04253, Pf04389	7037	TFRC	D3DXB0; hsa:7037; P02786; Q1HE24; Q59G55; Q9UCN0; Q9UCU5; Q9UDF9; Q9UK21	ENSG00000072274	Iron metabolism in placenta; Ferroptosis; 3q29 copy number variation syndrome; Iron metabolism disorders	RHOC GTPase cycle; RND2 GTPase cycle; RHOA GTPase cycle; CDC42 GTPase cycle; RAC1 GTPase cycle; RHOQ GTPase cycle; RHOG GTPase cycle; RAC2 GTPase cycle; RAC3 GTPase cycle; RHOB GTPase cycle; RHOJ GTPase cycle; Golgi Associated Vesicle Biogenesis; RND1 GTPase cycle; Cargo recognition for clathrin-mediated endocytosis; Transferrin endocytosis and recycling; RHOH GTPase cycle	21	High	1
	Checked	Confidence	Annotated Sequence	Modifications	Marked as	# Protein Groups	# Proteins	# PSMs	Master Protein Accessions	Positions in Master Proteins	Modifications in Master Proteins	# Missed Cleavages	Theo. MH+ [Da]	Found in Sample: [S1] Sample1_QE_Alana_21junio2024	Confidence (by Search Engine): Sequest HT	XCorr (by Search Engine): Sequest HT	Sequence in Protein	Positions in Proteins
	FALSE	High	[R].ADIKEMGLSLQWLYSAR.[G]	1xOxidation [M6]	Human	1	1	1	P02786	P02786 [630-646]		1	1997.02	High	High	1.72	R.ADIKEMGLSLQWLYSAR.G	[630-646]
	FALSE	High	[K].DSAQNSVIIVDKNGR.[L]		Human	1	1	2	P02786	P02786 [194-208]		1	1615.84	High	High	1.78	K.DSAQNSVIIVDKNGR.L	[194-208]
	FALSE	High	[R].EAGSQKDENLALYVENQFR.[E]		Human	1	1	1	P02786	P02786 [156-174]		1	2211.07	High	High	3.03	R.EAGSQKDENLALYVENQFR.E	[156-174]
	FALSE	High	[R].EEPGEDFPAAR.[R]		Human	1	1	1	P02786	P02786 [110-120]		0	1217.54	High	High	2.11	R.EEPGEDFPAAR.R	[110-120]
	FALSE	Medium	[K].LAQMFSDMVLK.[D]	2xOxidation [M4; M8]	Human	1	1	1	P02786	P02786 [429-439]		0	1314.64	Medium	Medium	1.34	K.LAQMFSDMVLK.D	[429-439]
	FALSE	Medium	[K].LAQMFSDMVLKDGFQPSR.[S]	2xOxidation [M4; M8]	Human	1	1	2	P02786	P02786 [429-446]		1	2102	Medium	Medium	1.52	K.LAQMFSDMVLKDGFQPSR.S	[429-446]
	FALSE	High	[K].LFGNMEGDCPSDWKTDSTCR.[M]	2xCarbamidomethyl [C9; C19]; 1xOxidation [M5]	Human	1	1	1	P02786	P02786 [345-364]		1	2391.96	High	High	2.3	K.LFGNMEGDCPSDWKTDSTCR.M	[345-364]
	FALSE	High	[K].LLNENSYVPR.[E]		Human	1	1	2	P02786	P02786 [146-155]		0	1204.63	High	High	2.37	K.LLNENSYVPR.E	[146-155]
	FALSE	Medium	[K].LTHDVELNLDYER.[Y]		Human	1	1	1	P02786	P02786 [601-613]		0	1616.79	Medium	Medium	1.47	K.LTHDVELNLDYER.Y	[601-613]
	FALSE	High	[R].LVYLVENPGGYVAYSK.[A]		Human	1	1	3	P02786	P02786 [209-224]		0	1771.93	High	High	2.22	R.LVYLVENPGGYVAYSK.A	[209-224]
	FALSE	High	[R].SSGLPNIPVQTISR.[A]		Human	1	1	1	P02786	P02786 [326-339]		0	1468.81	High	High	2.52	R.SSGLPNIPVQTISR.A	[326-339]
	FALSE	High	[K].VSASPLLYTLIEK.[T]		Human	1	1	4	P02786	P02786 [496-508]		0	1433.83	High	High	2.67	K.VSASPLLYTLIEK.T	[496-508]
	FALSE	High	[R].YNSQLLSFVR.[D]		Human	1	1	1	P02786	P02786 [614-623]		0	1226.65	High	High	2.19	R.YNSQLLSFVR.D	[614-623]
FALSE	High	Master Protein	P14618	Pyruvate kinase PKM [OS=Homo sapiens]	0	25	Human	8	13	8	531	57.9	7.84	22.16	8	cell organization and biogenesis;other metabolic processes;other biological processes	non-structural extracellular;cytosol;ER/Golgi;nucleus;other cell component	nucleic acid binding activity;kinase activity;other molecular function	Pf00224, Pf02887	5315	PKM	A6NFK3; B2R5N8; B3KRY0; B4DFX8; B4DUU6; hsa:5315; P14618; P14786; Q53GK4; Q96E76; Q9BWB5; Q9UCV6; Q9UPF2	ENSG00000067225	Photodynamic therapy-induced HIF-1 survival signaling; Amino acid metabolism; Clear cell renal cell carcinoma pathways; Metabolic reprogramming in colon cancer; Aerobic glycolysis; Glycolysis in senescence; Glucose metabolism in triple-negative breast cancer cells; Glycolysis and gluconeogenesis; Metabolic Epileptic Disorders	Neutrophil degranulation	10	High	1
	Checked	Confidence	Annotated Sequence	Modifications	Marked as	# Protein Groups	# Proteins	# PSMs	Master Protein Accessions	Positions in Master Proteins	Modifications in Master Proteins	# Missed Cleavages	Theo. MH+ [Da]	Found in Sample: [S1] Sample1_QE_Alana_21junio2024	Confidence (by Search Engine): Sequest HT	XCorr (by Search Engine): Sequest HT	Sequence in Protein	Positions in Proteins
	FALSE	High	[R].GDLGIEIPAEK.[V]		Human	1	5	1	P14618	P14618 [295-305]		0	1141.61	High	High	1.6	R.GDLGIEIPAEK.V	[295-305]
	FALSE	Medium	[K].GDYPLEAVR.[M]		Human	1	3	1	P14618	P14618 [368-376]		0	1019.52	Medium	Medium	1.49	K.GDYPLEAVR.M	[368-376]
	FALSE	Medium	[K].KGVNLPGAAVDLPAVSEKDIQDLK.[F]		Human	1	3	1	P14618	P14618 [207-230]		2	2477.36	Medium	Medium	1.91	K.KGVNLPGAAVDLPAVSEKDIQDLK.F	[207-230]
	FALSE	High	[R].LAPITSDPTEATAVGAVEASFK.[C]		Human	1	2	1	P14618	P14618 [401-422]		0	2175.12	High	High	2.55	R.LAPITSDPTEATAVGAVEASFK.C	[401-422]
	FALSE	Medium	[R].LDIDSPPITAR.[N]		Human	1	2	1	P14618	P14618 [33-43]		0	1197.65	Medium	Medium	1.47	R.LDIDSPPITAR.N	[33-43]
	FALSE	High	[R].NTGIICTIGPASR.[S]	1xCarbamidomethyl [C6]	Human	1	2	2	P14618	P14618 [44-56]		0	1359.7	High	High	2.97	R.NTGIICTIGPASR.S	[44-56]
	FALSE	High	[R].RFDEILEASDGIMVAR.[G]	1xOxidation [M13]	Human	1	3	5	P14618	P14618 [279-294]		1	1837.91	High	High	2.51	R.RFDEILEASDGIMVAR.G	[279-294]
	FALSE	High	[R].TATESFASDPILYRPVAVALDTKGPEIR.[T]		Human	1	3	1	P14618	P14618 [93-120]		1	3017.59	High	High	3.34	R.TATESFASDPILYRPVAVALDTKGPEIR.T	[93-120]
FALSE	High	Master Protein	P06733	Alpha-enolase [OS=Homo sapiens]	0	29	Human	7	10	7	434	47.1	7.39	17.02	7	other metabolic processes;other biological processes	plasma membrane;other membranes;cytosol;cytoskeleton;nucleus;other cell component	nucleic acid binding activity;other molecular function	Pf00113, Pf03952	2023	ENO1	B2RD59; hsa:2023; P06733; P22712; Q16704; Q4TUS4; Q53FT9; Q53HR3; Q658M5; Q6GMP2; Q71V37; Q7Z3V6; Q8WU71; Q96GV1; Q9BT62; Q9UCH6; Q9UM55	ENSG00000074800	Clear cell renal cell carcinoma pathways; Metabolic reprogramming in colon cancer; Aerobic glycolysis; IL-18 signaling pathway; Glycolysis and gluconeogenesis; Metabolic Epileptic Disorders	Glycolysis; Gluconeogenesis; Manipulation of host energy metabolism	9	High	1
	Checked	Confidence	Annotated Sequence	Modifications	Marked as	# Protein Groups	# Proteins	# PSMs	Master Protein Accessions	Positions in Master Proteins	Modifications in Master Proteins	# Missed Cleavages	Theo. MH+ [Da]	Found in Sample: [S1] Sample1_QE_Alana_21junio2024	Confidence (by Search Engine): Sequest HT	XCorr (by Search Engine): Sequest HT	Sequence in Protein	Positions in Proteins
	FALSE	High	[K].AGYTDKVVIGMDVAASEFFR.[S]	1xOxidation [M11]	Human	1	2	3	P06733	P06733 [234-253]		1	2192.07	High	High	2.51	K.AGYTDKVVIGMDVAASEFFR.S	[234-253]
	FALSE	Medium	[K].DATNVGDEGGFAPNILENKEGLELLK.[T]		Human	1	2	1	P06733	P06733 [203-228]		1	2743.38	Medium	Medium	1.43	K.DATNVGDEGGFAPNILENKEGLELLK.T	[203-228]
	FALSE	High	[K].FTASAGIQVVGDDLTVTNPKR.[I]		Human	1	2	1	P06733	P06733 [307-327]		1	2189.16	High	High	2.48	K.FTASAGIQVVGDDLTVTNPKR.I	[307-327]
	FALSE	Medium	[R].GNPTVEVDLFTSK.[G]		Human	1	1	1	P06733	P06733 [16-28]		0	1406.72	Medium	Medium	1.3	R.GNPTVEVDLFTSK.G	[16-28]
	FALSE	High	[K].LAMQEFMILPVGAANFR.[E]	2xOxidation [M3; M7]	Human	1	2	2	P06733	P06733 [163-179]		0	1939.98	High	High	3.01	K.LAMQEFMILPVGAANFR.E	[163-179]
	FALSE	High	[K].VNQIGSVTESIQACK.[L]	1xCarbamidomethyl [C14]	Human	1	5	2	P06733	P06733 [344-358]		0	1633.82	High	High	1.89	K.VNQIGSVTESLQACK.L	[344-358]
	FALSE	Medium	[R].YISPDQLADLYK.[S]		Human	1	2	1	P06733	P06733 [270-281]		0	1425.73	Medium	Medium	1.51	R.YISPDQLADLYK.S	[270-281]
FALSE	High	Master Protein	P07355	Annexin A2 [OS=Homo sapiens]	0	29	Human	8	13	8	339	38.6	7.75	17.51	8	cell organization and biogenesis;RNA metabolism OR transcription;other metabolic processes;transport;developmental processes;other biological processes	non-structural extracellular;extracellular matrix;plasma membrane;other membranes;cytosol;nucleus;other cytoplasmic organelle;other cell component	transporter activity;enzyme regulator activity;cytoskeletal activity;other molecular function	Pf00191	302	ANXA2	hsa:302; P07355; Q567R4; Q6N0B3; Q8TBV2; Q96DD5; Q9UDH8	ENSG00000182718	Gastrin signaling pathway; CCL18 signaling pathway; Prostaglandin synthesis and regulation	Neutrophil degranulation; Gene and protein expression by JAK-STAT signaling after Interleukin-12 stimulation; Smooth Muscle Contraction; Dissolution of Fibrin Clot	7	High	1
	Checked	Confidence	Annotated Sequence	Modifications	Marked as	# Protein Groups	# Proteins	# PSMs	Master Protein Accessions	Positions in Master Proteins	Modifications in Master Proteins	# Missed Cleavages	Theo. MH+ [Da]	Found in Sample: [S1] Sample1_QE_Alana_21junio2024	Confidence (by Search Engine): Sequest HT	XCorr (by Search Engine): Sequest HT	Sequence in Protein	Positions in Proteins
	FALSE	Medium	[R].DLYDAGVKR.[K]		Human	1	2	1	P07355	P07355 [197-205]		1	1036.54	Medium	Medium	1.33	R.DLYDAGVKR.K	[197-205]
	FALSE	High	[K].GLGTDEDSLIEIICSR.[T]	1xCarbamidomethyl [C14]	Human	1	3	2	P07355	P07355 [120-135]		0	1777.86	High	High	2.49	K.GLGTDEDSLIEIICSR.T	[120-135]
	FALSE	High	[K].GVDEVTIVNILTNR.[S]		Human	1	2	3	P07355	P07355 [50-63]		0	1542.85	High	High	2.9	K.GVDEVTIVNILTNR.S	[50-63]
	FALSE	High	[R].RAEDGSVIDYELIDQDAR.[D]		Human	1	2	2	P07355	P07355 [179-196]		1	2064.98	High	High	3.77	R.RAEDGSVIDYELIDQDAR.D	[179-196]
	FALSE	High	[K].SLYYYIQQDTKGDYQK.[A]		Human	1	3	1	P07355	P07355 [314-329]		1	2012.96	High	High	1.71	K.SLYYYIQQDTKGDYQK.A	[314-329]
	FALSE	High	[K].TDLEKDIISDTSGDFR.[K]		Human	1	3	2	P07355	P07355 [153-168]		1	1811.87	High	High	2.33	K.TDLEKDIISDTSGDFR.K	[153-168]
	FALSE	High	[K].TDLEKDIISDTSGDFRK.[L]		Human	1	3	1	P07355	P07355 [153-169]		2	1939.96	High	High	2.08	K.TDLEKDIISDTSGDFRK.L	[153-169]
	FALSE	High	[R].TNQELQEINR.[V]		Human	1	3	1	P07355	P07355 [136-145]		0	1244.62	High	High	1.75	R.TNQELQEINR.V	[136-145]
FALSE	High	Master Protein	P40121	Macrophage-capping protein [OS=Homo sapiens]	0	32	Human	9	11	9	348	38.5	6.19	11.46	9	cell organization and biogenesis;developmental processes;other biological processes	cytoskeleton;nucleus;other cell component	cytoskeletal activity;other molecular function	Pf00626	822	CAPG	B8ZZS7; D6W5K8; hsa:822; P40121; Q53SA7	ENSG00000042493	TYROBP causal network in microglia		1	High	1
	Checked	Confidence	Annotated Sequence	Modifications	Marked as	# Protein Groups	# Proteins	# PSMs	Master Protein Accessions	Positions in Master Proteins	Modifications in Master Proteins	# Missed Cleavages	Theo. MH+ [Da]	Found in Sample: [S1] Sample1_QE_Alana_21junio2024	Confidence (by Search Engine): Sequest HT	XCorr (by Search Engine): Sequest HT	Sequence in Protein	Positions in Proteins
	FALSE	Medium	[K].ANAQAAALYK.[V]		Human	1	2	2	P40121	P40121 [244-253]		0	1020.55	Medium	Medium	1.45	K.ANAQAAALYK.V	[244-253]
	FALSE	High	[K].AQVEIVTDGEEPAEMIQVLGPKPALK.[E]	1xOxidation [M15]	Human	1	1	1	P40121	P40121 [206-231]		0	2778.46	High	High	2.43	K.AQVEIVTDGEEPAEMIQVLGPKPALK.E	[206-231]
	FALSE	Medium	[R].DLALAIRDSER.[Q]		Human	1	2	1	P40121	P40121 [192-202]		1	1258.67	Medium	Medium	1.49	R.DLALAIRDSER.Q	[192-202]
	FALSE	High	[K].EGNPEEDLTADK.[A]		Human	1	2	1	P40121	P40121 [232-243]		0	1317.58	High	High	2.03	K.EGNPEEDLTADK.A	[232-243]
	FALSE	Medium	[K].EGNPEEDLTADKANAQAAALYK.[V]		Human	1	2	1	P40121	P40121 [232-253]		1	2319.11	Medium	Medium	1.43	K.EGNPEEDLTADKANAQAAALYK.V	[232-253]
	FALSE	Medium	[R].EVQGNESDLFMSYFPR.[G]	1xOxidation [M11]	Human	1	2	1	P40121	P40121 [97-112]		0	1934.86	Medium	Medium	1.3	R.EVQGNESDLFMSYFPR.G	[97-112]
	FALSE	High	[R].QAALQVAEGFISR.[M]		Human	1	2	2	P40121	P40121 [307-319]		0	1389.75	High	High	3.92	R.QAALQVAEGFISR.M	[307-319]
	FALSE	Medium	[K].TSTGAPAAIK.[K]		Human	1	2	1	P40121	P40121 [128-137]		0	916.51	Medium	Medium	1.32	K.TSTGAPAAIK.K	[128-137]
	FALSE	High	[K].VSDATGQMNLTK.[V]	1xOxidation [M8]	Human	1	2	1	P40121	P40121 [254-265]		0	1280.62	High	High	1.57	K.VSDATGQMNLTK.V	[254-265]
FALSE	High	Master Protein	P02787	Serotransferrin [OS=Homo sapiens]	0	32	Human	20	24	20	698	77	7.12	34.47	20	cell organization and biogenesis;stress response;transport;signal transduction;other biological processes	non-structural extracellular;plasma membrane;other membranes;ER/Golgi;other cytoplasmic organelle;other cell component	signal transduction activity or receptor binding;other molecular function	Pf00405	7018	TF	hsa:7018; O43890; P02787; Q1HBA5; Q9NQB8; Q9UHV0	ENSG00000091513	Iron metabolism in placenta; Pluripotent stem cell differentiation pathway; Ferroptosis; IL-18 signaling pathway; 3q29 copy number variation syndrome; Iron metabolism disorders; Sudden infant death syndrome (SIDS) susceptibility pathways	Platelet degranulation ; Regulation of Insulin-like Growth Factor (IGF) transport and uptake by Insulin-like Growth Factor Binding Proteins (IGFBPs); Post-translational protein phosphorylation; Cargo recognition for clathrin-mediated endocytosis; Transferrin endocytosis and recycling	14	High	1
	Checked	Confidence	Annotated Sequence	Modifications	Marked as	# Protein Groups	# Proteins	# PSMs	Master Protein Accessions	Positions in Master Proteins	Modifications in Master Proteins	# Missed Cleavages	Theo. MH+ [Da]	Found in Sample: [S1] Sample1_QE_Alana_21junio2024	Confidence (by Search Engine): Sequest HT	XCorr (by Search Engine): Sequest HT	Sequence in Protein	Positions in Proteins
	FALSE	High	[K].ADRDQYELLCLDNTR.[K]	1xCarbamidomethyl [C10]	Human	1	1	2	P02787	P02787 [237-251]		1	1881.88	High	High	3.19	K.ADRDQYELLCLDNTR.K	[237-251]
	FALSE	Medium	[K].ASYLDCIR.[A]	1xCarbamidomethyl [C6]	Human	1	1	1	P02787	P02787 [62-69]		0	997.477	Medium	Medium	1.42	K.ASYLDCIR.A	[62-69]
	FALSE	High	[K].CSTSSLLEACTFR.[R]	2xCarbamidomethyl [C1; C10]	Human	1	1	1	P02787	P02787 [684-696]		0	1531.69	High	High	2.73	K.CSTSSLLEACTFR.R	[684-696]
	FALSE	High	[K].DLLFRDDTVCLAK.[L]	1xCarbamidomethyl [C10]	Human	1	1	1	P02787	P02787 [647-659]		1	1565.8	High	High	1.62	K.DLLFRDDTVCLAK.L	[647-659]
	FALSE	Medium	[K].EDPQTFYYAVAVVK.[K]		Human	1	1	1	P02787	P02787 [108-121]		0	1629.82	Medium	Medium	1.38	K.EDPQTFYYAVAVVK.K	[108-121]
	FALSE	High	[K].EGYYGYTGAFR.[C]		Human	1	1	1	P02787	P02787 [531-541]		0	1283.57	High	High	2.26	K.EGYYGYTGAFR.C	[531-541]
	FALSE	High	[R].FDEFFSEGCAPGSK.[K]	1xCarbamidomethyl [C9]	Human	1	1	2	P02787	P02787 [495-508]		0	1577.66	High	High	1.93	R.FDEFFSEGCAPGSK.K	[495-508]
	FALSE	High	[K].KASYLDCIR.[A]	1xCarbamidomethyl [C7]	Human	1	1	1	P02787	P02787 [61-69]		1	1125.57	High	High	2.02	K.KASYLDCIR.A	[61-69]
	FALSE	High	[R].KCSTSSLLEACTFR.[R]	2xCarbamidomethyl [C2; C11]	Human	1	1	1	P02787	P02787 [683-696]		1	1659.78	High	High	2.36	R.KCSTSSLLEACTFR.R	[683-696]
	FALSE	High	[R].KPVEEYANCHLAR.[A]	1xCarbamidomethyl [C9]	Human	1	1	2	P02787	P02787 [588-600]		0	1586.77	High	High	2.19	R.KPVEEYANCHLAR.A	[588-600]
	FALSE	Medium	[K].LCMGSGLNLCEPNNK.[E]	2xCarbamidomethyl [C2; C10]; 1xOxidation [M3]	Human	1	1	1	P02787	P02787 [516-530]		0	1722.76	Medium	Medium	1.34	K.LCMGSGLNLCEPNNK.E	[516-530]
	FALSE	High	[K].LCMGSGLNLCEPNNKEGYYGYTGAFR.[C]	2xCarbamidomethyl [C2; C10]; 1xOxidation [M3]	Human	1	1	1	P02787	P02787 [516-541]		1	2987.31	High	High	2.92	K.LCMGSGLNLCEPNNKEGYYGYTGAFR.C	[516-541]
	FALSE	High	[K].IMNGEADAMSLDGGFVYIAGK.[C]	2xOxidation [M2; M9]	Human	1	1	1	P02787	P02787 [400-420]		0	2191	High	High	2.11	K.IMNGEADAMSLDGGFVYIAGK.C	[400-420]
	FALSE	High	[K].MYLGYEYVTAIR.[N]	1xOxidation [M1]	Human	1	1	1	P02787	P02787 [332-343]		0	1494.73	High	High	2.09	K.MYLGYEYVTAIR.N	[332-343]
	FALSE	Medium	[K].NLNEKDYELLCLDGTR.[K]	1xCarbamidomethyl [C11]	Human	1	1	2	P02787	P02787 [572-587]		1	1952.94	Medium	Medium	1.62	K.NLNEKDYELLCLDGTR.K	[572-587]
	FALSE	High	[R].SAGWNIPIGLLYCDLPEPR.[K]	1xCarbamidomethyl [C13]	Human	1	1	1	P02787	P02787 [144-162]		0	2171.1	High	High	3.1	R.SAGWNIPIGLLYCDLPEPR.K	[144-162]
	FALSE	High	[K].SASDLTWDNLK.[G]		Human	1	1	1	P02787	P02787 [454-464]		0	1249.61	High	High	1.65	K.SASDLTWDNLK.G	[454-464]
	FALSE	High	[K].SCHTGLGR.[S]	1xCarbamidomethyl [C2]	Human	1	1	1	P02787	P02787 [136-143]		0	887.415	High	High	1.78	K.SCHTGLGR.S	[136-143]
	FALSE	Medium	[R].SETKDLLFRDDTVCLAK.[L]	1xCarbamidomethyl [C14]	Human	1	1	1	P02787	P02787 [643-659]		2	2011.02	Medium	Medium	1.43	R.SETKDLLFRDDTVCLAK.L	[643-659]
	FALSE	High	[R].TAGWNIPMGLLYNK.[I]	1xOxidation [M8]	Human	1	1	1	P02787	P02787 [476-489]		0	1593.81	High	High	1.58	R.TAGWNIPMGLLYNK.I	[476-489]
FALSE	High	Master Protein	P01857-1	Isoform 1 of Immunoglobulin heavy constant gamma 1 [OS=Homo sapiens]	0	33	Human	8	12	5	330	36.1	8.19	9.45	8						IGHG1	P01857-1				0	High	1
	Checked	Confidence	Annotated Sequence	Modifications	Marked as	# Protein Groups	# Proteins	# PSMs	Master Protein Accessions	Positions in Master Proteins	Modifications in Master Proteins	# Missed Cleavages	Theo. MH+ [Da]	Found in Sample: [S1] Sample1_QE_Alana_21junio2024	Confidence (by Search Engine): Sequest HT	XCorr (by Search Engine): Sequest HT	Sequence in Protein	Positions in Proteins
	FALSE	Medium	[R].EPQVYTLPPSRDELTK.[N]		Human	1	3	1	P01857-1	P01857-1 [228-243]		1	1872.97	Medium	Medium	1.41	R.EPQVYTLPPSRDELTK.N	[228-243]
	FALSE	Medium	[K].FNWYVDGVEVHNAK.[T]		Human	1	3	1	P01857-1	P01857-1 [158-171]		0	1677.8	Medium	Medium	1.6	K.FNWYVDGVEVHNAK.T	[158-171]
	FALSE	High	[K].GPSVFPLAPSSK.[S]		Human	1	3	3	P01857-1	P01857-1 [5-16]		0	1186.65	High	High	2.02	K.GPSVFPLAPSSK.S	[5-16]
	FALSE	Medium	[RK].LTVDKSR.[W]		Human	3	9	1	P01861; P01857-1; P01860	P01861 [290-296]; P01857-1 [293-299]; P01860 [340-346]		1	818.473	Medium	Medium	1.42	K.LTVDKSR.W	[293-299]
	FALSE	Medium	[K].NQVSLTCLVK.[G]	1xCarbamidomethyl [C7]	Human	3	9	1	P01861; P01857-1; P01860	P01861 [241-250]; P01857-1 [244-253]; P01860 [291-300]		0	1161.63	Medium	Medium	1.34	K.NQVSLTCLVK.G	[244-253]
	FALSE	High	[KR].STSGGTAALGCLVK.[D]	1xCarbamidomethyl [C11]	Human	2	5	1	P01857-1; P01860	P01857-1 [17-30]; P01860 [17-30]		0	1321.68	High	High	1.7	K.STSGGTAALGCLVK.D	[17-30]
	FALSE	High	[R].TPEVTCVVVDVSHEDPEVK.[F]	1xCarbamidomethyl [C6]	Human	1	3	2	P01857-1	P01857-1 [139-157]		0	2139.03	High	High	2.03	R.TPEVTCVVVDVSHEDPEVK.F	[139-157]
	FALSE	Medium	[K].TTPPVLDSDGSFFLYSK.[L]		Human	1	3	2	P01857-1	P01857-1 [276-292]		0	1873.92	Medium	Medium	1.46	K.TTPPVLDSDGSFFLYSK.L	[276-292]
FALSE	High	Master Protein	P07339	Cathepsin D [OS=Homo sapiens]	0	35	Human	9	13	9	412	44.5	6.54	11.01	9	cell organization and biogenesis;protein metabolism;other metabolic processes;other biological processes	other membranes;other cytoplasmic organelle;other cell component	other molecular function	Pf00026, Pf07966	1509	CTSD	hsa:1509; P07339; Q6IB57	ENSG00000117984	Prolactin signaling pathway; 8p23.1 copy number variation syndrome	MHC class II antigen presentation; Collagen degradation; Neutrophil degranulation; Estrogen-dependent gene expression; Insulin receptor recycling; Metabolism of Angiotensinogen to Angiotensins	8	High	1
	Checked	Confidence	Annotated Sequence	Modifications	Marked as	# Protein Groups	# Proteins	# PSMs	Master Protein Accessions	Positions in Master Proteins	Modifications in Master Proteins	# Missed Cleavages	Theo. MH+ [Da]	Found in Sample: [S1] Sample1_QE_Alana_21junio2024	Confidence (by Search Engine): Sequest HT	XCorr (by Search Engine): Sequest HT	Sequence in Protein	Positions in Proteins
	FALSE	High	[K].AIGAVPLIQGEYMIPCEK.[V]	1xCarbamidomethyl [C16]; 1xOxidation [M13]	Human	1	1	3	P07339	P07339 [314-331]		0	2005.01	High	High	2.33	K.AIGAVPLIQGEYMIPCEK.V	[314-331]
	FALSE	Medium	[R].DPDAQPGGELMLGGTDSK.[Y]	1xOxidation [M11]	Human	1	1	1	P07339	P07339 [236-253]		0	1803.81	Medium	Medium	1.45	R.DPDAQPGGELMLGGTDSK.Y	[236-253]
	FALSE	High	[K].EGCEAIVDTGTSLMVGPVDEVR.[E]	1xCarbamidomethyl [C3]; 1xOxidation [M14]	Human	1	1	1	P07339	P07339 [288-309]		0	2350.09	High	High	3.37	K.EGCEAIVDTGTSLMVGPVDEVR.E	[288-309]
	FALSE	High	[K].FDGILGMAYPR.[I]	1xOxidation [M7]	Human	1	1	2	P07339	P07339 [195-205]		0	1255.61	High	High	1.77	K.FDGILGMAYPR.I	[195-205]
	FALSE	High	[R].ISVNNVLPVFDNLMQQK.[L]	1xOxidation [M14]	Human	1	1	2	P07339	P07339 [206-222]		0	1975.03	High	High	1.75	R.ISVNNVLPVFDNLMQQK.L	[206-222]
	FALSE	High	[R].QVFGEATKQPGITFIAAK.[F]		Human	1	1	1	P07339	P07339 [177-194]		1	1906.04	High	High	1.68	R.QVFGEATKQPGITFIAAK.F	[177-194]
	FALSE	High	[R].TMSEVGGSVEDLIAK.[G]	1xOxidation [M2]	Human	1	1	1	P07339	P07339 [35-49]		0	1551.76	High	High	1.94	R.TMSEVGGSVEDLIAK.G	[35-49]
	FALSE	Medium	[R].VGFAEAAR.[L]		Human	1	1	1	P07339	P07339 [404-411]		0	820.431	Medium	Medium	1.29	R.VGFAEAAR.L	[404-411]
	FALSE	High	[K].YSQAVPAVTEGPIPEVLK.[N]		Human	1	1	1	P07339	P07339 [55-72]		0	1898.03	High	High	1.61	K.YSQAVPAVTEGPIPEVLK.N	[55-72]
FALSE	High	Master Protein	P08670	Vimentin [OS=Homo sapiens]	0	35	Human	15	22	15	466	53.6	5.12	19.31	15	cell organization and biogenesis;stress response;developmental processes;signal transduction;other biological processes	plasma membrane;other membranes;cytosol;cytoskeleton;nucleus;other cytoplasmic organelle;other cell component	cytoskeletal activity;nucleic acid binding activity;other molecular function	Pf00038, Pf04732	7431	VIM	B0YJC2; D3DRU4; hsa:7431; P08670; Q15867; Q15868; Q15869; Q548L2; Q6LER9; Q8N850; Q96ML2; Q9NTM3	ENSG00000026025	Allograft rejection; Spinal cord injury; Primary focal segmental glomerulosclerosis (FSGS); Mammary gland development pathway - Puberty (Stage 2 of 4); Apoptosis-related network due to altered Notch3 in ovarian cancer; Striated muscle contraction pathway; TGF-beta signaling in thyroid cells for epithelial-mesenchymal transition; Ciliary landscape; Burn wound healing; CCL18 signaling pathway; TROP…	Interleukin-4 and Interleukin-13 signaling; Aggrephagy; Chaperone Mediated Autophagy; Late endosomal microautophagy; Striated Muscle Contraction; RHOBTB1 GTPase cycle; Caspase-mediated cleavage of cytoskeletal proteins	21	High	1
	Checked	Confidence	Annotated Sequence	Modifications	Marked as	# Protein Groups	# Proteins	# PSMs	Master Protein Accessions	Positions in Master Proteins	Modifications in Master Proteins	# Missed Cleavages	Theo. MH+ [Da]	Found in Sample: [S1] Sample1_QE_Alana_21junio2024	Confidence (by Search Engine): Sequest HT	XCorr (by Search Engine): Sequest HT	Sequence in Protein	Positions in Proteins
	FALSE	High	[R].EKLQEEMLQREEAENTLQSFR.[Q]	1xOxidation [M7]	Human	1	1	2	P08670	P08670 [187-207]		2	2624.26	High	High	2.54	R.EKLQEEMLQREEAENTLQSFR.Q	[187-207]
	FALSE	High	[R].EMEENFAVEAANYQDTIGR.[L]	1xOxidation [M2]	Human	1	1	1	P08670	P08670 [346-364]		0	2202.96	High	High	2.79	R.EMEENFAVEAANYQDTIGR.L	[346-364]
	FALSE	Medium	[RK].GTNESLER.[Q]		Human	1	4	1	P08670	P08670 [335-342]		0	905.432	Medium	Medium	1.49	K.GTNESLER.Q	[335-342]
	FALSE	Medium	[R].KLLEGEESR.[LI]		Human	1	7	1	P08670	P08670 [402-410]		1	1060.56	Medium	Medium	1.41	R.KLLEGEESR.I	[402-410]
	FALSE	High	[R].KVESLQEEIAFLK.[K]		Human	1	1	3	P08670	P08670 [223-235]		1	1533.85	High	High	2.31	R.KVESLQEEIAFLK.K	[223-235]
	FALSE	High	[R].KVESLQEEIAFLKK.[L]		Human	1	1	1	P08670	P08670 [223-236]		2	1661.95	High	High	1.8	R.KVESLQEEIAFLKK.L	[223-236]
	FALSE	High	[KR].LLEGEESR.[LI]		Human	1	8	2	P08670	P08670 [403-410]		0	932.468	High	High	1.78	K.LLEGEESR.I	[403-410]
	FALSE	High	[K].ILLAELEQLKGQGK.[S]		Human	1	1	1	P08670	P08670 [130-143]		1	1539.91	High	High	1.69	K.ILLAELEQLKGQGK.S	[130-143]
	FALSE	High	[R].ISLPLPNFSSLNLR.[E]		Human	1	1	2	P08670	P08670 [411-424]		0	1570.9	High	High	2.72	R.ISLPLPNFSSLNLR.E	[411-424]
	FALSE	High	[K].MALDIEIATYR.[K]	1xOxidation [M1]	Human	1	3	1	P08670	P08670 [391-401]		0	1311.66	High	High	2.99	K.MALDIEIATYR.K	[391-401]
	FALSE	Medium	[R].QQYESVAAK.[N]		Human	1	1	1	P08670	P08670 [274-282]		0	1023.51	Medium	Medium	1.33	R.QQYESVAAK.N	[274-282]
	FALSE	High	[R].QVDQLTNDKAR.[V]		Human	1	1	3	P08670	P08670 [160-170]		1	1287.67	High	High	1.96	R.QVDQLTNDKAR.V	[160-170]
	FALSE	Medium	[R].QVQSLTCEVDALKGTNESLER.[Q]	1xCarbamidomethyl [C7]	Human	1	1	1	P08670	P08670 [322-342]		1	2377.17	Medium	Medium	1.58	R.QVQSLTCEVDALKGTNESLER.Q	[322-342]
	FALSE	Medium	[R].SLYASSPGGVYATR.[S]		Human	1	1	1	P08670	P08670 [51-64]		0	1428.71	Medium	Medium	1.3	R.SLYASSPGGVYATR.S	[51-64]
	FALSE	Medium	[R].SYVTTSTR.[T]		Human	1	1	1	P08670	P08670 [29-36]		0	914.458	Medium	Medium	1.49	R.SYVTTSTR.T	[29-36]
FALSE	High	Master Protein	P36222	Chitinase-3-like protein 1 [OS=Homo sapiens]	0	38	Human	12	24	12	383	42.6	8.46	28.92	12	other metabolic processes;stress response;developmental processes;signal transduction;other biological processes	non-structural extracellular;extracellular matrix;ER/Golgi;other cell component	extracellular structural activity;other molecular function	Pf00704	1116	CHI3L1	B2R7B0; hsa:1116; P30923; P36222; Q8IVA4; Q96HI7	ENSG00000133048	Mammary gland development pathway - Involution (Stage 4 of 4)	Neutrophil degranulation	2	High	1
	Checked	Confidence	Annotated Sequence	Modifications	Marked as	# Protein Groups	# Proteins	# PSMs	Master Protein Accessions	Positions in Master Proteins	Modifications in Master Proteins	# Missed Cleavages	Theo. MH+ [Da]	Found in Sample: [S1] Sample1_QE_Alana_21junio2024	Confidence (by Search Engine): Sequest HT	XCorr (by Search Engine): Sequest HT	Sequence in Protein	Positions in Proteins
	FALSE	High	[K].EAGTLAYYEICDFLR.[G]	1xCarbamidomethyl [C11]	Human	1	1	2	P36222	P36222 [290-304]		0	1820.85	High	High	3.07	K.EAGTLAYYEICDFLR.G	[290-304]
	FALSE	High	[R].EGDGSCFPDALDR.[F]	1xCarbamidomethyl [C6]	Human	1	1	2	P36222	P36222 [36-48]		0	1438.59	High	High	2.02	R.EGDGSCFPDALDR.F	[36-48]
	FALSE	High	[K].GNQWVGYDDQESVK.[S]		Human	1	1	1	P36222	P36222 [322-335]		0	1624.72	High	High	1.73	K.GNQWVGYDDQESVK.S	[322-335]
	FALSE	High	[R].GQEDASPDR.[F]		Human	1	1	1	P36222	P36222 [225-233]		0	974.417	High	High	1.64	R.GQEDASPDR.F	[225-233]
	FALSE	High	[R].GQEDASPDRFSNTDYAVGYMLR.[L]		Human	1	1	2	P36222	P36222 [225-246]		1	2492.11	High	High	1.99	R.GQEDASPDRFSNTDYAVGYMLR.L	[225-246]
	FALSE	Medium	[R].GQEDASPDRFSNTDYAVGYMLR.[L]	1xOxidation [M20]	Human	1	1	1	P36222	P36222 [225-246]		1	2508.11	Medium	Medium	1.51	R.GQEDASPDRFSNTDYAVGYMLR.L	[225-246]
	FALSE	High	[K].IASNTQSR.[R]		Human	1	1	1	P36222	P36222 [109-116]		0	876.453	High	High	1.82	K.IASNTQSR.R	[109-116]
	FALSE	High	[R].ILGQQVPYATK.[G]		Human	1	1	4	P36222	P36222 [311-321]		0	1217.69	High	High	1.89	R.ILGQQVPYATK.G	[311-321]
	FALSE	Medium	[K].LVCYYTSWSQYR.[E]	1xCarbamidomethyl [C3]	Human	1	1	1	P36222	P36222 [24-35]		0	1625.74	Medium	Medium	1.36	K.LVCYYTSWSQYR.E	[24-35]
	FALSE	Medium	[K].LVMGIPTFGR.[S]	1xOxidation [M3]	Human	1	1	1	P36222	P36222 [254-263]		0	1106.6	Medium	Medium	1.3	K.LVMGIPTFGR.S	[254-263]
	FALSE	High	[K].QLLLSAALSAGK.[V]		Human	1	1	1	P36222	P36222 [171-182]		0	1171.7	High	High	1.62	K.QLLLSAALSAGK.V	[171-182]
	FALSE	High	[R].SFTLASSETGVGAPISGPGIPGR.[F]		Human	1	1	4	P36222	P36222 [264-286]		0	2158.11	High	High	5.05	R.SFTLASSETGVGAPISGPGIPGR.F	[264-286]
	FALSE	Medium	[K].SVPPFLR.[T]		Human	1	1	3	P36222	P36222 [122-128]		0	815.477	Medium	Medium	1.41	K.SVPPFLR.T	[122-128]
FALSE	High	Master Protein	P60709	Actin, cytoplasmic 1 [OS=Homo sapiens]	0	41	Human	13	27	13	375	41.7	5.48	37.14	13	cell organization and biogenesis;developmental processes;other biological processes	plasma membrane;other membranes;cytosol;cytoskeleton;nucleus;other cell component	cytoskeletal activity;other molecular function	Pf00022	60	ACTB	hsa:60; P02570; P60709; P70514; P99021; Q11211; Q64316; Q75MN2; Q96B34; Q96HG5	ENSG00000075624	Arrhythmogenic right ventricular cardiomyopathy; Pathogenic Escherichia coli infection; Common pathways underlying drug addiction; Myometrial relaxation and contraction pathways; Focal adhesion; Fas ligand pathway and stress induction of heat shock proteins; Ebola virus infection in host; Acute viral myocarditis; Thermogenesis; Mechanoregulation and pathology of YAP/TAZ via Hippo and non-Hippo me…	Regulation of actin dynamics for phagocytic cup formation; FCGR3A-mediated phagocytosis; RHO GTPases Activate WASPs and WAVEs; Clathrin-mediated endocytosis; EPHB-mediated forward signaling; Sensory processing of sound by outer hair cells of the cochlea; RHO GTPases Activate Formins; UCH proteinases; DNA Damage Recognition in GG-NER; RHOF GTPase cycle; Recycling pathway of L1; Sensory processing …	47	High	1
	Checked	Confidence	Annotated Sequence	Modifications	Marked as	# Protein Groups	# Proteins	# PSMs	Master Protein Accessions	Positions in Master Proteins	Modifications in Master Proteins	# Missed Cleavages	Theo. MH+ [Da]	Found in Sample: [S1] Sample1_QE_Alana_21junio2024	Confidence (by Search Engine): Sequest HT	XCorr (by Search Engine): Sequest HT	Sequence in Protein	Positions in Proteins
	FALSE	High	[K].AGFAGDDAPR.[A]		Human	1	11	6	P60709	P60709 [19-28]		0	976.448	High	High	2.01	K.AGFAGDDAPR.A	[19-28]
	FALSE	High	[R].AVFPSIVGRPR.[QH]		Human	1	10	1	P60709	P60709 [29-39]		0	1198.71	High	High	1.78	R.AVFPSIVGRPR.H	[29-39]
	FALSE	High	[K].DLYANTVLSGGTTMYPGIADR.[M]	1xOxidation [M14]	Human	1	2	3	P60709	P60709 [292-312]		0	2231.06	High	High	2.89	K.DLYANTVLSGGTTMYPGIADR.M	[292-312]
	FALSE	High	[K].DSYVGDEAQSKR.[G]		Human	1	6	2	P60709	P60709 [51-62]		1	1354.62	High	High	1.94	K.DSYVGDEAQSKR.G	[51-62]
	FALSE	High	[K].EKLCYVALDFEQEMATAASSSSLEK.[S]	1xCarbamidomethyl [C4]; 1xOxidation [M14]	Human	1	3	1	P60709	P60709 [214-238]		1	2823.31	High	High	1.81	K.EKLCYVALDFEQEMATAASSSSLEK.S	[214-238]
	FALSE	High	[K].EITALAPSTMK.[I]		Human	1	7	2	P60709	P60709 [316-326]		0	1161.62	High	High	1.75	K.EITALAPSTMK.I	[316-326]
	FALSE	High	[R].KDLYANTVLSGGTTMYPGIADR.[M]	1xOxidation [M15]	Human	1	2	1	P60709	P60709 [291-312]		1	2359.16	High	High	3.32	R.KDLYANTVLSGGTTMYPGIADR.M	[291-312]
	FALSE	High	[K].LCYVALDFEQEMATAASSSSLEK.[S]	1xCarbamidomethyl [C2]; 1xOxidation [M12]	Human	1	3	1	P60709	P60709 [216-238]		0	2566.17	High	High	3.51	K.LCYVALDFEQEMATAASSSSLEK.S	[216-238]
	FALSE	High	[K].IKIIAPPER.[K]		Human	1	8	1	P60709	P60709 [327-335]		1	1036.65	High	High	1.56	K.IKIIAPPER.K	[327-335]
	FALSE	High	[K].QEYDESGPSIVHR.[K]		Human	1	7	1	P60709	P60709 [360-372]		0	1516.7	High	High	1.92	K.QEYDESGPSIVHR.K	[360-372]
	FALSE	Medium	[K].RGILTLK.[Y]		Human	1	10	1	P60709	P60709 [62-68]		1	800.535	Medium	Medium	1.34	K.RGILTLK.Y	[62-68]
	FALSE	High	[KR].SYELPDGQVITIGNER.[F]		Human	1	11	5	P60709	P60709 [239-254]		0	1790.89	High	High	2.75	K.SYELPDGQVITIGNER.F	[239-254]
	FALSE	Medium	[R].VAPEEHPVLLTEAPLNPK.[A]		Human	1	2	2	P60709	P60709 [96-113]		0	1954.06	Medium	Medium	1.48	R.VAPEEHPVLLTEAPLNPK.A	[96-113]
FALSE	High	Master Protein	P13796	Plastin-2 [OS=Homo sapiens]	0	41	Human	22	34	22	627	70.2	5.43	37.67	22	cell organization and biogenesis;signal transduction;other biological processes	plasma membrane;other membranes;cytosol;cytoskeleton;other cell component	signal transduction activity or receptor binding;cytoskeletal activity;other molecular function	Pf00036, Pf00307	3936	LCP1	B2R613; B4DUA0; hsa:3936; P13796; Q5TBN4	ENSG00000136167		Gene and protein expression by JAK-STAT signaling after Interleukin-12 stimulation	1	High	1
	Checked	Confidence	Annotated Sequence	Modifications	Marked as	# Protein Groups	# Proteins	# PSMs	Master Protein Accessions	Positions in Master Proteins	Modifications in Master Proteins	# Missed Cleavages	Theo. MH+ [Da]	Found in Sample: [S1] Sample1_QE_Alana_21junio2024	Confidence (by Search Engine): Sequest HT	XCorr (by Search Engine): Sequest HT	Sequence in Protein	Positions in Proteins
	FALSE	High	[R].AECMLQQAER.[L]	1xCarbamidomethyl [C3]; 1xOxidation [M4]	Human	1	1	2	P13796	P13796 [334-343]		0	1251.55	High	High	2.02	R.AECMLQQAER.L	[334-343]
	FALSE	Medium	[K].ALENDPDCR.[H]	1xCarbamidomethyl [C8]	Human	1	4	1	P13796	P13796 [133-141]		0	1089.46	Medium	Medium	1.36	K.ALENDPDCR.H	[133-141]
	FALSE	High	[R].EGESLEDLMKLSPEELLLR.[W]	1xOxidation [M9]	Human	1	1	1	P13796	P13796 [254-272]		1	2217.13	High	High	2.99	R.EGESLEDLMKLSPEELLLR.W	[254-272]
	FALSE	Medium	[R].EITENLMATGDLDQDGR.[I]	1xOxidation [M7]	Human	1	1	1	P13796	P13796 [52-68]		0	1893.85	Medium	Medium	1.37	R.EITENLMATGDLDQDGR.I	[52-68]
	FALSE	High	[K].FSLVGIGGQDLNEGNR.[T]		Human	1	2	1	P13796	P13796 [473-488]		0	1675.84	High	High	2.14	K.FSLVGIGGQDLNEGNR.T	[473-488]
	FALSE	Medium	[R].GSVSDEEMMELREAFAK.[V]	2xOxidation [M8; M9]	Human	1	1	1	P13796	P13796 [4-20]		1	1960.86	Medium	Medium	1.44	R.GSVSDEEMMELREAFAK.V	[4-20]
	FALSE	High	[R].HVIPMNPNTNDLFNAVGDGIVLCK.[M]	1xCarbamidomethyl [C23]; 1xOxidation [M5]	Human	1	1	1	P13796	P13796 [142-165]		0	2654.31	High	High	1.78	R.HVIPMNPNTNDLFNAVGDGIVLCK.M	[142-165]
	FALSE	High	[K].KIENCNYAVELGK.[NH]	1xCarbamidomethyl [C5]	Human	1	5	2	P13796	P13796 [456-468]		1	1537.77	High	High	2.32	K.KLENCNYAVELGK.N	[456-468]
	FALSE	Medium	[K].IENCNYAVELGK.[NH]	1xCarbamidomethyl [C4]	Human	1	5	2	P13796	P13796 [457-468]		0	1409.67	Medium	Medium	1.38	K.LENCNYAVELGK.N	[457-468]
	FALSE	High	[K].LNLAFIANLFNR.[Y]		Human	1	1	1	P13796	P13796 [362-373]		0	1405.8	High	High	1.61	K.LNLAFIANLFNR.Y	[362-373]
	FALSE	Medium	[K].LSPEELLLR.[W]		Human	1	5	2	P13796	P13796 [264-272]		0	1069.63	Medium	Medium	1.41	K.LSPEELLLR.W	[264-272]
	FALSE	Medium	[K].ISTSLPVLDLIDAIQPGSINYDLLK.[T]		Human	1	2	1	P13796	P13796 [546-570]		0	2698.49	Medium	Medium	1.43	K.ISTSLPVLDLIDAIQPGSINYDLLK.T	[546-570]
	FALSE	High	[K].MINLSVPDTIDER.[TA]	1xOxidation [M1]	Human	1	4	2	P13796	P13796 [166-178]		0	1518.75	High	High	2.75	K.MINLSVPDTIDER.T	[166-178]
	FALSE	High	[R].NEALIALLR.[E]		Human	1	1	3	P13796	P13796 [245-253]		0	1012.61	High	High	2.08	R.NEALIALLR.E	[245-253]
	FALSE	Medium	[R].NWMNSLGVNPR.[V]		Human	1	1	1	P13796	P13796 [402-412]		0	1287.63	Medium	Medium	1.3	R.NWMNSLGVNPR.V	[402-412]
	FALSE	High	[R].NWMNSLGVNPR.[V]	1xOxidation [M3]	Human	1	1	4	P13796	P13796 [402-412]		0	1303.62	High	High	2.56	R.NWMNSLGVNPR.V	[402-412]
	FALSE	Medium	[R].QFVTATDVVR.[G]		Human	1	1	1	P13796	P13796 [348-357]		0	1135.61	Medium	Medium	1.36	R.QFVTATDVVR.G	[348-357]
	FALSE	High	[R].RYTLNILEEIGGGQK.[V]		Human	1	2	1	P13796	P13796 [501-515]		1	1690.91	High	High	1.66	R.RYTLNILEEIGGGQK.V	[501-515]
	FALSE	Medium	[K].SSSISSFK.[D]		Human	1	2	1	P13796	P13796 [535-542]		0	842.425	Medium	Medium	1.31	K.SSSISSFK.D	[535-542]
	FALSE	High	[K].TENLNDDEKLNNAK.[Y]		Human	1	2	2	P13796	P13796 [571-584]		1	1617.77	High	High	1.87	K.TENLNDDEKLNNAK.Y	[571-584]
	FALSE	High	[R].VREITENLMATGDLDQDGR.[I]	1xOxidation [M9]	Human	1	1	1	P13796	P13796 [50-68]		1	2149.02	High	High	3.22	R.VREITENLMATGDLDQDGR.I	[50-68]
	FALSE	High	[R].VYALPEDLVEVNPK.[M]		Human	1	2	2	P13796	P13796 [597-610]		0	1585.85	High	High	1.79	R.VYALPEDLVEVNPK.M	[597-610]
	FALSE	High	[R].YTLNILEEIGGGQK.[V]		Human	1	2	2	P13796	P13796 [502-515]		0	1534.81	High	High	2.22	R.YTLNILEEIGGGQK.V	[502-515]
FALSE	High	Master Protein	P14780	Matrix metalloproteinase-9 [OS=Homo sapiens]	0	42	Human	22	62	22	707	78.4	6.06	101.14	22	cell organization and biogenesis;protein metabolism;other metabolic processes;stress response;developmental processes;signal transduction;other biological processes	non-structural extracellular;other cell component	other molecular function	Pf00040, Pf00045, Pf00413	4318	MMP9	B2R7V9; hsa:4318; P14780; Q3LR70; Q8N725; Q9H4Z1; Q9UCJ9; Q9UCL1; Q9UDK2	ENSG00000100985	Matrix metalloproteinases; Osteopontin signaling; Angiogenesis; TNF-related weak inducer of apoptosis (TWEAK) signaling pathway; AGE/RAGE pathway; Spinal cord injury; Mammary gland development pathway - Involution (Stage 4 of 4); Bladder cancer; IL1 and megakaryocytes in obesity; Photodynamic therapy-induced NF-kB survival signaling; Lung fibrosis; Epithelial to mesenchymal transition in colorect…	Neutrophil degranulation; Collagen degradation; Assembly of collagen fibrils and other multimeric structures; Extra-nuclear estrogen signaling; Signaling by SCF-KIT; Interleukin-4 and Interleukin-13 signaling; EPH-ephrin mediated repulsion of cells; Activation of Matrix Metalloproteinases	42	High	1
	Checked	Confidence	Annotated Sequence	Modifications	Marked as	# Protein Groups	# Proteins	# PSMs	Master Protein Accessions	Positions in Master Proteins	Modifications in Master Proteins	# Missed Cleavages	Theo. MH+ [Da]	Found in Sample: [S1] Sample1_QE_Alana_21junio2024	Confidence (by Search Engine): Sequest HT	XCorr (by Search Engine): Sequest HT	Sequence in Protein	Positions in Proteins
	FALSE	High	[R].ADSTVMGGNSAGELCVFPFTFLGK.[E]	1xCarbamidomethyl [C15]; 1xOxidation [M6]	Human	1	1	3	P14780	P14780 [333-356]		0	2521.17	High	High	2.1	R.ADSTVMGGNSAGELCVFPFTFLGK.E	[333-356]
	FALSE	High	[R].AFALWSAVTPLTFTR.[V]		Human	1	1	4	P14780	P14780 [144-158]		0	1680.91	High	High	2.94	R.AFALWSAVTPLTFTR.V	[144-158]
	FALSE	High	[R].AVIDDAFAR.[A]		Human	1	1	2	P14780	P14780 [135-143]		0	977.505	High	High	1.55	R.AVIDDAFAR.A	[135-143]
	FALSE	High	[K].AYFCQDR.[F]	1xCarbamidomethyl [C4]	Human	1	1	3	P14780	P14780 [671-677]		0	959.404	High	High	1.73	K.AYFCQDR.F	[671-677]
	FALSE	High	[R].CGVPDLGR.[F]	1xCarbamidomethyl [C1]	Human	1	1	3	P14780	P14780 [99-106]		0	873.425	High	High	1.69	R.CGVPDLGR.F	[99-106]
	FALSE	Medium	[K].EYSTCTSEGR.[G]	1xCarbamidomethyl [C5]	Human	1	1	1	P14780	P14780 [357-366]		0	1189.48	Medium	Medium	1.34	K.EYSTCTSEGR.G	[357-366]
	FALSE	High	[R].FGNADGAACHFPFIFEGR.[S]	1xCarbamidomethyl [C9]	Human	1	1	5	P14780	P14780 [222-239]		0	2012.91	High	High	2.66	R.FGNADGAACHFPFIFEGR.S	[222-239]
	FALSE	High	[R].GKMLLFSGR.[R]	1xOxidation [M3]	Human	1	1	2	P14780	P14780 [622-630]		1	1024.56	High	High	1.78	R.GKMLLFSGR.R	[622-630]
	FALSE	High	[R].GSRPQGPFLIADKWPALPR.[K]		Human	1	1	8	P14780	P14780 [547-565]		1	2106.16	High	High	4.19	R.GSRPQGPFLIADKWPALPR.K	[547-565]
	FALSE	Medium	[K].KLFFFSGR.[Q]		Human	1	1	1	P14780	P14780 [578-585]		1	1001.56	Medium	Medium	1.37	K.KLFFFSGR.Q	[578-585]
	FALSE	Medium	[K].LFFFSGR.[Q]		Human	1	1	3	P14780	P14780 [579-585]		0	873.462	Medium	Medium	1.46	K.LFFFSGR.Q	[579-585]
	FALSE	High	[K].LGLGADVAQVTGALR.[S]		Human	1	1	4	P14780	P14780 [604-618]		0	1440.82	High	High	3.33	K.LGLGADVAQVTGALR.S	[604-618]
	FALSE	Medium	[R].LYTQDGNADGKPCQFPFIFQGQSYSACTTDGR.[S]	2xCarbamidomethyl [C13; C27]	Human	1	1	1	P14780	P14780 [276-307]		0	3629.61	Medium	Medium	1.51	R.LYTQDGNADGKPCQFPFIFQGQSYSACTTDGR.S	[276-307]
	FALSE	High	[R].MFPGVPLDTHDVFQYR.[E]	1xOxidation [M1]	Human	1	1	2	P14780	P14780 [653-668]		0	1937.92	High	High	2.11	R.MFPGVPLDTHDVFQYR.E	[653-668]
	FALSE	Medium	[K].MLLFSGR.[R]		Human	1	1	1	P14780	P14780 [624-630]		0	823.449	Medium	Medium	1.38	K.MLLFSGR.R	[624-630]
	FALSE	High	[R].QLAEEYLYR.[Y]		Human	1	1	4	P14780	P14780 [43-51]		0	1184.59	High	High	1.69	R.QLAEEYLYR.Y	[43-51]
	FALSE	Medium	[K].QLSLPETGELDSATLK.[A]		Human	1	1	1	P14780	P14780 [77-92]		0	1701.89	Medium	Medium	1.33	K.QLSLPETGELDSATLK.A	[77-92]
	FALSE	High	[R].QSTLVLFPGDLR.[T]		Human	1	1	7	P14780	P14780 [25-36]		0	1345.75	High	High	3.5	R.QSTLVLFPGDLR.T	[25-36]
	FALSE	High	[R].QVWVYTGASVLGPR.[R]		Human	1	1	2	P14780	P14780 [586-599]		0	1532.82	High	High	2.7	R.QVWVYTGASVLGPR.R	[586-599]
	FALSE	High	[R].SDGLPWCSTTANYDTDDRFGFCPSER.[L]	2xCarbamidomethyl [C7; C22]	Human	1	1	1	P14780	P14780 [250-275]		1	3054.26	High	High	3.61	R.SDGLPWCSTTANYDTDDRFGFCPSER.L	[250-275]
	FALSE	High	[R].SELNQVDQVGYVTYDILQCPED.[-]	1xCarbamidomethyl [C19]	Human	1	1	1	P14780	P14780 [686-707]		0	2585.17	High	High	2.28	R.SELNQVDQVGYVTYDILQCPED.-	[686-707]
	FALSE	High	[K].SLGPALLLLQK.[Q]		Human	1	1	3	P14780	P14780 [66-76]		0	1152.74	High	High	1.99	K.SLGPALLLLQK.Q	[66-76]
FALSE	High	Master Protein	P02649	Apolipoprotein E [OS=Homo sapiens]	0	49	Human	18	32	18	317	36.1	5.73	30.46	18	cell-cell signaling;cell organization and biogenesis;protein metabolism;other metabolic processes;stress response;transport;developmental processes;signal transduction;other biological processes	non-structural extracellular;extracellular matrix;plasma membrane;other membranes;ER/Golgi;other cytoplasmic organelle;other cell component	signal transduction activity or receptor binding;transporter activity;enzyme regulator activity;cytoskeletal activity;other molecular function	Pf01442	348	APOE	B2RC15; C0JYY5; hsa:348; P02649; Q9P2S4	ENSG00000130203	Vitamin B12 metabolism; Alzheimer's disease and miRNA effects; Apoptosis-related network due to altered Notch3 in ovarian cancer; ApoE and miR-146 in inflammation and atherosclerosis; Statin inhibition of cholesterol production; Familial hyperlipidemia type 3; Alzheimer's disease; Cholesterol metabolism; Fatty acids and lipoproteins transport in hepatocytes; HDAC6 interactions in the central nerv…	Regulation of Insulin-like Growth Factor (IGF) transport and uptake by Insulin-like Growth Factor Binding Proteins (IGFBPs); Post-translational protein phosphorylation; Amyloid fiber formation; Retinoid metabolism and transport; Nuclear signaling by ERBB4; NR1H3 & NR1H2 regulate gene expression linked to cholesterol transport and efflux; Chylomicron clearance; Scavenging by Class A Receptors; Chy…	22	High	1
	Checked	Confidence	Annotated Sequence	Modifications	Marked as	# Protein Groups	# Proteins	# PSMs	Master Protein Accessions	Positions in Master Proteins	Modifications in Master Proteins	# Missed Cleavages	Theo. MH+ [Da]	Found in Sample: [S1] Sample1_QE_Alana_21junio2024	Confidence (by Search Engine): Sequest HT	XCorr (by Search Engine): Sequest HT	Sequence in Protein	Positions in Proteins
	FALSE	High	[R].AKLEEQAQQIR.[L]		Human	1	1	1	P02649	P02649 [259-269]		1	1313.72	High	High	1.84	R.AKLEEQAQQIR.L	[259-269]
	FALSE	Medium	[R].AQAWGER.[L]		Human	1	1	2	P02649	P02649 [225-231]		0	817.395	Medium	Medium	1.37	R.AQAWGER.L	[225-231]
	FALSE	High	[K].AYKSELEEQLTPVAEETR.[A]		Human	1	1	2	P02649	P02649 [91-108]		1	2093.04	High	High	2.41	K.AYKSELEEQLTPVAEETR.A	[91-108]
	FALSE	High	[R].DADDLQKR.[L]		Human	1	1	2	P02649	P02649 [169-176]		1	960.475	High	High	1.62	R.DADDLQKR.L	[169-176]
	FALSE	High	[R].DRLDEVKEQVAEVR.[A]		Human	1	1	2	P02649	P02649 [245-258]		2	1685.88	High	High	2.27	R.DRLDEVKEQVAEVR.A	[245-258]
	FALSE	High	[K].ELQAAQAR.[L]		Human	1	1	7	P02649	P02649 [114-121]		0	886.474	High	High	1.72	K.ELQAAQAR.L	[114-121]
	FALSE	Medium	[K].EQVAEVR.[A]		Human	1	1	1	P02649	P02649 [252-258]		0	830.437	Medium	Medium	1.49	K.EQVAEVR.A	[252-258]
	FALSE	High	[R].GEVQAMLGQSTEELR.[V]	1xOxidation [M6]	Human	1	1	1	P02649	P02649 [138-152]		0	1663.8	High	High	1.75	R.GEVQAMLGQSTEELR.V	[138-152]
	FALSE	High	[R].GEVQAMLGQSTEELRVR.[L]	1xOxidation [M6]	Human	1	1	1	P02649	P02649 [138-154]		1	1918.97	High	High	2.06	R.GEVQAMLGQSTEELRVR.L	[138-154]
	FALSE	Medium	[R].LAVYQAGAR.[E]		Human	1	1	1	P02649	P02649 [177-185]		0	948.526	Medium	Medium	1.32	R.LAVYQAGAR.E	[177-185]
	FALSE	High	[K].LEEQAQQIR.[L]		Human	1	1	1	P02649	P02649 [261-269]		0	1114.59	High	High	1.82	K.LEEQAQQIR.L	[261-269]
	FALSE	High	[R].LGADMEDVCGR.[L]	1xCarbamidomethyl [C9]; 1xOxidation [M5]	Human	1	1	2	P02649	P02649 [122-132]		0	1238.51	High	High	1.96	R.LGADMEDVCGR.L	[122-132]
	FALSE	High	[R].LGPLVEQGR.[V]		Human	1	1	3	P02649	P02649 [199-207]		0	968.552	High	High	1.62	R.LGPLVEQGR.V	[199-207]
	FALSE	High	[R].LQAEAFQAR.[L]		Human	1	1	2	P02649	P02649 [270-278]		0	1033.54	High	High	1.62	R.LQAEAFQAR.L	[270-278]
	FALSE	Medium	[R].QQTEWQSGQR.[W]		Human	1	1	1	P02649	P02649 [34-43]		0	1247.58	Medium	Medium	1.52	R.QQTEWQSGQR.W	[34-43]
	FALSE	High	[K].SELEEQLTPVAEETR.[A]		Human	1	1	1	P02649	P02649 [94-108]		0	1730.84	High	High	2.3	K.SELEEQLTPVAEETR.A	[94-108]
	FALSE	Medium	[K].VQAAVGTSAAPVPSDNH.[-]		Human	1	1	1	P02649	P02649 [301-317]		0	1620.8	Medium	Medium	1.29	K.VQAAVGTSAAPVPSDNH.-	[301-317]
	FALSE	Medium	[R].WELALGR.[F]		Human	1	1	1	P02649	P02649 [44-50]		0	844.468	Medium	Medium	1.42	R.WELALGR.F	[44-50]
FALSE	High	Master Protein	Q01469	Fatty acid-binding protein 5 [OS=Homo sapiens]	0	50	Human	4	7	4	135	15.2	7.01	7.05	4	other metabolic processes;transport;other biological processes	non-structural extracellular;plasma membrane;other membranes;cytosol;nucleus;other cytoplasmic organelle;other cell component	transporter activity;other molecular function	Pf00061	2171	FABP5	B2R4K0; hsa:2171; Q01469	ENSG00000164687	PPAR signaling pathway; Fatty acid transporters	Neutrophil degranulation; Triglyceride catabolism; Signaling by Retinoic Acid	5	High	1
	Checked	Confidence	Annotated Sequence	Modifications	Marked as	# Protein Groups	# Proteins	# PSMs	Master Protein Accessions	Positions in Master Proteins	Modifications in Master Proteins	# Missed Cleavages	Theo. MH+ [Da]	Found in Sample: [S1] Sample1_QE_Alana_21junio2024	Confidence (by Search Engine): Sequest HT	XCorr (by Search Engine): Sequest HT	Sequence in Protein	Positions in Proteins
	FALSE	High	[K].GFDEYMKELGVGIALR.[K]	1xOxidation [M6]	Human	1	1	1	Q01469	Q01469 [18-33]		1	1813.92	High	High	2.9	K.GFDEYMKELGVGIALR.K	[18-33]
	FALSE	High	[K].LVVECVMNNVTCTR.[I]	2xCarbamidomethyl [C5; C12]; 1xOxidation [M7]	Human	1	1	2	Q01469	Q01469 [116-129]		0	1710.8	High	High	1.73	K.LVVECVMNNVTCTR.I	[116-129]
	FALSE	High	[K].MGAMAKPDCIITCDGK.[N]	2xCarbamidomethyl [C9; C13]; 2xOxidation [M1; M4]	Human	1	1	1	Q01469	Q01469 [35-50]		0	1799.78	High	High	1.73	K.MGAMAKPDCIITCDGK.N	[35-50]
	FALSE	High	[K].TTQFSCTLGEKFEETTADGRK.[T]	1xCarbamidomethyl [C6]	Human	1	1	3	Q01469	Q01469 [62-82]		2	2406.12	High	High	2.42	K.TTQFSCTLGEKFEETTADGRK.T	[62-82]
FALSE	High	Master Protein	P02768	Albumin [OS=Homo sapiens]	0	72	Human	40	89	40	609	69.3	6.28	117.04	40	stress response;other biological processes	non-structural extracellular;ER/Golgi;other cell component	nucleic acid binding activity;other molecular function	Pf00273	213	ALB	E7ESS9; hsa:213; O95574; P02768; P04277; Q13140; Q645G4; Q68DN5; Q6UXK4; Q86YG0; Q8IUK7; Q9P157; Q9P1I7; Q9UHS3; Q9UJZ0	ENSG00000163631	Selenium micronutrient network; Vitamin B12 metabolism; Folate metabolism; Complement system; VEGFA-VEGFR2 signaling	Scavenging of heme from plasma; Platelet degranulation ; Regulation of Insulin-like Growth Factor (IGF) transport and uptake by Insulin-like Growth Factor Binding Proteins (IGFBPs); Post-translational protein phosphorylation; Cytoprotection by HMOX1; Aspirin ADME; Ciprofloxacin ADME; Recycling of bile acids and salts; Prednisone ADME; Heme degradation; HDL remodeling; Heme biosynthesis	17	High	1
	Checked	Confidence	Annotated Sequence	Modifications	Marked as	# Protein Groups	# Proteins	# PSMs	Master Protein Accessions	Positions in Master Proteins	Modifications in Master Proteins	# Missed Cleavages	Theo. MH+ [Da]	Found in Sample: [S1] Sample1_QE_Alana_21junio2024	Confidence (by Search Engine): Sequest HT	XCorr (by Search Engine): Sequest HT	Sequence in Protein	Positions in Proteins
	FALSE	High	[K].AAFTECCQAADK.[A]	2xCarbamidomethyl [C6; C7]	Human	1	1	1	P02768	P02768 [187-198]		0	1371.57	High	High	1.65	K.AAFTECCQAADK.A	[187-198]
	FALSE	Medium	[K].ADDKETCFAEEGKK.[L]	1xCarbamidomethyl [C7]	Human	1	3	1	P02768	P02768 [585-598]		2	1627.73	Medium	Medium	1.47	K.ADDKETCFAEEGKK.L	[585-598]
	FALSE	High	[K].ALVLIAFAQYLQQCPFEDHVK.[L]	1xCarbamidomethyl [C14]	Human	1	2	2	P02768	P02768 [45-65]		0	2490.28	High	High	2.45	K.ALVLIAFAQYLQQCPFEDHVK.L	[45-65]
	FALSE	High	[K].AVMDDFAAFVEK.[C]	1xOxidation [M3]	Human	1	3	5	P02768	P02768 [570-581]		0	1358.63	High	High	2.21	K.AVMDDFAAFVEK.C	[570-581]
	FALSE	High	[K].AWAVAR.[LG]		Human	1	6	1	P02768	P02768 [237-242]		0	673.378	High	High	1.98	K.AWAVAR.L	[237-242]
	FALSE	High	[K].CCAAADPHECYAK.[V]	3xCarbamidomethyl [C1; C2; C10]	Human	1	3	2	P02768	P02768 [384-396]		0	1552.6	High	High	3.13	K.CCAAADPHECYAK.V	[384-396]
	FALSE	Medium	[K].CCTESLVNR.[R]	2xCarbamidomethyl [C1; C2]	Human	1	3	1	P02768	P02768 [500-508]		0	1138.5	Medium	Medium	1.38	K.CCTESLVNR.R	[500-508]
	FALSE	High	[R].DAHKSEVAHR.[F]		Human	1	3	1	P02768	P02768 [25-34]		1	1149.58	High	High	2.03	R.DAHKSEVAHR.F	[25-34]
	FALSE	High	[K].DDNPNLPR.[L]		Human	1	2	3	P02768	P02768 [131-138]		0	940.448	High	High	1.73	K.DDNPNLPR.L	[131-138]
	FALSE	High	[K].DVFLGMFLYEYAR.[R]	1xOxidation [M6]	Human	1	2	4	P02768	P02768 [348-360]		0	1639.78	High	High	1.98	K.DVFLGMFLYEYAR.R	[348-360]
	FALSE	High	[K].EFNAETFTFHADICTLSEKER.[Q]	1xCarbamidomethyl [C14]	Human	1	3	2	P02768	P02768 [525-545]		1	2545.17	High	High	3.19	K.EFNAETFTFHADICTLSEKER.Q	[525-545]
	FALSE	High	[R].ETYGEMADCCAK.[Q]	2xCarbamidomethyl [C9; C10]; 1xOxidation [M6]	Human	1	2	1	P02768	P02768 [106-117]		0	1450.53	High	High	1.55	R.ETYGEMADCCAK.Q	[106-117]
	FALSE	High	[K].FQNALLVR.[Y]		Human	1	3	3	P02768	P02768 [427-434]		0	960.563	High	High	1.63	K.FQNALLVR.Y	[427-434]
	FALSE	High	[R].HPDYSVVLLLR.[L]		Human	1	2	2	P02768	P02768 [362-372]		0	1311.74	High	High	1.54	R.HPDYSVVLLLR.L	[362-372]
	FALSE	High	[R].HPYFYAPELLFFAK.[R]		Human	1	1	1	P02768	P02768 [170-183]		0	1742.89	High	High	2.34	R.HPYFYAPELLFFAK.R	[170-183]
	FALSE	High	[K].KVPQVSTPTLVEVSR.[N]		Human	1	3	4	P02768	P02768 [438-452]		1	1639.94	High	High	1.84	K.KVPQVSTPTLVEVSR.N	[438-452]
	FALSE	High	[K].KYLYEIAR.[R]		Human	1	1	2	P02768	P02768 [161-168]		1	1055.59	High	High	1.81	K.KYLYEIAR.R	[161-168]
	FALSE	High	[K].LCTVATLR.[E]	1xCarbamidomethyl [C2]	Human	1	2	1	P02768	P02768 [98-105]		0	933.519	High	High	1.88	K.LCTVATLR.E	[98-105]
	FALSE	Medium	[K].LVAASQAALGL.[-]		Human	1	3	1	P02768	P02768 [599-609]		0	1013.6	Medium	Medium	1.39	K.LVAASQAALGL.-	[599-609]
	FALSE	High	[R].LVRPEVDVMCTAFHDNEETFLK.[K]	1xCarbamidomethyl [C10]; 1xOxidation [M9]	Human	1	2	1	P02768	P02768 [139-160]		0	2666.26	High	High	2.41	R.LVRPEVDVMCTAFHDNEETFLK.K	[139-160]
	FALSE	High	[R].LVRPEVDVMCTAFHDNEETFLKK.[Y]	1xCarbamidomethyl [C10]	Human	1	2	2	P02768	P02768 [139-161]		1	2778.36	High	High	2.35	R.LVRPEVDVMCTAFHDNEETFLKK.Y	[139-161]
	FALSE	High	[R].LVRPEVDVMCTAFHDNEETFLKK.[Y]	1xCarbamidomethyl [C10]; 1xOxidation [M9]	Human	1	2	2	P02768	P02768 [139-161]		1	2794.35	High	High	2.62	R.LVRPEVDVMCTAFHDNEETFLKK.Y	[139-161]
	FALSE	High	[K].NYAEAKDVFLGMFLYEYAR.[R]	1xOxidation [M12]	Human	1	2	1	P02768	P02768 [342-360]		1	2316.1	High	High	2.91	K.NYAEAKDVFLGMFLYEYAR.R	[342-360]
	FALSE	High	[K].QEPERNECFLQHKDDNPNLPR.[L]	1xCarbamidomethyl [C8]	Human	1	2	3	P02768	P02768 [118-138]		2	2636.23	High	High	2.61	K.QEPERNECFLQHKDDNPNLPR.L	[118-138]
	FALSE	High	[K].QNCELFEQLGEYK.[F]	1xCarbamidomethyl [C3]	Human	1	3	2	P02768	P02768 [414-426]		0	1657.75	High	High	1.8	K.QNCELFEQLGEYK.F	[414-426]
	FALSE	High	[K].QNCELFEQLGEYKFQNALLVR.[Y]	1xCarbamidomethyl [C3]	Human	1	3	1	P02768	P02768 [414-434]		1	2599.3	High	High	3.54	K.QNCELFEQLGEYKFQNALLVR.Y	[414-434]
	FALSE	High	[R].RHPDYSVVLLLR.[L]		Human	1	2	6	P02768	P02768 [361-372]		1	1467.84	High	High	2.35	R.RHPDYSVVLLLR.L	[361-372]
	FALSE	High	[R].RHPYFYAPELLFFAK.[R]		Human	1	1	4	P02768	P02768 [169-183]		1	1899	High	High	2.59	R.RHPYFYAPELLFFAK.R	[169-183]
	FALSE	High	[K].RMPCAEDYLSVVLNQLCVLHEK.[T]	2xCarbamidomethyl [C4; C17]; 1xOxidation [M2]	Human	1	3	3	P02768	P02768 [469-490]		1	2690.31	High	High	3.75	K.RMPCAEDYLSVVLNQLCVLHEK.T	[469-490]
	FALSE	High	[R].RPCFSALEVDETYVPK.[E]	1xCarbamidomethyl [C3]	Human	1	3	6	P02768	P02768 [509-524]		0	1910.93	High	High	3.29	R.RPCFSALEVDETYVPK.E	[509-524]
	FALSE	High	[K].SHCIAEVENDEMPADLPSLAADFVESK.[D]	1xCarbamidomethyl [C3]; 1xOxidation [M12]	Human	1	2	2	P02768	P02768 [311-337]		0	2990.34	High	High	5.29	K.SHCIAEVENDEMPADLPSLAADFVESK.D	[311-337]
	FALSE	High	[K].SHCIAEVENDEMPADLPSLAADFVESKDVCK.[N]	2xCarbamidomethyl [C3; C30]; 1xOxidation [M12]	Human	1	2	2	P02768	P02768 [311-341]		1	3492.56	High	High	3.43	K.SHCIAEVENDEMPADLPSLAADFVESKDVCK.N	[311-341]
	FALSE	High	[K].SLHTLFGDKLCTVATLR.[E]	1xCarbamidomethyl [C11]	Human	1	2	3	P02768	P02768 [89-105]		1	1932.04	High	High	2.42	K.SLHTLFGDKLCTVATLR.E	[89-105]
	FALSE	Medium	[K].TCVADESAENCDK.[S]	2xCarbamidomethyl [C2; C11]	Human	1	2	1	P02768	P02768 [76-88]		0	1498.58	Medium	Medium	1.34	K.TCVADESAENCDK.S	[76-88]
	FALSE	High	[K].TPVSDR.[V]		Human	1	3	1	P02768	P02768 [491-496]		0	674.347	High	High	2.09	K.TPVSDR.V	[491-496]
	FALSE	High	[K].TYETTLEK.[C]		Human	1	2	2	P02768	P02768 [376-383]		0	984.488	High	High	1.83	K.TYETTLEK.C	[376-383]
	FALSE	High	[K].VFDEFKPLVEEPQNLIK.[Q]		Human	1	3	1	P02768	P02768 [397-413]		0	2045.1	High	High	2.21	K.VFDEFKPLVEEPQNLIK.Q	[397-413]
	FALSE	Medium	[K].VHTECCHGDLLECADDRADLAK.[Y]	3xCarbamidomethyl [C5; C6; C13]	Human	1	2	1	P02768	P02768 [265-286]		1	2585.12	Medium	Medium	1.97	K.VHTECCHGDLLECADDRADLAK.Y	[265-286]
	FALSE	High	[K].VPQVSTPTLVEVSR.[N]		Human	1	3	2	P02768	P02768 [439-452]		0	1511.84	High	High	2.68	K.VPQVSTPTLVEVSR.N	[439-452]
	FALSE	Medium	[K].YICENQDSISSK.[L]	1xCarbamidomethyl [C3]	Human	1	2	1	P02768	P02768 [287-298]		0	1443.64	Medium	Medium	1.39	K.YICENQDSISSK.L	[287-298]
	FALSE	High	[K].YLYEIAR.[R]		Human	1	1	4	P02768	P02768 [162-168]		0	927.493	High	High	1.65	K.YLYEIAR.R	[162-168]
FALSE	High	Master Protein	P35579	Myosin-9 [OS=Homo sapiens]	0.01	3	Human	4	4	4	1960	226.4	5.6	0	4	cell cycle OR cell proliferation;cell organization and biogenesis;protein metabolism;stress response;transport;developmental processes;signal transduction;other biological processes	plasma membrane;other membranes;cytosol;cytoskeleton;nucleus;other cell component	signal transduction activity or receptor binding;cytoskeletal activity;other molecular function	Pf00063, Pf01576, Pf02736	4627	MYH9	A8K6E4; hsa:4627; O60805; P35579; Q60FE2; Q86T83	ENSG00000100345	Primary focal segmental glomerulosclerosis (FSGS); VEGFA-VEGFR2 signaling; Nephrotic syndrome; HDAC6 interactions in the central nervous system	Regulation of actin dynamics for phagocytic cup formation; FCGR3A-mediated phagocytosis; Signaling by ALK fusions and activated point mutants; Sensory processing of sound by inner hair cells of the cochlea; Sensory processing of sound by outer hair cells of the cochlea; Translocation of SLC2A4 (GLUT4) to the plasma membrane; RHO GTPases activate CIT; EPHA-mediated growth cone collapse; Sema4D ind…	17	High	1
	Checked	Confidence	Annotated Sequence	Modifications	Marked as	# Protein Groups	# Proteins	# PSMs	Master Protein Accessions	Positions in Master Proteins	Modifications in Master Proteins	# Missed Cleavages	Theo. MH+ [Da]	Found in Sample: [S1] Sample1_QE_Alana_21junio2024	Confidence (by Search Engine): Sequest HT	XCorr (by Search Engine): Sequest HT	Sequence in Protein	Positions in Proteins
	FALSE	High	[R].ALEEAMEQKAELER.[L]	1xOxidation [M6]	Human	1	2	1	P35579	P35579 [1484-1497]		1	1662.8	High	High	1.72	R.ALEEAMEQKAELER.L	[1484-1497]
	FALSE	Medium	[K].IAQLEEQLDNETKER.[Q]		Human	1	2	1	P35579	P35579 [1816-1830]		1	1815.91	Medium	Medium	1.54	K.IAQLEEQLDNETKER.Q	[1816-1830]
	FALSE	High	[R].QAQQERDELADEIANSSGK.[G]		Human	1	2	1	P35579	P35579 [1698-1716]		1	2088.98	High	High	1.9	R.QAQQERDELADEIANSSGK.G	[1698-1716]
	FALSE	Medium	[R].VVFQEFR.[Q]		Human	1	2	1	P35579	P35579 [712-718]		0	924.494	Medium	Medium	1.42	R.VVFQEFR.Q	[712-718]
FALSE	High	Master Protein	P21333	Filamin-A [OS=Homo sapiens]	0	4	Human	8	8	8	2647	280.6	6.06	7.36	8	cell cycle OR cell proliferation;cell organization and biogenesis;protein metabolism;RNA metabolism OR transcription;other metabolic processes;stress response;transport;developmental processes;signal transduction;other biological processes	non-structural extracellular;plasma membrane;other membranes;cytosol;cytoskeleton;ER/Golgi;nucleus;other cell component	signal transduction activity or receptor binding;cytoskeletal activity;other molecular function	Pf00307, Pf00630	2316	FLNA	E9KL45; hsa:2316; P21333; Q5HY53; Q5HY55; Q8NF52	ENSG00000196924	Androgen receptor signaling pathway; Prolactin signaling pathway; Focal adhesion; Hypothesized pathways in pathogenesis of cardiovascular disease; MAPK signaling pathway; IL-4 signaling pathway; Ebola virus infection in host; Joubert syndrome; NPHP1 deletion syndrome	OAS antiviral response; Platelet degranulation ; RHO GTPases activate PAKs; GP1b-IX-V activation signalling; Cell-extracellular matrix interactions	14	High	1
	Checked	Confidence	Annotated Sequence	Modifications	Marked as	# Protein Groups	# Proteins	# PSMs	Master Protein Accessions	Positions in Master Proteins	Modifications in Master Proteins	# Missed Cleavages	Theo. MH+ [Da]	Found in Sample: [S1] Sample1_QE_Alana_21junio2024	Confidence (by Search Engine): Sequest HT	XCorr (by Search Engine): Sequest HT	Sequence in Protein	Positions in Proteins
	FALSE	High	[R].ANLPQSFQVDTSK.[A]		Human	1	2	1	P21333	P21333 [1465-1477]		0	1434.72	High	High	1.63	R.ANLPQSFQVDTSK.A	[1465-1477]
	FALSE	Medium	[R].EAGAGGLAIAVEGPSK.[A]		Human	1	2	1	P21333	P21333 [2265-2280]		0	1426.75	Medium	Medium	1.5	R.EAGAGGLAIAVEGPSK.A	[2265-2280]
	FALSE	Medium	[K].GTVEPQLEAR.[G]		Human	1	2	1	P21333	P21333 [428-437]		0	1099.57	Medium	Medium	1.51	K.GTVEPQLEAR.G	[428-437]
	FALSE	High	[K].LPQLPITNFSR.[D]		Human	1	2	1	P21333	P21333 [180-190]		0	1285.73	High	High	1.89	K.LPQLPITNFSR.D	[180-190]
	FALSE	Medium	[K].IQQNTFTR.[W]		Human	1	12	1	P21333	P21333 [44-51]		0	1007.53	Medium	Medium	1.4	K.IQQNTFTR.W	[44-51]
	FALSE	Medium	[K].SPFEVYVDKSQGDASK.[V]		Human	1	2	1	P21333	P21333 [368-383]		1	1756.84	Medium	Medium	1.47	K.SPFEVYVDKSQGDASK.V	[368-383]
	FALSE	High	[K].VGSAADIPINISETDLSLLTATVVPPSGR.[E]		Human	1	2	1	P21333	P21333 [1965-1993]		0	2893.55	High	High	2.14	K.VGSAADIPINISETDLSLLTATVVPPSGR.E	[1965-1993]
	FALSE	High	[K].VGTECGNQK.[V]	1xCarbamidomethyl [C5]	Human	1	2	1	P21333	P21333 [570-578]		0	992.447	High	High	1.7	K.VGTECGNQK.V	[570-578]
FALSE	High	Master Protein	P50395	Rab GDP dissociation inhibitor beta [OS=Homo sapiens]	0	7	Human	3	4	3	445	50.6	6.47	5.01	3	transport;signal transduction;other biological processes	non-structural extracellular;other membranes;cytosol;ER/Golgi;other cytoplasmic organelle;other cell component	enzyme regulator activity;other molecular function	Pf00996	2665	GDI2	hsa:2665; O43928; P50395; Q5SX88; Q9UQM6	ENSG00000057608		Neutrophil degranulation; RAB GEFs exchange GTP for GDP on RABs	2	High	1
	Checked	Confidence	Annotated Sequence	Modifications	Marked as	# Protein Groups	# Proteins	# PSMs	Master Protein Accessions	Positions in Master Proteins	Modifications in Master Proteins	# Missed Cleavages	Theo. MH+ [Da]	Found in Sample: [S1] Sample1_QE_Alana_21junio2024	Confidence (by Search Engine): Sequest HT	XCorr (by Search Engine): Sequest HT	Sequence in Protein	Positions in Proteins
	FALSE	High	[K].DLGTESQIFISR.[T]		Human	1	2	2	P50395	P50395 [391-402]		0	1365.7	High	High	2.68	K.DLGTESQIFISR.T	[391-402]
	FALSE	Medium	[K].LYSESLAR.[Y]		Human	1	3	1	P50395	P50395 [211-218]		0	938.494	Medium	Medium	1.38	K.LYSESLAR.Y	[211-218]
	FALSE	Medium	[K].MLLYTEVTR.[Y]	1xOxidation [M1]	Human	1	2	1	P50395	P50395 [90-98]		0	1141.59	Medium	Medium	1.33	K.MLLYTEVTR.Y	[90-98]
FALSE	High	Master Protein	P68371	Tubulin beta-4B chain [OS=Homo sapiens]	0	7	Human	3	3	3	445	49.8	4.89	1.87	3	cell cycle OR cell proliferation;cell organization and biogenesis;stress response	non-structural extracellular;cytosol;cytoskeleton;other cytoplasmic organelle;other cell component	signal transduction activity or receptor binding;cytoskeletal activity;nucleic acid binding activity;other molecular function	Pf00091, Pf03953	10383	TUBB4B	A2BFA2; hsa:10383; P05217; P68371	ENSG00000188229	Alzheimer's disease and miRNA effects; Pathogenic Escherichia coli infection; Parkin-ubiquitin proteasomal system pathway; Alzheimer's disease	Neutrophil degranulation; Recruitment of NuMA to mitotic centrosomes; Regulation of PLK1 Activity at G2/M Transition; Loss of Nlp from mitotic centrosomes; Recruitment of mitotic centrosome proteins and complexes; Anchoring of the basal body to the plasma membrane; AURKA Activation by TPX2; HSP90 chaperone cycle for steroid hormone receptors (SHR) in the presence of ligand; PKR-mediated signaling…	42	High	1
	Checked	Confidence	Annotated Sequence	Modifications	Marked as	# Protein Groups	# Proteins	# PSMs	Master Protein Accessions	Positions in Master Proteins	Modifications in Master Proteins	# Missed Cleavages	Theo. MH+ [Da]	Found in Sample: [S1] Sample1_QE_Alana_21junio2024	Confidence (by Search Engine): Sequest HT	XCorr (by Search Engine): Sequest HT	Sequence in Protein	Positions in Proteins
	FALSE	High	[K].LAVNMVPFPR.[L]	1xOxidation [M5]	Human	1	11	1	P68371	P68371 [253-262]		0	1159.63	High	High	1.58	K.LAVNMVPFPR.L	[253-262]
	FALSE	Medium	[R].INVYYNEATGGK.[Y]		Human	1	1	1	P68371	P68371 [47-58]		0	1328.65	Medium	Medium	1.29	R.INVYYNEATGGK.Y	[47-58]
	FALSE	High	[K].TAVCDIPPR.[G]	1xCarbamidomethyl [C4]	Human	1	7	1	P68371	P68371 [351-359]		0	1028.52	High	High	1.87	K.TAVCDIPPR.G	[351-359]
FALSE	High	Master Protein	P01871	Immunoglobulin heavy constant mu [OS=Homo sapiens]	0.011	7	Human	3	3	3	474	51.9	6.15	1.63	3	stress response;signal transduction;other biological processes	non-structural extracellular;plasma membrane;other membranes;other cell component	other molecular function	Pf07654		IGHM	A0A075B6N9; A0A0G2JQL4; P01871; P04220; P20769	ENSG00000211899; ENSG00000282657		Cell surface interactions at the vascular wall; CD22 mediated BCR regulation; Potential therapeutics for SARS; Antigen activates B Cell Receptor (BCR) leading to generation of second messengers	4	High	1
	Checked	Confidence	Annotated Sequence	Modifications	Marked as	# Protein Groups	# Proteins	# PSMs	Master Protein Accessions	Positions in Master Proteins	Modifications in Master Proteins	# Missed Cleavages	Theo. MH+ [Da]	Found in Sample: [S1] Sample1_QE_Alana_21junio2024	Confidence (by Search Engine): Sequest HT	XCorr (by Search Engine): Sequest HT	Sequence in Protein	Positions in Proteins
	FALSE	Medium	[R].GQPLSPEK.[Y]		Human	1	2	1	P01871	P01871 [369-376]		0	855.457	Medium	Medium	1.47	R.GQPLSPEK.Y	[369-376]
	FALSE	High	[K].VSVFVPPR.[D]		Human	1	3	1	P01871	P01871 [113-120]		0	900.53	High	High	1.63	K.VSVFVPPR.D	[113-120]
	FALSE	Medium	[K].YVTSAPMPEPQAPGR.[Y]	1xOxidation [M7]	Human	1	3	1	P01871	P01871 [377-391]		0	1616.77	Medium	Medium	1.41	K.YVTSAPMPEPQAPGR.Y	[377-391]
FALSE	High	Master Protein	P29401	Transketolase [OS=Homo sapiens]	0.01	7	Human	3	3	3	623	67.8	7.66	0	3	other metabolic processes;other biological processes	other membranes;cytosol;ER/Golgi;nucleus;other cytoplasmic organelle	other molecular function	Pf00456, Pf02779, Pf02780	7086	TKT	A8K089; B4DE31; E7EPA7; hsa:7086; P29401; Q8TBA3; Q96HH3	ENSG00000163931	Pentose phosphate metabolism; VEGFA-VEGFR2 signaling; Metabolic reprogramming in colon cancer; Thiamine metabolic pathways	NFE2L2 regulates pentose phosphate pathway genes; Pentose phosphate pathway; Insulin effects increased synthesis of Xylulose-5-Phosphate	7	High	1
	Checked	Confidence	Annotated Sequence	Modifications	Marked as	# Protein Groups	# Proteins	# PSMs	Master Protein Accessions	Positions in Master Proteins	Modifications in Master Proteins	# Missed Cleavages	Theo. MH+ [Da]	Found in Sample: [S1] Sample1_QE_Alana_21junio2024	Confidence (by Search Engine): Sequest HT	XCorr (by Search Engine): Sequest HT	Sequence in Protein	Positions in Proteins
	FALSE	Medium	[K].AVELAANTK.[G]		Human	1	2	1	P29401	P29401 [457-465]		0	916.51	Medium	Medium	1.35	K.AVELAANTK.G	[457-465]
	FALSE	Medium	[K].MFGIDRDAIAQAVR.[G]	1xOxidation [M1]	Human	1	2	1	P29401	P29401 [604-617]		1	1578.81	Medium	Medium	1.49	K.MFGIDRDAIAQAVR.G	[604-617]
	FALSE	High	[R].TSRPENAIIYNNNEDFQVGQAK.[V]		Human	1	2	1	P29401	P29401 [472-493]		0	2508.21	High	High	1.91	R.TSRPENAIIYNNNEDFQVGQAK.V	[472-493]
FALSE	High	Master Protein	P07686	Beta-hexosaminidase subunit beta [OS=Homo sapiens]	0.01	7	Human	3	3	3	556	63.1	6.76	0	3	cell organization and biogenesis;protein metabolism;other metabolic processes;developmental processes;other biological processes	non-structural extracellular;other cytoplasmic organelle;other cell component	other molecular function	Pf00728, Pf14845	3074	HEXB	hsa:3074; P07686	ENSG00000049860	Glycosaminoglycan degradation	Neutrophil degranulation; CS/DS degradation; Hyaluronan uptake and degradation; Glycosphingolipid catabolism; Keratan sulfate degradation; Defective HEXB causes GM2G2	7	High	1
	Checked	Confidence	Annotated Sequence	Modifications	Marked as	# Protein Groups	# Proteins	# PSMs	Master Protein Accessions	Positions in Master Proteins	Modifications in Master Proteins	# Missed Cleavages	Theo. MH+ [Da]	Found in Sample: [S1] Sample1_QE_Alana_21junio2024	Confidence (by Search Engine): Sequest HT	XCorr (by Search Engine): Sequest HT	Sequence in Protein	Positions in Proteins
	FALSE	Medium	[K].DVRDMDDAYDR.[L]	1xOxidation [M5]	Human	1	1	1	P07686	P07686 [518-528]		1	1386.56	Medium	Medium	1.43	K.DVRDMDDAYDR.L	[518-528]
	FALSE	Medium	[R].GILIDTSR.[H]		Human	1	2	2	P07686	P07686 [204-211]		0	874.499	Medium	Medium	1.29	R.GILIDTSR.H	[204-211]
	FALSE	High	[K].LAPGTIVEVWKDSAYPEELSR.[V]		Human	1	1	1	P07686	P07686 [415-435]		1	2360.21	High	High	1.98	K.LAPGTIVEVWKDSAYPEELSR.V	[415-435]
FALSE	High	Master Protein	P06396	Gelsolin [OS=Homo sapiens]	0	7	Human	5	6	5	782	85.6	6.28	1.88	5	cell organization and biogenesis;protein metabolism;other metabolic processes;stress response;transport;developmental processes;other biological processes	non-structural extracellular;plasma membrane;other membranes;cytosol;cytoskeleton;other cell component	cytoskeletal activity;other molecular function	Pf00626	2934	GSN	A2A418; A8MUD1; A8MYN7; B7Z373; B7Z5V1; F5H1A8; hsa:2934; P06396; Q5T0I2; Q8WVV7	ENSG00000148180	Ebola virus infection in host; Regulation of actin cytoskeleton	Neutrophil degranulation; Amyloid fiber formation; Sensory processing of sound by outer hair cells of the cochlea; Caspase-mediated cleavage of cytoskeletal proteins	6	High	1
	Checked	Confidence	Annotated Sequence	Modifications	Marked as	# Protein Groups	# Proteins	# PSMs	Master Protein Accessions	Positions in Master Proteins	Modifications in Master Proteins	# Missed Cleavages	Theo. MH+ [Da]	Found in Sample: [S1] Sample1_QE_Alana_21junio2024	Confidence (by Search Engine): Sequest HT	XCorr (by Search Engine): Sequest HT	Sequence in Protein	Positions in Proteins
	FALSE	High	[K].AGALNSNDAFVLK.[T]		Human	1	4	1	P06396	P06396 [585-597]		0	1319.7	High	High	1.88	K.AGALNSNDAFVLK.T	[585-597]
	FALSE	High	[K].HVVPNEVVVQR.[L]		Human	1	4	1	P06396	P06396 [178-188]		0	1275.72	High	High	1.72	K.HVVPNEVVVQR.L	[178-188]
	FALSE	Medium	[K].QTQVSVLPEGGETPLFK.[Q]		Human	1	4	2	P06396	P06396 [374-390]		0	1829.96	Medium	Medium	1.46	K.QTQVSVLPEGGETPLFK.Q	[374-390]
	FALSE	Medium	[R].RTPITVVK.[Q]		Human	1	4	1	P06396	P06396 [741-748]		1	913.583	Medium	Medium	1.35	R.RTPITVVK.Q	[741-748]
	FALSE	Medium	[K].TGAQELLR.[V]		Human	1	4	1	P06396	P06396 [616-623]		0	887.495	Medium	Medium	1.49	K.TGAQELLR.V	[616-623]
FALSE	High	Master Protein	Q13510	Acid ceramidase [OS=Homo sapiens]	0	8	Human	3	4	3	395	44.6	7.62	3.4	3	other metabolic processes;other biological processes	non-structural extracellular;nucleus;other cytoplasmic organelle;other cell component	other molecular function	Pf02275, Pf15508	427	ASAH1	E9PDS0; hsa:427; Q13510; Q6W898; Q96AS2	ENSG00000104763	Sphingolipid pathway; S1P receptor signal transduction; Sphingolipid metabolism: integrated pathway; Sphingolipid metabolism in senescence; Biosynthesis and turnover of 1-deoxy-sphingoid bases; Synthesis of ceramides and 1-deoxyceramides	Neutrophil degranulation; Glycosphingolipid catabolism	8	High	1
	Checked	Confidence	Annotated Sequence	Modifications	Marked as	# Protein Groups	# Proteins	# PSMs	Master Protein Accessions	Positions in Master Proteins	Modifications in Master Proteins	# Missed Cleavages	Theo. MH+ [Da]	Found in Sample: [S1] Sample1_QE_Alana_21junio2024	Confidence (by Search Engine): Sequest HT	XCorr (by Search Engine): Sequest HT	Sequence in Protein	Positions in Proteins
	FALSE	High	[K].ESLDVYELDAK.[Q]		Human	1	3	1	Q13510	Q13510 [300-310]		0	1281.62	High	High	1.77	K.ESLDVYELDAK.Q	[300-310]
	FALSE	High	[K].GQFETYLR.[D]		Human	1	3	2	Q13510	Q13510 [379-386]		0	1013.51	High	High	1.63	K.GQFETYLR.D	[379-386]
	FALSE	Medium	[K].LTVYTTLIDVTK.[G]		Human	1	3	1	Q13510	Q13510 [367-378]		0	1366.78	Medium	Medium	1.34	K.LTVYTTLIDVTK.G	[367-378]
FALSE	High	Master Protein	Q9ULV4	Coronin-1C [OS=Homo sapiens]	0.01	8	Human	3	3	3	474	53.2	7.08	0	3	cell organization and biogenesis;transport;developmental processes;signal transduction;other biological processes	plasma membrane;other membranes;cytoskeleton;other cytoplasmic organelle;other cell component	cytoskeletal activity;other molecular function	Pf00400, Pf08953, Pf16300	23603	CORO1C	A7MAP0; A7MAP1; B3KU12; hsa:23603; Q9NSK5; Q9ULV4	ENSG00000110880			0	High	1
	Checked	Confidence	Annotated Sequence	Modifications	Marked as	# Protein Groups	# Proteins	# PSMs	Master Protein Accessions	Positions in Master Proteins	Modifications in Master Proteins	# Missed Cleavages	Theo. MH+ [Da]	Found in Sample: [S1] Sample1_QE_Alana_21junio2024	Confidence (by Search Engine): Sequest HT	XCorr (by Search Engine): Sequest HT	Sequence in Protein	Positions in Proteins
	FALSE	Medium	[R].KCEPIIMTVPR.[K]	1xCarbamidomethyl [C2]; 1xOxidation [M7]	Human	1	8	1	Q9ULV4	Q9ULV4 [342-352]		1	1359.71	Medium	Medium	1.53	R.KCEPIIMTVPR.K	[342-352]
	FALSE	High	[K].RGLDVNKCEIAR.[F]	1xCarbamidomethyl [C8]	Human	1	3	1	Q9ULV4	Q9ULV4 [323-334]		2	1430.75	High	High	1.85	K.RGLDVNKCEIAR.F	[323-334]
	FALSE	Medium	[R].VTWDSSFCAVNPR.[F]	1xCarbamidomethyl [C8]	Human	1	3	1	Q9ULV4	Q9ULV4 [32-44]		0	1538.71	Medium	Medium	1.31	R.VTWDSSFCAVNPR.F	[32-44]
FALSE	High	Master Protein	P01023	Alpha-2-macroglobulin [OS=Homo sapiens]	0	8	Human	11	18	11	1474	163.2	6.46	20.67	11	stress response;developmental processes;other biological processes	non-structural extracellular;other cell component	signal transduction activity or receptor binding;enzyme regulator activity;other molecular function	Pf00207, Pf01835, Pf07677, Pf07678, Pf07703, Pf17789, Pf17791	2	A2M	hsa:2; P01023; Q13677; Q59F47; Q5QTS0; Q68DN2; Q6PIY3; Q6PN97	ENSG00000175899	Complement system; Dengue-2 interactions with complement and coagulation cascades; Complement and coagulation cascades	Degradation of the extracellular matrix; Platelet degranulation ; HDL assembly; Intrinsic Pathway of Fibrin Clot Formation	7	High	1
	Checked	Confidence	Annotated Sequence	Modifications	Marked as	# Protein Groups	# Proteins	# PSMs	Master Protein Accessions	Positions in Master Proteins	Modifications in Master Proteins	# Missed Cleavages	Theo. MH+ [Da]	Found in Sample: [S1] Sample1_QE_Alana_21junio2024	Confidence (by Search Engine): Sequest HT	XCorr (by Search Engine): Sequest HT	Sequence in Protein	Positions in Proteins
	FALSE	High	[K].AIGYLNTGYQR.[Q]		Human	1	1	2	P01023	P01023 [1004-1014]		0	1255.64	High	High	1.75	K.AIGYLNTGYQR.Q	[1004-1014]
	FALSE	Medium	[K].ALLAYAFALAGNQDK.[R]		Human	1	1	1	P01023	P01023 [1148-1162]		0	1565.83	Medium	Medium	1.38	K.ALLAYAFALAGNQDK.R	[1148-1162]
	FALSE	Medium	[K].DTVIKPLLVEPEGLEK.[E]		Human	1	1	1	P01023	P01023 [897-912]		0	1780.01	Medium	Medium	1.55	K.DTVIKPLLVEPEGLEK.E	[897-912]
	FALSE	Medium	[K].FQVDNNNR.[L]		Human	1	1	2	P01023	P01023 [1290-1297]		0	1006.47	Medium	Medium	1.42	K.FQVDNNNR.L	[1290-1297]
	FALSE	High	[K].LPPNVVEESAR.[A]		Human	1	1	4	P01023	P01023 [935-945]		0	1210.64	High	High	2.13	K.LPPNVVEESAR.A	[935-945]
	FALSE	High	[K].NEDSLVFVQTDK.[S]		Human	1	1	1	P01023	P01023 [124-135]		0	1394.68	High	High	2.06	K.NEDSLVFVQTDK.S	[124-135]
	FALSE	High	[R].QGIPFFGQVR.[L]		Human	1	1	1	P01023	P01023 [361-370]		0	1148.62	High	High	1.95	R.QGIPFFGQVR.L	[361-370]
	FALSE	High	[R].QSSEITR.[T]		Human	1	1	2	P01023	P01023 [339-345]		0	820.416	High	High	1.94	R.QSSEITR.T	[339-345]
	FALSE	High	[K].SDIAPVAR.[L]		Human	1	1	1	P01023	P01023 [532-539]		0	828.457	High	High	1.81	K.SDIAPVAR.L	[532-539]
	FALSE	Medium	[R].VGFYESDVMGR.[G]	1xOxidation [M9]	Human	1	1	1	P01023	P01023 [705-715]		0	1275.57	Medium	Medium	1.45	R.VGFYESDVMGR.G	[705-715]
	FALSE	High	[R].VTAAPQSVCALR.[A]	1xCarbamidomethyl [C9]	Human	1	1	2	P01023	P01023 [587-598]		0	1272.67	High	High	2.05	R.VTAAPQSVCALR.A	[587-598]
FALSE	High	Master Protein	P61158	Actin-related protein 3 [OS=Homo sapiens]	0	9	Human	3	4	3	418	47.3	5.88	4.48	3	cell cycle OR cell proliferation;cell organization and biogenesis;stress response;other biological processes	cytosol;cytoskeleton;nucleus;other cell component	cytoskeletal activity;other molecular function	Pf00022	10096	ACTR3	hsa:10096; P32391; P61158; Q53QM2	ENSG00000115091	Physico-chemical features and toxicity-associated pathways	Regulation of actin dynamics for phagocytic cup formation; FCGR3A-mediated phagocytosis; RHO GTPases Activate WASPs and WAVEs; EPHB-mediated forward signaling; Clathrin-mediated endocytosis	6	High	1
	Checked	Confidence	Annotated Sequence	Modifications	Marked as	# Protein Groups	# Proteins	# PSMs	Master Protein Accessions	Positions in Master Proteins	Modifications in Master Proteins	# Missed Cleavages	Theo. MH+ [Da]	Found in Sample: [S1] Sample1_QE_Alana_21junio2024	Confidence (by Search Engine): Sequest HT	XCorr (by Search Engine): Sequest HT	Sequence in Protein	Positions in Proteins
	FALSE	High	[R].DITYFIQQLLR.[ED]		Human	1	5	1	P61158	P61158 [199-209]		0	1409.78	High	High	2.7	R.DITYFIQQLLR.D	[199-209]
	FALSE	High	[R].DREVGIPPEQSLETAK.[A]		Human	1	1	1	P61158	P61158 [210-225]		1	1768.91	High	High	1.65	R.DREVGIPPEQSLETAK.A	[210-225]
	FALSE	High	[RK].LSEELSGGR.[IL]		Human	1	3	2	P61158	P61158 [349-357]		0	947.479	High	High	1.79	K.LSEELSGGR.L	[349-357]
FALSE	High	Master Protein	P35527	Keratin, type I cytoskeletal 9 [OS=Homo sapiens]	0	12	Human	5	7	5	623	62	5.24	6.52	5	cell organization and biogenesis;other biological processes	cytosol;cytoskeleton	cytoskeletal activity	Pf00038	3857	KRT9	hsa:3857; O00109; P35527; Q0IJ47; Q14665	ENSG00000171403		Formation of the cornified envelope	2	High	1
	Checked	Confidence	Annotated Sequence	Modifications	Marked as	# Protein Groups	# Proteins	# PSMs	Master Protein Accessions	Positions in Master Proteins	Modifications in Master Proteins	# Missed Cleavages	Theo. MH+ [Da]	Found in Sample: [S1] Sample1_QE_Alana_21junio2024	Confidence (by Search Engine): Sequest HT	XCorr (by Search Engine): Sequest HT	Sequence in Protein	Positions in Proteins
	FALSE	High	[K].EIETYHNLLEGGQEDFESSGAGK.[I]		Human	1	1	1	P35527	P35527 [450-472]		0	2510.13	High	High	1.97	K.EIETYHNLLEGGQEDFESSGAGK.I	[450-472]
	FALSE	High	[R].HGVQELEIELQSQLSK.[K]		Human	1	1	3	P35527	P35527 [375-390]		0	1837.97	High	High	2.08	R.HGVQELEIELQSQLSK.K	[375-390]
	FALSE	Medium	[R].MTLDDFR.[I]	1xOxidation [M1]	Human	1	1	1	P35527	P35527 [234-240]		0	913.408	Medium	Medium	1.29	R.MTLDDFR.I	[234-240]
	FALSE	High	[R].QGVDADINGLR.[Q]		Human	1	1	1	P35527	P35527 [251-261]		0	1157.59	High	High	1.64	R.QGVDADINGLR.Q	[251-261]
	FALSE	High	[R].SGGGGGGGLGSGGSIR.[S]		Human	1	1	1	P35527	P35527 [14-29]		0	1232.6	High	High	2.8	R.SGGGGGGGLGSGGSIR.S	[14-29]
FALSE	High	Master Protein	P35908	Keratin, type II cytoskeletal 2 epidermal [OS=Homo sapiens]	0	18	Human	8	14	7	639	65.4	8	11.92	8	cell cycle OR cell proliferation;cell organization and biogenesis;protein metabolism;other metabolic processes;other biological processes	plasma membrane;cytosol;cytoskeleton;other cell component	bone, tooth or skin structural activity;cytoskeletal activity	Pf00038, Pf16208	3849	KRT2	hsa:3849; P35908; Q4VAQ2	ENSG00000172867		Formation of the cornified envelope	2	High	1
	Checked	Confidence	Annotated Sequence	Modifications	Marked as	# Protein Groups	# Proteins	# PSMs	Master Protein Accessions	Positions in Master Proteins	Modifications in Master Proteins	# Missed Cleavages	Theo. MH+ [Da]	Found in Sample: [S1] Sample1_QE_Alana_21junio2024	Confidence (by Search Engine): Sequest HT	XCorr (by Search Engine): Sequest HT	Sequence in Protein	Positions in Proteins
	FALSE	Medium	[RK].AQEREQIK.[VTA]		Human	1	10	1	P35908	P35908 [176-183]		1	1001.54	Medium	Medium	1.47	K.AQEREQIK.T	[176-183]
	FALSE	Medium	[KR].AQYEEIAQR.[S]		Human	1	6	1	P35908	P35908 [354-362]		0	1107.54	Medium	Medium	1.31	K.AQYEEIAQR.S	[354-362]
	FALSE	High	[R].GFSSGSAVVSGGSR.[R]		Human	1	1	1	P35908	P35908 [21-34]		0	1254.61	High	High	2.36	R.GFSSGSAVVSGGSR.R	[21-34]
	FALSE	Medium	[R].GGGFGGGSSFGGGSGFSGGGFGGGGFGGGR.[F]		Human	1	1	1	P35908	P35908 [93-122]		0	2399.02	Medium	Medium	1.62	R.GGGFGGGSSFGGGSGFSGGGFGGGGFGGGR.F	[93-122]
	FALSE	Medium	[K].GGSISGGGYGSGGGK.[H]		Human	1	1	1	P35908	P35908 [581-595]		0	1197.55	Medium	Medium	1.47	K.GGSISGGGYGSGGGK.H	[581-595]
	FALSE	High	[K].IEISELNR.[V]		Human	2	2	5	P35908; P04264	P35908 [394-401]; P04264 [396-403]		0	973.531	High	High	2.05	K.IEISELNR.V	[394-401]
	FALSE	Medium	[R].TSQNSELNNMQDLVEDYKK.[K]		Human	1	1	1	P35908	P35908 [248-266]		1	2256.04	Medium	Medium	1.47	R.TSQNSELNNMQDLVEDYKK.K	[248-266]
	FALSE	High	[R].TSQNSELNNMQDLVEDYKK.[K]	1xOxidation [M10]	Human	1	1	2	P35908	P35908 [248-266]		1	2272.04	High	High	2.05	R.TSQNSELNNMQDLVEDYKK.K	[248-266]
	FALSE	High	[K].VDLLNQEIEFLK.[V]		Human	1	1	1	P35908	P35908 [303-314]		0	1460.8	High	High	1.78	K.VDLLNQEIEFLK.V	[303-314]
FALSE	High	Master Protein	P13645	Keratin, type I cytoskeletal 10 [OS=Homo sapiens]	0	19	Human	9	13	9	584	58.8	5.21	7.85	9	cell organization and biogenesis;protein metabolism;other metabolic processes;other biological processes	plasma membrane;cytosol;cytoskeleton;other cell component	bone, tooth or skin structural activity;other molecular function	Pf00038	3858	KRT10	hsa:3858; P13645; Q14664; Q8N175	ENSG00000186395		Formation of the cornified envelope	2	High	1
	Checked	Confidence	Annotated Sequence	Modifications	Marked as	# Protein Groups	# Proteins	# PSMs	Master Protein Accessions	Positions in Master Proteins	Modifications in Master Proteins	# Missed Cleavages	Theo. MH+ [Da]	Found in Sample: [S1] Sample1_QE_Alana_21junio2024	Confidence (by Search Engine): Sequest HT	XCorr (by Search Engine): Sequest HT	Sequence in Protein	Positions in Proteins
	FALSE	Medium	[R].GSSGGGCFGGSSGGYGGLGGFGGGSFR.[G]	1xCarbamidomethyl [C7]	Human	1	1	1	P13645	P13645 [60-86]		0	2342.98	Medium	Medium	1.51	R.GSSGGGCFGGSSGGYGGLGGFGGGSFR.G	[60-86]
	FALSE	Medium	[R].LKYENEVALR.[Q]		Human	1	1	1	P13645	P13645 [236-245]		1	1234.68	Medium	Medium	1.32	R.LKYENEVALR.Q	[236-245]
	FALSE	High	[K].IRLENEIQTYR.[S]		Human	1	1	3	P13645	P13645 [440-450]		1	1434.77	High	High	2.08	K.IRLENEIQTYR.S	[440-450]
	FALSE	Medium	[K].NHEEEMKDLR.[N]	1xOxidation [M6]	Human	1	1	2	P13645	P13645 [286-295]		1	1316.59	Medium	Medium	1.55	K.NHEEEMKDLR.N	[286-295]
	FALSE	High	[K].QSLEASLAETEGR.[Y]		Human	1	1	1	P13645	P13645 [387-399]		0	1390.68	High	High	2.14	K.QSLEASLAETEGR.Y	[387-399]
	FALSE	Medium	[K].SKELTTEIDNNIEQISSYK.[S]		Human	1	1	2	P13645	P13645 [344-362]		1	2212.1	Medium	Medium	1.58	K.SKELTTEIDNNIEQISSYK.S	[344-362]
	FALSE	High	[R].SQYEQLAEQNR.[K]		Human	1	1	1	P13645	P13645 [323-333]		0	1365.64	High	High	1.78	R.SQYEQLAEQNR.K	[323-333]
	FALSE	High	[K].VTMQNLNDR.[L]	1xOxidation [M3]	Human	1	7	1	P13645	P13645 [148-156]		0	1106.53	High	High	1.84	K.VTMQNLNDR.L	[148-156]
	FALSE	Medium	[K].YENEVALR.[Q]		Human	1	1	1	P13645	P13645 [238-245]		0	993.5	Medium	Medium	1.33	K.YENEVALR.Q	[238-245]

## Sheet: uninfected vehicle 2
Checked	Protein FDR Confidence: Sequest HT	Master	Accession	Description	Exp. q-value: Sequest HT	Coverage [%]	Marked as	# Peptides	# PSMs	# Unique Peptides	# AAs	MW [kDa]	calc. pI	Score Sequest HT: Sequest HT	# Peptides (by Search Engine): Sequest HT	Biological Process	Cellular Component	Molecular Function	Pfam IDs	Entrez Gene ID	Gene Symbol	Gene ID	Ensembl Gene ID	WikiPathways	Reactome Pathways	# Protein Pathway Groups	Found in Sample: [S1] Sample4_QE_Alana_21junio2024	# Protein Groups	Modifications
	Checked	Confidence	Annotated Sequence	Modifications	Marked as	# Protein Groups	# Proteins	# PSMs	Master Protein Accessions	Positions in Master Proteins	Modifications in Master Proteins	# Missed Cleavages	Theo. MH+ [Da]	Found in Sample: [S1] Sample4_QE_Alana_21junio2024	Confidence (by Search Engine): Sequest HT	XCorr (by Search Engine): Sequest HT	Sequence in Protein	Positions in Proteins
	FALSE	High	[K].AIGAVPLIQGEYMIPCEK.[V]	1xCarbamidomethyl [C16]; 1xOxidation [M13]	Human	1	1	2	P07339	P07339 [314-331]		0	2005.01	High	High	2.33	K.AIGAVPLIQGEYMIPCEK.V	[314-331]
	FALSE	Medium	[R].DPDAQPGGELMLGGTDSK.[Y]	1xOxidation [M11]	Human	1	1	1	P07339	P07339 [236-253]		0	1803.81	Medium	Medium	1.5	R.DPDAQPGGELMLGGTDSK.Y	[236-253]
	FALSE	Medium	[K].FDGILGMAYPR.[I]	1xOxidation [M7]	Human	1	1	2	P07339	P07339 [195-205]		0	1255.61	Medium	Medium	1.42	K.FDGILGMAYPR.I	[195-205]
	FALSE	Medium	[R].ISVNNVLPVFDNLMQQK.[L]	1xOxidation [M14]	Human	1	1	1	P07339	P07339 [206-222]		0	1975.03	Medium	Medium	1.88	R.ISVNNVLPVFDNLMQQK.L	[206-222]
	FALSE	Medium	[K].QPGITFIAAK.[F]		Human	1	1	1	P07339	P07339 [185-194]		0	1045.6	Medium	Medium	1.33	K.QPGITFIAAK.F	[185-194]
	FALSE	High	[R].VGFAEAAR.[L]		Human	1	1	2	P07339	P07339 [404-411]		0	820.431	High	High	1.68	R.VGFAEAAR.L	[404-411]
	FALSE	Medium	[K].VSTLPAITLK.[L]		Human	1	1	1	P07339	P07339 [332-341]		0	1042.65	Medium	Medium	1.53	K.VSTLPAITLK.L	[332-341]
FALSE	High	Master Protein	P04406	Glyceraldehyde-3-phosphate dehydrogenase [OS=Homo sapiens]	0	11	Human	3	4	3	335	36	8.46	5.69	3	cell organization and biogenesis;protein metabolism;other metabolic processes;stress response;other biological processes	plasma membrane;other membranes;cytosol;cytoskeleton;nucleus;other cell component	enzyme regulator activity;cytoskeletal activity;other molecular function	Pf00044, Pf02800	2597	GAPDH	E7EUT4; hsa:2597; P00354; P04406; Q53X65	ENSG00000111640	Cori cycle; Alzheimer's disease and miRNA effects; HIF1A and PPARG regulation of glycolysis; VEGFA-VEGFR2 signaling; Clear cell renal cell carcinoma pathways; Metabolic reprogramming in colon cancer; Aerobic glycolysis; 7q11.23 copy number variation syndrome; Glycolysis in senescence; Alzheimer's disease; Sildenafil treatment; Glycolysis and gluconeogenesis; Metabolic Epileptic Disorders; Sudden …	Glycolysis; Gluconeogenesis	16	High	1
	Checked	Confidence	Annotated Sequence	Modifications	Marked as	# Protein Groups	# Proteins	# PSMs	Master Protein Accessions	Positions in Master Proteins	Modifications in Master Proteins	# Missed Cleavages	Theo. MH+ [Da]	Found in Sample: [S1] Sample4_QE_Alana_21junio2024	Confidence (by Search Engine): Sequest HT	XCorr (by Search Engine): Sequest HT	Sequence in Protein	Positions in Proteins
	FALSE	High	[K].ALPAPIEK.[T]		Human	2	5	1	P01857-1; P01860	P01857-1 [210-217]; P01860 [257-264]		0	838.503	High	High	1.63	K.ALPAPIEK.T	[210-217]
	FALSE	Medium	[K].DTLMISR.[T]		Human	3	9	1	P01861; P01857-1; P01860	P01861 [129-135]; P01857-1 [132-138]; P01860 [179-185]		0	835.434	Medium	Medium	1.36	K.DTLMISR.T	[132-138]
	FALSE	High	[R].EPQVYTLPPSRDELTK.[N]		Human	1	3	1	P01857-1	P01857-1 [228-243]		1	1872.97	High	High	2.06	R.EPQVYTLPPSRDELTK.N	[228-243]
	FALSE	High	[K].GPSVFPLAPSSK.[S]		Human	1	3	5	P01857-1	P01857-1 [5-16]		0	1186.65	High	High	2.51	K.GPSVFPLAPSSK.S	[5-16]
	FALSE	High	[KR].STSGGTAALGCLVK.[D]	1xCarbamidomethyl [C11]	Human	2	5	1	P01857-1; P01860	P01857-1 [17-30]; P01860 [17-30]		0	1321.68	High	High	1.63	K.STSGGTAALGCLVK.D	[17-30]
FALSE	High	Master Protein	P02786	Transferrin receptor protein 1 [OS=Homo sapiens]	0	11	Human	7	10	7	760	84.8	6.61	13.21	7	stress response;transport;signal transduction;other biological processes	non-structural extracellular;plasma membrane;other membranes;other cytoplasmic organelle;other cell component	nucleic acid binding activity;other molecular function	Pf02225, Pf04253, Pf04389	7037	TFRC	D3DXB0; hsa:7037; P02786; Q1HE24; Q59G55; Q9UCN0; Q9UCU5; Q9UDF9; Q9UK21	ENSG00000072274	Iron metabolism in placenta; Ferroptosis; 3q29 copy number variation syndrome; Iron metabolism disorders	RHOC GTPase cycle; RND2 GTPase cycle; RHOA GTPase cycle; CDC42 GTPase cycle; RAC1 GTPase cycle; RHOQ GTPase cycle; RHOG GTPase cycle; RAC2 GTPase cycle; RAC3 GTPase cycle; RHOB GTPase cycle; RHOJ GTPase cycle; Golgi Associated Vesicle Biogenesis; RND1 GTPase cycle; Cargo recognition for clathrin-mediated endocytosis; Transferrin endocytosis and recycling; RHOH GTPase cycle	21	High	1
	Checked	Confidence	Annotated Sequence	Modifications	Marked as	# Protein Groups	# Proteins	# PSMs	Master Protein Accessions	Positions in Master Proteins	Modifications in Master Proteins	# Missed Cleavages	Theo. MH+ [Da]	Found in Sample: [S1] Sample4_QE_Alana_21junio2024	Confidence (by Search Engine): Sequest HT	XCorr (by Search Engine): Sequest HT	Sequence in Protein	Positions in Proteins
	FALSE	High	[K].SGTASVVCLLNNFYPR.[E]	1xCarbamidomethyl [C8]	Human	2	2	4	P01834; P0DOX7	P01834 [20-35]; P0DOX7 [127-142]		0	1797.9	High	High	3.11	K.SGTASVVCLLNNFYPR.E	[20-35]
	FALSE	High	[R].TVAAPSVFIFPPSDEQLK.[S]		Human	1	1	11	P01834	P01834 [2-19]		0	1946.03	High	High	2.3	R.TVAAPSVFIFPPSDEQLK.S	[2-19]
	FALSE	High	[K].VDNALQSGNSQESVTEQDSK.[D]		Human	2	2	3	P01834; P0DOX7	P01834 [43-62]; P0DOX7 [150-169]		0	2135.97	High	High	2.31	K.VDNALQSGNSQESVTEQDSK.D	[43-62]
	FALSE	High	[K].VDNALQSGNSQESVTEQDSKDSTYSLSSTLTLSK.[A]		Human	2	2	1	P01834; P0DOX7	P01834 [43-76]; P0DOX7 [150-183]		1	3619.71	High	High	2.31	K.VDNALQSGNSQESVTEQDSKDSTYSLSSTLTLSK.A	[43-76]
FALSE	High	Master Protein	P01024	Complement C3 [OS=Homo sapiens]	0	11	Human	14	21	14	1663	187	6.4	27.79	14	cell organization and biogenesis;other metabolic processes;stress response;developmental processes;signal transduction;other biological processes	non-structural extracellular;plasma membrane;other membranes;ER/Golgi;other cytoplasmic organelle;other cell component	signal transduction activity or receptor binding;enzyme regulator activity	Pf00207, Pf01759, Pf01821, Pf01835, Pf07677, Pf07678, Pf07703, Pf17789, Pf17790, Pf17791, Pf21308, Pf21406	718	C3	A7E236; hsa:718; P01024	ENSG00000125730	Allograft rejection; Complement system; Dengue-2 interactions with complement and coagulation cascades; TYROBP causal network in microglia; Cells and molecules involved in local acute inflammatory response ; 16p11.2 distal deletion syndrome; Complement system in neuronal development and plasticity; Acquired partial lipodystrophy / Barraquer-Simons syndrome; Complement-mediated inflammation of pul…	Neutrophil degranulation; Regulation of Insulin-like Growth Factor (IGF) transport and uptake by Insulin-like Growth Factor Binding Proteins (IGFBPs); Post-translational protein phosphorylation; Immunoregulatory interactions between a Lymphoid and a non-Lymphoid cell; Regulation of Complement cascade; G alpha (i) signalling events; Peptide ligand-binding receptors; Purinergic signaling in leishma…	22	High	1
	Checked	Confidence	Annotated Sequence	Modifications	Marked as	# Protein Groups	# Proteins	# PSMs	Master Protein Accessions	Positions in Master Proteins	Modifications in Master Proteins	# Missed Cleavages	Theo. MH+ [Da]	Found in Sample: [S1] Sample4_QE_Alana_21junio2024	Confidence (by Search Engine): Sequest HT	XCorr (by Search Engine): Sequest HT	Sequence in Protein	Positions in Proteins
	FALSE	High	[R].STDYGIFQINSR.[Y]		Human	1	1	2	P61626	P61626 [69-80]		0	1400.68	High	High	2.78	R.STDYGIFQINSR.Y	[69-80]
FALSE	High	Master Protein	P40121	Macrophage-capping protein [OS=Homo sapiens]	0	14	Human	4	4	4	348	38.5	6.19	4.27	4	cell organization and biogenesis;developmental processes;other biological processes	cytoskeleton;nucleus;other cell component	cytoskeletal activity;other molecular function	Pf00626	822	CAPG	B8ZZS7; D6W5K8; hsa:822; P40121; Q53SA7	ENSG00000042493	TYROBP causal network in microglia		1	High	1
	Checked	Confidence	Annotated Sequence	Modifications	Marked as	# Protein Groups	# Proteins	# PSMs	Master Protein Accessions	Positions in Master Proteins	Modifications in Master Proteins	# Missed Cleavages	Theo. MH+ [Da]	Found in Sample: [S1] Sample4_QE_Alana_21junio2024	Confidence (by Search Engine): Sequest HT	XCorr (by Search Engine): Sequest HT	Sequence in Protein	Positions in Proteins
	FALSE	High	[K].DAGTIAGLNVLR.[I]		Human	1	2	1	P11142	P11142 [160-171]		0	1199.67	High	High	2	K.DAGTIAGLNVLR.I	[160-171]
	FALSE	High	[K].DISENKR.[A]		Human	1	2	1	P11142	P11142 [252-258]		1	861.442	High	High	1.69	K.DISENKR.A	[252-258]
	FALSE	High	[R].IINEPTAAAIAYGLDKK.[GV]		Human	1	3	2	P11142	P11142 [172-188]		1	1787.99	High	High	2.34	R.IINEPTAAAIAYGLDKK.V	[172-188]
FALSE	High	Master Protein	P02743	Serum amyloid P-component [OS=Homo sapiens]	0	16	Human	3	6	3	223	25.4	6.54	5.77	3	cell organization and biogenesis;protein metabolism;other metabolic processes;stress response;other biological processes	non-structural extracellular	other molecular function	Pf00354	325	APCS	hsa:325; P02743	ENSG00000132703	Complement system	Amyloid fiber formation	2	High	1
	Checked	Confidence	Annotated Sequence	Modifications	Marked as	# Protein Groups	# Proteins	# PSMs	Master Protein Accessions	Positions in Master Proteins	Modifications in Master Proteins	# Missed Cleavages	Theo. MH+ [Da]	Found in Sample: [S1] Sample4_QE_Alana_21junio2024	Confidence (by Search Engine): Sequest HT	XCorr (by Search Engine): Sequest HT	Sequence in Protein	Positions in Proteins
	FALSE	High	[K].FYNQVSTPLLR.[N]		Human	1	1	1	P19823	P19823 [489-499]		0	1337.72	High	High	2.15	K.FYNQVSTPLLR.N	[489-499]
	FALSE	High	[K].IQPSGGTNINEALLR.[A]		Human	1	1	1	P19823	P19823 [380-394]		0	1582.85	High	High	2.15	K.IQPSGGTNINEALLR.A	[380-394]
	FALSE	High	[K].TQVADAKR.[Y]		Human	1	1	1	P19823	P19823 [368-375]		1	888.49	High	High	1.67	K.TQVADAKR.Y	[368-375]
	FALSE	High	[K].VQSTITSR.[M]		Human	1	1	2	P19823	P19823 [77-84]		0	891.489	High	High	1.66	K.VQSTITSR.M	[77-84]
FALSE	High	Master Protein	P08670	Vimentin [OS=Homo sapiens]	0	17	Human	8	13	8	466	53.6	5.12	8.98	8	cell organization and biogenesis;stress response;developmental processes;signal transduction;other biological processes	plasma membrane;other membranes;cytosol;cytoskeleton;nucleus;other cytoplasmic organelle;other cell component	cytoskeletal activity;nucleic acid binding activity;other molecular function	Pf00038, Pf04732	7431	VIM	B0YJC2; D3DRU4; hsa:7431; P08670; Q15867; Q15868; Q15869; Q548L2; Q6LER9; Q8N850; Q96ML2; Q9NTM3	ENSG00000026025	Allograft rejection; Spinal cord injury; Primary focal segmental glomerulosclerosis (FSGS); Mammary gland development pathway - Puberty (Stage 2 of 4); Apoptosis-related network due to altered Notch3 in ovarian cancer; Striated muscle contraction pathway; TGF-beta signaling in thyroid cells for epithelial-mesenchymal transition; Ciliary landscape; Burn wound healing; CCL18 signaling pathway; TROP…	Interleukin-4 and Interleukin-13 signaling; Aggrephagy; Chaperone Mediated Autophagy; Late endosomal microautophagy; Striated Muscle Contraction; RHOBTB1 GTPase cycle; Caspase-mediated cleavage of cytoskeletal proteins	21	High	1
	Checked	Confidence	Annotated Sequence	Modifications	Marked as	# Protein Groups	# Proteins	# PSMs	Master Protein Accessions	Positions in Master Proteins	Modifications in Master Proteins	# Missed Cleavages	Theo. MH+ [Da]	Found in Sample: [S1] Sample4_QE_Alana_21junio2024	Confidence (by Search Engine): Sequest HT	XCorr (by Search Engine): Sequest HT	Sequence in Protein	Positions in Proteins
	FALSE	High	[R].DASGVTFTWTPSSGK.[S]		Human	1	2	1	P01876-1	P01876-1 [154-168]		0	1540.73	High	High	1.85	R.DASGVTFTWTPSSGK.S	[154-168]
	FALSE	High	[R].QEPSQGTTTFAVTSILR.[V]		Human	1	2	1	P01876-1	P01876-1 [283-299]		0	1835.95	High	High	2.61	R.QEPSQGTTTFAVTSILR.V	[283-299]
	FALSE	High	[K].SAVQGPPER.[D]		Human	1	4	5	P01876-1	P01876-1 [169-177]		0	940.485	High	High	1.75	K.SAVQGPPER.D	[169-177]
	FALSE	Medium	[K].TFTCTAAYPESK.[T]	1xCarbamidomethyl [C4]	Human	1	2	1	P01876-1	P01876-1 [201-212]		0	1375.62	Medium	Medium	1.39	K.TFTCTAAYPESK.T	[201-212]
	FALSE	High	[R].WLQGSQELPR.[E]		Human	1	5	1	P01876-1	P01876-1 [264-273]		0	1213.63	High	High	2.26	R.WLQGSQELPR.E	[264-273]
	FALSE	Medium	[K].YLTWASR.[Q]		Human	1	5	1	P01876-1	P01876-1 [276-282]		0	896.462	Medium	Medium	1.55	K.YLTWASR.Q	[276-282]
FALSE	High	Master Protein	P14618	Pyruvate kinase PKM [OS=Homo sapiens]	0	18	Human	6	8	6	531	57.9	7.84	11.19	6	cell organization and biogenesis;other metabolic processes;other biological processes	non-structural extracellular;cytosol;ER/Golgi;nucleus;other cell component	nucleic acid binding activity;kinase activity;other molecular function	Pf00224, Pf02887	5315	PKM	A6NFK3; B2R5N8; B3KRY0; B4DFX8; B4DUU6; hsa:5315; P14618; P14786; Q53GK4; Q96E76; Q9BWB5; Q9UCV6; Q9UPF2	ENSG00000067225	Photodynamic therapy-induced HIF-1 survival signaling; Amino acid metabolism; Clear cell renal cell carcinoma pathways; Metabolic reprogramming in colon cancer; Aerobic glycolysis; Glycolysis in senescence; Glucose metabolism in triple-negative breast cancer cells; Glycolysis and gluconeogenesis; Metabolic Epileptic Disorders	Neutrophil degranulation	10	High	1
	Checked	Confidence	Annotated Sequence	Modifications	Marked as	# Protein Groups	# Proteins	# PSMs	Master Protein Accessions	Positions in Master Proteins	Modifications in Master Proteins	# Missed Cleavages	Theo. MH+ [Da]	Found in Sample: [S1] Sample4_QE_Alana_21junio2024	Confidence (by Search Engine): Sequest HT	XCorr (by Search Engine): Sequest HT	Sequence in Protein	Positions in Proteins
	FALSE	Medium	[K].DTLMISR.[T]		Human	3	9	1	P01861; P01857-1; P01860	P01861 [129-135]; P01857-1 [132-138]; P01860 [179-185]		0	835.434	Medium	Medium	1.36	K.DTLMISR.T	[129-135]
	FALSE	High	[K].GPSVFPLAPCSR.[S]	1xCarbamidomethyl [C10]	Human	2	6	3	P01861; P01860	P01861 [5-16]; P01860 [5-16]		0	1287.65	High	High	2.24	K.GPSVFPLAPCSR.S	[5-16]
	FALSE	High	[R].STSESTAALGCLVK.[D]	1xCarbamidomethyl [C11]	Human	1	4	2	P01861	P01861 [17-30]		0	1423.71	High	High	1.63	R.STSESTAALGCLVK.D	[17-30]
FALSE	High	Master Protein	P09467	Fructose-1,6-bisphosphatase 1 [OS=Homo sapiens]	0	19	Human	5	7	5	338	36.8	6.99	7.56	5	other metabolic processes;stress response;other biological processes	cytosol;nucleus;other cell component	other molecular function	Pf00316, Pf18913	2203	FBP1	hsa:2203; O75571; P09467; Q53F94; Q96E46	ENSG00000165140	Angiopoietin-like protein 8 regulatory pathway; Disorders of fructose metabolism; Glycolysis and gluconeogenesis; Metabolic Epileptic Disorders	Gluconeogenesis	5	High	1
	Checked	Confidence	Annotated Sequence	Modifications	Marked as	# Protein Groups	# Proteins	# PSMs	Master Protein Accessions	Positions in Master Proteins	Modifications in Master Proteins	# Missed Cleavages	Theo. MH+ [Da]	Found in Sample: [S1] Sample4_QE_Alana_21junio2024	Confidence (by Search Engine): Sequest HT	XCorr (by Search Engine): Sequest HT	Sequence in Protein	Positions in Proteins
	FALSE	Medium	[KR].DAEAWFNEK.[S]		Human	1	4	1	P13645	P13645 [335-343]		0	1109.49	Medium	Medium	1.52	K.DAEAWFNEK.S	[335-343]
	FALSE	Medium	[K].GSLGGGFSSGGFSGGSFSR.[G]		Human	1	1	1	P13645	P13645 [41-59]		0	1707.77	Medium	Medium	1.34	K.GSLGGGFSSGGFSGGSFSR.G	[41-59]
	FALSE	High	[R].LASYLDKVR.[A]		Human	2	7	1	P02533; P13645	P02533 [126-134]; P13645 [157-165]		1	1064.61	High	High	1.71	R.LASYLDKVR.A	[157-165]
	FALSE	High	[R].LKYENEVALR.[Q]		Human	1	1	1	P13645	P13645 [236-245]		1	1234.68	High	High	1.89	R.LKYENEVALR.Q	[236-245]
	FALSE	High	[K].IRLENEIQTYR.[S]		Human	1	1	2	P13645	P13645 [440-450]		1	1434.77	High	High	2.13	K.IRLENEIQTYR.S	[440-450]
	FALSE	High	[K].QSLEASLAETEGR.[Y]		Human	1	1	1	P13645	P13645 [387-399]		0	1390.68	High	High	1.63	K.QSLEASLAETEGR.Y	[387-399]
	FALSE	High	[K].SKELTTEIDNNIEQISSYK.[S]		Human	1	1	1	P13645	P13645 [344-362]		1	2212.1	High	High	2.54	K.SKELTTEIDNNIEQISSYK.S	[344-362]
	FALSE	Medium	[R].SLLEGEGSSGGGGR.[G]		Human	1	1	1	P13645	P13645 [451-464]		0	1262.6	Medium	Medium	1.5	R.SLLEGEGSSGGGGR.G	[451-464]
	FALSE	Medium	[R].SQYEQLAEQNR.[K]		Human	1	1	1	P13645	P13645 [323-333]		0	1365.64	Medium	Medium	1.55	R.SQYEQLAEQNR.K	[323-333]
	FALSE	High	[K].VTMQNLNDR.[L]	1xOxidation [M3]	Human	2	7	5	P02533; P13645	P02533 [117-125]; P13645 [148-156]		0	1106.53	High	High	1.83	K.VTMQNLNDR.L	[148-156]
	FALSE	Medium	[K].YENEVALR.[Q]		Human	1	1	1	P13645	P13645 [238-245]		0	993.5	Medium	Medium	1.36	K.YENEVALR.Q	[238-245]
FALSE	High	Master Protein	P00738	Haptoglobin [OS=Homo sapiens]	0	19	Human	7	10	7	406	45.2	6.58	13.66	7	stress response;other biological processes	non-structural extracellular;other cell component	other molecular function	Pf00089	3240	HP	B0AZL5; hsa:3240; P00737; P00738; Q0VAC4; Q0VAC5; Q2PP15; Q3B7J0; Q6LBY9; Q9UC67	ENSG00000257017	Network map of SARS-CoV-2 signaling pathway	Scavenging of heme from plasma; Neutrophil degranulation	3	High	1
	Checked	Confidence	Annotated Sequence	Modifications	Marked as	# Protein Groups	# Proteins	# PSMs	Master Protein Accessions	Positions in Master Proteins	Modifications in Master Proteins	# Missed Cleavages	Theo. MH+ [Da]	Found in Sample: [S1] Sample4_QE_Alana_21junio2024	Confidence (by Search Engine): Sequest HT	XCorr (by Search Engine): Sequest HT	Sequence in Protein	Positions in Proteins
	FALSE	Medium	[R].AELQEGAR.[Q]		Human	1	1	2	P02647	P02647 [148-155]		0	873.442	Medium	Medium	1.49	R.AELQEGAR.Q	[148-155]
	FALSE	Medium	[K].AKPALEDLR.[Q]		Human	1	1	1	P02647	P02647 [231-239]		0	1012.58	Medium	Medium	1.43	K.AKPALEDLR.Q	[231-239]
	FALSE	High	[K].DSGRDYVSQFEGSALGK.[Q]		Human	1	1	2	P02647	P02647 [48-64]		1	1815.85	High	High	2.82	K.DSGRDYVSQFEGSALGK.Q	[48-64]
	FALSE	High	[R].DYVSQFEGSALGK.[Q]		Human	1	1	1	P02647	P02647 [52-64]		0	1400.67	High	High	1.91	R.DYVSQFEGSALGK.Q	[52-64]
	FALSE	High	[K].LLDNWDSVTSTFSK.[L]		Human	1	1	1	P02647	P02647 [70-83]		0	1612.79	High	High	1.6	K.LLDNWDSVTSTFSK.L	[70-83]
	FALSE	High	[R].QGLLPVLESFK.[V]		Human	1	1	2	P02647	P02647 [240-250]		0	1230.71	High	High	2.5	R.QGLLPVLESFK.V	[240-250]
	FALSE	Medium	[R].QKVEPLRAELQEGAR.[Q]		Human	1	1	1	P02647	P02647 [141-155]		2	1723.94	Medium	Medium	1.84	R.QKVEPLRAELQEGAR.Q	[141-155]
	FALSE	Medium	[K].VQPYLDDFQK.[K]		Human	1	1	1	P02647	P02647 [121-130]		0	1252.62	Medium	Medium	1.51	K.VQPYLDDFQK.K	[121-130]
	FALSE	High	[K].VSFLSALEEYTK.[K]		Human	1	1	1	P02647	P02647 [251-262]		0	1386.72	High	High	1.78	K.VSFLSALEEYTK.K	[251-262]
FALSE	High	Master Protein	P01876-1	Isoform 1 of Immunoglobulin heavy constant alpha 1 [OS=Homo sapiens]	0	20	Human	6	10	6	353	37.6	6.51	11.8	6						IGHA1	P01876-1				0	High	1
	Checked	Confidence	Annotated Sequence	Modifications	Marked as	# Protein Groups	# Proteins	# PSMs	Master Protein Accessions	Positions in Master Proteins	Modifications in Master Proteins	# Missed Cleavages	Theo. MH+ [Da]	Found in Sample: [S1] Sample4_QE_Alana_21junio2024	Confidence (by Search Engine): Sequest HT	XCorr (by Search Engine): Sequest HT	Sequence in Protein	Positions in Proteins
	FALSE	Medium	[K].IVLGQEQDSYGGKFDR.[S]		Human	1	1	1	P02743	P02743 [150-165]		1	1811.89	Medium	Medium	1.97	K.IVLGQEQDSYGGKFDR.S	[150-165]
	FALSE	Medium	[R].QGYFVEAQPK.[I]		Human	1	1	2	P02743	P02743 [140-149]		0	1166.58	Medium	Medium	1.41	R.QGYFVEAQPK.I	[140-149]
	FALSE	High	[R].VGEYSLYIGR.[H]		Human	1	1	3	P02743	P02743 [87-96]		0	1156.6	High	High	2.02	R.VGEYSLYIGR.H	[87-96]
FALSE	High	Master Protein	P07339	Cathepsin D [OS=Homo sapiens]	0	22	Human	7	10	7	412	44.5	6.54	5.76	7	cell organization and biogenesis;protein metabolism;other metabolic processes;other biological processes	other membranes;other cytoplasmic organelle;other cell component	other molecular function	Pf00026, Pf07966	1509	CTSD	hsa:1509; P07339; Q6IB57	ENSG00000117984	Prolactin signaling pathway; 8p23.1 copy number variation syndrome	Neutrophil degranulation; Estrogen-dependent gene expression; MHC class II antigen presentation; Collagen degradation; Insulin receptor recycling; Metabolism of Angiotensinogen to Angiotensins	8	High	1
	FALSE	Medium	[K].AEFAEVSK.[L]		Human	1	2	1	P02768	P02768 [250-257]		0	880.441	Medium	Medium	1.44	K.AEFAEVSK.L	[250-257]
	FALSE	Medium	[K].AAFTECCQAADKAACLLPK.[L]	3xCarbamidomethyl [C6; C7; C15]	Human	1	1	1	P02768	P02768 [187-205]		1	2124.99	Medium	Medium	1.78	K.AAFTECCQAADKAACLLPK.L	[187-205]
	FALSE	High	[K].ADDKETCFAEEGK.[K]	1xCarbamidomethyl [C7]	Human	1	3	1	P02768	P02768 [585-597]		1	1499.63	High	High	2.48	K.ADDKETCFAEEGK.K	[585-597]
	FALSE	High	[K].KVPQVSTPTLVEVSR.[N]		Human	1	3	3	P02768	P02768 [438-452]		1	1639.94	High	High	2.38	K.KVPQVSTPTLVEVSR.N	[438-452]
	FALSE	High	[K].AVMDDFAAFVEK.[C]		Human	1	3	2	P02768	P02768 [570-581]		0	1342.63	High	High	1.6	K.AVMDDFAAFVEK.C	[570-581]
	FALSE	High	[K].AVMDDFAAFVEK.[C]	1xOxidation [M3]	Human	1	3	7	P02768	P02768 [570-581]		0	1358.63	High	High	2.1	K.AVMDDFAAFVEK.C	[570-581]
	FALSE	High	[K].CCAAADPHECYAK.[V]	3xCarbamidomethyl [C1; C2; C10]	Human	1	3	1	P02768	P02768 [384-396]		0	1552.6	High	High	2.99	K.CCAAADPHECYAK.V	[384-396]
	FALSE	High	[K].CCTESLVNR.[R]	2xCarbamidomethyl [C1; C2]	Human	1	3	5	P02768	P02768 [500-508]		0	1138.5	High	High	2.71	K.CCTESLVNR.R	[500-508]
	FALSE	High	[K].DDNPNLPR.[L]		Human	1	2	3	P02768	P02768 [131-138]		0	940.448	High	High	1.69	K.DDNPNLPR.L	[131-138]
	FALSE	High	[K].DVFLGMFLYEYAR.[R]	1xOxidation [M6]	Human	1	2	5	P02768	P02768 [348-360]		0	1639.78	High	High	2.02	K.DVFLGMFLYEYAR.R	[348-360]
	FALSE	High	[R].ETYGEMADCCAK.[Q]	2xCarbamidomethyl [C9; C10]	Human	1	2	1	P02768	P02768 [106-117]		0	1434.53	High	High	1.58	R.ETYGEMADCCAK.Q	[106-117]
	FALSE	Medium	[R].ETYGEMADCCAK.[Q]	2xCarbamidomethyl [C9; C10]; 1xOxidation [M6]	Human	1	2	1	P02768	P02768 [106-117]		0	1450.53	Medium	Medium	1.37	R.ETYGEMADCCAK.Q	[106-117]
	FALSE	High	[K].FQNALLVR.[Y]		Human	1	3	1	P02768	P02768 [427-434]		0	960.563	High	High	1.6	K.FQNALLVR.Y	[427-434]
	FALSE	Medium	[K].KQTALVELVK.[H]		Human	1	3	1	P02768	P02768 [549-558]		1	1128.7	Medium	Medium	1.41	K.KQTALVELVK.H	[549-558]
	FALSE	High	[K].LCTVATLR.[E]	1xCarbamidomethyl [C2]	Human	1	2	2	P02768	P02768 [98-105]		0	933.519	High	High	1.8	K.LCTVATLR.E	[98-105]
	FALSE	High	[K].KYLYEIAR.[R]		Human	1	1	1	P02768	P02768 [161-168]		1	1055.59	High	High	1.83	K.KYLYEIAR.R	[161-168]
	FALSE	Medium	[R].NECFLQHKDDNPNLPR.[L]	1xCarbamidomethyl [C3]	Human	1	2	1	P02768	P02768 [123-138]		1	1996.93	Medium	Medium	1.84	R.NECFLQHKDDNPNLPR.L	[123-138]
	FALSE	Medium	[K].LDELRDEGK.[A]		Human	1	1	2	P02768	P02768 [206-214]		1	1074.54	Medium	Medium	1.48	K.LDELRDEGK.A	[206-214]
	FALSE	High	[R].RPCFSALEVDETYVPK.[E]	1xCarbamidomethyl [C3]	Human	1	3	4	P02768	P02768 [509-524]		0	1910.93	High	High	3.01	R.RPCFSALEVDETYVPK.E	[509-524]
	FALSE	High	[K].LVNEVTEFAK.[T]		Human	1	2	2	P02768	P02768 [66-75]		0	1149.62	High	High	1.63	K.LVNEVTEFAK.T	[66-75]
	FALSE	High	[R].LVRPEVDVMCTAFHDNEETFLK.[K]	1xCarbamidomethyl [C10]; 1xOxidation [M9]	Human	1	2	1	P02768	P02768 [139-160]		0	2666.26	High	High	2.8	R.LVRPEVDVMCTAFHDNEETFLK.K	[139-160]
	FALSE	High	[R].LVRPEVDVMCTAFHDNEETFLKK.[Y]	1xCarbamidomethyl [C10]; 1xOxidation [M9]	Human	1	2	1	P02768	P02768 [139-161]		1	2794.35	High	High	2.46	R.LVRPEVDVMCTAFHDNEETFLKK.Y	[139-161]
	FALSE	High	[K].LVTDLTK.[V]		Human	1	2	1	P02768	P02768 [258-264]		0	789.472	High	High	2.2	K.LVTDLTK.V	[258-264]
	FALSE	High	[R].MPCAEDYLSVVLNQLCVLHEK.[T]	2xCarbamidomethyl [C3; C16]; 1xOxidation [M1]	Human	1	3	1	P02768	P02768 [470-490]		0	2534.21	High	High	3.49	R.MPCAEDYLSVVLNQLCVLHEK.T	[470-490]
	FALSE	High	[K].NKLNDLEDALQQAKEDLAR.[L]		Human	1	1	1	P04264	P04264 [442-460]		2	2184.13	High	High	3.18	K.NKLNDLEDALQQAKEDLAR.L	[442-460]
	FALSE	High	[K].QEPERNECFLQHKDDNPNLPR.[L]	1xCarbamidomethyl [C8]	Human	1	2	3	P02768	P02768 [118-138]		2	2636.23	High	High	2.45	K.QEPERNECFLQHKDDNPNLPR.L	[118-138]
	FALSE	High	[K].QNCELFEQLGEYK.[F]	1xCarbamidomethyl [C3]	Human	1	3	3	P02768	P02768 [414-426]		0	1657.75	High	High	1.6	K.QNCELFEQLGEYK.F	[414-426]
	FALSE	High	[K].QNCELFEQLGEYKFQNALLVR.[Y]	1xCarbamidomethyl [C3]	Human	1	3	1	P02768	P02768 [414-434]		1	2599.3	High	High	3.55	K.QNCELFEQLGEYKFQNALLVR.Y	[414-434]
	FALSE	High	[K].QTALVELVK.[H]		Human	1	3	2	P02768	P02768 [550-558]		0	1000.6	High	High	1.57	K.QTALVELVK.H	[550-558]
	FALSE	High	[R].RHPDYSVVLLLR.[L]		Human	1	2	3	P02768	P02768 [361-372]		1	1467.84	High	High	2.3	R.RHPDYSVVLLLR.L	[361-372]
	FALSE	High	[R].RHPYFYAPELLFFAK.[R]		Human	1	1	3	P02768	P02768 [169-183]		1	1899	High	High	2.85	R.RHPYFYAPELLFFAK.R	[169-183]
	FALSE	High	[K].RMPCAEDYLSVVLNQLCVLHEK.[T]	2xCarbamidomethyl [C4; C17]; 1xOxidation [M2]	Human	1	3	2	P02768	P02768 [469-490]		1	2690.31	High	High	3.91	K.RMPCAEDYLSVVLNQLCVLHEK.T	[469-490]
	FALSE	High	[K].QLSLPETGELDSATLK.[A]		Human	1	1	1	P14780	P14780 [77-92]		0	1701.89	High	High	1.58	K.QLSLPETGELDSATLK.A	[77-92]
	FALSE	High	[K].SHCIAEVENDEMPADLPSLAADFVESK.[D]	1xCarbamidomethyl [C3]; 1xOxidation [M12]	Human	1	2	2	P02768	P02768 [311-337]		0	2990.34	High	High	5.8	K.SHCIAEVENDEMPADLPSLAADFVESK.D	[311-337]
	FALSE	High	[K].SHCIAEVENDEMPADLPSLAADFVESKDVCK.[N]	2xCarbamidomethyl [C3; C30]; 1xOxidation [M12]	Human	1	2	1	P02768	P02768 [311-341]		1	3492.56	High	High	3.18	K.SHCIAEVENDEMPADLPSLAADFVESKDVCK.N	[311-341]
	FALSE	High	[K].SLHTLFGDKLCTVATLR.[E]	1xCarbamidomethyl [C11]	Human	1	2	2	P02768	P02768 [89-105]		1	1932.04	High	High	3.17	K.SLHTLFGDKLCTVATLR.E	[89-105]
	FALSE	High	[K].TCVADESAENCDK.[S]	2xCarbamidomethyl [C2; C11]	Human	1	2	1	P02768	P02768 [76-88]		0	1498.58	High	High	1.63	K.TCVADESAENCDK.S	[76-88]
	FALSE	High	[K].TPVSDR.[V]		Human	1	3	1	P02768	P02768 [491-496]		0	674.347	High	High	2.06	K.TPVSDR.V	[491-496]
	FALSE	High	[K].TYETTLEK.[C]		Human	1	2	2	P02768	P02768 [376-383]		0	984.488	High	High	1.75	K.TYETTLEK.C	[376-383]
	FALSE	High	[K].VFDEFKPLVEEPQNLIK.[Q]		Human	1	3	1	P02768	P02768 [397-413]		0	2045.1	High	High	1.94	K.VFDEFKPLVEEPQNLIK.Q	[397-413]
	FALSE	Medium	[K].VHTECCHGDLLECADDRADLAK.[Y]	3xCarbamidomethyl [C5; C6; C13]	Human	1	2	1	P02768	P02768 [265-286]		1	2585.12	Medium	Medium	1.71	K.VHTECCHGDLLECADDRADLAK.Y	[265-286]
	FALSE	High	[K].VPQVSTPTLVEVSR.[N]		Human	1	3	2	P02768	P02768 [439-452]		0	1511.84	High	High	2.67	K.VPQVSTPTLVEVSR.N	[439-452]
	FALSE	High	[K].YLYEIAR.[R]		Human	1	1	5	P02768	P02768 [162-168]		0	927.493	High	High	1.74	K.YLYEIAR.R	[162-168]
FALSE	High	Master Protein	P14780	Matrix metalloproteinase-9 [OS=Homo sapiens]	0	27	Human	17	35	17	707	78.4	6.06	54.59	17	cell organization and biogenesis;protein metabolism;other metabolic processes;stress response;developmental processes;signal transduction;other biological processes	non-structural extracellular;other cell component	other molecular function	Pf00040, Pf00045, Pf00413	4318	MMP9	B2R7V9; hsa:4318; P14780; Q3LR70; Q8N725; Q9H4Z1; Q9UCJ9; Q9UCL1; Q9UDK2	ENSG00000100985	Matrix metalloproteinases; Osteopontin signaling; Angiogenesis; TNF-related weak inducer of apoptosis (TWEAK) signaling pathway; AGE/RAGE pathway; Spinal cord injury; Mammary gland development pathway - Involution (Stage 4 of 4); Bladder cancer; IL1 and megakaryocytes in obesity; Photodynamic therapy-induced NF-kB survival signaling; Lung fibrosis; Epithelial to mesenchymal transition in colorect…	Neutrophil degranulation; Collagen degradation; Assembly of collagen fibrils and other multimeric structures; Extra-nuclear estrogen signaling; Signaling by SCF-KIT; Interleukin-4 and Interleukin-13 signaling; EPH-ephrin mediated repulsion of cells; Activation of Matrix Metalloproteinases	42	High	1
	Checked	Confidence	Annotated Sequence	Modifications	Marked as	# Protein Groups	# Proteins	# PSMs	Master Protein Accessions	Positions in Master Proteins	Modifications in Master Proteins	# Missed Cleavages	Theo. MH+ [Da]	Found in Sample: [S1] Sample4_QE_Alana_21junio2024	Confidence (by Search Engine): Sequest HT	XCorr (by Search Engine): Sequest HT	Sequence in Protein	Positions in Proteins
	FALSE	Medium	[K].ADGLYPNPR.[E]		Human	1	3	1	Q13231	Q13231 [424-432]		0	1002.5	Medium	Medium	1.48	K.ADGLYPNPR.E	[424-432]
	FALSE	High	[R].DNQWVGFDDVESFK.[T]		Human	1	4	1	Q13231	Q13231 [328-341]		0	1685.74	High	High	2.45	R.DNQWVGFDDVESFK.T	[328-341]
	FALSE	High	[K].EGGMLAYYEVCSWK.[G]	1xCarbamidomethyl [C11]; 1xOxidation [M4]	Human	1	4	1	Q13231	Q13231 [297-310]		0	1708.73	High	High	1.56	K.EGGMLAYYEVCSWK.G	[297-310]
	FALSE	High	[K].FTDMVATANNR.[Q]	1xOxidation [M4]	Human	1	3	3	Q13231	Q13231 [106-116]		0	1255.57	High	High	1.91	K.FTDMVATANNR.Q	[106-116]
	FALSE	High	[R].FTTLVQDLANAFQQEAQTSGK.[E]		Human	1	4	2	Q13231	Q13231 [155-175]		0	2297.14	High	High	4.98	R.FTTLVQDLANAFQQEAQTSGK.E	[155-175]
	FALSE	High	[R].KYSFDGLDLDWEYPGSQGSPAVDKER.[F]		Human	1	4	1	Q13231	Q13231 [129-154]		2	2959.37	High	High	4.62	R.KYSFDGLDLDWEYPGSQGSPAVDKER.F	[129-154]
	FALSE	High	[R].LFQQSCPTGLVFSNSCK.[C]	2xCarbamidomethyl [C6; C16]	Human	1	3	3	Q13231	Q13231 [445-461]		0	1972.93	High	High	2.19	R.LFQQSCPTGLVFSNSCK.C	[445-461]
	FALSE	Medium	[K].LILGMPTYGR.[S]	1xOxidation [M5]	Human	1	4	1	Q13231	Q13231 [260-269]		0	1136.61	Medium	Medium	1.37	K.LILGMPTYGR.S	[260-269]
	FALSE	High	[K].LVCYFTNWAQYR.[Q]	1xCarbamidomethyl [C3]	Human	1	4	1	Q13231	Q13231 [24-35]		0	1620.76	High	High	1.72	K.LVCYFTNWAQYR.Q	[24-35]
	FALSE	High	[R].QTFVNSAIR.[F]		Human	1	4	2	Q13231	Q13231 [117-125]		0	1035.56	High	High	1.76	R.QTFVNSAIR.F	[117-125]
	FALSE	High	[K].RQEESGAAASLNVDAAVQQWLQK.[G]		Human	1	4	1	Q13231	Q13231 [231-253]		1	2499.26	High	High	2.69	K.RQEESGAAASLNVDAAVQQWLQK.G	[231-253]
	FALSE	Medium	[R].SFTLASSSDTR.[V]		Human	1	4	1	Q13231	Q13231 [270-280]		0	1171.56	Medium	Medium	1.37	R.SFTLASSSDTR.V	[270-280]
	FALSE	Medium	[R].SSFYSCAAGR.[L]	1xCarbamidomethyl [C6]	Human	1	3	1	Q13231	Q13231 [435-444]		0	1105.47	Medium	Medium	1.45	R.SSFYSCAAGR.L	[435-444]
	FALSE	High	[K].TLLAIGGWNFGTQK.[F]		Human	1	3	1	Q13231	Q13231 [92-105]		0	1505.81	High	High	1.59	K.TLLAIGGWNFGTQK.F	[92-105]
	FALSE	High	[R].VGAPATGSGTPGPFTK.[E]		Human	1	4	2	Q13231	Q13231 [281-296]		0	1444.74	High	High	2.15	R.VGAPATGSGTPGPFTK.E	[281-296]
	FALSE	High	[R].YPLIQTLR.[Q]		Human	1	4	4	Q13231	Q13231 [375-382]		0	1003.59	High	High	2.2	R.YPLIQTLR.Q	[375-382]
FALSE	High	Master Protein	P13796	Plastin-2 [OS=Homo sapiens]	0	30	Human	17	21	17	627	70.2	5.43	32.96	17	cell organization and biogenesis;signal transduction;other biological processes	plasma membrane;other membranes;cytosol;cytoskeleton;other cell component	signal transduction activity or receptor binding;cytoskeletal activity;other molecular function	Pf00036, Pf00307	3936	LCP1	B2R613; B4DUA0; hsa:3936; P13796; Q5TBN4	ENSG00000136167		Gene and protein expression by JAK-STAT signaling after Interleukin-12 stimulation	1	High	1
	Checked	Confidence	Annotated Sequence	Modifications	Marked as	# Protein Groups	# Proteins	# PSMs	Master Protein Accessions	Positions in Master Proteins	Modifications in Master Proteins	# Missed Cleavages	Theo. MH+ [Da]	Found in Sample: [S1] Sample4_QE_Alana_21junio2024	Confidence (by Search Engine): Sequest HT	XCorr (by Search Engine): Sequest HT	Sequence in Protein	Positions in Proteins
	FALSE	Medium	[R].FLEQQNQVLQTK.[W]		Human	2	3	1	P35908; P04264	P35908 [198-209]; P04264 [200-211]		0	1475.79	Medium	Medium	1.49	R.FLEQQNQVLQTK.W	[200-211]
	FALSE	High	[R].FSSCGGGGGSFGAGGGFGSR.[S]	1xCarbamidomethyl [C4]	Human	1	1	1	P04264	P04264 [46-65]		0	1765.73	High	High	2.95	R.FSSCGGGGGSFGAGGGFGSR.S	[46-65]
	FALSE	Medium	[R].GSGGGSSGGSIGGR.[G]		Human	1	1	2	P04264	P04264 [603-616]		0	1092.5	Medium	Medium	1.43	R.GSGGGSSGGSIGGR.G	[603-616]
	FALSE	Medium	[R].SLVNLGGSK.[S]		Human	1	1	1	P04264	P04264 [66-74]		0	874.499	Medium	Medium	1.46	R.SLVNLGGSK.S	[66-74]
	FALSE	High	[R].THNLEPYFESFINNLR.[R]		Human	1	1	1	P04264	P04264 [224-239]		0	1993.98	High	High	2.4	R.THNLEPYFESFINNLR.R	[224-239]
	FALSE	High	[K].QISNLQQSISDAEQR.[G]		Human	1	1	2	P04264	P04264 [418-432]		0	1716.85	High	High	2.22	K.QISNLQQSISDAEQR.G	[418-432]
	FALSE	High	[R].SLDLDSIIAEVK.[A]		Human	1	1	1	P04264	P04264 [344-355]		0	1302.72	High	High	2.13	R.SLDLDSIIAEVK.A	[344-355]
	FALSE	High	[K].SLNNQFASFIDK.[V]		Human	1	1	2	P04264	P04264 [186-197]		0	1383.69	High	High	1.87	K.SLNNQFASFIDK.V	[186-197]
	FALSE	Medium	[K].SLNNQFASFIDKVR.[F]		Human	1	1	1	P04264	P04264 [186-199]		1	1638.86	Medium	Medium	1.69	K.SLNNQFASFIDKVR.F	[186-199]
	FALSE	High	[K].SISISVAR.[G]		Human	1	1	1	P04264	P04264 [75-82]		0	832.489	High	High	1.89	K.SISISVAR.G	[75-82]
	Checked	Confidence	Annotated Sequence	Modifications	Marked as	# Protein Groups	# Proteins	# PSMs	Master Protein Accessions	Positions in Master Proteins	Modifications in Master Proteins	# Missed Cleavages	Theo. MH+ [Da]	Found in Sample: [S1] Sample4_QE_Alana_21junio2024	Confidence (by Search Engine): Sequest HT	XCorr (by Search Engine): Sequest HT	Sequence in Protein	Positions in Proteins
	FALSE	High	[K].EAGTLAYYEICDFLR.[G]	1xCarbamidomethyl [C11]	Human	1	1	1	P36222	P36222 [290-304]		0	1820.85	High	High	1.86	K.EAGTLAYYEICDFLR.G	[290-304]
	FALSE	Medium	[R].TLLEGEESR.[M]		Human	1	1	1	P04264	P04264 [484-492]		0	1033.52	Medium	Medium	1.54	R.TLLEGEESR.M	[484-492]
	FALSE	High	[R].TNAENEFVTIK.[K]		Human	1	1	1	P04264	P04264 [278-288]		0	1265.64	High	High	1.86	R.TNAENEFVTIK.K	[278-288]
	FALSE	Medium	[K].WELLQQVDTSTR.[T]		Human	1	1	1	P04264	P04264 [212-223]		0	1475.75	Medium	Medium	1.46	K.WELLQQVDTSTR.T	[212-223]
	FALSE	High	[K].YEELQITAGR.[H]		Human	1	2	2	P04264	P04264 [377-386]		0	1179.6	High	High	1.7	K.YEELQITAGR.H	[377-386]
FALSE	High	Master Protein	P36222	Chitinase-3-like protein 1 [OS=Homo sapiens]	0	32	Human	10	19	10	383	42.6	8.46	23.3	10	other metabolic processes;stress response;developmental processes;signal transduction;other biological processes	non-structural extracellular;extracellular matrix;ER/Golgi;other cell component	extracellular structural activity;other molecular function	Pf00704	1116	CHI3L1	B2R7B0; hsa:1116; P30923; P36222; Q8IVA4; Q96HI7	ENSG00000133048	Mammary gland development pathway - Involution (Stage 4 of 4)	Neutrophil degranulation	2	High	1
	Checked	Confidence	Annotated Sequence	Modifications	Marked as	# Protein Groups	# Proteins	# PSMs	Master Protein Accessions	Positions in Master Proteins	Modifications in Master Proteins	# Missed Cleavages	Theo. MH+ [Da]	Found in Sample: [S1] Sample4_QE_Alana_21junio2024	Confidence (by Search Engine): Sequest HT	XCorr (by Search Engine): Sequest HT	Sequence in Protein	Positions in Proteins
	FALSE	High	[K].GLGTDEDSLIEIICSR.[T]	1xCarbamidomethyl [C14]	Human	1	3	1	P07355	P07355 [120-135]		0	1777.86	High	High	1.56	K.GLGTDEDSLIEIICSR.T	[120-135]
	FALSE	High	[K].GVDEVTIVNILTNR.[S]		Human	1	2	1	P07355	P07355 [50-63]		0	1542.85	High	High	3.2	K.GVDEVTIVNILTNR.S	[50-63]
	FALSE	High	[R].QDIAFAYQR.[R]		Human	1	2	1	P07355	P07355 [69-77]		0	1111.55	High	High	1.67	R.QDIAFAYQR.R	[69-77]
	FALSE	High	[R].RAEDGSVIDYELIDQDAR.[D]		Human	1	2	2	P07355	P07355 [179-196]		1	2064.98	High	High	4.22	R.RAEDGSVIDYELIDQDAR.D	[179-196]
	FALSE	High	[K].SLYYYIQQDTK.[G]		Human	1	3	1	P07355	P07355 [314-324]		0	1421.69	High	High	1.78	K.SLYYYIQQDTK.G	[314-324]
	FALSE	High	[K].SLYYYIQQDTKGDYQK.[A]		Human	1	3	1	P07355	P07355 [314-329]		1	2012.96	High	High	2.3	K.SLYYYIQQDTKGDYQK.A	[314-329]
	FALSE	Medium	[K].TDLEKDIISDTSGDFRK.[L]		Human	1	3	1	P07355	P07355 [153-169]		2	1939.96	Medium	Medium	1.92	K.TDLEKDIISDTSGDFRK.L	[153-169]
	FALSE	High	[R].TNQELQEINR.[V]		Human	1	3	1	P07355	P07355 [136-145]		0	1244.62	High	High	1.92	R.TNQELQEINR.V	[136-145]
	FALSE	Medium	[K].TPAQYDASELK.[A]		Human	1	3	1	P07355	P07355 [105-115]		0	1222.6	Medium	Medium	1.37	K.TPAQYDASELK.A	[105-115]
FALSE	High	Master Protein	P02649	Apolipoprotein E [OS=Homo sapiens]	0	32	Human	10	21	10	317	36.1	5.73	18.39	10	cell-cell signaling;cell organization and biogenesis;protein metabolism;other metabolic processes;stress response;transport;developmental processes;signal transduction;other biological processes	non-structural extracellular;extracellular matrix;plasma membrane;other membranes;ER/Golgi;other cytoplasmic organelle;other cell component	signal transduction activity or receptor binding;transporter activity;enzyme regulator activity;cytoskeletal activity;other molecular function	Pf01442	348	APOE	B2RC15; C0JYY5; hsa:348; P02649; Q9P2S4	ENSG00000130203	Vitamin B12 metabolism; Alzheimer's disease and miRNA effects; Apoptosis-related network due to altered Notch3 in ovarian cancer; ApoE and miR-146 in inflammation and atherosclerosis; Statin inhibition of cholesterol production; Familial hyperlipidemia type 3; Alzheimer's disease; Cholesterol metabolism; Fatty acids and lipoproteins transport in hepatocytes; HDAC6 interactions in the central nerv…	Amyloid fiber formation; Regulation of Insulin-like Growth Factor (IGF) transport and uptake by Insulin-like Growth Factor Binding Proteins (IGFBPs); Post-translational protein phosphorylation; Retinoid metabolism and transport; Scavenging by Class A Receptors; Chylomicron assembly; Chylomicron remodeling; HDL remodeling; Nuclear signaling by ERBB4; NR1H3 & NR1H2 regulate gene expression linked t…	22	High	1
	Checked	Confidence	Annotated Sequence	Modifications	Marked as	# Protein Groups	# Proteins	# PSMs	Master Protein Accessions	Positions in Master Proteins	Modifications in Master Proteins	# Missed Cleavages	Theo. MH+ [Da]	Found in Sample: [S1] Sample4_QE_Alana_21junio2024	Confidence (by Search Engine): Sequest HT	XCorr (by Search Engine): Sequest HT	Sequence in Protein	Positions in Proteins
	FALSE	High	[K].NEDSLVFVQTDK.[S]		Human	1	1	2	P01023	P01023 [124-135]		0	1394.68	High	High	2.09	K.NEDSLVFVQTDK.S	[124-135]
	FALSE	High	[R].QGIPFFGQVR.[L]		Human	1	1	1	P01023	P01023 [361-370]		0	1148.62	High	High	1.92	R.QGIPFFGQVR.L	[361-370]
	FALSE	High	[R].QSSEITR.[T]		Human	1	1	2	P01023	P01023 [339-345]		0	820.416	High	High	1.86	R.QSSEITR.T	[339-345]
	FALSE	High	[K].SDIAPVAR.[L]		Human	1	1	1	P01023	P01023 [532-539]		0	828.457	High	High	1.82	K.SDIAPVAR.L	[532-539]
	FALSE	High	[R].VTAAPQSVCALR.[A]	1xCarbamidomethyl [C9]	Human	1	1	1	P01023	P01023 [587-598]		0	1272.67	High	High	2.38	R.VTAAPQSVCALR.A	[587-598]
	FALSE	Medium	[K].YNILPEKEEFPFALGVQTLPQTCDEPK.[A]	1xCarbamidomethyl [C23]	Human	1	1	1	P01023	P01023 [1330-1356]		1	3163.57	Medium	Medium	1.76	K.YNILPEKEEFPFALGVQTLPQTCDEPK.A	[1330-1356]
FALSE	High	Master Protein	P07355	Annexin A2 [OS=Homo sapiens]	0	33	Human	9	10	9	339	38.6	7.75	18.91	9	cell organization and biogenesis;RNA metabolism OR transcription;other metabolic processes;transport;developmental processes;other biological processes	non-structural extracellular;extracellular matrix;plasma membrane;other membranes;cytosol;nucleus;other cytoplasmic organelle;other cell component	transporter activity;enzyme regulator activity;cytoskeletal activity;other molecular function	Pf00191	302	ANXA2	hsa:302; P07355; Q567R4; Q6N0B3; Q8TBV2; Q96DD5; Q9UDH8	ENSG00000182718	Gastrin signaling pathway; CCL18 signaling pathway; Prostaglandin synthesis and regulation	Dissolution of Fibrin Clot; Neutrophil degranulation; Gene and protein expression by JAK-STAT signaling after Interleukin-12 stimulation; Smooth Muscle Contraction	7	High	1
	Checked	Confidence	Annotated Sequence	Modifications	Marked as	# Protein Groups	# Proteins	# PSMs	Master Protein Accessions	Positions in Master Proteins	Modifications in Master Proteins	# Missed Cleavages	Theo. MH+ [Da]	Found in Sample: [S1] Sample4_QE_Alana_21junio2024	Confidence (by Search Engine): Sequest HT	XCorr (by Search Engine): Sequest HT	Sequence in Protein	Positions in Proteins
	FALSE	High	[K].DSAQNSVIIVDK.[N]		Human	1	1	1	P02786	P02786 [194-205]		0	1288.67	High	High	1.65	K.DSAQNSVIIVDK.N	[194-205]
	FALSE	High	[R].EAGSQKDENLALYVENQFR.[E]		Human	1	1	1	P02786	P02786 [156-174]		1	2211.07	High	High	2.25	R.EAGSQKDENLALYVENQFR.E	[156-174]
	FALSE	Medium	[R].EEPGEDFPAAR.[R]		Human	1	1	2	P02786	P02786 [110-120]		0	1217.54	Medium	Medium	1.54	R.EEPGEDFPAAR.R	[110-120]
	FALSE	High	[K].LAQMFSDMVLK.[D]	2xOxidation [M4; M8]	Human	1	1	1	P02786	P02786 [429-439]		0	1314.64	High	High	1.61	K.LAQMFSDMVLK.D	[429-439]
	FALSE	High	[K].LLNENSYVPR.[E]		Human	1	1	1	P02786	P02786 [146-155]		0	1204.63	High	High	2.22	K.LLNENSYVPR.E	[146-155]
	FALSE	High	[R].SSGLPNIPVQTISR.[A]		Human	1	1	2	P02786	P02786 [326-339]		0	1468.81	High	High	2.02	R.SSGLPNIPVQTISR.A	[326-339]
	FALSE	High	[R].YNSQLLSFVR.[D]		Human	1	1	2	P02786	P02786 [614-623]		0	1226.65	High	High	1.83	R.YNSQLLSFVR.D	[614-623]
FALSE	High	Master Protein	P02647	Apolipoprotein A-I [OS=Homo sapiens]	0	33	Human	9	12	9	267	30.8	5.76	12.23	9	cell cycle OR cell proliferation;cell organization and biogenesis;protein metabolism;other metabolic processes;transport;developmental processes;signal transduction;other biological processes	non-structural extracellular;plasma membrane;other membranes;cytosol;ER/Golgi;other cytoplasmic organelle;other cell component	signal transduction activity or receptor binding;transporter activity;enzyme regulator activity;other molecular function	Pf01442	335	APOA1	A8K866; hsa:335; P02647; Q6LDN9; Q6Q785; Q9UCS8; Q9UCT8	ENSG00000118137	Selenium micronutrient network; Vitamin B12 metabolism; Folate metabolism; Complement system; PPAR-alpha pathway; Nuclear receptors meta-pathway; PPAR signaling pathway; Statin inhibition of cholesterol production; Familial hyperlipidemia type 1; Familial hyperlipidemia type 2; Familial hyperlipidemia type 3; Familial hyperlipidemia type 4; Familial hyperlipidemia type 5; Cholesterol metabolism; …	Scavenging of heme from plasma; PPARA activates gene expression; Amyloid fiber formation; Scavenging by Class B Receptors; Platelet degranulation ; Heme signaling; Regulation of Insulin-like Growth Factor (IGF) transport and uptake by Insulin-like Growth Factor Binding Proteins (IGFBPs); Post-translational protein phosphorylation; Retinoid metabolism and transport; HDL clearance; Defective ABCA1 …	32	High	1
	Checked	Confidence	Annotated Sequence	Modifications	Marked as	# Protein Groups	# Proteins	# PSMs	Master Protein Accessions	Positions in Master Proteins	Modifications in Master Proteins	# Missed Cleavages	Theo. MH+ [Da]	Found in Sample: [S1] Sample4_QE_Alana_21junio2024	Confidence (by Search Engine): Sequest HT	XCorr (by Search Engine): Sequest HT	Sequence in Protein	Positions in Proteins
	FALSE	High	[R].AECMLQQAER.[L]	1xCarbamidomethyl [C3]; 1xOxidation [M4]	Human	1	1	2	P13796	P13796 [334-343]		0	1251.55	High	High	2.23	R.AECMLQQAER.L	[334-343]
	FALSE	High	[R].EGESLEDLMKLSPEELLLR.[W]	1xOxidation [M9]	Human	1	1	1	P13796	P13796 [254-272]		1	2217.13	High	High	2.75	R.EGESLEDLMKLSPEELLLR.W	[254-272]
	FALSE	Medium	[KR].EKDDIQR.[LA]		Human	1	3	2	P13796	P13796 [327-333]		1	903.453	Medium	Medium	1.47	R.EKDDIQR.A	[327-333]
	FALSE	High	[R].EITENLMATGDLDQDGR.[I]	1xOxidation [M7]	Human	1	1	1	P13796	P13796 [52-68]		0	1893.85	High	High	1.98	R.EITENLMATGDLDQDGR.I	[52-68]
	FALSE	High	[K].FSLVGIGGQDLNEGNR.[T]		Human	1	2	2	P13796	P13796 [473-488]		0	1675.84	High	High	2.95	K.FSLVGIGGQDLNEGNR.T	[473-488]
	FALSE	High	[K].KIENCNYAVELGK.[NH]	1xCarbamidomethyl [C5]	Human	1	5	2	P13796	P13796 [456-468]		1	1537.77	High	High	2.04	K.KLENCNYAVELGK.N	[456-468]
	FALSE	Medium	[K].IENCNYAVELGK.[NH]	1xCarbamidomethyl [C4]	Human	1	5	2	P13796	P13796 [457-468]		0	1409.67	Medium	Medium	1.5	K.LENCNYAVELGK.N	[457-468]
	FALSE	Medium	[K].IGNFSTDIKDSK.[A]		Human	1	1	1	P13796	P13796 [286-297]		1	1324.67	Medium	Medium	1.47	K.IGNFSTDIKDSK.A	[286-297]
	FALSE	High	[K].IKVPVDWNR.[V]		Human	1	1	1	P13796	P13796 [433-441]		1	1126.64	High	High	1.6	K.IKVPVDWNR.V	[433-441]
	FALSE	Medium	[K].LNLAFIANLFNR.[Y]		Human	1	1	1	P13796	P13796 [362-373]		0	1405.8	Medium	Medium	1.44	K.LNLAFIANLFNR.Y	[362-373]
	FALSE	High	[K].MINLSVPDTIDER.[TA]	1xOxidation [M1]	Human	1	4	1	P13796	P13796 [166-178]		0	1518.75	High	High	2.96	K.MINLSVPDTIDER.T	[166-178]
	FALSE	High	[K].MVMTVFACLMGK.[G]	1xCarbamidomethyl [C8]; 3xOxidation [M1; M3; M10]	Human	1	3	1	P13796	P13796 [611-622]		0	1435.65	High	High	1.59	K.MVMTVFACLMGK.G	[611-622]
	FALSE	High	[R].NEALIALLR.[E]		Human	1	1	2	P13796	P13796 [245-253]		0	1012.61	High	High	2.42	R.NEALIALLR.E	[245-253]
	FALSE	High	[R].NWMNSLGVNPR.[V]	1xOxidation [M3]	Human	1	1	2	P13796	P13796 [402-412]		0	1303.62	High	High	2.35	R.NWMNSLGVNPR.V	[402-412]
	FALSE	High	[R].QFVTATDVVR.[G]		Human	1	1	1	P13796	P13796 [348-357]		0	1135.61	High	High	1.99	R.QFVTATDVVR.G	[348-357]
	FALSE	High	[R].VREITENLMATGDLDQDGR.[I]	1xOxidation [M9]	Human	1	1	1	P13796	P13796 [50-68]		1	2149.02	High	High	3.08	R.VREITENLMATGDLDQDGR.I	[50-68]
	FALSE	High	[R].VYALPEDLVEVNPK.[M]		Human	1	2	1	P13796	P13796 [597-610]		0	1585.85	High	High	2.06	R.VYALPEDLVEVNPK.M	[597-610]
FALSE	High	Master Protein	P02787	Serotransferrin [OS=Homo sapiens]	0	37	Human	23	33	23	698	77	7.12	31.54	23	cell organization and biogenesis;stress response;transport;signal transduction;other biological processes	non-structural extracellular;plasma membrane;other membranes;ER/Golgi;other cytoplasmic organelle;other cell component	signal transduction activity or receptor binding;other molecular function	Pf00405	7018	TF	hsa:7018; O43890; P02787; Q1HBA5; Q9NQB8; Q9UHV0	ENSG00000091513	Iron metabolism in placenta; Pluripotent stem cell differentiation pathway; Ferroptosis; IL-18 signaling pathway; 3q29 copy number variation syndrome; Iron metabolism disorders; Sudden infant death syndrome (SIDS) susceptibility pathways	Platelet degranulation ; Regulation of Insulin-like Growth Factor (IGF) transport and uptake by Insulin-like Growth Factor Binding Proteins (IGFBPs); Post-translational protein phosphorylation; Cargo recognition for clathrin-mediated endocytosis; Transferrin endocytosis and recycling	14	High	1
	FALSE	High	[K].FQVDNNNR.[L]		Human	1	1	2	P01023	P01023 [1290-1297]		0	1006.47	High	High	1.7	K.FQVDNNNR.L	[1290-1297]
	FALSE	High	[K].LPPNVVEESAR.[A]		Human	1	1	5	P01023	P01023 [935-945]		0	1210.64	High	High	2.25	K.LPPNVVEESAR.A	[935-945]
	FALSE	High	[R].EGDGSCFPDALDR.[F]	1xCarbamidomethyl [C6]	Human	1	1	2	P36222	P36222 [36-48]		0	1438.59	High	High	1.71	R.EGDGSCFPDALDR.F	[36-48]
	FALSE	High	[R].GQEDASPDR.[F]		Human	1	1	1	P36222	P36222 [225-233]		0	974.417	High	High	1.61	R.GQEDASPDR.F	[225-233]
	FALSE	Medium	[R].GQEDASPDRFSNTDYAVGYMLR.[L]	1xOxidation [M20]	Human	1	1	1	P36222	P36222 [225-246]		1	2508.11	Medium	Medium	1.73	R.GQEDASPDRFSNTDYAVGYMLR.L	[225-246]
	FALSE	High	[K].IASNTQSR.[R]		Human	1	1	2	P36222	P36222 [109-116]		0	876.453	High	High	1.85	K.IASNTQSR.R	[109-116]
	FALSE	High	[R].ILGQQVPYATK.[G]		Human	1	1	4	P36222	P36222 [311-321]		0	1217.69	High	High	1.68	R.ILGQQVPYATK.G	[311-321]
	FALSE	High	[K].QLLLSAALSAGK.[V]		Human	1	1	1	P36222	P36222 [171-182]		0	1171.7	High	High	1.67	K.QLLLSAALSAGK.V	[171-182]
	FALSE	High	[R].SFTLASSETGVGAPISGPGIPGR.[F]		Human	1	1	4	P36222	P36222 [264-286]		0	2158.11	High	High	3.41	R.SFTLASSETGVGAPISGPGIPGR.F	[264-286]
	FALSE	Medium	[K].SVPPFLR.[T]		Human	1	1	2	P36222	P36222 [122-128]		0	815.477	Medium	Medium	1.37	K.SVPPFLR.T	[122-128]
	FALSE	High	[K].VTIDSSYDIAK.[I]		Human	1	1	1	P36222	P36222 [183-193]		0	1211.62	High	High	1.85	K.VTIDSSYDIAK.I	[183-193]
FALSE	High	Master Protein	P60709	Actin, cytoplasmic 1 [OS=Homo sapiens]	0	41	Human	12	18	12	375	41.7	5.48	22.98	12	cell organization and biogenesis;developmental processes;other biological processes	plasma membrane;other membranes;cytosol;cytoskeleton;nucleus;other cell component	cytoskeletal activity;other molecular function	Pf00022	60	ACTB	hsa:60; P02570; P60709; P70514; P99021; Q11211; Q64316; Q75MN2; Q96B34; Q96HG5	ENSG00000075624	Arrhythmogenic right ventricular cardiomyopathy; Pathogenic Escherichia coli infection; Common pathways underlying drug addiction; Myometrial relaxation and contraction pathways; Focal adhesion; Fas ligand pathway and stress induction of heat shock proteins; Ebola virus infection in host; Acute viral myocarditis; Thermogenesis; Mechanoregulation and pathology of YAP/TAZ via Hippo and non-Hippo me…	Regulation of actin dynamics for phagocytic cup formation; FCGR3A-mediated phagocytosis; Clathrin-mediated endocytosis; RHO GTPases Activate Formins; Translocation of SLC2A4 (GLUT4) to the plasma membrane; B-WICH complex positively regulates rRNA expression; Recycling pathway of L1; Sensory processing of sound by inner hair cells of the cochlea; Sensory processing of sound by outer hair cells of …	47	High	1
	Checked	Confidence	Annotated Sequence	Modifications	Marked as	# Protein Groups	# Proteins	# PSMs	Master Protein Accessions	Positions in Master Proteins	Modifications in Master Proteins	# Missed Cleavages	Theo. MH+ [Da]	Found in Sample: [S1] Sample4_QE_Alana_21junio2024	Confidence (by Search Engine): Sequest HT	XCorr (by Search Engine): Sequest HT	Sequence in Protein	Positions in Proteins
	FALSE	High	[R].AFALWSAVTPLTFTR.[V]		Human	1	1	1	P14780	P14780 [144-158]		0	1680.91	High	High	2.83	R.AFALWSAVTPLTFTR.V	[144-158]
	FALSE	High	[K].AYFCQDR.[F]	1xCarbamidomethyl [C4]	Human	1	1	1	P14780	P14780 [671-677]		0	959.404	High	High	1.95	K.AYFCQDR.F	[671-677]
	FALSE	High	[R].CGVPDLGR.[F]	1xCarbamidomethyl [C1]	Human	1	1	2	P14780	P14780 [99-106]		0	873.425	High	High	1.87	R.CGVPDLGR.F	[99-106]
	FALSE	High	[K].EYSTCTSEGR.[G]	1xCarbamidomethyl [C5]	Human	1	1	3	P14780	P14780 [357-366]		0	1189.48	High	High	1.74	K.EYSTCTSEGR.G	[357-366]
	FALSE	Medium	[R].FQTFEGDLK.[W]		Human	1	1	2	P14780	P14780 [107-115]		0	1084.53	Medium	Medium	1.41	R.FQTFEGDLK.W	[107-115]
	FALSE	High	[R].GSRPQGPFLIADKWPALPR.[K]		Human	1	1	4	P14780	P14780 [547-565]		1	2106.16	High	High	2.85	R.GSRPQGPFLIADKWPALPR.K	[547-565]
	FALSE	High	[R].KLDSVFEER.[L]		Human	1	1	2	P14780	P14780 [566-574]		1	1122.58	High	High	1.99	R.KLDSVFEER.L	[566-574]
	FALSE	Medium	[K].KLFFFSGR.[Q]		Human	1	1	1	P14780	P14780 [578-585]		1	1001.56	Medium	Medium	1.5	K.KLFFFSGR.Q	[578-585]
	FALSE	High	[K].LFFFSGR.[Q]		Human	1	1	1	P14780	P14780 [579-585]		0	873.462	High	High	1.6	K.LFFFSGR.Q	[579-585]
	FALSE	High	[K].LFGFCPTR.[A]	1xCarbamidomethyl [C5]	Human	1	1	1	P14780	P14780 [325-332]		0	997.492	High	High	1.86	K.LFGFCPTR.A	[325-332]
	FALSE	High	[K].LGLGADVAQVTGALR.[S]		Human	1	1	3	P14780	P14780 [604-618]		0	1440.82	High	High	2.82	K.LGLGADVAQVTGALR.S	[604-618]
	FALSE	High	[R].QLAEEYLYR.[Y]		Human	1	1	2	P14780	P14780 [43-51]		0	1184.59	High	High	1.68	R.QLAEEYLYR.Y	[43-51]
	FALSE	High	[K].IEISELNR.[V]		Human	2	2	3	P35908; P04264	P35908 [394-401]; P04264 [396-403]		0	973.531	High	High	2.05	K.IEISELNR.V	[396-403]
	FALSE	High	[R].QSTLVLFPGDLR.[T]		Human	1	1	7	P14780	P14780 [25-36]		0	1345.75	High	High	3.34	R.QSTLVLFPGDLR.T	[25-36]
	FALSE	High	[R].QVWVYTGASVLGPR.[R]		Human	1	1	1	P14780	P14780 [586-599]		0	1532.82	High	High	1.99	R.QVWVYTGASVLGPR.R	[586-599]
	FALSE	Medium	[K].SLGPALLLLQK.[Q]		Human	1	1	2	P14780	P14780 [66-76]		0	1152.74	Medium	Medium	1.45	K.SLGPALLLLQK.Q	[66-76]
	FALSE	Medium	[RQ].SYSACTTDGR.[S]	1xCarbamidomethyl [C5]	Human	1	1	1	P14780	P14780 [240-249]; [298-307]		0	1117.46	Medium	Medium	1.44	R.SYSACTTDGR.S; Q.SYSACTTDGR.S	[240-249]; [298-307]
FALSE	High	Master Protein	Q13231	Chitotriosidase-1 [OS=Homo sapiens]	0	48	Human	16	26	16	466	51.6	6.96	38.72	16	other metabolic processes;other biological processes	non-structural extracellular;other cytoplasmic organelle;other cell component	other molecular function	Pf00704, Pf01607	1118	CHIT1	B3KNW6; hsa:1118; J3KN09; Q0VGG5; Q0VGG6; Q13231; Q3ZAR1; Q6ISC2; Q9H3V8; Q9UDJ8	ENSG00000133063		Neutrophil degranulation; Digestion of dietary carbohydrate	2	High	1
FALSE	High	Master Protein	P02768	Albumin [OS=Homo sapiens]	0	67	Human	40	85	40	609	69.3	6.28	121.03	40	stress response;other biological processes	non-structural extracellular;ER/Golgi;other cell component	nucleic acid binding activity;other molecular function	Pf00273	213	ALB	E7ESS9; hsa:213; O95574; P02768; P04277; Q13140; Q645G4; Q68DN5; Q6UXK4; Q86YG0; Q8IUK7; Q9P157; Q9P1I7; Q9UHS3; Q9UJZ0	ENSG00000163631	Selenium micronutrient network; Vitamin B12 metabolism; Folate metabolism; Complement system; VEGFA-VEGFR2 signaling	Scavenging of heme from plasma; Platelet degranulation ; Regulation of Insulin-like Growth Factor (IGF) transport and uptake by Insulin-like Growth Factor Binding Proteins (IGFBPs); Post-translational protein phosphorylation; Cytoprotection by HMOX1; Aspirin ADME; Ciprofloxacin ADME; Recycling of bile acids and salts; Prednisone ADME; Heme degradation; HDL remodeling; Heme biosynthesis	17	High	1
	Checked	Confidence	Annotated Sequence	Modifications	Marked as	# Protein Groups	# Proteins	# PSMs	Master Protein Accessions	Positions in Master Proteins	Modifications in Master Proteins	# Missed Cleavages	Theo. MH+ [Da]	Found in Sample: [S1] Sample4_QE_Alana_21junio2024	Confidence (by Search Engine): Sequest HT	XCorr (by Search Engine): Sequest HT	Sequence in Protein	Positions in Proteins
	FALSE	Medium	[K].AIGYLNTGYQR.[Q]		Human	1	1	2	P01023	P01023 [1004-1014]		0	1255.64	Medium	Medium	1.5	K.AIGYLNTGYQR.Q	[1004-1014]
	FALSE	High	[K].ALLAYAFALAGNQDK.[R]		Human	1	1	1	P01023	P01023 [1148-1162]		0	1565.83	High	High	1.66	K.ALLAYAFALAGNQDK.R	[1148-1162]
FALSE	Medium	Master Protein	Q00610	Clathrin heavy chain 1 [OS=Homo sapiens]	0.023	1	Human	1	1	1	1675	191.5	5.69	0	1	cell cycle OR cell proliferation;cell organization and biogenesis;other metabolic processes;transport;other biological processes	plasma membrane;other membranes;cytosol;cytoskeleton;ER/Golgi;other cytoplasmic organelle;other cell component	signal transduction activity or receptor binding;nucleic acid binding activity;other molecular function	Pf00637, Pf01394, Pf09268, Pf13838	1213	CLTC	D3DU00; hsa:1213; Q00610; Q6N0A0; Q86TF2	ENSG00000141367	Synaptic vesicle pathway; VEGFA-VEGFR2 signaling; Dengue-2 interactions with complement and coagulation cascades; Ebola virus infection in host; Fragile X syndrome; 7q11.23 copy number variation syndrome; Complement and coagulation cascades	Cargo recognition for clathrin-mediated endocytosis; MHC class II antigen presentation; EPH-ephrin mediated repulsion of cells; LDL clearance; Recycling pathway of L1; Formation of annular gap junctions; RHOV GTPase cycle; Lysosome Vesicle Biogenesis; ALK mutants bind TKIs; Signaling by ALK fusions and activated point mutants; RHOU GTPase cycle; WNT5A-dependent internalization of FZD4; Retrograde…	25	Medium	1
	Checked	Confidence	Annotated Sequence	Modifications	Marked as	# Protein Groups	# Proteins	# PSMs	Master Protein Accessions	Positions in Master Proteins	Modifications in Master Proteins	# Missed Cleavages	Theo. MH+ [Da]	Found in Sample: [S1] Sample4_QE_Alana_21junio2024	Confidence (by Search Engine): Sequest HT	XCorr (by Search Engine): Sequest HT	Sequence in Protein	Positions in Proteins
	FALSE	High	[R].GALQNIIPASTGAAK.[A]		Human	1	2	2	P04406	P04406 [201-215]		0	1411.79	High	High	2.25	R.GALQNIIPASTGAAK.A	[201-215]
	FALSE	Medium	[K].VGVNGFGR.[I]		Human	1	1	1	P04406	P04406 [6-13]		0	805.432	Medium	Medium	1.42	K.VGVNGFGR.I	[6-13]
	FALSE	High	[R].VPTANVSVVDLTCR.[L]	1xCarbamidomethyl [C13]	Human	1	2	1	P04406	P04406 [235-248]		0	1530.79	High	High	1.62	R.VPTANVSVVDLTCR.L	[235-248]
FALSE	High	Master Protein	P21333	Filamin-A [OS=Homo sapiens]	0	2	Human	5	5	5	2647	280.6	6.06	5.55	5	cell cycle OR cell proliferation;cell organization and biogenesis;protein metabolism;RNA metabolism OR transcription;other metabolic processes;stress response;transport;developmental processes;signal transduction;other biological processes	non-structural extracellular;plasma membrane;other membranes;cytosol;cytoskeleton;ER/Golgi;nucleus;other cell component	signal transduction activity or receptor binding;cytoskeletal activity;other molecular function	Pf00307, Pf00630	2316	FLNA	E9KL45; hsa:2316; P21333; Q5HY53; Q5HY55; Q8NF52	ENSG00000196924	Androgen receptor signaling pathway; Prolactin signaling pathway; Focal adhesion; Hypothesized pathways in pathogenesis of cardiovascular disease; MAPK signaling pathway; IL-4 signaling pathway; Ebola virus infection in host; Joubert syndrome; NPHP1 deletion syndrome	Platelet degranulation ; OAS antiviral response; RHO GTPases activate PAKs; GP1b-IX-V activation signalling; Cell-extracellular matrix interactions	14	High	1
	Checked	Confidence	Annotated Sequence	Modifications	Marked as	# Protein Groups	# Proteins	# PSMs	Master Protein Accessions	Positions in Master Proteins	Modifications in Master Proteins	# Missed Cleavages	Theo. MH+ [Da]	Found in Sample: [S1] Sample4_QE_Alana_21junio2024	Confidence (by Search Engine): Sequest HT	XCorr (by Search Engine): Sequest HT	Sequence in Protein	Positions in Proteins
	FALSE	High	[R].VGDYGSLSGR.[E]		Human	1	1	2	Q9UBR2	Q9UBR2 [190-199]		0	1010.49	High	High	1.96	R.VGDYGSLSGR.E	[190-199]
FALSE	High	Master Protein	P06396	Gelsolin [OS=Homo sapiens]	0	4	Human	3	4	3	782	85.6	6.28	3.58	3	cell organization and biogenesis;protein metabolism;other metabolic processes;stress response;transport;developmental processes;other biological processes	non-structural extracellular;plasma membrane;other membranes;cytosol;cytoskeleton;other cell component	cytoskeletal activity;other molecular function	Pf00626	2934	GSN	A2A418; A8MUD1; A8MYN7; B7Z373; B7Z5V1; F5H1A8; hsa:2934; P06396; Q5T0I2; Q8WVV7	ENSG00000148180	Ebola virus infection in host; Regulation of actin cytoskeleton	Amyloid fiber formation; Neutrophil degranulation; Sensory processing of sound by outer hair cells of the cochlea; Caspase-mediated cleavage of cytoskeletal proteins	6	High	1
	Checked	Confidence	Annotated Sequence	Modifications	Marked as	# Protein Groups	# Proteins	# PSMs	Master Protein Accessions	Positions in Master Proteins	Modifications in Master Proteins	# Missed Cleavages	Theo. MH+ [Da]	Found in Sample: [S1] Sample4_QE_Alana_21junio2024	Confidence (by Search Engine): Sequest HT	XCorr (by Search Engine): Sequest HT	Sequence in Protein	Positions in Proteins
	FALSE	High	[R].DFTPVCTTELGR.[A]	1xCarbamidomethyl [C6]	Human	1	1	1	P30041	P30041 [42-53]		0	1395.66	High	High	1.94	R.DFTPVCTTELGR.A	[42-53]
FALSE	High	Master Protein	P52790	Hexokinase-3 [OS=Homo sapiens]	0.006	4	Human	3	3	3	923	99	5.4	1.9	3	other metabolic processes;other biological processes	non-structural extracellular;cytosol;mitochondrion;other cell component	kinase activity;other molecular function	Pf00349, Pf03727	3101	HK3	hsa:3101; P52790; Q8N1E7	ENSG00000160883	Clear cell renal cell carcinoma pathways; PI3K/AKT/mTOR - vitamin D3 signaling; Metabolic reprogramming in colon cancer; Glycolysis and gluconeogenesis; Metabolic Epileptic Disorders; 5q35 copy number variation; UDP-derived sugars synthesis in fibroblasts	Neutrophil degranulation; Glycolysis	9	High	1
	Checked	Confidence	Annotated Sequence	Modifications	Marked as	# Protein Groups	# Proteins	# PSMs	Master Protein Accessions	Positions in Master Proteins	Modifications in Master Proteins	# Missed Cleavages	Theo. MH+ [Da]	Found in Sample: [S1] Sample4_QE_Alana_21junio2024	Confidence (by Search Engine): Sequest HT	XCorr (by Search Engine): Sequest HT	Sequence in Protein	Positions in Proteins
	FALSE	High	[K].ALPAPIEK.[T]		Human	2	5	1	P01857-1; P01860	P01857-1 [210-217]; P01860 [257-264]		0	838.503	High	High	1.63	K.ALPAPIEK.T	[257-264]
	FALSE	Medium	[K].DTLMISR.[T]		Human	3	9	1	P01861; P01857-1; P01860	P01861 [129-135]; P01857-1 [132-138]; P01860 [179-185]		0	835.434	Medium	Medium	1.36	K.DTLMISR.T	[179-185]
	FALSE	High	[K].GPSVFPLAPCSR.[S]	1xCarbamidomethyl [C10]	Human	2	6	3	P01861; P01860	P01861 [5-16]; P01860 [5-16]		0	1287.65	High	High	2.24	K.GPSVFPLAPCSR.S	[5-16]
	FALSE	Medium	[K].SCDTPPPCPR.[C]	2xCarbamidomethyl [C2; C8]	Human	1	2	3	P01860	P01860 [119-128]; [134-143]; [149-158]		0	1186.5	Medium	Medium	1.54	K.SCDTPPPCPR.C; K.SCDTPPPCPR.C; K.SCDTPPPCPR.C	[119-128]; [134-143]; [149-158]
	FALSE	High	[KR].STSGGTAALGCLVK.[D]	1xCarbamidomethyl [C11]	Human	2	5	1	P01857-1; P01860	P01857-1 [17-30]; P01860 [17-30]		0	1321.68	High	High	1.63	R.STSGGTAALGCLVK.D	[17-30]
FALSE	High	Master Protein	P19823	Inter-alpha-trypsin inhibitor heavy chain H2 [OS=Homo sapiens]	0	4	Human	4	5	4	946	106.4	6.86	9.25	4	other metabolic processes	non-structural extracellular;ER/Golgi	enzyme regulator activity;other molecular function	Pf00092, Pf06668, Pf08487	3698	ITIH2	hsa:3698; P19823; Q14659; Q15484; Q5T986	ENSG00000151655		Regulation of Insulin-like Growth Factor (IGF) transport and uptake by Insulin-like Growth Factor Binding Proteins (IGFBPs); Post-translational protein phosphorylation	2	High	1
	Checked	Confidence	Annotated Sequence	Modifications	Marked as	# Protein Groups	# Proteins	# PSMs	Master Protein Accessions	Positions in Master Proteins	Modifications in Master Proteins	# Missed Cleavages	Theo. MH+ [Da]	Found in Sample: [S1] Sample4_QE_Alana_21junio2024	Confidence (by Search Engine): Sequest HT	XCorr (by Search Engine): Sequest HT	Sequence in Protein	Positions in Proteins
	FALSE	High	[R].TGDEITYQCR.[N]	1xCarbamidomethyl [C9]	Human	1	2	1	P08603	P08603 [286-295]		0	1242.54	High	High	1.78	R.TGDEITYQCR.N	[286-295]
FALSE	High	Master Protein	P13647	Keratin, type II cytoskeletal 5 [OS=Homo sapiens]	0.006	5	Human	3	3	3	590	62.3	7.74	1.74	3	cell organization and biogenesis;other biological processes	cytosol;cytoskeleton;other cell component	bone, tooth or skin structural activity;cytoskeletal activity;other molecular function	Pf00038, Pf16208	3852	KRT5	hsa:3852; P13647; Q6PI71; Q6UBJ0; Q8TA91	ENSG00000186081		Formation of the cornified envelope; Type I hemidesmosome assembly	3	High	1
	Checked	Confidence	Annotated Sequence	Modifications	Marked as	# Protein Groups	# Proteins	# PSMs	Master Protein Accessions	Positions in Master Proteins	Modifications in Master Proteins	# Missed Cleavages	Theo. MH+ [Da]	Found in Sample: [S1] Sample4_QE_Alana_21junio2024	Confidence (by Search Engine): Sequest HT	XCorr (by Search Engine): Sequest HT	Sequence in Protein	Positions in Proteins
	FALSE	Medium	[R].FEDGVLDPDYPR.[N]		Human	1	1	1	P04004	P04004 [230-241]		0	1422.65	Medium	Medium	1.45	R.FEDGVLDPDYPR.N	[230-241]
FALSE	Medium	Master Protein	P07900	Heat shock protein HSP 90-alpha [OS=Homo sapiens]	0.033	5	Human	3	3	3	732	84.6	5.02	0	3	cell organization and biogenesis;protein metabolism;DNA metabolism;other metabolic processes;stress response;transport;developmental processes;other biological processes	non-structural extracellular;extracellular matrix;plasma membrane;other membranes;cytosol;cytoskeleton;mitochondrion;nucleus;other cytoplasmic organelle;other cell component	signal transduction activity or receptor binding;enzyme regulator activity;cytoskeletal activity;nucleic acid binding activity;other molecular function	Pf00183, Pf13589	3320	HSP90AA1	A8K500; B3KPJ9; hsa:3320; P07900; Q2PP14; Q5CAQ6; Q5CAQ7; Q9BVQ5	ENSG00000080824	Nucleotide-binding oligomerization domain (NOD) pathway; TNF-alpha signaling pathway; Corticotropin-releasing hormone signaling pathway; Aryl hydrocarbon receptor pathway; Ebstein-Barr virus LMP1 signaling; Aryl hydrocarbon receptor pathway; Constitutive androstane receptor pathway; Pregnane X receptor pathway; Glucocorticoid receptor pathway; Nuclear receptors meta-pathway; NRF2 pathway; Photody…	Regulation of actin dynamics for phagocytic cup formation; Potential therapeutics for SARS; Interleukin-4 and Interleukin-13 signaling; Neutrophil degranulation; The role of GTSE1 in G2/M progression after G2 checkpoint; HSP90 chaperone cycle for steroid hormone receptors (SHR) in the presence of ligand; Recruitment of NuMA to mitotic centrosomes; Aggrephagy; SARS-CoV-2 activates/modulates innate…	71	Medium	1
	Checked	Confidence	Annotated Sequence	Modifications	Marked as	# Protein Groups	# Proteins	# PSMs	Master Protein Accessions	Positions in Master Proteins	Modifications in Master Proteins	# Missed Cleavages	Theo. MH+ [Da]	Found in Sample: [S1] Sample4_QE_Alana_21junio2024	Confidence (by Search Engine): Sequest HT	XCorr (by Search Engine): Sequest HT	Sequence in Protein	Positions in Proteins
	FALSE	Medium	[K].KTSTPSPQPSK.[R]		Human	1	1	1	Q8IY18	Q8IY18 [7-17]		1	1157.62	Medium	Medium	1.33	K.KTSTPSPQPSK.R	[7-17]
FALSE	Medium	Master Protein	P26038	Moesin [OS=Homo sapiens]	0.033	5	Human	3	3	3	577	67.8	6.4	0	3	cell adhesion;cell cycle OR cell proliferation;cell organization and biogenesis;other biological processes	plasma membrane;other membranes;cytosol;cytoskeleton;other cell component	signal transduction activity or receptor binding;cytoskeletal activity;nucleic acid binding activity;other molecular function	Pf00373, Pf00769, Pf09379, Pf09380, Pf20492	4478	MSN	hsa:4478; P26038	ENSG00000147065	Glial cell differentiation; AGE/RAGE pathway; Measles virus infection; 16p11.2 proximal deletion syndrome; Regulation of actin cytoskeleton	Sensory processing of sound by outer hair cells of the cochlea; Gene and protein expression by JAK-STAT signaling after Interleukin-12 stimulation; Recycling pathway of L1; Sensory processing of sound by inner hair cells of the cochlea; Signaling by ALK fusions and activated point mutants	10	High	1
	Checked	Confidence	Annotated Sequence	Modifications	Marked as	# Protein Groups	# Proteins	# PSMs	Master Protein Accessions	Positions in Master Proteins	Modifications in Master Proteins	# Missed Cleavages	Theo. MH+ [Da]	Found in Sample: [S1] Sample4_QE_Alana_21junio2024	Confidence (by Search Engine): Sequest HT	XCorr (by Search Engine): Sequest HT	Sequence in Protein	Positions in Proteins
	FALSE	High	[K].ADRDQYELLCLDNTR.[K]	1xCarbamidomethyl [C10]	Human	1	1	1	P02787	P02787 [237-251]		1	1881.88	High	High	2.3	K.ADRDQYELLCLDNTR.K	[237-251]
	FALSE	Medium	[K].ASYLDCIR.[A]	1xCarbamidomethyl [C6]	Human	1	1	1	P02787	P02787 [62-69]		0	997.477	Medium	Medium	1.48	K.ASYLDCIR.A	[62-69]
	FALSE	High	[K].CSTSSLLEACTFR.[R]	2xCarbamidomethyl [C1; C10]	Human	1	1	1	P02787	P02787 [684-696]		0	1531.69	High	High	2.58	K.CSTSSLLEACTFR.R	[684-696]
	FALSE	Medium	[K].DGAGDVAFVK.[H]		Human	1	1	1	P02787	P02787 [216-225]		0	978.489	Medium	Medium	1.46	K.DGAGDVAFVK.H	[216-225]
	FALSE	High	[K].DLLFRDDTVCLAK.[L]	1xCarbamidomethyl [C10]	Human	1	1	1	P02787	P02787 [647-659]		1	1565.8	High	High	2.17	K.DLLFRDDTVCLAK.L	[647-659]
	FALSE	Medium	[R].DQYELLCLDNTR.[K]	1xCarbamidomethyl [C7]	Human	1	1	1	P02787	P02787 [240-251]		0	1539.71	Medium	Medium	1.33	R.DQYELLCLDNTR.K	[240-251]
	FALSE	Medium	[K].DSGFQMNQLR.[G]	1xOxidation [M6]	Human	1	1	1	P02787	P02787 [123-132]		0	1211.55	Medium	Medium	1.38	K.DSGFQMNQLR.G	[123-132]
	FALSE	High	[K].EGYYGYTGAFR.[C]		Human	1	1	1	P02787	P02787 [531-541]		0	1283.57	High	High	2.21	K.EGYYGYTGAFR.C	[531-541]
	FALSE	High	[R].FDEFFSEGCAPGSK.[K]	1xCarbamidomethyl [C9]	Human	1	1	4	P02787	P02787 [495-508]		0	1577.66	High	High	1.84	R.FDEFFSEGCAPGSK.K	[495-508]
	FALSE	Medium	[R].FDEFFSEGCAPGSKK.[D]	1xCarbamidomethyl [C9]	Human	1	1	1	P02787	P02787 [495-509]		1	1705.75	Medium	Medium	1.76	R.FDEFFSEGCAPGSKK.D	[495-509]
	FALSE	Medium	[K].HQTVPQNTGGK.[N]		Human	1	1	1	P02787	P02787 [554-564]		0	1166.59	Medium	Medium	1.36	K.HQTVPQNTGGK.N	[554-564]
	FALSE	High	[K].HSTIFENLANK.[A]		Human	1	1	1	P02787	P02787 [226-236]		0	1273.65	High	High	2.02	K.HSTIFENLANK.A	[226-236]
	FALSE	High	[R].KCSTSSLLEACTFR.[R]	2xCarbamidomethyl [C2; C11]	Human	1	1	2	P02787	P02787 [683-696]		1	1659.78	High	High	2.29	R.KCSTSSLLEACTFR.R	[683-696]
	FALSE	Medium	[K].LCMGSGLNLCEPNNKEGYYGYTGAFR.[C]	2xCarbamidomethyl [C2; C10]; 1xOxidation [M3]	Human	1	1	1	P02787	P02787 [516-541]		1	2987.31	Medium	Medium	1.84	K.LCMGSGLNLCEPNNKEGYYGYTGAFR.C	[516-541]
	FALSE	High	[K].IMNGEADAMSLDGGFVYIAGK.[C]	2xOxidation [M2; M9]	Human	1	1	1	P02787	P02787 [400-420]		0	2191	High	High	2.16	K.IMNGEADAMSLDGGFVYIAGK.C	[400-420]
	FALSE	High	[K].MYLGYEYVTAIR.[N]	1xOxidation [M1]	Human	1	1	4	P02787	P02787 [332-343]		0	1494.73	High	High	2.22	K.MYLGYEYVTAIR.N	[332-343]
	FALSE	Medium	[K].NLNEKDYELLCLDGTR.[K]	1xCarbamidomethyl [C11]	Human	1	1	2	P02787	P02787 [572-587]		1	1952.94	Medium	Medium	1.69	K.NLNEKDYELLCLDGTR.K	[572-587]
	FALSE	High	[R].SAGWNIPIGLLYCDLPEPR.[K]	1xCarbamidomethyl [C13]	Human	1	1	1	P02787	P02787 [144-162]		0	2171.1	High	High	2.69	R.SAGWNIPIGLLYCDLPEPR.K	[144-162]
	FALSE	High	[K].SASDLTWDNLK.[G]		Human	1	1	3	P02787	P02787 [454-464]		0	1249.61	High	High	1.99	K.SASDLTWDNLK.G	[454-464]
	FALSE	Medium	[K].SCHTAVGR.[T]	1xCarbamidomethyl [C2]	Human	1	1	1	P02787	P02787 [468-475]		0	887.415	Medium	Medium	1.34	K.SCHTAVGR.T	[468-475]
	FALSE	High	[K].SCHTGLGR.[S]	1xCarbamidomethyl [C2]	Human	1	1	1	P02787	P02787 [136-143]		0	887.415	High	High	1.58	K.SCHTGLGR.S	[136-143]
	FALSE	Medium	[K].SVIPSDGPSVACVK.[K]	1xCarbamidomethyl [C12]	Human	1	1	1	P02787	P02787 [47-60]		0	1415.72	Medium	Medium	1.54	K.SVIPSDGPSVACVK.K	[47-60]
	FALSE	High	[R].TAGWNIPMGLLYNK.[I]	1xOxidation [M8]	Human	1	1	1	P02787	P02787 [476-489]		0	1593.81	High	High	1.79	R.TAGWNIPMGLLYNK.I	[476-489]
	Checked	Confidence	Annotated Sequence	Modifications	Marked as	# Protein Groups	# Proteins	# PSMs	Master Protein Accessions	Positions in Master Proteins	Modifications in Master Proteins	# Missed Cleavages	Theo. MH+ [Da]	Found in Sample: [S1] Sample4_QE_Alana_21junio2024	Confidence (by Search Engine): Sequest HT	XCorr (by Search Engine): Sequest HT	Sequence in Protein	Positions in Proteins
	FALSE	High	[R].LASYLDKVR.[A]		Human	2	7	1	P02533; P13645	P02533 [126-134]; P13645 [157-165]		1	1064.61	High	High	1.71	R.LASYLDKVR.A	[126-134]
	FALSE	Medium	[R].VLDELTLAR.[TA]		Human	1	6	1	P02533	P02533 [224-232]		0	1029.59	Medium	Medium	1.38	R.VLDELTLAR.A	[224-232]
	FALSE	High	[K].VTMQNLNDR.[L]	1xOxidation [M3]	Human	2	7	5	P02533; P13645	P02533 [117-125]; P13645 [148-156]		0	1106.53	High	High	1.83	K.VTMQNLNDR.L	[117-125]
FALSE	High	Master Protein	P11142	Heat shock cognate 71 kDa protein [OS=Homo sapiens]	0	6	Human	3	4	3	646	70.9	5.52	6.02	3	cell organization and biogenesis;protein metabolism;RNA metabolism OR transcription;other metabolic processes;stress response;transport;other biological processes	non-structural extracellular;plasma membrane;other membranes;cytosol;nucleus;other cytoplasmic organelle;other cell component	signal transduction activity or receptor binding;other molecular function	Pf00012	3312	HSPA8	hsa:3312; P11142; Q9H3R6	ENSG00000109971	Parkin-ubiquitin proteasomal system pathway; MAPK signaling pathway; Exercise-induced circadian regulation; Measles virus infection; Opioid receptor pathways; Extrafollicular and follicular B cell activation by SARS-CoV-2; 1p36 copy number variation syndrome; HDAC6 interactions in the central nervous system	Neutrophil degranulation; Interleukin-4 and Interleukin-13 signaling; HSP90 chaperone cycle for steroid hormone receptors (SHR) in the presence of ligand; Chaperone Mediated Autophagy; Attenuation phase; Late endosomal microautophagy; AUF1 (hnRNP D0) binds and destabilizes mRNA; PKR-mediated signaling; Regulation of HSF1-mediated heat shock response; Lysosome Vesicle Biogenesis; Golgi Associated …	27	High	1
	Checked	Confidence	Annotated Sequence	Modifications	Marked as	# Protein Groups	# Proteins	# PSMs	Master Protein Accessions	Positions in Master Proteins	Modifications in Master Proteins	# Missed Cleavages	Theo. MH+ [Da]	Found in Sample: [S1] Sample4_QE_Alana_21junio2024	Confidence (by Search Engine): Sequest HT	XCorr (by Search Engine): Sequest HT	Sequence in Protein	Positions in Proteins
	FALSE	Medium	[K].VNQIGSVTESIQACK.[L]	1xCarbamidomethyl [C14]	Human	1	5	2	P06733	P06733 [344-358]		0	1633.82	Medium	Medium	1.41	K.VNQIGSVTESLQACK.L	[344-358]
	FALSE	High	[K].VVIGMDVAASEFFR.[S]	1xOxidation [M5]	Human	1	2	1	P06733	P06733 [240-253]		0	1556.78	High	High	1.72	K.VVIGMDVAASEFFR.S	[240-253]
	FALSE	High	[R].YISPDQLADLYK.[S]		Human	1	2	1	P06733	P06733 [270-281]		0	1425.73	High	High	1.65	R.YISPDQLADLYK.S	[270-281]
FALSE	High	Master Protein	P0DOX6	Immunoglobulin mu heavy chain [OS=Homo sapiens]	0	6	Human	3	5	3	576	63.4	7.87	3.25	3	other biological processes	non-structural extracellular;plasma membrane;other membranes;other cell component		Pf07654, Pf07686							0	High	1
	Checked	Confidence	Annotated Sequence	Modifications	Marked as	# Protein Groups	# Proteins	# PSMs	Master Protein Accessions	Positions in Master Proteins	Modifications in Master Proteins	# Missed Cleavages	Theo. MH+ [Da]	Found in Sample: [S1] Sample4_QE_Alana_21junio2024	Confidence (by Search Engine): Sequest HT	XCorr (by Search Engine): Sequest HT	Sequence in Protein	Positions in Proteins
	FALSE	High	[R].ANLPQSFQVDTSK.[A]		Human	1	2	1	P21333	P21333 [1465-1477]		0	1434.72	High	High	1.57	R.ANLPQSFQVDTSK.A	[1465-1477]
	FALSE	High	[R].GAGTGGLGLAVEGPSEAK.[M]		Human	1	2	1	P21333	P21333 [1382-1399]		0	1570.81	High	High	1.72	R.GAGTGGLGLAVEGPSEAK.M	[1382-1399]
	FALSE	High	[K].GTVEPQLEAR.[G]		Human	1	2	1	P21333	P21333 [428-437]		0	1099.57	High	High	1.97	K.GTVEPQLEAR.G	[428-437]
	FALSE	Medium	[K].IQQNTFTR.[W]		Human	1	12	1	P21333	P21333 [44-51]		0	1007.53	Medium	Medium	1.39	K.IQQNTFTR.W	[44-51]
	FALSE	High	[K].VEPGLGADNSVVR.[F]		Human	1	2	1	P21333	P21333 [1020-1032]		0	1312.69	High	High	1.86	K.VEPGLGADNSVVR.F	[1020-1032]
FALSE	High	Master Protein	P52209	6-phosphogluconate dehydrogenase, decarboxylating [OS=Homo sapiens]	0	7	Human	3	3	3	483	53.1	7.23	4.85	3	other metabolic processes	cytosol	other molecular function	Pf00393, Pf03446	5226	PGD	A8K2Y9; B4DQJ8; hsa:5226; P52209; Q9BWD8	ENSG00000142657	Pentose phosphate metabolism; Nuclear receptors meta-pathway; NRF2 pathway; VEGFA-VEGFR2 signaling; Metabolic reprogramming in colon cancer	NFE2L2 regulates pentose phosphate pathway genes; Pentose phosphate pathway	7	High	1
	Checked	Confidence	Annotated Sequence	Modifications	Marked as	# Protein Groups	# Proteins	# PSMs	Master Protein Accessions	Positions in Master Proteins	Modifications in Master Proteins	# Missed Cleavages	Theo. MH+ [Da]	Found in Sample: [S1] Sample4_QE_Alana_21junio2024	Confidence (by Search Engine): Sequest HT	XCorr (by Search Engine): Sequest HT	Sequence in Protein	Positions in Proteins
	FALSE	High	[K].AGFAGDDAPR.[A]		Human	1	11	4	P60709	P60709 [19-28]		0	976.448	High	High	2.26	K.AGFAGDDAPR.A	[19-28]
	FALSE	High	[R].AVFPSIVGRPR.[QH]		Human	1	10	1	P60709	P60709 [29-39]		0	1198.71	High	High	1.58	R.AVFPSIVGRPR.H	[29-39]
	FALSE	High	[K].DLYANTVLSGGTTMYPGIADR.[M]	1xOxidation [M14]	Human	1	2	2	P60709	P60709 [292-312]		0	2231.06	High	High	2.27	K.DLYANTVLSGGTTMYPGIADR.M	[292-312]
	FALSE	High	[K].DSYVGDEAQSKR.[G]		Human	1	6	1	P60709	P60709 [51-62]		1	1354.62	High	High	2.23	K.DSYVGDEAQSKR.G	[51-62]
	FALSE	Medium	[K].EITALAPSTMK.[I]	1xOxidation [M10]	Human	1	7	1	P60709	P60709 [316-326]		0	1177.61	Medium	Medium	1.46	K.EITALAPSTMK.I	[316-326]
	FALSE	Medium	[R].GYSFTTTAER.[E]		Human	1	2	1	P60709	P60709 [197-206]		0	1132.53	Medium	Medium	1.37	R.GYSFTTTAER.E	[197-206]
	FALSE	High	[R].KDLYANTVLSGGTTMYPGIADR.[M]	1xOxidation [M15]	Human	1	2	1	P60709	P60709 [291-312]		1	2359.16	High	High	2.43	R.KDLYANTVLSGGTTMYPGIADR.M	[291-312]
	FALSE	High	[K].LCYVALDFEQEMATAASSSSLEK.[S]	1xCarbamidomethyl [C2]; 1xOxidation [M12]	Human	1	3	1	P60709	P60709 [216-238]		0	2566.17	High	High	3.4	K.LCYVALDFEQEMATAASSSSLEK.S	[216-238]
	FALSE	Medium	[K].IIAPPERK.[Y]		Human	1	8	1	P60709	P60709 [329-336]		1	923.567	Medium	Medium	1.33	K.IIAPPERK.Y	[329-336]
	FALSE	High	[K].QEYDESGPSIVHR.[K]		Human	1	7	1	P60709	P60709 [360-372]		0	1516.7	High	High	2.35	K.QEYDESGPSIVHR.K	[360-372]
	FALSE	High	[KR].SYELPDGQVITIGNER.[F]		Human	1	11	3	P60709	P60709 [239-254]		0	1790.89	High	High	2.43	K.SYELPDGQVITIGNER.F	[239-254]
	FALSE	Medium	[R].VAPEEHPVLLTEAPLNPK.[A]		Human	1	2	1	P60709	P60709 [96-113]		0	1954.06	Medium	Medium	1.68	R.VAPEEHPVLLTEAPLNPK.A	[96-113]
FALSE	High	Master Protein	P01023	Alpha-2-macroglobulin [OS=Homo sapiens]	0	8	Human	10	18	10	1474	163.2	6.46	20.67	10	stress response;developmental processes;other biological processes	non-structural extracellular;other cell component	signal transduction activity or receptor binding;enzyme regulator activity;other molecular function	Pf00207, Pf01835, Pf07677, Pf07678, Pf07703, Pf17789, Pf17791	2	A2M	hsa:2; P01023; Q13677; Q59F47; Q5QTS0; Q68DN2; Q6PIY3; Q6PN97	ENSG00000175899	Complement system; Dengue-2 interactions with complement and coagulation cascades; Complement and coagulation cascades	Platelet degranulation ; Degradation of the extracellular matrix; HDL assembly; Intrinsic Pathway of Fibrin Clot Formation	7	High	1
	Checked	Confidence	Annotated Sequence	Modifications	Marked as	# Protein Groups	# Proteins	# PSMs	Master Protein Accessions	Positions in Master Proteins	Modifications in Master Proteins	# Missed Cleavages	Theo. MH+ [Da]	Found in Sample: [S1] Sample4_QE_Alana_21junio2024	Confidence (by Search Engine): Sequest HT	XCorr (by Search Engine): Sequest HT	Sequence in Protein	Positions in Proteins
	FALSE	High	[K].NFPSPVDAAFR.[Q]		Human	1	1	1	P02790	P02790 [92-102]		0	1220.61	High	High	1.8	K.NFPSPVDAAFR.Q	[92-102]
	FALSE	High	[R].YYCFQGNQFLR.[F]	1xCarbamidomethyl [C3]	Human	1	1	1	P02790	P02790 [198-208]		0	1495.68	High	High	1.66	R.YYCFQGNQFLR.F	[198-208]
FALSE	High	Master Protein	P37837	Transaldolase [OS=Homo sapiens]	0	9	Human	3	3	3	337	37.5	6.81	3.45	3	other metabolic processes	cytosol;other cell component	other molecular function	Pf00923	6888	TALDO1	B2R8M2; hsa:6888; O00751; P37837; Q8WV32; Q8WZ45	ENSG00000177156	Pentose phosphate metabolism; Cori cycle; Metabolic reprogramming in colon cancer	Gene and protein expression by JAK-STAT signaling after Interleukin-12 stimulation; NFE2L2 regulates pentose phosphate pathway genes; Pentose phosphate pathway; Insulin effects increased synthesis of Xylulose-5-Phosphate; TALDO1 deficiency: failed conversion of SH7P, GA3P to Fru(6)P, E4P; TALDO1 deficiency: failed conversion of Fru(6)P, E4P to SH7P, GA3P	9	High	1
	Checked	Confidence	Annotated Sequence	Modifications	Marked as	# Protein Groups	# Proteins	# PSMs	Master Protein Accessions	Positions in Master Proteins	Modifications in Master Proteins	# Missed Cleavages	Theo. MH+ [Da]	Found in Sample: [S1] Sample4_QE_Alana_21junio2024	Confidence (by Search Engine): Sequest HT	XCorr (by Search Engine): Sequest HT	Sequence in Protein	Positions in Proteins
	FALSE	High	[K].LLGELLQDNAK.[L]		Human	1	2	1	P37837	P37837 [259-269]		0	1213.68	High	High	1.66	K.LLGELLQDNAK.L	[259-269]
	FALSE	High	[K].SYEPLEDPGVK.[S]		Human	1	2	1	P37837	P37837 [205-215]		0	1233.6	High	High	1.79	K.SYEPLEDPGVK.S	[205-215]
	FALSE	Medium	[R].VSTEVDAR.[L]		Human	1	2	1	P37837	P37837 [103-110]		0	876.442	Medium	Medium	1.42	R.VSTEVDAR.L	[103-110]
FALSE	High	Master Protein	P06733	Alpha-enolase [OS=Homo sapiens]	0	9	Human	3	3	3	434	47.1	7.39	3.37	3	other metabolic processes;other biological processes	plasma membrane;other membranes;cytosol;cytoskeleton;nucleus;other cell component	nucleic acid binding activity;other molecular function	Pf00113, Pf03952	2023	ENO1	B2RD59; hsa:2023; P06733; P22712; Q16704; Q4TUS4; Q53FT9; Q53HR3; Q658M5; Q6GMP2; Q71V37; Q7Z3V6; Q8WU71; Q96GV1; Q9BT62; Q9UCH6; Q9UM55	ENSG00000074800	Clear cell renal cell carcinoma pathways; Metabolic reprogramming in colon cancer; Aerobic glycolysis; IL-18 signaling pathway; Glycolysis and gluconeogenesis; Metabolic Epileptic Disorders	Glycolysis; Gluconeogenesis; Manipulation of host energy metabolism	9	High	1
	Checked	Confidence	Annotated Sequence	Modifications	Marked as	# Protein Groups	# Proteins	# PSMs	Master Protein Accessions	Positions in Master Proteins	Modifications in Master Proteins	# Missed Cleavages	Theo. MH+ [Da]	Found in Sample: [S1] Sample4_QE_Alana_21junio2024	Confidence (by Search Engine): Sequest HT	XCorr (by Search Engine): Sequest HT	Sequence in Protein	Positions in Proteins
	FALSE	Medium	[R].AGKPVICATQMLESMIK.[K]	1xCarbamidomethyl [C7]; 2xOxidation [M11; M15]	Human	1	3	1	P14618	P14618 [320-336]		0	1908.96	Medium	Medium	1.75	R.AGKPVICATQMLESMIK.K	[320-336]
	FALSE	Medium	[K].FGVEQDVDMVFASFIR.[K]	1xOxidation [M9]	Human	1	3	1	P14618	P14618 [231-246]		0	1875.89	Medium	Medium	2	K.FGVEQDVDMVFASFIR.K	[231-246]
	FALSE	Medium	[R].LAPITSDPTEATAVGAVEASFK.[C]		Human	1	2	2	P14618	P14618 [401-422]		0	2175.12	Medium	Medium	1.99	R.LAPITSDPTEATAVGAVEASFK.C	[401-422]
	FALSE	High	[R].LDIDSPPITAR.[N]		Human	1	2	1	P14618	P14618 [33-43]		0	1197.65	High	High	1.86	R.LDIDSPPITAR.N	[33-43]
	FALSE	High	[R].NTGIICTIGPASR.[S]	1xCarbamidomethyl [C6]	Human	1	2	1	P14618	P14618 [44-56]		0	1359.7	High	High	2.74	R.NTGIICTIGPASR.S	[44-56]
	FALSE	High	[R].RFDEILEASDGIMVAR.[G]	1xOxidation [M13]	Human	1	3	2	P14618	P14618 [279-294]		1	1837.91	High	High	2.42	R.RFDEILEASDGIMVAR.G	[279-294]
FALSE	High	Master Protein	P35527	Keratin, type I cytoskeletal 9 [OS=Homo sapiens]	0	14	Human	7	8	7	623	62	5.24	10.51	7	cell organization and biogenesis;other biological processes	cytosol;cytoskeleton	cytoskeletal activity	Pf00038	3857	KRT9	hsa:3857; O00109; P35527; Q0IJ47; Q14665	ENSG00000171403		Formation of the cornified envelope	2	High	1
	Checked	Confidence	Annotated Sequence	Modifications	Marked as	# Protein Groups	# Proteins	# PSMs	Master Protein Accessions	Positions in Master Proteins	Modifications in Master Proteins	# Missed Cleavages	Theo. MH+ [Da]	Found in Sample: [S1] Sample4_QE_Alana_21junio2024	Confidence (by Search Engine): Sequest HT	XCorr (by Search Engine): Sequest HT	Sequence in Protein	Positions in Proteins
	FALSE	High	[R].EMEENFAVEAANYQDTIGR.[L]	1xOxidation [M2]	Human	1	1	1	P08670	P08670 [346-364]		0	2202.96	High	High	2.76	R.EMEENFAVEAANYQDTIGR.L	[346-364]
	FALSE	Medium	[RK].GTNESLER.[Q]		Human	1	4	1	P08670	P08670 [335-342]		0	905.432	Medium	Medium	1.42	K.GTNESLER.Q	[335-342]
	FALSE	High	[KR].LLEGEESR.[LI]		Human	1	8	4	P08670	P08670 [403-410]		0	932.468	High	High	1.63	K.LLEGEESR.I	[403-410]
	FALSE	High	[R].ISLPLPNFSSLNLR.[E]		Human	1	1	1	P08670	P08670 [411-424]		0	1570.9	High	High	2.4	R.ISLPLPNFSSLNLR.E	[411-424]
	FALSE	Medium	[R].QDVDNASLAR.[L]		Human	1	1	1	P08670	P08670 [208-217]		0	1088.53	Medium	Medium	1.39	R.QDVDNASLAR.L	[208-217]
	FALSE	Medium	[R].QVDQLTNDKAR.[V]		Human	1	1	3	P08670	P08670 [160-170]		1	1287.67	Medium	Medium	1.86	R.QVDQLTNDKAR.V	[160-170]
	FALSE	High	[R].RQVDQLTNDKAR.[V]		Human	1	1	1	P08670	P08670 [159-170]		2	1443.77	High	High	2.2	R.RQVDQLTNDKAR.V	[159-170]
	FALSE	Medium	[R].SYVTTSTR.[T]		Human	1	1	1	P08670	P08670 [29-36]		0	914.458	Medium	Medium	1.33	R.SYVTTSTR.T	[29-36]
FALSE	High	Master Protein	P35908	Keratin, type II cytoskeletal 2 epidermal [OS=Homo sapiens]	0	16	Human	7	10	5	639	65.4	8	8.45	7	cell cycle OR cell proliferation;cell organization and biogenesis;protein metabolism;other metabolic processes;other biological processes	plasma membrane;cytosol;cytoskeleton;other cell component	bone, tooth or skin structural activity;cytoskeletal activity	Pf00038, Pf16208	3849	KRT2	hsa:3849; P35908; Q4VAQ2	ENSG00000172867		Formation of the cornified envelope	2	High	1
	Checked	Confidence	Annotated Sequence	Modifications	Marked as	# Protein Groups	# Proteins	# PSMs	Master Protein Accessions	Positions in Master Proteins	Modifications in Master Proteins	# Missed Cleavages	Theo. MH+ [Da]	Found in Sample: [S1] Sample4_QE_Alana_21junio2024	Confidence (by Search Engine): Sequest HT	XCorr (by Search Engine): Sequest HT	Sequence in Protein	Positions in Proteins
	FALSE	High	[K].ASSLESGVPSR.[F]		Human	1	2	1	P0DOX7	P0DOX7 [51-61]		0	1089.55	High	High	1.67	K.ASSLESGVPSR.F	[51-61]
	FALSE	Medium	[-].DIQMTQSPSTLSASVGDR.[V]	1xOxidation [M4]	Human	1	1	1	P0DOX7	P0DOX7 [1-18]		0	1908.9	Medium	Medium	1.75	-.DIQMTQSPSTLSASVGDR.V	[1-18]
	FALSE	High	[K].SGTASVVCLLNNFYPR.[E]	1xCarbamidomethyl [C8]	Human	2	2	4	P01834; P0DOX7	P01834 [20-35]; P0DOX7 [127-142]		0	1797.9	High	High	3.11	K.SGTASVVCLLNNFYPR.E	[127-142]
	FALSE	High	[K].VDNALQSGNSQESVTEQDSK.[D]		Human	2	2	3	P01834; P0DOX7	P01834 [43-62]; P0DOX7 [150-169]		0	2135.97	High	High	2.31	K.VDNALQSGNSQESVTEQDSK.D	[150-169]
	FALSE	High	[K].VDNALQSGNSQESVTEQDSKDSTYSLSSTLTLSK.[A]		Human	2	2	1	P01834; P0DOX7	P01834 [43-76]; P0DOX7 [150-183]		1	3619.71	High	High	2.31	K.VDNALQSGNSQESVTEQDSKDSTYSLSSTLTLSK.A	[150-183]
FALSE	High	Master Protein	P13645	Keratin, type I cytoskeletal 10 [OS=Homo sapiens]	0	21	Human	11	16	9	584	58.8	5.21	15.13	11	cell organization and biogenesis;protein metabolism;other metabolic processes;other biological processes	plasma membrane;cytosol;cytoskeleton;other cell component	bone, tooth or skin structural activity;other molecular function	Pf00038	3858	KRT10	hsa:3858; P13645; Q14664; Q8N175	ENSG00000186395		Formation of the cornified envelope	2	High	1
	Checked	Confidence	Annotated Sequence	Modifications	Marked as	# Protein Groups	# Proteins	# PSMs	Master Protein Accessions	Positions in Master Proteins	Modifications in Master Proteins	# Missed Cleavages	Theo. MH+ [Da]	Found in Sample: [S1] Sample4_QE_Alana_21junio2024	Confidence (by Search Engine): Sequest HT	XCorr (by Search Engine): Sequest HT	Sequence in Protein	Positions in Proteins
	FALSE	Medium	[K].ADIGCTPGSGK.[D]	1xCarbamidomethyl [C5]	Human	1	1	3	P01024	P01024 [623-633]		0	1062.49	Medium	Medium	1.53	K.ADIGCTPGSGK.D	[623-633]
	FALSE	Medium	[K].DFDFVPPVVR.[W]		Human	1	1	1	P01024	P01024 [1245-1254]		0	1190.62	Medium	Medium	1.49	K.DFDFVPPVVR.W	[1245-1254]
	FALSE	High	[K].GLEVTITAR.[F]		Human	1	1	1	P01024	P01024 [250-258]		0	959.552	High	High	1.81	K.GLEVTITAR.F	[250-258]
	FALSE	High	[K].GYTQQLAFR.[Q]		Human	1	1	1	P01024	P01024 [1052-1060]		0	1083.56	High	High	1.75	K.GYTQQLAFR.Q	[1052-1060]
	FALSE	Medium	[K].KVEGTAFVIFGIQDGEQR.[I]		Human	1	1	1	P01024	P01024 [264-281]		1	1994.03	Medium	Medium	1.86	K.KVEGTAFVIFGIQDGEQR.I	[264-281]
	FALSE	High	[R].ILLQGTPVAQMTEDAVDAER.[L]	1xOxidation [M11]	Human	1	1	1	P01024	P01024 [980-999]		0	2173.08	High	High	2.6	R.ILLQGTPVAQMTEDAVDAER.L	[980-999]
	FALSE	High	[R].IPIEDGSGEVVLSR.[K]		Human	1	1	2	P01024	P01024 [291-304]		0	1470.78	High	High	2.13	R.IPIEDGSGEVVLSR.K	[291-304]
	FALSE	High	[R].LVAYYTLIGASGQR.[E]		Human	1	1	3	P01024	P01024 [531-544]		0	1511.82	High	High	2.28	R.LVAYYTLIGASGQR.E	[531-544]
	FALSE	Medium	[R].NEQVEIR.[A]		Human	1	1	1	P01024	P01024 [842-848]		0	887.458	Medium	Medium	1.47	R.NEQVEIR.A	[842-848]
	FALSE	High	[K].NTMILEICTR.[Y]	1xCarbamidomethyl [C8]; 1xOxidation [M3]	Human	1	1	1	P01024	P01024 [1382-1391]		0	1266.62	High	High	1.93	K.NTMILEICTR.Y	[1382-1391]
	FALSE	High	[R].SEETKENEGFTVTAEGK.[G]		Human	1	1	2	P01024	P01024 [1321-1337]		1	1855.86	High	High	2.12	R.SEETKENEGFTVTAEGK.G	[1321-1337]
	FALSE	High	[K].SGSDEVQVGQQR.[T]		Human	1	1	1	P01024	P01024 [1571-1582]		0	1289.61	High	High	1.87	K.SGSDEVQVGQQR.T	[1571-1582]
	FALSE	High	[K].TIYTPGSTVLYR.[I]		Human	1	1	1	P01024	P01024 [137-148]		0	1370.73	High	High	2.16	K.TIYTPGSTVLYR.I	[137-148]
	FALSE	High	[R].VPVAVQGEDTVQSLTQGDGVAK.[L]		Human	1	1	2	P01024	P01024 [387-408]		0	2198.13	High	High	3.18	R.VPVAVQGEDTVQSLTQGDGVAK.L	[387-408]
FALSE	High	Master Protein	P04264	Keratin, type II cytoskeletal 1 [OS=Homo sapiens]	0	29	Human	16	22	14	644	66	8.12	24.06	16	cell organization and biogenesis;protein metabolism;other metabolic processes;stress response;other biological processes	non-structural extracellular;plasma membrane;other membranes;cytosol;cytoskeleton;other cell component	bone, tooth or skin structural activity;other molecular function	Pf00038, Pf16208, Pf16210	3848	KRT1	B2RA01; hsa:3848; P04264; P85925; P86104; Q14720; Q6GSJ0; Q9H298	ENSG00000167768	Corticotropin-releasing hormone signaling pathway	Neutrophil degranulation; Formation of the cornified envelope	4	High	1
	FALSE	High	[R].LSQRFPK.[A]		Human	1	2	1	P02768	P02768 [243-249]		1	875.51	High	High	1.76	R.LSQRFPK.A	[243-249]
	Checked	Confidence	Annotated Sequence	Modifications	Marked as	# Protein Groups	# Proteins	# PSMs	Master Protein Accessions	Positions in Master Proteins	Modifications in Master Proteins	# Missed Cleavages	Theo. MH+ [Da]	Found in Sample: [S1] Sample4_QE_Alana_21junio2024	Confidence (by Search Engine): Sequest HT	XCorr (by Search Engine): Sequest HT	Sequence in Protein	Positions in Proteins
	Checked	Confidence	Annotated Sequence	Modifications	Marked as	# Protein Groups	# Proteins	# PSMs	Master Protein Accessions	Positions in Master Proteins	Modifications in Master Proteins	# Missed Cleavages	Theo. MH+ [Da]	Found in Sample: [S1] Sample4_QE_Alana_21junio2024	Confidence (by Search Engine): Sequest HT	XCorr (by Search Engine): Sequest HT	Sequence in Protein	Positions in Proteins
	FALSE	Medium	[R].GTDTLREVQLR.[V]		Human	1	1	1	P08311	P08311 [155-165]		1	1287.7	Medium	Medium	1.45	R.GTDTLREVQLR.V	[155-165]

## Sheet: uninfected vehicle 3
Checked	Protein FDR Confidence: Sequest HT	Master	Accession	Description	Exp. q-value: Sequest HT	Coverage [%]	Marked as	# Peptides	# PSMs	# Unique Peptides	# AAs	MW [kDa]	calc. pI	Score Sequest HT: Sequest HT	# Peptides (by Search Engine): Sequest HT	Biological Process	Cellular Component	Molecular Function	Pfam IDs	Entrez Gene ID	Gene Symbol	Gene ID	Ensembl Gene ID	Reactome Pathways	WikiPathways	# Protein Pathway Groups	Found in Sample: [S1] Sample7_QE_Alana_21junio2024	# Protein Groups	Modifications
	Checked	Confidence	Annotated Sequence	Modifications	Marked as	# Protein Groups	# Proteins	# PSMs	Master Protein Accessions	Positions in Master Proteins	Modifications in Master Proteins	# Missed Cleavages	Theo. MH+ [Da]	Found in Sample: [S1] Sample7_QE_Alana_21junio2024	Confidence (by Search Engine): Sequest HT	XCorr (by Search Engine): Sequest HT	Sequence in Protein	Positions in Proteins
	FALSE	High	[R].TCPKPDDLPFSTVVPLK.[T]	1xCarbamidomethyl [C2]	Human	1	1	2	P02749	P02749 [22-38]		0	1914	High	High	2.22	R.TCPKPDDLPFSTVVPLK.T	[22-38]
	FALSE	High	[K].TFYEPGEEITYSCKPGYVSR.[G]	1xCarbamidomethyl [C13]	Human	1	1	1	P02749	P02749 [39-58]		0	2383.09	High	High	2.89	K.TFYEPGEEITYSCKPGYVSR.G	[39-58]
	FALSE	High	[R].VCPFAGILENGAVR.[Y]	1xCarbamidomethyl [C2]	Human	1	1	1	P02749	P02749 [83-96]		0	1502.78	High	High	2.23	R.VCPFAGILENGAVR.Y	[83-96]
FALSE	High	Master Protein	P00751	Complement factor B [OS=Homo sapiens]	0	10	Human	5	5	5	764	85.5	7.06	9.33	5	protein metabolism;stress response;other biological processes	non-structural extracellular;plasma membrane;other membranes	other molecular function	Pf00084, Pf00089, Pf00092	629	CFB	B0QZQ6; hsa:629; O15006; P00751; Q29944; Q53F89; Q5JP67; Q5ST50; Q96HX6; Q9BTF5; Q9BX92	ENSG00000239754; ENSG00000241253; ENSG00000241534; ENSG00000242335; ENSG00000243570; ENSG00000243649	Regulation of Complement cascade; Alternative complement activation; Activation of C3 and C5	Complement system; Dengue-2 interactions with complement and coagulation cascades; Complement system in neuronal development and plasticity; Acquired partial lipodystrophy / Barraquer-Simons syndrome; Network map of SARS-CoV-2 signaling pathway; Comprehensive IL-17A signaling; Complement activation; Complement and coagulation cascades	11	High	1
	Checked	Confidence	Annotated Sequence	Modifications	Marked as	# Protein Groups	# Proteins	# PSMs	Master Protein Accessions	Positions in Master Proteins	Modifications in Master Proteins	# Missed Cleavages	Theo. MH+ [Da]	Found in Sample: [S1] Sample7_QE_Alana_21junio2024	Confidence (by Search Engine): Sequest HT	XCorr (by Search Engine): Sequest HT	Sequence in Protein	Positions in Proteins
	FALSE	High	[K].KPSQLSSFSWDNCDEGKDPAVIR.[S]	1xCarbamidomethyl [C13]	Human	1	1	1	P17900	P17900 [27-49]		1	2636.24	High	High	3.07	K.KPSQLSSFSWDNCDEGKDPAVIR.S	[27-49]
	FALSE	High	[R].IESVLSSSGK.[R]		Human	1	1	4	P17900	P17900 [170-179]		0	1006.54	High	High	1.72	R.IESVLSSSGK.R	[170-179]
	FALSE	High	[K].SEFVVPDLELPSWLTTGNYR.[I]		Human	1	1	1	P17900	P17900 [150-169]		0	2323.16	High	High	2.31	K.SEFVVPDLELPSWLTTGNYR.I	[150-169]
FALSE	High	Master Protein	P01011	Alpha-1-antichymotrypsin [OS=Homo sapiens]	0	11	Human	4	5	4	423	47.6	5.52	10.11	4	stress response;other biological processes	non-structural extracellular;nucleus;other cytoplasmic organelle;other cell component	enzyme regulator activity;nucleic acid binding activity	Pf00079	12	SERPINA3	B3KVQ7; hsa:12; P01011; Q13703; Q2TU87; Q2TU88; Q59GP9; Q6LBY8; Q6LDT7; Q6NSC9; Q8N177; Q96DW8; Q9UC47; Q9UNU9	ENSG00000196136	Platelet degranulation ; Neutrophil degranulation	Selenium micronutrient network; Vitamin B12 metabolism; Folate metabolism	5	High	1
	Checked	Confidence	Annotated Sequence	Modifications	Marked as	# Protein Groups	# Proteins	# PSMs	Master Protein Accessions	Positions in Master Proteins	Modifications in Master Proteins	# Missed Cleavages	Theo. MH+ [Da]	Found in Sample: [S1] Sample7_QE_Alana_21junio2024	Confidence (by Search Engine): Sequest HT	XCorr (by Search Engine): Sequest HT	Sequence in Protein	Positions in Proteins
	FALSE	High	[R].FQETFEDVFSDR.[S]		Human	1	1	1	P13686	P13686 [86-97]		0	1519.67	High	High	3.12	R.FQETFEDVFSDR.S	[86-97]
	FALSE	High	[R].FVAVGDWGGVPNAPFHTAR.[E]		Human	1	1	2	P13686	P13686 [28-46]		0	1998	High	High	2.48	R.FVAVGDWGGVPNAPFHTAR.E	[28-46]
FALSE	High	Master Protein	P29401	Transketolase [OS=Homo sapiens]	0	11	Human	4	4	4	623	67.8	7.66	7.79	4	other metabolic processes;other biological processes	other membranes;cytosol;ER/Golgi;nucleus;other cytoplasmic organelle	other molecular function	Pf00456, Pf02779, Pf02780	7086	TKT	A8K089; B4DE31; E7EPA7; hsa:7086; P29401; Q8TBA3; Q96HH3	ENSG00000163931	NFE2L2 regulates pentose phosphate pathway genes; Pentose phosphate pathway; Insulin effects increased synthesis of Xylulose-5-Phosphate	Pentose phosphate metabolism; VEGFA-VEGFR2 signaling; Metabolic reprogramming in colon cancer; Thiamine metabolic pathways	7	High	1
	Checked	Confidence	Annotated Sequence	Modifications	Marked as	# Protein Groups	# Proteins	# PSMs	Master Protein Accessions	Positions in Master Proteins	Modifications in Master Proteins	# Missed Cleavages	Theo. MH+ [Da]	Found in Sample: [S1] Sample7_QE_Alana_21junio2024	Confidence (by Search Engine): Sequest HT	XCorr (by Search Engine): Sequest HT	Sequence in Protein	Positions in Proteins
	FALSE	High	[K].NVTELNEPLSNEER.[N]		Human	1	1	1	P61981	P61981 [29-42]		0	1643.79	High	High	3.49	K.NVTELNEPLSNEER.N	[29-42]
FALSE	Medium	Master Protein	P37837	Transaldolase [OS=Homo sapiens]	0.015	11	Human	4	5	4	337	37.5	6.81	3.4	4	other metabolic processes	cytosol;other cell component	other molecular function	Pf00923	6888	TALDO1	B2R8M2; hsa:6888; O00751; P37837; Q8WV32; Q8WZ45	ENSG00000177156	Gene and protein expression by JAK-STAT signaling after Interleukin-12 stimulation; NFE2L2 regulates pentose phosphate pathway genes; Pentose phosphate pathway; Insulin effects increased synthesis of Xylulose-5-Phosphate; TALDO1 deficiency: failed conversion of SH7P, GA3P to Fru(6)P, E4P; TALDO1 deficiency: failed conversion of Fru(6)P, E4P to SH7P, GA3P	Pentose phosphate metabolism; Cori cycle; Metabolic reprogramming in colon cancer	9	High	1
	Checked	Confidence	Annotated Sequence	Modifications	Marked as	# Protein Groups	# Proteins	# PSMs	Master Protein Accessions	Positions in Master Proteins	Modifications in Master Proteins	# Missed Cleavages	Theo. MH+ [Da]	Found in Sample: [S1] Sample7_QE_Alana_21junio2024	Confidence (by Search Engine): Sequest HT	XCorr (by Search Engine): Sequest HT	Sequence in Protein	Positions in Proteins
	FALSE	Medium	[K].EIETYHNLLEGGQEDFESSGAGK.[I]		Human	1	1	1	P35527	P35527 [450-472]		0	2510.13	Medium	Medium	1.92	K.EIETYHNLLEGGQEDFESSGAGK.I	[450-472]
	FALSE	High	[R].FSSSGGGGGGGR.[F]		Human	1	1	1	P35527	P35527 [35-46]		0	982.434	High	High	2.78	R.FSSSGGGGGGGR.F	[35-46]
	FALSE	Medium	[R].MTLDDFR.[I]	1xOxidation [M1]	Human	1	1	1	P35527	P35527 [234-240]		0	913.408	Medium	Medium	1.48	R.MTLDDFR.I	[234-240]
	FALSE	High	[R].QGVDADINGLR.[Q]		Human	1	1	1	P35527	P35527 [251-261]		0	1157.59	High	High	2.76	R.QGVDADINGLR.Q	[251-261]
	FALSE	High	[R].SGGGGGGGLGSGGSIR.[S]		Human	1	1	1	P35527	P35527 [14-29]		0	1232.6	High	High	2.19	R.SGGGGGGGLGSGGSIR.S	[14-29]
	FALSE	Medium	[K].STMQELNSR.[L]		Human	1	1	1	P35527	P35527 [155-163]		0	1065.5	Medium	Medium	1.43	K.STMQELNSR.L	[155-163]
	FALSE	High	[K].TLLDIDNTR.[M]		Human	1	1	1	P35527	P35527 [225-233]		0	1060.56	High	High	2.09	K.TLLDIDNTR.M	[225-233]
FALSE	High	Master Protein	P05155	Plasma protease C1 inhibitor [OS=Homo sapiens]	0	11	Human	5	8	5	500	55.1	6.55	9.58	5	stress response;other biological processes	non-structural extracellular;ER/Golgi;other cell component	enzyme regulator activity	Pf00079	710	SERPING1	A6NMU0; A8KAI9; B2R6L5; B4E1F0; B4E1H2; hsa:710; P05155; Q16304; Q547W3; Q59EI5; Q7Z455; Q96FE0; Q9UC49; Q9UCF9	ENSG00000149131	Platelet degranulation ; Regulation of Complement cascade; Intrinsic Pathway of Fibrin Clot Formation; Defective SERPING1 causes hereditary angioedema	Complement system; Dengue-2 interactions with complement and coagulation cascades; RAS and bradykinin pathways in COVID-19; Kinin-Kallikrein pathway; Complement system in neuronal development and plasticity; Complement and coagulation cascades	10	High	1
	Checked	Confidence	Annotated Sequence	Modifications	Marked as	# Protein Groups	# Proteins	# PSMs	Master Protein Accessions	Positions in Master Proteins	Modifications in Master Proteins	# Missed Cleavages	Theo. MH+ [Da]	Found in Sample: [S1] Sample7_QE_Alana_21junio2024	Confidence (by Search Engine): Sequest HT	XCorr (by Search Engine): Sequest HT	Sequence in Protein	Positions in Proteins
	FALSE	Medium	[K].ELGVGIALR.[K]		Human	1	1	1	Q01469	Q01469 [25-33]		0	927.562	Medium	Medium	1.47	K.ELGVGIALR.K	[25-33]
	FALSE	High	[K].GFDEYMKELGVGIALR.[K]	1xOxidation [M6]	Human	1	1	1	Q01469	Q01469 [18-33]		1	1813.92	High	High	3.13	K.GFDEYMKELGVGIALR.K	[18-33]
	FALSE	High	[K].LVVECVMNNVTCTR.[I]	2xCarbamidomethyl [C5; C12]; 1xOxidation [M7]	Human	1	1	1	Q01469	Q01469 [116-129]		0	1710.8	High	High	1.7	K.LVVECVMNNVTCTR.I	[116-129]
	FALSE	Medium	[K].MGAMAKPDCIITCDGK.[N]	2xCarbamidomethyl [C9; C13]; 2xOxidation [M1; M4]	Human	1	1	2	Q01469	Q01469 [35-50]		0	1799.78	Medium	Medium	1.94	K.MGAMAKPDCIITCDGK.N	[35-50]
	FALSE	High	[K].TTQFSCTLGEKFEETTADGR.[K]	1xCarbamidomethyl [C6]	Human	1	1	1	Q01469	Q01469 [62-81]		1	2278.03	High	High	2.66	K.TTQFSCTLGEKFEETTADGR.K	[62-81]
FALSE	High	Master Protein	Q16881	Thioredoxin reductase 1, cytoplasmic [OS=Homo sapiens]	0	12	Human	3	3	3	649	70.9	7.39	7.47	3	cell cycle OR cell proliferation;developmental processes;signal transduction;other biological processes	cytosol;mitochondrion;nucleus;other cell component	other molecular function	Pf00462, Pf02852, Pf07992	7296	TXNRD1	B7Z1F4; B7Z3Y8; B7Z904; E9PMY9; F5H780; hsa:7296; Q16881; Q6FI31; Q6VB40; Q6VB41; Q6VB42; Q6VBP2; Q6VBP3; Q6VBP4; Q6VBP5; Q6VBP9; Q6VBQ0; Q6YNQ1; Q76P53; Q7LA96; Q8WVC8; Q99475; Q9UES8; Q9UH79	ENSG00000198431	PPARA activates gene expression; Detoxification of Reactive Oxygen Species; TP53 Regulates Metabolic Genes; Interconversion of nucleotide di- and triphosphates; NFE2L2 regulating anti-oxidant/detoxification enzymes; Metabolism of ingested H2SeO4 and H2SeO3 into H2Se; Uptake and function of diphtheria toxin; Metabolism of ingested MeSeO2H into MeSeH	Selenium micronutrient network; Selenium micronutrient network ; Selenium micronutrient network; Selenium metabolism and selenoproteins; Nuclear receptors meta-pathway; NRF2 pathway; Oxidative stress response; Ferroptosis	16	High	1
	Checked	Confidence	Annotated Sequence	Modifications	Marked as	# Protein Groups	# Proteins	# PSMs	Master Protein Accessions	Positions in Master Proteins	Modifications in Master Proteins	# Missed Cleavages	Theo. MH+ [Da]	Found in Sample: [S1] Sample7_QE_Alana_21junio2024	Confidence (by Search Engine): Sequest HT	XCorr (by Search Engine): Sequest HT	Sequence in Protein	Positions in Proteins
	FALSE	High	[K].KPGMFFNPEESELDLTYGNR.[Y]	1xOxidation [M4]	Human	1	3	2	P11413	P11413 [408-427]		0	2360.09	High	High	2.09	K.KPGMFFNPEESELDLTYGNR.Y	[408-427]
	FALSE	High	[R].IFGPIWNR.[D]		Human	1	3	2	P11413	P11413 [220-227]		0	1002.55	High	High	1.75	R.IFGPIWNR.D	[220-227]
	FALSE	Medium	[R].VGFQYEGTYK.[W]		Human	1	3	1	P11413	P11413 [499-508]		0	1191.57	Medium	Medium	1.42	R.VGFQYEGTYK.W	[499-508]
FALSE	High	Master Protein	P40926	Malate dehydrogenase, mitochondrial [OS=Homo sapiens]	0	12	Human	3	3	3	338	35.5	8.68	3.79	3	other metabolic processes	other membranes;mitochondrion;other cell component	other molecular function	Pf00056, Pf02866	4191	MDH2	A8K414; B2RE78; B4DE44; E9PDB2; O43682; P40926	ENSG00000146701	Gluconeogenesis; Citric acid cycle (TCA cycle); Mitochondrial protein degradation	Amino acid metabolism; Metabolic reprogramming in colon cancer; NAD metabolism in oncogene-induced senescence and mitochondrial dysfunction-associated senescence; Glycolysis and gluconeogenesis; Metabolic Epileptic Disorders; 7q11.23 distal copy number variation; TCA cycle (aka Krebs or citric acid cycle)	10	High	1
	Checked	Confidence	Annotated Sequence	Modifications	Marked as	# Protein Groups	# Proteins	# PSMs	Master Protein Accessions	Positions in Master Proteins	Modifications in Master Proteins	# Missed Cleavages	Theo. MH+ [Da]	Found in Sample: [S1] Sample7_QE_Alana_21junio2024	Confidence (by Search Engine): Sequest HT	XCorr (by Search Engine): Sequest HT	Sequence in Protein	Positions in Proteins
	FALSE	High	[K].LGEYYLQNAFLVAYTK.[K]		Human	1	1	5	P02771	P02771 [422-437]		0	1892.98	High	High	2.61	K.LGEYYLQNAFLVAYTK.K	[422-437]
FALSE	High	Master Protein	P25774	Cathepsin S [OS=Homo sapiens]	0	12	Human	4	6	4	331	37.5	8.34	11.03	4	cell organization and biogenesis;protein metabolism;other metabolic processes;signal transduction;other biological processes	non-structural extracellular;other cytoplasmic organelle;other cell component	enzyme regulator activity;other molecular function	Pf00112, Pf08246	1520	CTSS	B4DWC9; D3DV05; hsa:1520; P25774; Q5T5I0; Q6FHS5; Q9BUG3	ENSG00000163131	Degradation of the extracellular matrix; Neutrophil degranulation; Endosomal/Vacuolar pathway; MHC class II antigen presentation; Assembly of collagen fibrils and other multimeric structures; Trafficking and processing of endosomal TLR		6	High	1
	Checked	Confidence	Annotated Sequence	Modifications	Marked as	# Protein Groups	# Proteins	# PSMs	Master Protein Accessions	Positions in Master Proteins	Modifications in Master Proteins	# Missed Cleavages	Theo. MH+ [Da]	Found in Sample: [S1] Sample7_QE_Alana_21junio2024	Confidence (by Search Engine): Sequest HT	XCorr (by Search Engine): Sequest HT	Sequence in Protein	Positions in Proteins
	FALSE	Medium	[K].DTLMISR.[T]		Human	4	9	1	P01861; P01859; P01857-1; P01860	P01861 [129-135]; P01859 [128-134]; P01857-1 [132-138]; P01860 [179-185]		0	835.434	Medium	Medium	1.55	K.DTLMISR.T	[129-135]
	FALSE	High	[K].GFYPSDIAVEWESNGQPENNYK.[T]		Human	2	5	1	P01861; P01857-1	P01861 [251-272]; P01857-1 [254-275]		0	2544.13	High	High	2.01	K.GFYPSDIAVEWESNGQPENNYK.T	[251-272]
	FALSE	High	[K].GPSVFPLAPCSR.[S]	1xCarbamidomethyl [C10]	Human	3	6	3	P01861; P01859; P01860	P01861 [5-16]; P01859 [5-16]; P01860 [5-16]		0	1287.65	High	High	2.53	K.GPSVFPLAPCSR.S	[5-16]
	FALSE	High	[K].NQVSLTCLVK.[G]	1xCarbamidomethyl [C7]	Human	4	9	3	P01861; P01859; P01857-1; P01860	P01861 [241-250]; P01859 [240-249]; P01857-1 [244-253]; P01860 [291-300]		0	1161.63	High	High	1.98	K.NQVSLTCLVK.G	[241-250]
	FALSE	High	[R].STSESTAALGCLVK.[D]	1xCarbamidomethyl [C11]	Human	2	4	3	P01861; P01859	P01861 [17-30]; P01859 [17-30]		0	1423.71	High	High	2.48	R.STSESTAALGCLVK.D	[17-30]
	FALSE	High	[K].TTPPVLDSDGSFFLYSR.[L]		Human	1	2	2	P01861	P01861 [273-289]		0	1901.93	High	High	3.35	K.TTPPVLDSDGSFFLYSR.L	[273-289]
	FALSE	High	[K].YGPPCPSCPAPEFLGGPSVFLFPPKPK.[D]	2xCarbamidomethyl [C5; C8]	Human	1	2	1	P01861	P01861 [102-128]		0	2943.46	High	High	3.18	K.YGPPCPSCPAPEFLGGPSVFLFPPKPK.D	[102-128]
FALSE	High	Master Protein	P00450	Ceruloplasmin [OS=Homo sapiens]	0	12	Human	11	11	11	1065	122.1	5.72	24.68	11	transport		other molecular function	Pf00394, Pf07731, Pf07732	1356	CP	A5PL27; hsa:1356				0	High	1
	Checked	Confidence	Annotated Sequence	Modifications	Marked as	# Protein Groups	# Proteins	# PSMs	Master Protein Accessions	Positions in Master Proteins	Modifications in Master Proteins	# Missed Cleavages	Theo. MH+ [Da]	Found in Sample: [S1] Sample7_QE_Alana_21junio2024	Confidence (by Search Engine): Sequest HT	XCorr (by Search Engine): Sequest HT	Sequence in Protein	Positions in Proteins
	FALSE	High	[K].EDVYVVGTVLR.[Y]		Human	1	1	1	P04003	P04003 [319-329]		0	1249.68	High	High	2.03	K.EDVYVVGTVLR.Y	[319-329]
	FALSE	High	[R].FSAICQGDGTWSPR.[T]	1xCarbamidomethyl [C5]	Human	1	1	2	P04003	P04003 [405-418]		0	1581.71	High	High	2.6	R.FSAICQGDGTWSPR.T	[405-418]
FALSE	High	Master Protein	P16035	Metalloproteinase inhibitor 2 [OS=Homo sapiens]	0	13	Human	3	3	3	220	24.4	7.49	6.78	3	other biological processes	non-structural extracellular;extracellular matrix;other cell component	enzyme regulator activity;other molecular function	Pf00965	7077	TIMP2	hsa:7077; P16035; Q16121; Q93006; Q9UDF7	ENSG00000035862	Neutrophil degranulation; Activation of Matrix Metalloproteinases	Matrix metalloproteinases; Angiogenesis; IL1 and megakaryocytes in obesity; Vitamin D receptor pathway; Burn wound healing; CCL18 signaling pathway	8	High	1
	Checked	Confidence	Annotated Sequence	Modifications	Marked as	# Protein Groups	# Proteins	# PSMs	Master Protein Accessions	Positions in Master Proteins	Modifications in Master Proteins	# Missed Cleavages	Theo. MH+ [Da]	Found in Sample: [S1] Sample7_QE_Alana_21junio2024	Confidence (by Search Engine): Sequest HT	XCorr (by Search Engine): Sequest HT	Sequence in Protein	Positions in Proteins
	FALSE	High	[K].GVVPLAGTDGETTTQGLDGLSER.[C]		Human	1	1	2	P09972	P09972 [112-134]		0	2273.13	High	High	3.29	K.GVVPLAGTDGETTTQGLDGLSER.C	[112-134]
	FALSE	High	[K].VDKGVVPLAGTDGETTTQGLDGLSER.[C]		Human	1	1	1	P09972	P09972 [109-134]		1	2615.32	High	High	3.27	K.VDKGVVPLAGTDGETTTQGLDGLSER.C	[109-134]
FALSE	High	Master Protein	P0DOX6	Immunoglobulin mu heavy chain [OS=Homo sapiens]	0	14	Human	6	8	6	576	63.4	7.87	9.42	6	other biological processes	non-structural extracellular;plasma membrane;other membranes;other cell component		Pf07654, Pf07686							0	High	1
	Checked	Confidence	Annotated Sequence	Modifications	Marked as	# Protein Groups	# Proteins	# PSMs	Master Protein Accessions	Positions in Master Proteins	Modifications in Master Proteins	# Missed Cleavages	Theo. MH+ [Da]	Found in Sample: [S1] Sample7_QE_Alana_21junio2024	Confidence (by Search Engine): Sequest HT	XCorr (by Search Engine): Sequest HT	Sequence in Protein	Positions in Proteins
	FALSE	High	[K].FLIPNASQAESK.[V]		Human	1	2	2	P63104	P63104 [104-115]		0	1304.68	High	High	1.84	K.FLIPNASQAESK.V	[104-115]
	FALSE	High	[K].GIVDQSQQAYQEAFEISKK.[E]		Human	1	2	1	P63104	P63104 [140-158]		1	2169.08	High	High	2.58	K.GIVDQSQQAYQEAFEISKK.E	[140-158]
	FALSE	High	[K].SVTEQGAELSNEER.[N]		Human	1	1	2	P63104	P63104 [28-41]		0	1548.71	High	High	2.64	K.SVTEQGAELSNEER.N	[28-41]
	FALSE	Medium	[R].YLAEVAAGDDKK.[G]		Human	1	2	1	P63104	P63104 [128-139]		1	1279.65	Medium	Medium	1.83	R.YLAEVAAGDDKK.G	[128-139]
FALSE	High	Master Protein	P39900	Macrophage metalloelastase [OS=Homo sapiens]	0	14	Human	6	7	6	470	54	8.66	8.67	6	cell organization and biogenesis;protein metabolism;other metabolic processes;stress response;transport;developmental processes;other biological processes	non-structural extracellular;extracellular matrix;nucleus;other cell component	nucleic acid binding activity;other molecular function	Pf00045, Pf00413, Pf01471	4321	MMP12	B2R9X8; B7ZLF6; hsa:4321; P39900; Q2M1L9	ENSG00000262406	Collagen degradation	Matrix metalloproteinases; Spinal cord injury; TGF-beta signaling pathway; Chronic hyperglycemia impairment of neuron function	6	High	1
	Checked	Confidence	Annotated Sequence	Modifications	Marked as	# Protein Groups	# Proteins	# PSMs	Master Protein Accessions	Positions in Master Proteins	Modifications in Master Proteins	# Missed Cleavages	Theo. MH+ [Da]	Found in Sample: [S1] Sample7_QE_Alana_21junio2024	Confidence (by Search Engine): Sequest HT	XCorr (by Search Engine): Sequest HT	Sequence in Protein	Positions in Proteins
	FALSE	Medium	[R].GIQSLYGDPK.[E]		Human	1	1	1	P39900	P39900 [257-266]		0	1077.56	Medium	Medium	1.52	R.GIQSLYGDPK.E	[257-266]
	FALSE	Medium	[K].KIDAAVFNPR.[F]		Human	1	1	1	P39900	P39900 [379-388]		1	1130.63	Medium	Medium	1.42	K.KIDAAVFNPR.F	[379-388]
	FALSE	High	[K].IDAAVFNPR.[F]		Human	1	1	2	P39900	P39900 [380-388]		0	1002.54	High	High	1.96	K.IDAAVFNPR.F	[380-388]
	FALSE	Medium	[K].NNVLFGER.[Y]		Human	1	1	1	P39900	P39900 [28-35]		0	948.49	Medium	Medium	1.59	K.NNVLFGER.Y	[28-35]
	FALSE	Medium	[R].NQVFLFKDDKYWLISNLRPEPNYPK.[S]		Human	1	1	1	P39900	P39900 [342-366]		2	3124.63	Medium	Medium	2.75	R.NQVFLFKDDKYWLISNLRPEPNYPK.S	[342-366]
	FALSE	High	[R].TYFFVDNQYWR.[Y]		Human	1	1	1	P39900	P39900 [392-402]		0	1538.71	High	High	2.16	R.TYFFVDNQYWR.Y	[392-402]
FALSE	High	Master Protein	P06396	Gelsolin [OS=Homo sapiens]	0	14	Human	7	8	7	782	85.6	6.28	8.66	7	cell organization and biogenesis;protein metabolism;other metabolic processes;stress response;transport;developmental processes;other biological processes	non-structural extracellular;plasma membrane;other membranes;cytosol;cytoskeleton;other cell component	cytoskeletal activity;other molecular function	Pf00626	2934	GSN	A2A418; A8MUD1; A8MYN7; B7Z373; B7Z5V1; F5H1A8; hsa:2934; P06396; Q5T0I2; Q8WVV7	ENSG00000148180	Neutrophil degranulation; Amyloid fiber formation; Sensory processing of sound by outer hair cells of the cochlea; Caspase-mediated cleavage of cytoskeletal proteins	Ebola virus infection in host; Regulation of actin cytoskeleton	6	High	1
	Checked	Confidence	Annotated Sequence	Modifications	Marked as	# Protein Groups	# Proteins	# PSMs	Master Protein Accessions	Positions in Master Proteins	Modifications in Master Proteins	# Missed Cleavages	Theo. MH+ [Da]	Found in Sample: [S1] Sample7_QE_Alana_21junio2024	Confidence (by Search Engine): Sequest HT	XCorr (by Search Engine): Sequest HT	Sequence in Protein	Positions in Proteins
	FALSE	High	[K].LICQATGFSPR.[Q]	1xCarbamidomethyl [C3]	Human	1	3	1	P0DOX6	P0DOX6 [257-267]		0	1249.64	High	High	1.9	K.LICQATGFSPR.Q	[257-267]
	FALSE	Medium	[K].NVPLPVIAELPPK.[V]		Human	1	3	1	P0DOX6	P0DOX6 [225-237]		0	1386.84	Medium	Medium	1.44	K.NVPLPVIAELPPK.V	[225-237]
	FALSE	High	[K].QVGSGVTTDQVQAEAK.[E]		Human	1	3	1	P0DOX6	P0DOX6 [277-292]		0	1617.81	High	High	1.68	K.QVGSGVTTDQVQAEAK.E	[277-292]
	FALSE	Medium	[R].VFAIPPSFASIFLTK.[S]		Human	1	3	1	P0DOX6	P0DOX6 [347-361]		0	1637.93	Medium	Medium	1.57	R.VFAIPPSFASIFLTK.S	[347-361]
	FALSE	High	[K].VSVFVPPR.[D]		Human	1	3	2	P0DOX6	P0DOX6 [238-245]		0	900.53	High	High	1.96	K.VSVFVPPR.D	[238-245]
	FALSE	High	[K].YVTSAPMPEPQAPGR.[Y]	1xOxidation [M7]	Human	1	3	2	P0DOX6	P0DOX6 [500-514]		0	1616.77	High	High	2.04	K.YVTSAPMPEPQAPGR.Y	[500-514]
FALSE	High	Master Protein	P02749	Beta-2-glycoprotein 1 [OS=Homo sapiens]	0	15	Human	3	4	3	345	38.3	7.97	9.39	3	protein metabolism;other metabolic processes;stress response;transport;other biological processes	non-structural extracellular;other cell component	enzyme regulator activity;other molecular function	Pf00084, Pf09014	350	APOH	B2R9M3; hsa:350; P02749; Q9UCN7	ENSG00000091583	Platelet degranulation	Cholesterol metabolism	2	High	1
	Checked	Confidence	Annotated Sequence	Modifications	Marked as	# Protein Groups	# Proteins	# PSMs	Master Protein Accessions	Positions in Master Proteins	Modifications in Master Proteins	# Missed Cleavages	Theo. MH+ [Da]	Found in Sample: [S1] Sample7_QE_Alana_21junio2024	Confidence (by Search Engine): Sequest HT	XCorr (by Search Engine): Sequest HT	Sequence in Protein	Positions in Proteins
	FALSE	High	[K].EAVANKGPVSVGVDAR.[H]		Human	1	2	1	P25774	P25774 [240-255]		1	1568.84	High	High	2.92	K.EAVANKGPVSVGVDAR.H	[240-255]
	FALSE	High	[K].GPVSVGVDAR.[H]		Human	1	2	1	P25774	P25774 [246-255]		0	956.516	High	High	1.68	K.GPVSVGVDAR.H	[246-255]
	FALSE	High	[K].LVSLSAQNLVDCSTEK.[Y]	1xCarbamidomethyl [C12]	Human	1	2	2	P25774	P25774 [159-174]		0	1763.88	High	High	2.61	K.LVSLSAQNLVDCSTEK.Y	[159-174]
	FALSE	High	[R].VPSQWQR.[N]		Human	1	1	2	P25774	P25774 [97-103]		0	900.469	High	High	1.66	R.VPSQWQR.N	[97-103]
FALSE	High	Master Protein	P26038	Moesin [OS=Homo sapiens]	0	15	Human	8	9	8	577	67.8	6.4	10.87	8	cell adhesion;cell cycle OR cell proliferation;cell organization and biogenesis;other biological processes	plasma membrane;other membranes;cytosol;cytoskeleton;other cell component	signal transduction activity or receptor binding;cytoskeletal activity;nucleic acid binding activity;other molecular function	Pf00373, Pf00769, Pf09379, Pf09380, Pf20492	4478	MSN	hsa:4478; P26038	ENSG00000147065	Sensory processing of sound by outer hair cells of the cochlea; Gene and protein expression by JAK-STAT signaling after Interleukin-12 stimulation; Recycling pathway of L1; Sensory processing of sound by inner hair cells of the cochlea; Signaling by ALK fusions and activated point mutants	Glial cell differentiation; AGE/RAGE pathway; Measles virus infection; 16p11.2 proximal deletion syndrome; Regulation of actin cytoskeleton	10	High	1
	Checked	Confidence	Annotated Sequence	Modifications	Marked as	# Protein Groups	# Proteins	# PSMs	Master Protein Accessions	Positions in Master Proteins	Modifications in Master Proteins	# Missed Cleavages	Theo. MH+ [Da]	Found in Sample: [S1] Sample7_QE_Alana_21junio2024	Confidence (by Search Engine): Sequest HT	XCorr (by Search Engine): Sequest HT	Sequence in Protein	Positions in Proteins
	FALSE	High	[K].AGTQIENIEEDFRDGLK.[L]		Human	1	4	1	P12814	P12814 [48-64]		1	1934.95	High	High	3.06	K.AGTQIENIEEDFRDGLK.L	[48-64]
	FALSE	High	[K].CQLEINFNTLQTK.[L]	1xCarbamidomethyl [C1]	Human	2	9	1	P12814; O43707	P12814 [332-344]; O43707 [351-363]		0	1608.81	High	High	1.64	K.CQLEINFNTLQTK.L	[332-344]
	FALSE	High	[K].EGLLLWCQR.[K]	1xCarbamidomethyl [C7]	Human	2	8	1	P12814; O43707	P12814 [148-156]; O43707 [167-175]		0	1174.6	High	High	1.74	K.EGLLLWCQR.K	[148-156]
	FALSE	High	[R].ELPPDQAEYCIAR.[M]	1xCarbamidomethyl [C10]	Human	2	7	2	P12814; O43707	P12814 [851-863]; O43707 [870-882]		0	1561.73	High	High	2.38	R.ELPPDQAEYCIAR.M	[851-863]
	FALSE	Medium	[R].ETADTDTADQVMASFK.[I]	1xOxidation [M12]	Human	1	4	1	P12814	P12814 [819-834]		0	1745.75	Medium	Medium	1.52	R.ETADTDTADQVMASFK.I	[819-834]
	FALSE	Medium	[R].KQFGAQANVIGPWIQTK.[M]		Human	1	4	1	P12814	P12814 [633-649]		1	1886.03	Medium	Medium	1.83	R.KQFGAQANVIGPWIQTK.M	[633-649]
	FALSE	High	[K].ICDQWDNLGALTQK.[R]	1xCarbamidomethyl [C2]	Human	1	4	1	P12814	P12814 [479-492]		0	1661.8	High	High	2.03	K.ICDQWDNLGALTQK.R	[479-492]
	FALSE	Medium	[R].LSNRPAFMPSEGR.[M]	1xOxidation [M8]	Human	1	4	1	P12814	P12814 [347-359]		0	1477.72	Medium	Medium	1.79	R.LSNRPAFMPSEGR.M	[347-359]
	FALSE	High	[K].LVSIGAEEIVDGNVK.[M]		Human	1	6	1	P12814	P12814 [107-121]		0	1542.84	High	High	2.05	K.LVSIGAEEIVDGNVK.M	[107-121]
	FALSE	High	[R].TINEVENQILTR.[D]		Human	2	7	1	P12814; O43707	P12814 [727-738]; O43707 [746-757]		0	1429.76	High	High	2.73	R.TINEVENQILTR.D	[727-738]
	FALSE	High	[R].VGWEQLLTTIAR.[T]		Human	2	7	1	P12814; O43707	P12814 [715-726]; O43707 [734-745]		0	1386.77	High	High	2.9	R.VGWEQLLTTIAR.T	[715-726]
FALSE	High	Master Protein	P11142	Heat shock cognate 71 kDa protein [OS=Homo sapiens]	0	16	Human	8	10	6	646	70.9	5.52	19.85	8	cell organization and biogenesis;protein metabolism;RNA metabolism OR transcription;other metabolic processes;stress response;transport;other biological processes	non-structural extracellular;plasma membrane;other membranes;cytosol;nucleus;other cytoplasmic organelle;other cell component	signal transduction activity or receptor binding;other molecular function	Pf00012	3312	HSPA8	hsa:3312; P11142; Q9H3R6	ENSG00000109971	Neutrophil degranulation; Clathrin-mediated endocytosis; Regulation of HSF1-mediated heat shock response; Late endosomal microautophagy; AUF1 (hnRNP D0) binds and destabilizes mRNA; HSP90 chaperone cycle for steroid hormone receptors (SHR) in the presence of ligand; PKR-mediated signaling; Lysosome Vesicle Biogenesis; Golgi Associated Vesicle Biogenesis; mRNA Splicing - Major Pathway; CHL1 intera…	Parkin-ubiquitin proteasomal system pathway; MAPK signaling pathway; Exercise-induced circadian regulation; Measles virus infection; Opioid receptor pathways; Extrafollicular and follicular B cell activation by SARS-CoV-2; 1p36 copy number variation syndrome; HDAC6 interactions in the central nervous system	27	High	1
	Checked	Confidence	Annotated Sequence	Modifications	Marked as	# Protein Groups	# Proteins	# PSMs	Master Protein Accessions	Positions in Master Proteins	Modifications in Master Proteins	# Missed Cleavages	Theo. MH+ [Da]	Found in Sample: [S1] Sample7_QE_Alana_21junio2024	Confidence (by Search Engine): Sequest HT	XCorr (by Search Engine): Sequest HT	Sequence in Protein	Positions in Proteins
	FALSE	High	[K].DIAPTLTLYVGK.[K]		Human	2	4	3	P00739; P00738	P00739 [158-169]; P00738 [216-227]		0	1290.73	High	High	1.97	K.DIAPTLTLYVGK.K	[158-169]
	FALSE	High	[RK].LRTEGDGVYTLNDKK.[Q]		Human	2	3	1	P00739; P00738	P00739 [59-73]; P00738 [58-72]		2	1708.89	High	High	3.13	R.LRTEGDGVYTLNDKK.Q	[59-73]
	FALSE	High	[K].SCAVAEYGVYVK.[V]	1xCarbamidomethyl [C2]	Human	2	4	4	P00739; P00738	P00739 [322-333]; P00738 [380-391]		0	1345.65	High	High	2.07	K.SCAVAEYGVYVK.V	[322-333]
	FALSE	High	[R].TEGDGVYTLNDK.[K]		Human	2	3	1	P00739; P00738	P00739 [61-72]; P00738 [60-71]		0	1311.61	High	High	1.8	R.TEGDGVYTLNDK.K	[61-72]
	FALSE	Medium	[R].VGYVSGWGQSDNFK.[L]		Human	1	2	1	P00739	P00739 [220-233]		0	1543.72	Medium	Medium	1.46	R.VGYVSGWGQSDNFK.L	[220-233]
FALSE	High	Master Protein	P52209	6-phosphogluconate dehydrogenase, decarboxylating [OS=Homo sapiens]	0	16	Human	6	10	6	483	53.1	7.23	17.67	6	other metabolic processes	cytosol	other molecular function	Pf00393, Pf03446	5226	PGD	A8K2Y9; B4DQJ8; hsa:5226; P52209; Q9BWD8	ENSG00000142657	NFE2L2 regulates pentose phosphate pathway genes; Pentose phosphate pathway	Pentose phosphate metabolism; Nuclear receptors meta-pathway; NRF2 pathway; VEGFA-VEGFR2 signaling; Metabolic reprogramming in colon cancer	7	High	1
	Checked	Confidence	Annotated Sequence	Modifications	Marked as	# Protein Groups	# Proteins	# PSMs	Master Protein Accessions	Positions in Master Proteins	Modifications in Master Proteins	# Missed Cleavages	Theo. MH+ [Da]	Found in Sample: [S1] Sample7_QE_Alana_21junio2024	Confidence (by Search Engine): Sequest HT	XCorr (by Search Engine): Sequest HT	Sequence in Protein	Positions in Proteins
	FALSE	High	[K].EVVSLTEACCAEGADPDCYDTR.[T]	3xCarbamidomethyl [C9; C10; C18]	Human	1	2	1	P02774	P02774 [66-87]		0	2518.02	High	High	2.06	K.EVVSLTEACCAEGADPDCYDTR.T	[66-87]
	FALSE	Medium	[K].GQELCADYSENTFTEYK.[K]	1xCarbamidomethyl [C5]	Human	1	3	1	P02774	P02774 [403-419]		0	2054.86	Medium	Medium	1.62	K.GQELCADYSENTFTEYK.K	[403-419]
	FALSE	High	[K].GQELCADYSENTFTEYKK.[K]	1xCarbamidomethyl [C5]	Human	1	3	2	P02774	P02774 [403-420]		1	2182.96	High	High	2.66	K.GQELCADYSENTFTEYKK.K	[403-420]
	FALSE	High	[K].HQPQEFPTYVEPTNDEICEAFR.[K]	1xCarbamidomethyl [C18]	Human	1	3	1	P02774	P02774 [128-149]		0	2707.21	High	High	4.18	K.HQPQEFPTYVEPTNDEICEAFR.K	[128-149]
	FALSE	Medium	[K].HQPQEFPTYVEPTNDEICEAFRK.[D]	1xCarbamidomethyl [C18]	Human	1	3	2	P02774	P02774 [128-150]		1	2835.3	Medium	Medium	2.76	K.HQPQEFPTYVEPTNDEICEAFRK.D	[128-150]
	FALSE	Medium	[R].KFPSGTFEQVSQLVK.[E]		Human	1	2	1	P02774	P02774 [51-65]		1	1694.91	Medium	Medium	1.78	R.KFPSGTFEQVSQLVK.E	[51-65]
	FALSE	Medium	[K].SCESNSPFPVHPGTAECCTK.[E]	3xCarbamidomethyl [C2; C17; C18]	Human	1	2	1	P02774	P02774 [95-114]		0	2264.94	Medium	Medium	1.94	K.SCESNSPFPVHPGTAECCTK.E	[95-114]
	FALSE	Medium	[K].SLGECCDVEDSTTCFNAK.[G]	3xCarbamidomethyl [C5; C6; C14]	Human	1	3	1	P02774	P02774 [371-388]		0	2092.83	Medium	Medium	1.54	K.SLGECCDVEDSTTCFNAK.G	[371-388]
	FALSE	High	[R].VCSQYAAYGEK.[K]	1xCarbamidomethyl [C2]	Human	1	3	1	P02774	P02774 [219-229]		0	1275.57	High	High	1.71	R.VCSQYAAYGEK.K	[219-229]
	FALSE	High	[K].VPTADLEDVLPLAEDITNILSK.[C]		Human	1	3	1	P02774	P02774 [243-264]		0	2366.27	High	High	4.42	K.VPTADLEDVLPLAEDITNILSK.C	[243-264]
FALSE	High	Master Protein	P12814	Alpha-actinin-1 [OS=Homo sapiens]	0	17	Human	11	12	6	892	103	5.41	20.32	11	cell adhesion;cell organization and biogenesis;other biological processes	non-structural extracellular;plasma membrane;other membranes;cytosol;cytoskeleton;other cell component	signal transduction activity or receptor binding;cytoskeletal activity;nucleic acid binding activity;other molecular function	Pf00307, Pf00435, Pf08726	87	ACTN1	B3V8S3; B4DHH3; B7TY16; hsa:87; P12814; Q1HE25; Q9BTN1	ENSG00000072110	Platelet degranulation ; RHOD GTPase cycle; RHOF GTPase cycle; Nephrin family interactions; Syndecan interactions; RHOBTB2 GTPase cycle; Regulation of cytoskeletal remodeling and cell spreading by IPP complex components	Arrhythmogenic right ventricular cardiomyopathy; Focal adhesion; Ebola virus infection in host; MFAP5 effect on permeability and motility of endothelial cells via cytoskeleton rearrangement; Regulation of actin cytoskeleton	12	High	1
	Checked	Confidence	Annotated Sequence	Modifications	Marked as	# Protein Groups	# Proteins	# PSMs	Master Protein Accessions	Positions in Master Proteins	Modifications in Master Proteins	# Missed Cleavages	Theo. MH+ [Da]	Found in Sample: [S1] Sample7_QE_Alana_21junio2024	Confidence (by Search Engine): Sequest HT	XCorr (by Search Engine): Sequest HT	Sequence in Protein	Positions in Proteins
	FALSE	Medium	[R].AEAGVPAEFSIWTR.[E]		Human	1	2	1	P21333	P21333 [2251-2264]		0	1533.77	Medium	Medium	1.51	R.AEAGVPAEFSIWTR.E	[2251-2264]
	FALSE	High	[K].AFGPGLQGGSAGSPAR.[F]		Human	1	2	1	P21333	P21333 [1072-1087]		0	1429.72	High	High	2.74	K.AFGPGLQGGSAGSPAR.F	[1072-1087]
	FALSE	High	[K].DAGEGGLSLAIEGPSK.[A]		Human	1	2	1	P21333	P21333 [1892-1907]		0	1500.75	High	High	1.99	K.DAGEGGLSLAIEGPSK.A	[1892-1907]
	FALSE	High	[R].EGPYSISVLYGDEEVPR.[S]		Human	1	2	1	P21333	P21333 [1516-1532]		0	1909.92	High	High	1.72	R.EGPYSISVLYGDEEVPR.S	[1516-1532]
	FALSE	High	[R].GAGTGGLGLAVEGPSEAK.[M]		Human	1	2	1	P21333	P21333 [1382-1399]		0	1570.81	High	High	2.46	R.GAGTGGLGLAVEGPSEAK.M	[1382-1399]
	FALSE	High	[K].GLVEPVDVVDNADGTQTVNYVPSR.[E]		Human	1	2	1	P21333	P21333 [1492-1515]		0	2544.26	High	High	2.48	K.GLVEPVDVVDNADGTQTVNYVPSR.E	[1492-1515]
	FALSE	High	[K].IQQNTFTR.[W]		Human	1	12	1	P21333	P21333 [44-51]		0	1007.53	High	High	1.95	K.IQQNTFTR.W	[44-51]
	FALSE	High	[K].IVGPSGAAVPCKVEPGLGADNSVVR.[F]	1xCarbamidomethyl [C11]	Human	1	2	1	P21333	P21333 [1008-1032]		1	2449.29	High	High	3.03	K.IVGPSGAAVPCKVEPGLGADNSVVR.F	[1008-1032]
	FALSE	High	[K].VEPGLGADNSVVR.[F]		Human	1	2	1	P21333	P21333 [1020-1032]		0	1312.69	High	High	2.44	K.VEPGLGADNSVVR.F	[1020-1032]
FALSE	High	Master Protein	P02790	Hemopexin [OS=Homo sapiens]	0	19	Human	6	9	6	462	51.6	7.02	18.76	6	protein metabolism;other metabolic processes;stress response;transport;signal transduction;other biological processes	non-structural extracellular;other cell component	transporter activity;other molecular function	Pf00045	3263	HPX	B2R957; hsa:3263; P02790	ENSG00000110169	Scavenging of heme from plasma		1	High	1
	Checked	Confidence	Annotated Sequence	Modifications	Marked as	# Protein Groups	# Proteins	# PSMs	Master Protein Accessions	Positions in Master Proteins	Modifications in Master Proteins	# Missed Cleavages	Theo. MH+ [Da]	Found in Sample: [S1] Sample7_QE_Alana_21junio2024	Confidence (by Search Engine): Sequest HT	XCorr (by Search Engine): Sequest HT	Sequence in Protein	Positions in Proteins
	FALSE	High	[R].AKFYPEDVSEELIQDITQR.[L]		Human	1	1	1	P26038	P26038 [82-100]		1	2281.13	High	High	2.48	R.AKFYPEDVSEELIQDITQR.L	[82-100]
	FALSE	Medium	[R].ALELEQER.[K]		Human	1	1	1	P26038	P26038 [372-379]		0	987.511	Medium	Medium	1.41	R.ALELEQER.K	[372-379]
	FALSE	High	[K].APDFVFYAPR.[L]		Human	1	5	1	P26038	P26038 [264-273]		0	1182.59	High	High	2.2	K.APDFVFYAPR.L	[264-273]
	FALSE	High	[K].AQMVQEDLEK.[T]	1xOxidation [M3]	Human	1	1	2	P26038	P26038 [449-458]		0	1206.57	High	High	1.97	K.AQMVQEDLEK.T	[449-458]
	FALSE	Medium	[K].FYPEDVSEELIQDITQR.[L]		Human	1	1	1	P26038	P26038 [84-100]		0	2082	Medium	Medium	2.03	K.FYPEDVSEELIQDITQR.L	[84-100]
	FALSE	Medium	[K].IGFPWSEIR.[N]		Human	1	5	1	P26038	P26038 [238-246]		0	1104.58	Medium	Medium	1.42	K.IGFPWSEIR.N	[238-246]
	FALSE	High	[R].RKPDTIEVQQMK.[A]	1xOxidation [M11]	Human	1	5	1	P26038	P26038 [295-306]		1	1488.78	High	High	2.19	R.RKPDTIEVQQMK.A	[295-306]
	FALSE	Medium	[R].VTTMDAELEFAIQPNTTGK.[Q]	1xOxidation [M4]	Human	1	5	1	P26038	P26038 [9-27]		0	2082.01	Medium	Medium	1.57	R.VTTMDAELEFAIQPNTTGK.Q	[9-27]
FALSE	High	Master Protein	P07858	Cathepsin B [OS=Homo sapiens]	0	20	Human	4	5	4	339	37.8	6.3	10.44	4	protein metabolism;other metabolic processes;other biological processes	non-structural extracellular;plasma membrane;other membranes;other cytoplasmic organelle;other cell component	other molecular function	Pf00112, Pf08127	1508	CTSB	B3KQR5; B3KRR5; hsa:1508; P07858; Q503A6; Q96D87	ENSG00000164733; ENSG00000285132	Neutrophil degranulation; MHC class II antigen presentation; Collagen degradation; Assembly of collagen fibrils and other multimeric structures; Trafficking and processing of endosomal TLR	Ebola virus infection in host; 8p23.1 copy number variation syndrome	7	High	1
	Checked	Confidence	Annotated Sequence	Modifications	Marked as	# Protein Groups	# Proteins	# PSMs	Master Protein Accessions	Positions in Master Proteins	Modifications in Master Proteins	# Missed Cleavages	Theo. MH+ [Da]	Found in Sample: [S1] Sample7_QE_Alana_21junio2024	Confidence (by Search Engine): Sequest HT	XCorr (by Search Engine): Sequest HT	Sequence in Protein	Positions in Proteins
	FALSE	High	[K].AQVEIVTDGEEPAEMIQVLGPKPALK.[E]	1xOxidation [M15]	Human	1	1	2	P40121	P40121 [206-231]		0	2778.46	High	High	3.03	K.AQVEIVTDGEEPAEMIQVLGPKPALK.E	[206-231]
	FALSE	High	[K].EGNPEEDLTADK.[A]		Human	1	2	1	P40121	P40121 [232-243]		0	1317.58	High	High	2.25	K.EGNPEEDLTADK.A	[232-243]
	FALSE	Medium	[R].EVQGNESDLFMSYFPR.[G]	1xOxidation [M11]	Human	1	2	2	P40121	P40121 [97-112]		0	1934.86	Medium	Medium	1.6	R.EVQGNESDLFMSYFPR.G	[97-112]
	FALSE	Medium	[R].MQYAPNTQVEILPQGHESPIFK.[Q]	1xOxidation [M1]	Human	1	2	1	P40121	P40121 [320-341]		0	2543.26	Medium	Medium	1.92	R.MQYAPNTQVEILPQGHESPIFK.Q	[320-341]
	FALSE	High	[R].QAALQVAEGFISR.[M]		Human	1	2	2	P40121	P40121 [307-319]		0	1389.75	High	High	3.6	R.QAALQVAEGFISR.M	[307-319]
	FALSE	High	[K].VSDATGQMNLTK.[V]	1xOxidation [M8]	Human	1	2	1	P40121	P40121 [254-265]		0	1280.62	High	High	1.73	K.VSDATGQMNLTK.V	[254-265]
FALSE	High	Master Protein	P06733	Alpha-enolase [OS=Homo sapiens]	0	20	Human	5	6	5	434	47.1	7.39	12.58	5	other metabolic processes;other biological processes	plasma membrane;other membranes;cytosol;cytoskeleton;nucleus;other cell component	nucleic acid binding activity;other molecular function	Pf00113, Pf03952	2023	ENO1	B2RD59; hsa:2023; P06733; P22712; Q16704; Q4TUS4; Q53FT9; Q53HR3; Q658M5; Q6GMP2; Q71V37; Q7Z3V6; Q8WU71; Q96GV1; Q9BT62; Q9UCH6; Q9UM55	ENSG00000074800	Glycolysis; Gluconeogenesis; Manipulation of host energy metabolism	Clear cell renal cell carcinoma pathways; Metabolic reprogramming in colon cancer; Aerobic glycolysis; IL-18 signaling pathway; Glycolysis and gluconeogenesis; Metabolic Epileptic Disorders	9	High	1
	Checked	Confidence	Annotated Sequence	Modifications	Marked as	# Protein Groups	# Proteins	# PSMs	Master Protein Accessions	Positions in Master Proteins	Modifications in Master Proteins	# Missed Cleavages	Theo. MH+ [Da]	Found in Sample: [S1] Sample7_QE_Alana_21junio2024	Confidence (by Search Engine): Sequest HT	XCorr (by Search Engine): Sequest HT	Sequence in Protein	Positions in Proteins
	FALSE	High	[R].GALQNIIPASTGAAK.[A]		Human	1	2	1	P04406	P04406 [201-215]		0	1411.79	High	High	2.41	R.GALQNIIPASTGAAK.A	[201-215]
	FALSE	High	[R].VPTANVSVVDLTCR.[L]	1xCarbamidomethyl [C13]	Human	1	2	2	P04406	P04406 [235-248]		0	1530.79	High	High	3.75	R.VPTANVSVVDLTCR.L	[235-248]
FALSE	High	Master Protein	P08758	Annexin A5 [OS=Homo sapiens]	0	21	Human	5	6	5	320	35.9	5.05	8.39	5	stress response;signal transduction;other biological processes	non-structural extracellular;plasma membrane;other membranes;cytosol;other cell component	enzyme regulator activity;other molecular function	Pf00191	308	ANXA5	D3DNW7; hsa:308; P08758; Q6FHB3; Q6FI16; Q8WV69; Q9UDH9	ENSG00000164111	Platelet degranulation	Apoptosis-related network due to altered Notch3 in ovarian cancer; Interactions between LOXL4 and oxidative stress pathway; Prostaglandin synthesis and regulation	4	High	1
	Checked	Confidence	Annotated Sequence	Modifications	Marked as	# Protein Groups	# Proteins	# PSMs	Master Protein Accessions	Positions in Master Proteins	Modifications in Master Proteins	# Missed Cleavages	Theo. MH+ [Da]	Found in Sample: [S1] Sample7_QE_Alana_21junio2024	Confidence (by Search Engine): Sequest HT	XCorr (by Search Engine): Sequest HT	Sequence in Protein	Positions in Proteins
	FALSE	Medium	[K].ADLINNLGTIAK.[SF]		Human	2	5	2	P07900; P08238	P07900 [101-112]; P08238 [96-107]		0	1242.71	Medium	Medium	1.55	K.ADLINNLGTIAK.S	[101-112]
	FALSE	High	[K].DQVANSAFVER.[L]		Human	1	2	1	P07900	P07900 [500-510]		0	1235.6	High	High	2.41	K.DQVANSAFVER.L	[500-510]
	FALSE	High	[R].GVVDSEDIPLNLSR.[E]		Human	2	5	2	P07900; P08238	P07900 [387-400]; P08238 [379-392]		0	1513.79	High	High	2.32	R.GVVDSEDLPLNISR.E	[387-400]
	FALSE	High	[R].TLTIVDTGIGMTK.[A]	1xOxidation [M11]	Human	2	4	4	P07900; P08238	P07900 [88-100]; P08238 [83-95]		0	1365.73	High	High	1.82	R.TLTIVDTGIGMTK.A	[88-100]
	FALSE	Medium	[R].YESLTDPSKLDSGK.[E]		Human	2	5	1	P07900; P08238	P07900 [61-74]; P08238 [56-69]		1	1539.75	Medium	Medium	1.74	R.YESLTDPSKLDSGK.E	[61-74]
FALSE	High	Master Protein	Q71U36	Tubulin alpha-1A chain [OS=Homo sapiens]	0	21	Human	6	6	6	451	50.1	5.06	7.88	6	cell cycle OR cell proliferation;cell organization and biogenesis;other metabolic processes;transport;developmental processes;signal transduction;other biological processes	plasma membrane;other membranes;cytosol;cytoskeleton;other cytoplasmic organelle;other cell component	cytoskeletal activity;other molecular function	Pf00091, Pf03953	7846	TUBA1A	A8K0B8; G3V1U9; hsa:7846; P04687; P05209; Q71U36	ENSG00000167552	HSP90 chaperone cycle for steroid hormone receptors (SHR) in the presence of ligand; PKR-mediated signaling; Recycling pathway of L1; Translocation of SLC2A4 (GLUT4) to the plasma membrane; MHC class II antigen presentation; Separation of Sister Chromatids; The role of GTSE1 in G2/M progression after G2 checkpoint; RHO GTPases activate IQGAPs; RHO GTPases Activate Formins; Prefoldin mediated tran…	Alzheimer's disease and miRNA effects; Pathogenic Escherichia coli infection; Parkin-ubiquitin proteasomal system pathway; Alzheimer's disease; PAFAH1B1 copy number variation	42	High	1
	Checked	Confidence	Annotated Sequence	Modifications	Marked as	# Protein Groups	# Proteins	# PSMs	Master Protein Accessions	Positions in Master Proteins	Modifications in Master Proteins	# Missed Cleavages	Theo. MH+ [Da]	Found in Sample: [S1] Sample7_QE_Alana_21junio2024	Confidence (by Search Engine): Sequest HT	XCorr (by Search Engine): Sequest HT	Sequence in Protein	Positions in Proteins
	FALSE	Medium	[K].QPRMEEVTLSEVVR.[V]		Human	1	4	1	A1A519	A1A519 [155-168]		1	1672.87	Medium	Medium	1.87	K.QPRMEEVTLSEVVR.V	[155-168]
FALSE	Medium	Master Protein	P09382	Galectin-1 [OS=Homo sapiens]	0.053	22	Human	3	3	3	135	14.7	5.5	0	3	cell adhesion;other biological processes	cytosol;ER/Golgi;other cell component	other molecular function	Pf00337	3956	LGALS1	B2R5E8; hsa:3956; P09382; Q9UDK5	ENSG00000100097	Regulation of Insulin-like Growth Factor (IGF) transport and uptake by Insulin-like Growth Factor Binding Proteins (IGFBPs); Post-translational protein phosphorylation	Immune infiltration in pancreatic cancer	3	Medium	1
	Checked	Confidence	Annotated Sequence	Modifications	Marked as	# Protein Groups	# Proteins	# PSMs	Master Protein Accessions	Positions in Master Proteins	Modifications in Master Proteins	# Missed Cleavages	Theo. MH+ [Da]	Found in Sample: [S1] Sample7_QE_Alana_21junio2024	Confidence (by Search Engine): Sequest HT	XCorr (by Search Engine): Sequest HT	Sequence in Protein	Positions in Proteins
	FALSE	High	[R].IINEPTAAAIAYGLDKR.[E]		Human	1	1	1	P11021	P11021 [198-214]		1	1816	High	High	2.36	R.IINEPTAAAIAYGLDKR.E	[198-214]
	FALSE	Medium	[RK].VEIIANDQGNR.[TI]		Human	3	9	2	P17066; P11142; P11021	P17066 [28-38]; P11142 [26-36]; P11021 [50-60]		0	1228.63	Medium	Medium	1.63	R.VEIIANDQGNR.I	[50-60]
FALSE	High	Master Protein	P60174	Triosephosphate isomerase [OS=Homo sapiens]	0	22	Human	5	5	5	249	26.7	6.9	3.89	5	other metabolic processes	cytosol	other molecular function	Pf00121	7167	TPI1	B7Z5D8; D3DUS9; hsa:7167; P00938; P60174; Q6FHP9; Q6IS07; Q8WWD0; Q96AG5	ENSG00000111669	Glycolysis; Gluconeogenesis	Fatty acid beta-oxidation; Cori cycle; HIF1A and PPARG regulation of glycolysis; Clear cell renal cell carcinoma pathways; Aerobic glycolysis; Disorders of fructose metabolism; Glycolysis and gluconeogenesis; Metabolic Epileptic Disorders	10	High	1
	Checked	Confidence	Annotated Sequence	Modifications	Marked as	# Protein Groups	# Proteins	# PSMs	Master Protein Accessions	Positions in Master Proteins	Modifications in Master Proteins	# Missed Cleavages	Theo. MH+ [Da]	Found in Sample: [S1] Sample7_QE_Alana_21junio2024	Confidence (by Search Engine): Sequest HT	XCorr (by Search Engine): Sequest HT	Sequence in Protein	Positions in Proteins
	FALSE	High	[R].AAQLCGAGVAAVVEK.[I]	1xCarbamidomethyl [C5]	Human	1	1	1	P52790	P52790 [836-850]		0	1443.76	High	High	1.72	R.AAQLCGAGVAAVVEK.I	[836-850]
	FALSE	High	[K].ASDCEGQDVVSLLR.[E]	1xCarbamidomethyl [C4]	Human	1	1	1	P52790	P52790 [631-644]		0	1548.73	High	High	2.44	K.ASDCEGQDVVSLLR.E	[631-644]
	FALSE	High	[R].EQQTLQVAVATGGR.[V]		Human	1	1	1	P52790	P52790 [415-428]		0	1457.77	High	High	2.3	R.EQQTLQVAVATGGR.V	[415-428]
	FALSE	High	[R].FDASVDQASINPGK.[Q]		Human	1	1	1	P52790	P52790 [731-744]		0	1448.7	High	High	1.92	R.FDASVDQASINPGK.Q	[731-744]
	FALSE	High	[R].GVAMVTAVAAR.[L]	1xOxidation [M4]	Human	1	1	1	P52790	P52790 [465-475]		0	1061.58	High	High	2.13	R.GVAMVTAVAAR.L	[465-475]
	FALSE	High	[K].MIGGLYLGELVR.[L]	1xOxidation [M1]	Human	1	1	1	P52790	P52790 [309-320]		0	1336.73	High	High	1.69	K.MIGGLYLGELVR.L	[309-320]
FALSE	High	Master Protein	Q99536	Synaptic vesicle membrane protein VAT-1 homolog [OS=Homo sapiens]	0	22	Human	6	7	6	393	41.9	6.29	11.9	6	other biological processes	non-structural extracellular;other membranes;mitochondrion;other cytoplasmic organelle	other molecular function	Pf08240, Pf13602	10493	VAT1	A8K345; B0AZP7; B4DPX4; hsa:10493; Q13035; Q5BKZ7; Q96A39; Q99536; Q9BUT8	ENSG00000108828	Neutrophil degranulation		1	High	1
	Checked	Confidence	Annotated Sequence	Modifications	Marked as	# Protein Groups	# Proteins	# PSMs	Master Protein Accessions	Positions in Master Proteins	Modifications in Master Proteins	# Missed Cleavages	Theo. MH+ [Da]	Found in Sample: [S1] Sample7_QE_Alana_21junio2024	Confidence (by Search Engine): Sequest HT	XCorr (by Search Engine): Sequest HT	Sequence in Protein	Positions in Proteins
	FALSE	High	[K].DGLIVPIFQER.[L]		Human	1	1	4	P04066	P04066 [344-354]		0	1286.71	High	High	2.89	K.DGLIVPIFQER.L	[344-354]
	FALSE	High	[R].DLVGELGTALR.[K]		Human	1	1	1	P04066	P04066 [163-173]		0	1143.64	High	High	1.92	R.DLVGELGTALR.K	[163-173]
	FALSE	High	[K].ITMLGIQGDLK.[W]	1xOxidation [M3]	Human	1	1	1	P04066	P04066 [421-431]		0	1204.66	High	High	1.81	K.ITMLGIQGDLK.W	[421-431]
FALSE	High	Master Protein	P00558	Phosphoglycerate kinase 1 [OS=Homo sapiens]	0	22	Human	7	8	7	417	44.6	8.1	13.34	7	protein metabolism;other metabolic processes;stress response;other biological processes	non-structural extracellular;other membranes;cytosol	kinase activity;other molecular function	Pf00162	5230	PGK1	A8K4W6; B7Z7A9; hsa:5230; P00558; Q5J7W1; Q6IBT6; Q8NI87	ENSG00000102144	Glycolysis; Gluconeogenesis; Manipulation of host energy metabolism	Cori cycle; Photodynamic therapy-induced HIF-1 survival signaling; VEGFA-VEGFR2 signaling; Clear cell renal cell carcinoma pathways; Metabolic reprogramming in colon cancer; Aerobic glycolysis; Glycolysis in senescence; Warburg effect modulated by deubiquitinating enzymes and their substrates; Glycolysis and gluconeogenesis; Metabolic Epileptic Disorders	13	High	1
	Checked	Confidence	Annotated Sequence	Modifications	Marked as	# Protein Groups	# Proteins	# PSMs	Master Protein Accessions	Positions in Master Proteins	Modifications in Master Proteins	# Missed Cleavages	Theo. MH+ [Da]	Found in Sample: [S1] Sample7_QE_Alana_21junio2024	Confidence (by Search Engine): Sequest HT	XCorr (by Search Engine): Sequest HT	Sequence in Protein	Positions in Proteins
	FALSE	High	[R].DAQYAPGYDK.[V]		Human	1	1	1	P00751	P00751 [659-668]		0	1127.5	High	High	1.79	R.DAQYAPGYDK.V	[659-668]
	FALSE	High	[R].LLQEGQALEYVCPSGFYPYPVQTR.[T]	1xCarbamidomethyl [C12]	Human	1	2	1	P00751	P00751 [51-74]		0	2815.38	High	High	2.47	R.LLQEGQALEYVCPSGFYPYPVQTR.T	[51-74]
	FALSE	High	[K].VSEADSSNADWVTK.[Q]		Human	1	2	1	P00751	P00751 [324-337]		0	1508.69	High	High	1.66	K.VSEADSSNADWVTK.Q	[324-337]
	FALSE	Medium	[K].VSVGGEKR.[D]		Human	1	1	1	P00751	P00751 [539-546]		1	831.468	Medium	Medium	1.58	K.VSVGGEKR.D	[539-546]
	FALSE	High	[K].YGQTIRPICLPCTEGTTR.[A]	2xCarbamidomethyl [C9; C12]	Human	1	1	1	P00751	P00751 [588-605]		0	2123.04	High	High	3.4	K.YGQTIRPICLPCTEGTTR.A	[588-605]
FALSE	High	Master Protein	P63104	14-3-3 protein zeta/delta [OS=Homo sapiens]	0	23	Human	4	6	4	245	27.7	4.79	8.76	4	cell organization and biogenesis;protein metabolism;other metabolic processes;stress response;signal transduction;other biological processes	cytosol;nucleus;other cell component	other molecular function	Pf00244	7534	YWHAZ	A8K1N0; B7Z465; hsa:7534; P29213; P29312; P63104; Q32P43; Q5XJ08; Q6GPI2; Q6IN74; Q6NUR9; Q6P3U9; Q86V33	ENSG00000164924	Translocation of SLC2A4 (GLUT4) to the plasma membrane; Interleukin-3, Interleukin-5 and GM-CSF signaling; Regulation of localization of FOXO transcription factors; Negative regulation of NOTCH4 signaling; Deactivation of the beta-catenin transactivating complex; TP53 Regulates Metabolic Genes; NOTCH4 Activation and Transmission of Signal to the Nucleus; Chk1/Chk2(Cds1) mediated inactivation of C…	Cell cycle; Prolactin signaling pathway; Pathogenic Escherichia coli infection; Myometrial relaxation and contraction pathways; Hepatitis B infection; GDNF signaling; Calcium regulation in cardiac cells; Sudden infant death syndrome (SIDS) susceptibility pathways	23	High	1
	Checked	Confidence	Annotated Sequence	Modifications	Marked as	# Protein Groups	# Proteins	# PSMs	Master Protein Accessions	Positions in Master Proteins	Modifications in Master Proteins	# Missed Cleavages	Theo. MH+ [Da]	Found in Sample: [S1] Sample7_QE_Alana_21junio2024	Confidence (by Search Engine): Sequest HT	XCorr (by Search Engine): Sequest HT	Sequence in Protein	Positions in Proteins
	FALSE	High	[K].AGTQIENIDEDFRDGLK.[L]		Human	1	2	1	O43707	O43707 [67-83]		1	1920.93	High	High	2.32	K.AGTQIENIDEDFRDGLK.L	[67-83]
	FALSE	High	[K].CQLEINFNTLQTK.[L]	1xCarbamidomethyl [C1]	Human	2	9	1	P12814; O43707	P12814 [332-344]; O43707 [351-363]		0	1608.81	High	High	1.64	K.CQLEINFNTLQTK.L	[351-363]
	FALSE	High	[K].EGLLLWCQR.[K]	1xCarbamidomethyl [C7]	Human	2	8	1	P12814; O43707	P12814 [148-156]; O43707 [167-175]		0	1174.6	High	High	1.74	K.EGLLLWCQR.K	[167-175]
	FALSE	High	[R].ELPPDQAEYCIAR.[M]	1xCarbamidomethyl [C10]	Human	2	7	2	P12814; O43707	P12814 [851-863]; O43707 [870-882]		0	1561.73	High	High	2.38	R.ELPPDQAEYCIAR.M	[870-882]
	FALSE	High	[R].TINEVENQILTR.[D]		Human	2	7	1	P12814; O43707	P12814 [727-738]; O43707 [746-757]		0	1429.76	High	High	2.73	R.TINEVENQILTR.D	[746-757]
	FALSE	High	[R].VGWEQLLTTIAR.[T]		Human	2	7	1	P12814; O43707	P12814 [715-726]; O43707 [734-745]		0	1386.77	High	High	2.9	R.VGWEQLLTTIAR.T	[734-745]
FALSE	High	Master Protein	P09467	Fructose-1,6-bisphosphatase 1 [OS=Homo sapiens]	0	25	Human	6	8	6	338	36.8	6.99	15.36	6	other metabolic processes;stress response;other biological processes	cytosol;nucleus;other cell component	other molecular function	Pf00316, Pf18913	2203	FBP1	hsa:2203; O75571; P09467; Q53F94; Q96E46	ENSG00000165140	Gluconeogenesis	Angiopoietin-like protein 8 regulatory pathway; Disorders of fructose metabolism; Glycolysis and gluconeogenesis; Metabolic Epileptic Disorders	5	High	1
	Checked	Confidence	Annotated Sequence	Modifications	Marked as	# Protein Groups	# Proteins	# PSMs	Master Protein Accessions	Positions in Master Proteins	Modifications in Master Proteins	# Missed Cleavages	Theo. MH+ [Da]	Found in Sample: [S1] Sample7_QE_Alana_21junio2024	Confidence (by Search Engine): Sequest HT	XCorr (by Search Engine): Sequest HT	Sequence in Protein	Positions in Proteins
	FALSE	High	[K].EAGTLAYYEICDFLR.[G]	1xCarbamidomethyl [C11]	Human	1	1	2	P36222	P36222 [290-304]		0	1820.85	High	High	3.16	K.EAGTLAYYEICDFLR.G	[290-304]
	FALSE	High	[R].EGDGSCFPDALDR.[F]	1xCarbamidomethyl [C6]	Human	1	1	2	P36222	P36222 [36-48]		0	1438.59	High	High	2.25	R.EGDGSCFPDALDR.F	[36-48]
	FALSE	High	[K].GNQWVGYDDQESVK.[S]		Human	1	1	1	P36222	P36222 [322-335]		0	1624.72	High	High	1.75	K.GNQWVGYDDQESVK.S	[322-335]
	FALSE	Medium	[R].GQEDASPDR.[F]		Human	1	1	1	P36222	P36222 [225-233]		0	974.417	Medium	Medium	1.46	R.GQEDASPDR.F	[225-233]
	FALSE	Medium	[R].ILGQQVPYATK.[G]		Human	1	1	1	P36222	P36222 [311-321]		0	1217.69	Medium	Medium	1.61	R.ILGQQVPYATK.G	[311-321]
	FALSE	High	[K].LVCYYTSWSQYR.[E]	1xCarbamidomethyl [C3]	Human	1	1	2	P36222	P36222 [24-35]		0	1625.74	High	High	2.38	K.LVCYYTSWSQYR.E	[24-35]
	FALSE	High	[K].LVMGIPTFGR.[S]	1xOxidation [M3]	Human	1	1	2	P36222	P36222 [254-263]		0	1106.6	High	High	1.76	K.LVMGIPTFGR.S	[254-263]
	FALSE	High	[K].QLLLSAALSAGK.[V]		Human	1	1	2	P36222	P36222 [171-182]		0	1171.7	High	High	2.56	K.QLLLSAALSAGK.V	[171-182]
	FALSE	High	[R].SFTLASSETGVGAPISGPGIPGR.[F]		Human	1	1	4	P36222	P36222 [264-286]		0	2158.11	High	High	4.64	R.SFTLASSETGVGAPISGPGIPGR.F	[264-286]
	FALSE	Medium	[K].SVPPFLR.[T]		Human	1	1	2	P36222	P36222 [122-128]		0	815.477	Medium	Medium	1.42	K.SVPPFLR.T	[122-128]
	FALSE	High	[R].THGFDGLDLAWLYPGR.[R]		Human	1	1	1	P36222	P36222 [129-144]		0	1817.9	High	High	2.25	R.THGFDGLDLAWLYPGR.R	[129-144]
FALSE	High	Master Protein	P02786	Transferrin receptor protein 1 [OS=Homo sapiens]	0	25	Human	14	21	14	760	84.8	6.61	40.98	14	stress response;transport;signal transduction;other biological processes	non-structural extracellular;plasma membrane;other membranes;other cytoplasmic organelle;other cell component	nucleic acid binding activity;other molecular function	Pf02225, Pf04253, Pf04389	7037	TFRC	D3DXB0; hsa:7037; P02786; Q1HE24; Q59G55; Q9UCN0; Q9UCU5; Q9UDF9; Q9UK21	ENSG00000072274	RHOC GTPase cycle; RND2 GTPase cycle; RHOA GTPase cycle; CDC42 GTPase cycle; RAC1 GTPase cycle; RHOQ GTPase cycle; RHOG GTPase cycle; RAC2 GTPase cycle; RAC3 GTPase cycle; RHOB GTPase cycle; RHOJ GTPase cycle; Golgi Associated Vesicle Biogenesis; RND1 GTPase cycle; Cargo recognition for clathrin-mediated endocytosis; Transferrin endocytosis and recycling; RHOH GTPase cycle	Iron metabolism in placenta; Ferroptosis; 3q29 copy number variation syndrome; Iron metabolism disorders	21	High	1
	Checked	Confidence	Annotated Sequence	Modifications	Marked as	# Protein Groups	# Proteins	# PSMs	Master Protein Accessions	Positions in Master Proteins	Modifications in Master Proteins	# Missed Cleavages	Theo. MH+ [Da]	Found in Sample: [S1] Sample7_QE_Alana_21junio2024	Confidence (by Search Engine): Sequest HT	XCorr (by Search Engine): Sequest HT	Sequence in Protein	Positions in Proteins
	FALSE	High	[K].EIRDQGSCGSCWAFGAVEAISDR.[I]	2xCarbamidomethyl [C8; C11]	Human	1	1	1	P07858	P07858 [98-120]		1	2571.14	High	High	3.21	K.EIRDQGSCGSCWAFGAVEAISDR.I	[98-120]
	FALSE	High	[R].GQDHCGIESEVVAGIPR.[T]	1xCarbamidomethyl [C5]	Human	1	1	2	P07858	P07858 [315-331]		0	1823.87	High	High	2.73	R.GQDHCGIESEVVAGIPR.T	[315-331]
	FALSE	High	[K].ICEPGYSPTYK.[Q]	1xCarbamidomethyl [C2]	Human	1	1	1	P07858	P07858 [210-220]		0	1314.6	High	High	2.02	K.ICEPGYSPTYK.Q	[210-220]
	FALSE	Medium	[R].VMFTEDLKLPASFDAR.[E]	1xOxidation [M2]	Human	1	1	1	P07858	P07858 [72-87]		1	1855.93	Medium	Medium	1.94	R.VMFTEDLKLPASFDAR.E	[72-87]
FALSE	High	Master Protein	P17900	Ganglioside GM2 activator [OS=Homo sapiens]	0	27	Human	3	6	3	193	20.8	5.31	10.35	3	other metabolic processes;transport;other biological processes	non-structural extracellular;plasma membrane;other membranes;cytosol;other cytoplasmic organelle;other cell component	transporter activity;enzyme regulator activity;other molecular function	Pf02221	2760	GM2A	B2R699; D3DQH6; hsa:2760; P17900; Q14426; Q14428; Q6LBL5	ENSG00000196743	Neutrophil degranulation; Glycosphingolipid catabolism	Degradation pathway of sphingolipids, including diseases	3	High	1
	Checked	Confidence	Annotated Sequence	Modifications	Marked as	# Protein Groups	# Proteins	# PSMs	Master Protein Accessions	Positions in Master Proteins	Modifications in Master Proteins	# Missed Cleavages	Theo. MH+ [Da]	Found in Sample: [S1] Sample7_QE_Alana_21junio2024	Confidence (by Search Engine): Sequest HT	XCorr (by Search Engine): Sequest HT	Sequence in Protein	Positions in Proteins
	FALSE	High	[K].CCVECPPCPAPPVAGPSVFLFPPKPK.[D]	4xCarbamidomethyl [C1; C2; C5; C8]	Human	1	2	3	P01859	P01859 [102-127]		0	2908.4	High	High	2.85	K.CCVECPPCPAPPVAGPSVFLFPPKPK.D	[102-127]
	FALSE	Medium	[K].DTLMISR.[T]		Human	4	9	1	P01861; P01859; P01857-1; P01860	P01861 [129-135]; P01859 [128-134]; P01857-1 [132-138]; P01860 [179-185]		0	835.434	Medium	Medium	1.55	K.DTLMISR.T	[128-134]
	FALSE	High	[R].EPQVYTLPPSR.[ED]		Human	3	7	2	P01859; P01857-1; P01860	P01859 [224-234]; P01857-1 [228-238]; P01860 [275-285]		0	1286.67	High	High	1.69	R.EPQVYTLPPSR.E	[224-234]
	FALSE	Medium	[R].EPQVYTLPPSREEMTK.[N]	1xOxidation [M14]	Human	2	4	1	P01859; P01860	P01859 [224-239]; P01860 [275-290]		1	1920.94	Medium	Medium	1.92	R.EPQVYTLPPSREEMTK.N	[224-239]
	FALSE	Medium	[K].GFYPSDISVEWESNGQPENNYK.[T]		Human	1	2	1	P01859	P01859 [250-271]		0	2560.13	Medium	Medium	1.75	K.GFYPSDISVEWESNGQPENNYK.T	[250-271]
	FALSE	High	[K].GPSVFPLAPCSR.[S]	1xCarbamidomethyl [C10]	Human	3	6	3	P01861; P01859; P01860	P01861 [5-16]; P01859 [5-16]; P01860 [5-16]		0	1287.65	High	High	2.53	K.GPSVFPLAPCSR.S	[5-16]
	FALSE	High	[R].KCCVECPPCPAPPVAGPSVFLFPPKPK.[D]	4xCarbamidomethyl [C2; C3; C6; C9]	Human	1	2	4	P01859	P01859 [101-127]		1	3036.5	High	High	3.8	R.KCCVECPPCPAPPVAGPSVFLFPPKPK.D	[101-127]
	FALSE	High	[K].NQVSLTCLVK.[G]	1xCarbamidomethyl [C7]	Human	4	9	3	P01861; P01859; P01857-1; P01860	P01861 [241-250]; P01859 [240-249]; P01857-1 [244-253]; P01860 [291-300]		0	1161.63	High	High	1.98	K.NQVSLTCLVK.G	[240-249]
	FALSE	High	[R].STSESTAALGCLVK.[D]	1xCarbamidomethyl [C11]	Human	2	4	3	P01861; P01859	P01861 [17-30]; P01859 [17-30]		0	1423.71	High	High	2.48	R.STSESTAALGCLVK.D	[17-30]
	FALSE	High	[K].TTPPMLDSDGSFFLYSK.[L]	1xOxidation [M5]	Human	1	2	2	P01859	P01859 [272-288]		0	1921.89	High	High	1.74	K.TTPPMLDSDGSFFLYSK.L	[272-288]
	FALSE	High	[R].VVSVLTVVHQDWLNGK.[E]		Human	1	2	1	P01859	P01859 [181-196]		0	1793.99	High	High	2.19	R.VVSVLTVVHQDWLNGK.E	[181-196]
FALSE	High	Master Protein	P00738	Haptoglobin [OS=Homo sapiens]	0	28	Human	10	21	6	406	45.2	6.58	35.48	10	stress response;other biological processes	non-structural extracellular;other cell component	other molecular function	Pf00089	3240	HP	B0AZL5; hsa:3240; P00737; P00738; Q0VAC4; Q0VAC5; Q2PP15; Q3B7J0; Q6LBY9; Q9UC67	ENSG00000257017	Scavenging of heme from plasma; Neutrophil degranulation	Network map of SARS-CoV-2 signaling pathway	3	High	1
	Checked	Confidence	Annotated Sequence	Modifications	Marked as	# Protein Groups	# Proteins	# PSMs	Master Protein Accessions	Positions in Master Proteins	Modifications in Master Proteins	# Missed Cleavages	Theo. MH+ [Da]	Found in Sample: [S1] Sample7_QE_Alana_21junio2024	Confidence (by Search Engine): Sequest HT	XCorr (by Search Engine): Sequest HT	Sequence in Protein	Positions in Proteins
	FALSE	High	[K].AGQAVDDFIEK.[L]		Human	1	2	3	P52209	P52209 [77-87]		0	1192.58	High	High	1.84	K.AGQAVDDFIEK.L	[77-87]
	FALSE	High	[K].GILFVGSGVSGGEEGAR.[Y]		Human	1	2	2	P52209	P52209 [120-136]		0	1591.81	High	High	3.8	K.GILFVGSGVSGGEEGAR.Y	[120-136]
	FALSE	Medium	[K].IKDAFDRNPELQNLLLDDFFK.[S]		Human	1	2	1	P52209	P52209 [376-396]		2	2551.32	Medium	Medium	2.82	K.IKDAFDRNPELQNLLLDDFFK.S	[376-396]
	FALSE	High	[R].RIILLVK.[A]		Human	1	2	1	P52209	P52209 [70-76]		1	854.619	High	High	1.8	R.RIILLVK.A	[70-76]
	FALSE	High	[K].SAVENCQDSWR.[R]	1xCarbamidomethyl [C6]	Human	1	2	2	P52209	P52209 [397-407]		0	1351.57	High	High	1.99	K.SAVENCQDSWR.R	[397-407]
	FALSE	Medium	[K].TIFQGIAAK.[V]		Human	1	2	1	P52209	P52209 [155-163]		0	948.551	Medium	Medium	1.43	K.TIFQGIAAK.V	[155-163]
FALSE	High	Master Protein	P01009	Alpha-1-antitrypsin [OS=Homo sapiens]	0	28	Human	6	7	6	418	46.7	5.59	16.69	6	stress response	non-structural extracellular;other membranes;ER/Golgi;other cell component	enzyme regulator activity;other molecular function	Pf00079	5265	SERPINA1	A6PX14; B2RDQ8; P01009; Q0PVP5; Q13672; Q53XB8; Q5U0M1; Q7M4R2; Q86U18; Q86U19; Q96BF9; Q96ES1; Q9P1P0; Q9UCE6; Q9UCM3	ENSG00000197249	Neutrophil degranulation; Platelet degranulation ; Regulation of Insulin-like Growth Factor (IGF) transport and uptake by Insulin-like Growth Factor Binding Proteins (IGFBPs); Post-translational protein phosphorylation; COPII-mediated vesicle transport; Cargo concentration in the ER	Nuclear receptors meta-pathway; NRF2 pathway; Lung fibrosis; Lung fibrosis; Dengue-2 interactions with complement and coagulation cascades; Complement and coagulation cascades	12	High	1
	Checked	Confidence	Annotated Sequence	Modifications	Marked as	# Protein Groups	# Proteins	# PSMs	Master Protein Accessions	Positions in Master Proteins	Modifications in Master Proteins	# Missed Cleavages	Theo. MH+ [Da]	Found in Sample: [S1] Sample7_QE_Alana_21junio2024	Confidence (by Search Engine): Sequest HT	XCorr (by Search Engine): Sequest HT	Sequence in Protein	Positions in Proteins
	FALSE	High	[K].ACANPAAGSVILLENLR.[F]	1xCarbamidomethyl [C2]	Human	1	2	2	P00558	P00558 [107-123]		0	1768.94	High	High	3.72	K.ACANPAAGSVILLENLR.F	[107-123]
	FALSE	High	[K].LGDVYVNDAFGTAHR.[A]		Human	1	3	1	P00558	P00558 [157-171]		0	1634.79	High	High	2.23	K.LGDVYVNDAFGTAHR.A	[157-171]
	FALSE	High	[K].ITLPVDFVTADKFDENAK.[T]		Human	1	2	1	P00558	P00558 [280-297]		1	2023.04	High	High	2.17	K.ITLPVDFVTADKFDENAK.T	[280-297]
	FALSE	Medium	[K].NNQITNNQR.[I]		Human	1	2	1	P00558	P00558 [31-39]		0	1101.54	Medium	Medium	1.58	K.NNQITNNQR.I	[31-39]
	FALSE	High	[R].VDFNVPMKNNQITNNQR.[I]	1xOxidation [M7]	Human	1	1	1	P00558	P00558 [23-39]		1	2048	High	High	2.5	R.VDFNVPMKNNQITNNQR.I	[23-39]
	FALSE	High	[K].VLNNMEIGTSLFDEEGAK.[I]	1xOxidation [M5]	Human	1	2	1	P00558	P00558 [247-264]		0	1982.94	High	High	2.72	K.VLNNMEIGTSLFDEEGAK.I	[247-264]
	FALSE	Medium	[K].YAEAVTR.[A]		Human	1	2	1	P00558	P00558 [324-330]		0	809.415	Medium	Medium	1.5	K.YAEAVTR.A	[324-330]
FALSE	High	Master Protein	P40121	Macrophage-capping protein [OS=Homo sapiens]	0	29	Human	6	9	6	348	38.5	6.19	13.28	6	cell organization and biogenesis;developmental processes;other biological processes	cytoskeleton;nucleus;other cell component	cytoskeletal activity;other molecular function	Pf00626	822	CAPG	B8ZZS7; D6W5K8; hsa:822; P40121; Q53SA7	ENSG00000042493		TYROBP causal network in microglia	1	High	1
	Checked	Confidence	Annotated Sequence	Modifications	Marked as	# Protein Groups	# Proteins	# PSMs	Master Protein Accessions	Positions in Master Proteins	Modifications in Master Proteins	# Missed Cleavages	Theo. MH+ [Da]	Found in Sample: [S1] Sample7_QE_Alana_21junio2024	Confidence (by Search Engine): Sequest HT	XCorr (by Search Engine): Sequest HT	Sequence in Protein	Positions in Proteins
	FALSE	Medium	[K].DTLMISR.[T]		Human	4	9	1	P01861; P01859; P01857-1; P01860	P01861 [129-135]; P01859 [128-134]; P01857-1 [132-138]; P01860 [179-185]		0	835.434	Medium	Medium	1.55	K.DTLMISR.T	[179-185]
	FALSE	High	[R].EPQVYTLPPSR.[ED]		Human	3	7	2	P01859; P01857-1; P01860	P01859 [224-234]; P01857-1 [228-238]; P01860 [275-285]		0	1286.67	High	High	1.69	R.EPQVYTLPPSR.E	[275-285]
	FALSE	Medium	[R].EPQVYTLPPSREEMTK.[N]	1xOxidation [M14]	Human	2	4	1	P01859; P01860	P01859 [224-239]; P01860 [275-290]		1	1920.94	Medium	Medium	1.92	R.EPQVYTLPPSREEMTK.N	[275-290]
	FALSE	High	[K].GPSVFPLAPCSR.[S]	1xCarbamidomethyl [C10]	Human	3	6	3	P01861; P01859; P01860	P01861 [5-16]; P01859 [5-16]; P01860 [5-16]		0	1287.65	High	High	2.53	K.GPSVFPLAPCSR.S	[5-16]
	FALSE	High	[K].NQVSLTCLVK.[G]	1xCarbamidomethyl [C7]	Human	4	9	3	P01861; P01859; P01857-1; P01860	P01861 [241-250]; P01859 [240-249]; P01857-1 [244-253]; P01860 [291-300]		0	1161.63	High	High	1.98	K.NQVSLTCLVK.G	[291-300]
	FALSE	High	[K].SCDTPPPCPR.[C]	2xCarbamidomethyl [C2; C8]	Human	1	2	4	P01860	P01860 [119-128]; [134-143]; [149-158]		0	1186.5	High	High	2.13	K.SCDTPPPCPR.C; K.SCDTPPPCPR.C; K.SCDTPPPCPR.C	[119-128]; [134-143]; [149-158]
	FALSE	High	[KR].STSGGTAALGCLVK.[D]	1xCarbamidomethyl [C11]	Human	2	5	2	P01857-1; P01860	P01857-1 [17-30]; P01860 [17-30]		0	1321.68	High	High	2.12	R.STSGGTAALGCLVK.D	[17-30]
	FALSE	Medium	[R].TPEVTCVVVDVSHEDPEVQFK.[W]	1xCarbamidomethyl [C6]	Human	1	2	1	P01860	P01860 [186-206]		0	2414.15	Medium	Medium	1.79	R.TPEVTCVVVDVSHEDPEVQFK.W	[186-206]
FALSE	High	Master Protein	P02774	Vitamin D-binding protein [OS=Homo sapiens]	0	31	Human	10	12	10	474	52.9	5.45	21.72	10	other metabolic processes;transport	non-structural extracellular;cytosol;other cytoplasmic organelle;other cell component	transporter activity;cytoskeletal activity;other molecular function	Pf00273, Pf09164	2638	GC	B4DPP2; D6RAK8; hsa:2638; P02774; Q16309; Q16310; Q53F31; Q6GTG1	ENSG00000145321	Vitamin D (calciferol) metabolism	Vitamin D metabolism	2	High	1
	Checked	Confidence	Annotated Sequence	Modifications	Marked as	# Protein Groups	# Proteins	# PSMs	Master Protein Accessions	Positions in Master Proteins	Modifications in Master Proteins	# Missed Cleavages	Theo. MH+ [Da]	Found in Sample: [S1] Sample7_QE_Alana_21junio2024	Confidence (by Search Engine): Sequest HT	XCorr (by Search Engine): Sequest HT	Sequence in Protein	Positions in Proteins
	FALSE	Medium	[K].AGFAGDDAPR.[A]		Human	1	11	2	P60709	P60709 [19-28]		0	976.448	Medium	Medium	1.63	K.AGFAGDDAPR.A	[19-28]
	FALSE	High	[R].AVFPSIVGRPR.[QH]		Human	1	10	2	P60709	P60709 [29-39]		0	1198.71	High	High	1.87	R.AVFPSIVGRPR.H	[29-39]
	FALSE	High	[K].DLYANTVLSGGTTMYPGIADR.[M]	1xOxidation [M14]	Human	1	2	4	P60709	P60709 [292-312]		0	2231.06	High	High	2.9	K.DLYANTVLSGGTTMYPGIADR.M	[292-312]
	FALSE	Medium	[K].DSYVGDEAQSK.[R]		Human	1	6	1	P60709	P60709 [51-61]		0	1198.52	Medium	Medium	1.42	K.DSYVGDEAQSK.R	[51-61]
	FALSE	High	[K].DSYVGDEAQSKR.[G]		Human	1	6	3	P60709	P60709 [51-62]		1	1354.62	High	High	2.2	K.DSYVGDEAQSKR.G	[51-62]
	FALSE	High	[K].EKLCYVALDFEQEMATAASSSSLEK.[S]	1xCarbamidomethyl [C4]; 1xOxidation [M14]	Human	1	3	1	P60709	P60709 [214-238]		1	2823.31	High	High	3.21	K.EKLCYVALDFEQEMATAASSSSLEK.S	[214-238]
	FALSE	High	[R].EKMTQIMFETFNTPAMYVAIQAVLSLYASGR.[T]	3xOxidation [M3; M7; M16]	Human	1	2	1	P60709	P60709 [117-147]		1	3558.73	High	High	3.64	R.EKMTQIMFETFNTPAMYVAIQAVLSLYASGR.T	[117-147]
	FALSE	High	[K].EITALAPSTMK.[I]		Human	1	7	1	P60709	P60709 [316-326]		0	1161.62	High	High	1.9	K.EITALAPSTMK.I	[316-326]
	FALSE	High	[R].KDLYANTVLSGGTTMYPGIADR.[M]	1xOxidation [M15]	Human	1	2	2	P60709	P60709 [291-312]		1	2359.16	High	High	3.2	R.KDLYANTVLSGGTTMYPGIADR.M	[291-312]
	FALSE	High	[K].LCYVALDFEQEMATAASSSSLEK.[S]	1xCarbamidomethyl [C2]	Human	1	3	2	P60709	P60709 [216-238]		0	2550.17	High	High	2.31	K.LCYVALDFEQEMATAASSSSLEK.S	[216-238]
	FALSE	High	[K].LCYVALDFEQEMATAASSSSLEK.[S]	1xCarbamidomethyl [C2]; 1xOxidation [M12]	Human	1	3	6	P60709	P60709 [216-238]		0	2566.17	High	High	3.72	K.LCYVALDFEQEMATAASSSSLEK.S	[216-238]
	FALSE	Medium	[K].IWHHTFYNELR.[V]		Human	1	9	1	P60709	P60709 [85-95]		0	1515.75	Medium	Medium	1.84	K.IWHHTFYNELR.V	[85-95]
	FALSE	High	[K].MTQIMFETFNTPAMYVAIQAVLSLYASGR.[T]	3xOxidation [M1; M5; M14]	Human	1	2	1	P60709	P60709 [119-147]		0	3301.59	High	High	5.1	K.MTQIMFETFNTPAMYVAIQAVLSLYASGR.T	[119-147]
	FALSE	High	[K].QEYDESGPSIVHR.[K]		Human	1	7	3	P60709	P60709 [360-372]		0	1516.7	High	High	2.55	K.QEYDESGPSIVHR.K	[360-372]
	FALSE	High	[KR].SYELPDGQVITIGNER.[F]		Human	1	11	8	P60709	P60709 [239-254]		0	1790.89	High	High	2.59	K.SYELPDGQVITIGNER.F	[239-254]
	FALSE	High	[R].TTGIVMDSGDGVTHTVPIYEGYALPHAILR.[L]	1xOxidation [M6]	Human	1	2	3	P60709	P60709 [148-177]		0	3199.61	High	High	3.39	R.TTGIVMDSGDGVTHTVPIYEGYALPHAILR.L	[148-177]
	FALSE	Medium	[R].VAPEEHPVLLTEAPLNPK.[A]		Human	1	2	1	P60709	P60709 [96-113]		0	1954.06	Medium	Medium	1.47	R.VAPEEHPVLLTEAPLNPK.A	[96-113]
FALSE	High	Master Protein	P01023	Alpha-2-macroglobulin [OS=Homo sapiens]	0	31	Human	29	46	29	1474	163.2	6.46	79.68	29	stress response;developmental processes;other biological processes	non-structural extracellular;other cell component	signal transduction activity or receptor binding;enzyme regulator activity;other molecular function	Pf00207, Pf01835, Pf07677, Pf07678, Pf07703, Pf17789, Pf17791	2	A2M	hsa:2; P01023; Q13677; Q59F47; Q5QTS0; Q68DN2; Q6PIY3; Q6PN97	ENSG00000175899	Intrinsic Pathway of Fibrin Clot Formation; Degradation of the extracellular matrix; Platelet degranulation ; HDL assembly	Complement system; Dengue-2 interactions with complement and coagulation cascades; Complement and coagulation cascades	7	High	1
	Checked	Confidence	Annotated Sequence	Modifications	Marked as	# Protein Groups	# Proteins	# PSMs	Master Protein Accessions	Positions in Master Proteins	Modifications in Master Proteins	# Missed Cleavages	Theo. MH+ [Da]	Found in Sample: [S1] Sample7_QE_Alana_21junio2024	Confidence (by Search Engine): Sequest HT	XCorr (by Search Engine): Sequest HT	Sequence in Protein	Positions in Proteins
	FALSE	High	[-].MILLEVNNR.[I]	1xOxidation [M1]	Human	1	1	1	O15144	O15144 [1-9]		0	1117.6	High	High	2.07	-.MILLEVNNR.I	[1-9]
	FALSE	High	[K].YFQFQEEGKEGENR.[A]		Human	1	1	2	O15144	O15144 [128-141]		1	1760.79	High	High	2.32	K.YFQFQEEGKEGENR.A	[128-141]
FALSE	High	Master Protein	P15090	Fatty acid-binding protein, adipocyte [OS=Homo sapiens]	0	32	Human	3	3	3	132	14.7	7.14	4.35	3	transport;other biological processes	cytosol;nucleus;other cell component	signal transduction activity or receptor binding;transporter activity;other molecular function	Pf00061	2167	FABP4	hsa:2167; P15090; Q6IBA1	ENSG00000170323	Transcriptional regulation of white adipocyte differentiation; Triglyceride catabolism	PPAR signaling pathway; FABP4 in ovarian cancer; Fatty acid transporters; Pleural mesothelioma; Familial partial lipodystrophy	7	High	1
	Checked	Confidence	Annotated Sequence	Modifications	Marked as	# Protein Groups	# Proteins	# PSMs	Master Protein Accessions	Positions in Master Proteins	Modifications in Master Proteins	# Missed Cleavages	Theo. MH+ [Da]	Found in Sample: [S1] Sample7_QE_Alana_21junio2024	Confidence (by Search Engine): Sequest HT	XCorr (by Search Engine): Sequest HT	Sequence in Protein	Positions in Proteins
	FALSE	High	[K].AIGAVPLIQGEYMIPCEK.[V]	1xCarbamidomethyl [C16]	Human	1	1	1	P07339	P07339 [314-331]		0	1989.02	High	High	1.77	K.AIGAVPLIQGEYMIPCEK.V	[314-331]
	FALSE	High	[K].AIGAVPLIQGEYMIPCEK.[V]	1xCarbamidomethyl [C16]; 1xOxidation [M13]	Human	1	1	3	P07339	P07339 [314-331]		0	2005.01	High	High	2.25	K.AIGAVPLIQGEYMIPCEK.V	[314-331]
	FALSE	High	[R].DPDAQPGGELMLGGTDSK.[Y]	1xOxidation [M11]	Human	1	1	2	P07339	P07339 [236-253]		0	1803.81	High	High	1.71	R.DPDAQPGGELMLGGTDSK.Y	[236-253]
	FALSE	High	[K].EGCEAIVDTGTSLMVGPVDEVR.[E]	1xCarbamidomethyl [C3]; 1xOxidation [M14]	Human	1	1	3	P07339	P07339 [288-309]		0	2350.09	High	High	3.25	K.EGCEAIVDTGTSLMVGPVDEVR.E	[288-309]
	FALSE	High	[K].FDGILGMAYPR.[I]	1xOxidation [M7]	Human	1	1	2	P07339	P07339 [195-205]		0	1255.61	High	High	1.72	K.FDGILGMAYPR.I	[195-205]
	FALSE	Medium	[R].KAYWQVHLDQVEVASGLTLCK.[E]	1xCarbamidomethyl [C20]	Human	1	1	1	P07339	P07339 [267-287]		1	2445.26	Medium	Medium	1.9	R.KAYWQVHLDQVEVASGLTLCK.E	[267-287]
	FALSE	High	[R].ISVNNVLPVFDNLMQQK.[L]	1xOxidation [M14]	Human	1	1	6	P07339	P07339 [206-222]		0	1975.03	High	High	2.43	R.ISVNNVLPVFDNLMQQK.L	[206-222]
	FALSE	High	[K].LVDQNIFSFYLSR.[D]		Human	1	1	2	P07339	P07339 [223-235]		0	1601.83	High	High	3.11	K.LVDQNIFSFYLSR.D	[223-235]
	FALSE	High	[R].TMSEVGGSVEDLIAK.[G]	1xOxidation [M2]	Human	1	1	1	P07339	P07339 [35-49]		0	1551.76	High	High	1.89	R.TMSEVGGSVEDLIAK.G	[35-49]
	FALSE	High	[R].VGFAEAAR.[L]		Human	1	1	2	P07339	P07339 [404-411]		0	820.431	High	High	1.75	R.VGFAEAAR.L	[404-411]
	FALSE	Medium	[K].VSTLPAITLK.[L]		Human	1	1	2	P07339	P07339 [332-341]		0	1042.65	Medium	Medium	1.62	K.VSTLPAITLK.L	[332-341]
	FALSE	Medium	[K].YSQAVPAVTEGPIPEVLK.[N]		Human	1	1	1	P07339	P07339 [55-72]		0	1898.03	Medium	Medium	1.46	K.YSQAVPAVTEGPIPEVLK.N	[55-72]
FALSE	High	Master Protein	P14618	Pyruvate kinase PKM [OS=Homo sapiens]	0	33	Human	12	17	12	531	57.9	7.84	32.79	12	cell organization and biogenesis;other metabolic processes;other biological processes	non-structural extracellular;cytosol;ER/Golgi;nucleus;other cell component	nucleic acid binding activity;kinase activity;other molecular function	Pf00224, Pf02887	5315	PKM	A6NFK3; B2R5N8; B3KRY0; B4DFX8; B4DUU6; hsa:5315; P14618; P14786; Q53GK4; Q96E76; Q9BWB5; Q9UCV6; Q9UPF2	ENSG00000067225	Neutrophil degranulation	Photodynamic therapy-induced HIF-1 survival signaling; Amino acid metabolism; Clear cell renal cell carcinoma pathways; Metabolic reprogramming in colon cancer; Aerobic glycolysis; Glycolysis in senescence; Glucose metabolism in triple-negative breast cancer cells; Glycolysis and gluconeogenesis; Metabolic Epileptic Disorders	10	High	1
	Checked	Confidence	Annotated Sequence	Modifications	Marked as	# Protein Groups	# Proteins	# PSMs	Master Protein Accessions	Positions in Master Proteins	Modifications in Master Proteins	# Missed Cleavages	Theo. MH+ [Da]	Found in Sample: [S1] Sample7_QE_Alana_21junio2024	Confidence (by Search Engine): Sequest HT	XCorr (by Search Engine): Sequest HT	Sequence in Protein	Positions in Proteins
	FALSE	High	[K].AGALNSNDAFVLK.[T]		Human	1	4	1	P06396	P06396 [585-597]		0	1319.7	High	High	1.64	K.AGALNSNDAFVLK.T	[585-597]
	FALSE	High	[K].AGKEPGLQIWR.[V]		Human	1	4	1	P06396	P06396 [62-72]		1	1254.7	High	High	2.16	K.AGKEPGLQIWR.V	[62-72]
	FALSE	Medium	[R].GASQAGAPQGR.[V]		Human	1	1	1	P06396	P06396 [33-43]		0	999.497	Medium	Medium	1.53	R.GASQAGAPQGR.V	[33-43]
	FALSE	Medium	[K].HVVPNEVVVQR.[L]		Human	1	4	2	P06396	P06396 [178-188]		0	1275.72	Medium	Medium	1.79	K.HVVPNEVVVQR.L	[178-188]
	FALSE	High	[R].IEGSNKVPVDPATYGQFYGGDSYIILYNYR.[H]		Human	1	4	1	P06396	P06396 [452-481]		1	3399.65	High	High	2.31	R.IEGSNKVPVDPATYGQFYGGDSYIILYNYR.H	[452-481]
	FALSE	Medium	[K].QTQVSVLPEGGETPLFK.[Q]		Human	1	4	1	P06396	P06396 [374-390]		0	1829.96	Medium	Medium	1.57	K.QTQVSVLPEGGETPLFK.Q	[374-390]
	FALSE	High	[K].TPSAAYLWVGTGASEAEK.[T]		Human	1	4	1	P06396	P06396 [598-615]		0	1837.9	High	High	2.56	K.TPSAAYLWVGTGASEAEK.T	[598-615]
FALSE	High	Master Protein	P61626	Lysozyme C [OS=Homo sapiens]	0	35	Human	3	5	3	148	16.5	9.16	8.56	3	other metabolic processes;stress response;other biological processes	non-structural extracellular;other cytoplasmic organelle;other cell component	other molecular function	Pf00062	4069	LYZ	hsa:4069; P00695; P61626; Q13170; Q9UCF8	ENSG00000090382	Neutrophil degranulation; Antimicrobial peptides; Amyloid fiber formation	Macrophage markers; Pancreatic cancer subtypes	5	High	1
	Checked	Confidence	Annotated Sequence	Modifications	Marked as	# Protein Groups	# Proteins	# PSMs	Master Protein Accessions	Positions in Master Proteins	Modifications in Master Proteins	# Missed Cleavages	Theo. MH+ [Da]	Found in Sample: [S1] Sample7_QE_Alana_21junio2024	Confidence (by Search Engine): Sequest HT	XCorr (by Search Engine): Sequest HT	Sequence in Protein	Positions in Proteins
	FALSE	High	[R].AAAEVAGQFVIK.[L]		Human	1	1	1	P02786	P02786 [589-600]		0	1203.67	High	High	1.8	R.AAAEVAGQFVIK.L	[589-600]
	FALSE	High	[R].ADIKEMGLSLQWLYSAR.[G]	1xOxidation [M6]	Human	1	1	2	P02786	P02786 [630-646]		1	1997.02	High	High	2.41	R.ADIKEMGLSLQWLYSAR.G	[630-646]
	FALSE	High	[R].EAGSQKDENLALYVENQFR.[E]		Human	1	1	3	P02786	P02786 [156-174]		1	2211.07	High	High	4.16	R.EAGSQKDENLALYVENQFR.E	[156-174]
	FALSE	High	[R].EEPGEDFPAAR.[R]		Human	1	1	1	P02786	P02786 [110-120]		0	1217.54	High	High	2.01	R.EEPGEDFPAAR.R	[110-120]
	FALSE	High	[K].HPVTGQFLYQDSNWASK.[V]		Human	1	1	1	P02786	P02786 [515-531]		0	1977.95	High	High	2.12	K.HPVTGQFLYQDSNWASK.V	[515-531]
	FALSE	Medium	[K].LAQMFSDMVLK.[D]	2xOxidation [M4; M8]	Human	1	1	1	P02786	P02786 [429-439]		0	1314.64	Medium	Medium	1.59	K.LAQMFSDMVLK.D	[429-439]
	FALSE	High	[K].LLNENSYVPR.[E]		Human	1	1	2	P02786	P02786 [146-155]		0	1204.63	High	High	2.54	K.LLNENSYVPR.E	[146-155]
	FALSE	Medium	[K].ILNIFGVIK.[G]		Human	1	1	1	P02786	P02786 [386-394]		0	1016.65	Medium	Medium	1.57	K.ILNIFGVIK.G	[386-394]
	FALSE	Medium	[R].LVYLVENPGGYVAYSK.[A]		Human	1	1	1	P02786	P02786 [209-224]		0	1771.93	Medium	Medium	1.49	R.LVYLVENPGGYVAYSK.A	[209-224]
	FALSE	High	[R].RLYWDDLKR.[K]		Human	1	1	1	P02786	P02786 [121-129]		2	1264.68	High	High	2.37	R.RLYWDDLKR.K	[121-129]
	FALSE	High	[R].SSGLPNIPVQTISR.[A]		Human	1	1	2	P02786	P02786 [326-339]		0	1468.81	High	High	1.86	R.SSGLPNIPVQTISR.A	[326-339]
	FALSE	High	[K].VANAESLNAIGVLIYMDQTK.[F]	1xOxidation [M16]	Human	1	1	2	P02786	P02786 [268-287]		0	2166.11	High	High	2.63	K.VANAESLNAIGVLIYMDQTK.F	[268-287]
	FALSE	Medium	[R].VEYHFLSPYVSPK.[E]		Human	1	1	1	P02786	P02786 [681-693]		0	1565.8	Medium	Medium	1.88	R.VEYHFLSPYVSPK.E	[681-693]
	FALSE	High	[R].YNSQLLSFVR.[D]		Human	1	1	2	P02786	P02786 [614-623]		0	1226.65	High	High	2.42	R.YNSQLLSFVR.D	[614-623]
FALSE	High	Master Protein	P01859	Immunoglobulin heavy constant gamma 2 [OS=Homo sapiens]	0	36	Human	11	24	5	395	43.8	6.52	39.9	11	stress response;signal transduction;other biological processes	non-structural extracellular;plasma membrane;other membranes;other cell component	signal transduction activity or receptor binding;other molecular function	Pf07654		IGHG2	A0A286YEY4; A6NE66; P01859	ENSG00000211893; ENSG00000274497	Initial triggering of complement; Classical antibody-mediated complement activation; FCGR activation; Regulation of actin dynamics for phagocytic cup formation; Role of phospholipids in phagocytosis; FCGR3A-mediated IL10 synthesis; FCGR3A-mediated phagocytosis; Regulation of Complement cascade		8	High	1
	Checked	Confidence	Annotated Sequence	Modifications	Marked as	# Protein Groups	# Proteins	# PSMs	Master Protein Accessions	Positions in Master Proteins	Modifications in Master Proteins	# Missed Cleavages	Theo. MH+ [Da]	Found in Sample: [S1] Sample7_QE_Alana_21junio2024	Confidence (by Search Engine): Sequest HT	XCorr (by Search Engine): Sequest HT	Sequence in Protein	Positions in Proteins
	FALSE	Medium	[K].AACLLPKLDELRDEGK.[A]	1xCarbamidomethyl [C3]	Human	1	1	1	P02768	P02768 [199-214]		2	1827.96	Medium	Medium	1.89	K.AACLLPKLDELRDEGK.A	[199-214]
	FALSE	High	[K].AAFTECCQAADK.[A]	2xCarbamidomethyl [C6; C7]	Human	1	1	1	P02768	P02768 [187-198]		0	1371.57	High	High	1.69	K.AAFTECCQAADK.A	[187-198]
	FALSE	High	[K].ADDKETCFAEEGK.[K]	1xCarbamidomethyl [C7]	Human	1	3	1	P02768	P02768 [585-597]		1	1499.63	High	High	1.64	K.ADDKETCFAEEGK.K	[585-597]
	FALSE	High	[K].ADDKETCFAEEGKK.[L]	1xCarbamidomethyl [C7]	Human	1	3	2	P02768	P02768 [585-598]		2	1627.73	High	High	1.78	K.ADDKETCFAEEGKK.L	[585-598]
	FALSE	High	[K].AEFAEVSK.[L]		Human	1	2	4	P02768	P02768 [250-257]		0	880.441	High	High	2.02	K.AEFAEVSK.L	[250-257]
	FALSE	High	[K].AEFAEVSKLVTDLTK.[V]		Human	1	2	2	P02768	P02768 [250-264]		1	1650.89	High	High	2.08	K.AEFAEVSKLVTDLTK.V	[250-264]
	FALSE	High	[K].ALVLIAFAQYLQQCPFEDHVK.[L]	1xCarbamidomethyl [C14]	Human	1	2	3	P02768	P02768 [45-65]		0	2490.28	High	High	4.13	K.ALVLIAFAQYLQQCPFEDHVK.L	[45-65]
	FALSE	High	[K].AVMDDFAAFVEK.[C]		Human	1	3	6	P02768	P02768 [570-581]		0	1342.63	High	High	1.9	K.AVMDDFAAFVEK.C	[570-581]
	FALSE	High	[K].AVMDDFAAFVEK.[C]	1xOxidation [M3]	Human	1	3	10	P02768	P02768 [570-581]		0	1358.63	High	High	2.8	K.AVMDDFAAFVEK.C	[570-581]
	FALSE	High	[K].CASLQKFGER.[A]	1xCarbamidomethyl [C1]	Human	1	1	1	P02768	P02768 [224-233]		1	1195.59	High	High	1.66	K.CASLQKFGER.A	[224-233]
	FALSE	High	[K].CCAAADPHECYAK.[V]	3xCarbamidomethyl [C1; C2; C10]	Human	1	3	2	P02768	P02768 [384-396]		0	1552.6	High	High	3.4	K.CCAAADPHECYAK.V	[384-396]
	FALSE	High	[K].CCTESLVNR.[R]	2xCarbamidomethyl [C1; C2]	Human	1	3	6	P02768	P02768 [500-508]		0	1138.5	High	High	2.45	K.CCTESLVNR.R	[500-508]
	FALSE	High	[K].DDNPNLPR.[L]		Human	1	2	4	P02768	P02768 [131-138]		0	940.448	High	High	1.76	K.DDNPNLPR.L	[131-138]
	FALSE	High	[K].DVFLGMFLYEYAR.[R]	1xOxidation [M6]	Human	1	2	12	P02768	P02768 [348-360]		0	1639.78	High	High	2.65	K.DVFLGMFLYEYAR.R	[348-360]
	FALSE	Medium	[K].ECCEKPLLEK.[S]	2xCarbamidomethyl [C2; C3]	Human	1	2	1	P02768	P02768 [301-310]		0	1305.62	Medium	Medium	1.52	K.ECCEKPLLEK.S	[301-310]
	FALSE	High	[K].EFNAETFTFHADICTLSEK.[E]	1xCarbamidomethyl [C14]	Human	1	3	3	P02768	P02768 [525-543]		0	2260.02	High	High	3.98	K.EFNAETFTFHADICTLSEK.E	[525-543]
	FALSE	High	[K].EFNAETFTFHADICTLSEKER.[Q]	1xCarbamidomethyl [C14]	Human	1	3	7	P02768	P02768 [525-545]		1	2545.17	High	High	4.12	K.EFNAETFTFHADICTLSEKER.Q	[525-545]
	FALSE	High	[R].ETYGEMADCCAK.[Q]	2xCarbamidomethyl [C9; C10]	Human	1	2	2	P02768	P02768 [106-117]		0	1434.53	High	High	1.94	R.ETYGEMADCCAK.Q	[106-117]
	FALSE	Medium	[R].ETYGEMADCCAK.[Q]	2xCarbamidomethyl [C9; C10]; 1xOxidation [M6]	Human	1	2	1	P02768	P02768 [106-117]		0	1450.53	Medium	Medium	1.45	R.ETYGEMADCCAK.Q	[106-117]
	FALSE	High	[K].FQNALLVR.[Y]		Human	1	3	1	P02768	P02768 [427-434]		0	960.563	High	High	2.45	K.FQNALLVR.Y	[427-434]
	FALSE	High	[R].HPDYSVVLLLR.[L]		Human	1	2	2	P02768	P02768 [362-372]		0	1311.74	High	High	2.79	R.HPDYSVVLLLR.L	[362-372]
	FALSE	High	[R].HPYFYAPELLFFAK.[R]		Human	1	1	2	P02768	P02768 [170-183]		0	1742.89	High	High	2.21	R.HPYFYAPELLFFAK.R	[170-183]
	FALSE	High	[K].KVPQVSTPTLVEVSR.[N]		Human	1	3	11	P02768	P02768 [438-452]		1	1639.94	High	High	3.02	K.KVPQVSTPTLVEVSR.N	[438-452]
	FALSE	High	[K].KYLYEIAR.[R]		Human	1	1	2	P02768	P02768 [161-168]		1	1055.59	High	High	1.99	K.KYLYEIAR.R	[161-168]
	FALSE	Medium	[K].LCTVATLR.[E]	1xCarbamidomethyl [C2]	Human	1	2	1	P02768	P02768 [98-105]		0	933.519	Medium	Medium	1.58	K.LCTVATLR.E	[98-105]
	FALSE	High	[K].LDELRDEGK.[A]		Human	1	1	1	P02768	P02768 [206-214]		1	1074.54	High	High	2.34	K.LDELRDEGK.A	[206-214]
	FALSE	Medium	[K].LKECCEKPLLEK.[S]	2xCarbamidomethyl [C4; C5]	Human	1	2	1	P02768	P02768 [299-310]		1	1546.8	Medium	Medium	1.6	K.LKECCEKPLLEK.S	[299-310]
	FALSE	High	[K].LVNEVTEFAK.[T]		Human	1	2	1	P02768	P02768 [66-75]		0	1149.62	High	High	1.96	K.LVNEVTEFAK.T	[66-75]
	FALSE	High	[R].LVRPEVDVMCTAFHDNEETFLK.[K]	1xCarbamidomethyl [C10]	Human	1	2	2	P02768	P02768 [139-160]		0	2650.26	High	High	3.2	R.LVRPEVDVMCTAFHDNEETFLK.K	[139-160]
	FALSE	High	[R].LVRPEVDVMCTAFHDNEETFLK.[K]	1xCarbamidomethyl [C10]; 1xOxidation [M9]	Human	1	2	3	P02768	P02768 [139-160]		0	2666.26	High	High	3.07	R.LVRPEVDVMCTAFHDNEETFLK.K	[139-160]
	FALSE	High	[R].LVRPEVDVMCTAFHDNEETFLKK.[Y]	1xCarbamidomethyl [C10]	Human	1	2	5	P02768	P02768 [139-161]		1	2778.36	High	High	3.45	R.LVRPEVDVMCTAFHDNEETFLKK.Y	[139-161]
	FALSE	High	[R].LVRPEVDVMCTAFHDNEETFLKK.[Y]	1xCarbamidomethyl [C10]; 1xOxidation [M9]	Human	1	2	3	P02768	P02768 [139-161]		1	2794.35	High	High	2.62	R.LVRPEVDVMCTAFHDNEETFLKK.Y	[139-161]
	FALSE	High	[R].MPCAEDYLSVVLNQLCVLHEK.[T]	2xCarbamidomethyl [C3; C16]; 1xOxidation [M1]	Human	1	3	2	P02768	P02768 [470-490]		0	2534.21	High	High	3.53	R.MPCAEDYLSVVLNQLCVLHEK.T	[470-490]
	FALSE	High	[R].NECFLQHKDDNPNLPR.[L]	1xCarbamidomethyl [C3]	Human	1	2	2	P02768	P02768 [123-138]		1	1996.93	High	High	3.08	R.NECFLQHKDDNPNLPR.L	[123-138]
	FALSE	High	[K].NYAEAKDVFLGMFLYEYAR.[R]	1xOxidation [M12]	Human	1	2	3	P02768	P02768 [342-360]		1	2316.1	High	High	3.04	K.NYAEAKDVFLGMFLYEYAR.R	[342-360]
	FALSE	High	[K].QEPERNECFLQHKDDNPNLPR.[L]	1xCarbamidomethyl [C8]	Human	1	2	6	P02768	P02768 [118-138]		2	2636.23	High	High	3.06	K.QEPERNECFLQHKDDNPNLPR.L	[118-138]
	FALSE	High	[K].QNCELFEQLGEYK.[F]	1xCarbamidomethyl [C3]	Human	1	3	6	P02768	P02768 [414-426]		0	1657.75	High	High	2.22	K.QNCELFEQLGEYK.F	[414-426]
	FALSE	High	[K].QNCELFEQLGEYKFQNALLVR.[Y]	1xCarbamidomethyl [C3]	Human	1	3	7	P02768	P02768 [414-434]		1	2599.3	High	High	4.04	K.QNCELFEQLGEYKFQNALLVR.Y	[414-434]
	FALSE	High	[R].RHPDYSVVLLLR.[L]		Human	1	2	8	P02768	P02768 [361-372]		1	1467.84	High	High	4	R.RHPDYSVVLLLR.L	[361-372]
	FALSE	High	[R].RHPYFYAPELLFFAK.[R]		Human	1	1	9	P02768	P02768 [169-183]		1	1899	High	High	3.03	R.RHPYFYAPELLFFAK.R	[169-183]
	FALSE	Medium	[R].RHPYFYAPELLFFAKR.[Y]		Human	1	1	1	P02768	P02768 [169-184]		2	2055.1	Medium	Medium	2.88	R.RHPYFYAPELLFFAKR.Y	[169-184]
	FALSE	High	[K].RMPCAEDYLSVVLNQLCVLHEK.[T]	2xCarbamidomethyl [C4; C17]	Human	1	3	3	P02768	P02768 [469-490]		1	2674.31	High	High	4.36	K.RMPCAEDYLSVVLNQLCVLHEK.T	[469-490]
	FALSE	High	[K].RMPCAEDYLSVVLNQLCVLHEK.[T]	2xCarbamidomethyl [C4; C17]; 1xOxidation [M2]	Human	1	3	6	P02768	P02768 [469-490]		1	2690.31	High	High	4.02	K.RMPCAEDYLSVVLNQLCVLHEK.T	[469-490]
	FALSE	High	[R].RPCFSALEVDETYVPK.[E]	1xCarbamidomethyl [C3]	Human	1	3	9	P02768	P02768 [509-524]		0	1910.93	High	High	3.5	R.RPCFSALEVDETYVPK.E	[509-524]
	FALSE	High	[R].RPCFSALEVDETYVPKEFNAETFTFHADICTLSEKER.[Q]	2xCarbamidomethyl [C3; C30]	Human	1	3	4	P02768	P02768 [509-545]		2	4437.08	High	High	6.94	R.RPCFSALEVDETYVPKEFNAETFTFHADICTLSEKER.Q	[509-545]
	FALSE	Medium	[K].RYKAAFTECCQAADK.[A]	2xCarbamidomethyl [C9; C10]	Human	1	1	1	P02768	P02768 [184-198]		2	1818.83	Medium	Medium	1.78	K.RYKAAFTECCQAADK.A	[184-198]
	FALSE	High	[K].SHCIAEVENDEMPADLPSLAADFVESK.[D]	1xCarbamidomethyl [C3]	Human	1	2	3	P02768	P02768 [311-337]		0	2974.34	High	High	5.75	K.SHCIAEVENDEMPADLPSLAADFVESK.D	[311-337]
	FALSE	High	[K].SHCIAEVENDEMPADLPSLAADFVESK.[D]	1xCarbamidomethyl [C3]; 1xOxidation [M12]	Human	1	2	5	P02768	P02768 [311-337]		0	2990.34	High	High	5.74	K.SHCIAEVENDEMPADLPSLAADFVESK.D	[311-337]
	FALSE	High	[K].SHCIAEVENDEMPADLPSLAADFVESKDVCK.[N]	2xCarbamidomethyl [C3; C30]	Human	1	2	2	P02768	P02768 [311-341]		1	3476.57	High	High	4.06	K.SHCIAEVENDEMPADLPSLAADFVESKDVCK.N	[311-341]
	FALSE	High	[K].SHCIAEVENDEMPADLPSLAADFVESKDVCK.[N]	2xCarbamidomethyl [C3; C30]; 1xOxidation [M12]	Human	1	2	4	P02768	P02768 [311-341]		1	3492.56	High	High	5.99	K.SHCIAEVENDEMPADLPSLAADFVESKDVCK.N	[311-341]
	FALSE	High	[K].SLHTLFGDK.[L]		Human	1	2	1	P02768	P02768 [89-97]		0	1017.54	High	High	1.74	K.SLHTLFGDK.L	[89-97]
	FALSE	High	[K].SLHTLFGDKLCTVATLR.[E]	1xCarbamidomethyl [C11]	Human	1	2	6	P02768	P02768 [89-105]		1	1932.04	High	High	4	K.SLHTLFGDKLCTVATLR.E	[89-105]
	FALSE	High	[K].TCVADESAENCDKSLHTLFGDKLCTVATLR.[E]	3xCarbamidomethyl [C2; C11; C24]	Human	1	2	1	P02768	P02768 [76-105]		2	3411.6	High	High	4.01	K.TCVADESAENCDKSLHTLFGDKLCTVATLR.E	[76-105]
	FALSE	High	[K].TPVSDRVTK.[C]		Human	1	3	3	P02768	P02768 [491-499]		1	1002.56	High	High	1.84	K.TPVSDRVTK.C	[491-499]
	FALSE	High	[K].TPVSDRVTKCCTESLVNR.[R]	2xCarbamidomethyl [C10; C11]	Human	1	3	1	P02768	P02768 [491-508]		2	2122.04	High	High	2.36	K.TPVSDRVTKCCTESLVNR.R	[491-508]
	FALSE	High	[K].VFDEFKPLVEEPQNLIK.[Q]		Human	1	3	3	P02768	P02768 [397-413]		0	2045.1	High	High	3.01	K.VFDEFKPLVEEPQNLIK.Q	[397-413]
	FALSE	High	[K].VHTECCHGDLLECADDR.[A]	3xCarbamidomethyl [C5; C6; C13]	Human	1	2	1	P02768	P02768 [265-281]		0	2086.84	High	High	2.23	K.VHTECCHGDLLECADDR.A	[265-281]
	FALSE	High	[K].VHTECCHGDLLECADDRADLAK.[Y]	3xCarbamidomethyl [C5; C6; C13]	Human	1	2	3	P02768	P02768 [265-286]		1	2585.12	High	High	2.22	K.VHTECCHGDLLECADDRADLAK.Y	[265-286]
	FALSE	High	[K].VPQVSTPTLVEVSR.[N]		Human	1	3	3	P02768	P02768 [439-452]		0	1511.84	High	High	2.94	K.VPQVSTPTLVEVSR.N	[439-452]
	FALSE	High	[K].YICENQDSISSK.[L]	1xCarbamidomethyl [C3]	Human	1	2	2	P02768	P02768 [287-298]		0	1443.64	High	High	1.65	K.YICENQDSISSK.L	[287-298]
	FALSE	Medium	[K].YLYEIAR.[R]		Human	1	1	3	P02768	P02768 [162-168]		0	927.493	Medium	Medium	1.6	K.YLYEIAR.R	[162-168]
FALSE	High	Master Protein	P01024	Complement C3 [OS=Homo sapiens]	0	36	Human	40	74	40	1663	187	6.4	155.51	40	cell organization and biogenesis;other metabolic processes;stress response;developmental processes;signal transduction;other biological processes	non-structural extracellular;plasma membrane;other membranes;ER/Golgi;other cytoplasmic organelle;other cell component	signal transduction activity or receptor binding;enzyme regulator activity	Pf00207, Pf01759, Pf01821, Pf01835, Pf07677, Pf07678, Pf07703, Pf17789, Pf17790, Pf17791, Pf21308, Pf21406	718	C3	A7E236; hsa:718; P01024	ENSG00000125730	Neutrophil degranulation; Regulation of Insulin-like Growth Factor (IGF) transport and uptake by Insulin-like Growth Factor Binding Proteins (IGFBPs); Post-translational protein phosphorylation; Immunoregulatory interactions between a Lymphoid and a non-Lymphoid cell; Regulation of Complement cascade; G alpha (i) signalling events; Peptide ligand-binding receptors; Purinergic signaling in leishma…	Allograft rejection; Complement system; Dengue-2 interactions with complement and coagulation cascades; TYROBP causal network in microglia; Cells and molecules involved in local acute inflammatory response ; 16p11.2 distal deletion syndrome; Complement system in neuronal development and plasticity; Acquired partial lipodystrophy / Barraquer-Simons syndrome; Complement-mediated inflammation of pul…	22	High	1
	Checked	Confidence	Annotated Sequence	Modifications	Marked as	# Protein Groups	# Proteins	# PSMs	Master Protein Accessions	Positions in Master Proteins	Modifications in Master Proteins	# Missed Cleavages	Theo. MH+ [Da]	Found in Sample: [S1] Sample7_QE_Alana_21junio2024	Confidence (by Search Engine): Sequest HT	XCorr (by Search Engine): Sequest HT	Sequence in Protein	Positions in Proteins
	FALSE	High	[R].DASGVTFTWTPSSGK.[S]		Human	1	2	2	P01876-1	P01876-1 [154-168]		0	1540.73	High	High	2.66	R.DASGVTFTWTPSSGK.S	[154-168]
	FALSE	High	[R].DLCGCYSVSSVLPGCAEPWNHGK.[T]	3xCarbamidomethyl [C3; C5; C15]	Human	1	2	1	P01876-1	P01876-1 [178-200]		0	2593.13	High	High	2.54	R.DLCGCYSVSSVLPGCAEPWNHGK.T	[178-200]
	FALSE	High	[R].NFPPSQDASGDLYTTSSQLTLPATQCLAGK.[S]	1xCarbamidomethyl [C26]	Human	1	2	4	P01876-1	P01876-1 [52-81]		0	3168.52	High	High	3.47	R.NFPPSQDASGDLYTTSSQLTLPATQCLAGK.S	[52-81]
	FALSE	High	[R].QEPSQGTTTFAVTSILR.[V]		Human	1	2	4	P01876-1	P01876-1 [283-299]		0	1835.95	High	High	4.05	R.QEPSQGTTTFAVTSILR.V	[283-299]
	FALSE	High	[K].SAVQGPPER.[D]		Human	1	4	5	P01876-1	P01876-1 [169-177]		0	940.485	High	High	2.28	K.SAVQGPPER.D	[169-177]
	FALSE	High	[K].SGNTFRPEVHLLPPPSEELALNELVTLTCLAR.[G]	1xCarbamidomethyl [C29]	Human	2	5	2	P01876-1; P0DOX2	P01876-1 [222-253]; P0DOX2 [324-355]		0	3573.87	High	High	6.31	K.SGNTFRPEVHLLPPPSEELALNELVTLTCLAR.G	[222-253]
	FALSE	High	[R].WLQGSQELPR.[E]		Human	2	5	1	P01876-1; P0DOX2	P01876-1 [264-273]; P0DOX2 [366-375]		0	1213.63	High	High	2.15	R.WLQGSQELPR.E	[264-273]
FALSE	High	Master Protein	P36222	Chitinase-3-like protein 1 [OS=Homo sapiens]	0	37	Human	11	20	11	383	42.6	8.46	42.81	11	other metabolic processes;stress response;developmental processes;signal transduction;other biological processes	non-structural extracellular;extracellular matrix;ER/Golgi;other cell component	extracellular structural activity;other molecular function	Pf00704	1116	CHI3L1	B2R7B0; hsa:1116; P30923; P36222; Q8IVA4; Q96HI7	ENSG00000133048	Neutrophil degranulation	Mammary gland development pathway - Involution (Stage 4 of 4)	2	High	1
	Checked	Confidence	Annotated Sequence	Modifications	Marked as	# Protein Groups	# Proteins	# PSMs	Master Protein Accessions	Positions in Master Proteins	Modifications in Master Proteins	# Missed Cleavages	Theo. MH+ [Da]	Found in Sample: [S1] Sample7_QE_Alana_21junio2024	Confidence (by Search Engine): Sequest HT	XCorr (by Search Engine): Sequest HT	Sequence in Protein	Positions in Proteins
	FALSE	High	[R].AEDGSVIDYELIDQDAR.[D]		Human	1	2	1	P07355	P07355 [180-196]		0	1908.88	High	High	2.82	R.AEDGSVIDYELIDQDAR.D	[180-196]
	FALSE	High	[K].AYTNFDAER.[D]		Human	1	3	1	P07355	P07355 [29-37]		0	1086.49	High	High	2.12	K.AYTNFDAER.D	[29-37]
	FALSE	High	[K].GLGTDEDSLIEIICSR.[T]	1xCarbamidomethyl [C14]	Human	1	3	2	P07355	P07355 [120-135]		0	1777.86	High	High	4.01	K.GLGTDEDSLIEIICSR.T	[120-135]
	FALSE	High	[K].GVDEVTIVNILTNR.[S]		Human	1	2	4	P07355	P07355 [50-63]		0	1542.85	High	High	3.24	K.GVDEVTIVNILTNR.S	[50-63]
	FALSE	Medium	[K].LSLEGDHSTPPSAYGSVK.[A]		Human	1	3	1	P07355	P07355 [11-28]		0	1844.9	Medium	Medium	1.77	K.LSLEGDHSTPPSAYGSVK.A	[11-28]
	FALSE	High	[R].QDIAFAYQR.[R]		Human	1	2	2	P07355	P07355 [69-77]		0	1111.55	High	High	2.29	R.QDIAFAYQR.R	[69-77]
	FALSE	High	[R].RAEDGSVIDYELIDQDAR.[D]		Human	1	2	1	P07355	P07355 [179-196]		1	2064.98	High	High	5.1	R.RAEDGSVIDYELIDQDAR.D	[179-196]
	FALSE	Medium	[R].RAEDGSVIDYELIDQDARDLYDAGVK.[R]		Human	1	2	1	P07355	P07355 [179-204]		2	2926.41	Medium	Medium	3.02	R.RAEDGSVIDYELIDQDARDLYDAGVK.R	[179-204]
	FALSE	High	[K].SLYYYIQQDTK.[G]		Human	1	3	1	P07355	P07355 [314-324]		0	1421.69	High	High	1.66	K.SLYYYIQQDTK.G	[314-324]
	FALSE	High	[K].SLYYYIQQDTKGDYQK.[A]		Human	1	3	1	P07355	P07355 [314-329]		1	2012.96	High	High	2.62	K.SLYYYIQQDTKGDYQK.A	[314-329]
	FALSE	Medium	[K].SYSPYDMLESIR.[K]	1xOxidation [M7]	Human	1	3	2	P07355	P07355 [234-245]		0	1476.67	Medium	Medium	1.63	K.SYSPYDMLESIR.K	[234-245]
	FALSE	Medium	[K].SYSPYDMLESIRK.[E]	1xOxidation [M7]	Human	1	3	1	P07355	P07355 [234-246]		1	1604.76	Medium	Medium	1.44	K.SYSPYDMLESIRK.E	[234-246]
	FALSE	High	[K].TDLEKDIISDTSGDFR.[K]		Human	1	3	3	P07355	P07355 [153-168]		1	1811.87	High	High	2.93	K.TDLEKDIISDTSGDFR.K	[153-168]
	FALSE	High	[K].TDLEKDIISDTSGDFRK.[L]		Human	1	3	1	P07355	P07355 [153-169]		2	1939.96	High	High	2.32	K.TDLEKDIISDTSGDFRK.L	[153-169]
	FALSE	Medium	[K].TKGVDEVTIVNILTNR.[S]		Human	1	2	2	P07355	P07355 [48-63]		1	1771.99	Medium	Medium	1.94	K.TKGVDEVTIVNILTNR.S	[48-63]
	FALSE	High	[R].TNQELQEINR.[V]		Human	1	3	2	P07355	P07355 [136-145]		0	1244.62	High	High	1.76	R.TNQELQEINR.V	[136-145]
	FALSE	High	[K].TPAQYDASELK.[A]		Human	1	3	1	P07355	P07355 [105-115]		0	1222.6	High	High	1.99	K.TPAQYDASELK.A	[105-115]
FALSE	High	Master Protein	P01876-1	Isoform 1 of Immunoglobulin heavy constant alpha 1 [OS=Homo sapiens]	0	39	Human	7	19	5	353	37.6	6.51	50.64	7						IGHA1	P01876-1				0	High	1
	Checked	Confidence	Annotated Sequence	Modifications	Marked as	# Protein Groups	# Proteins	# PSMs	Master Protein Accessions	Positions in Master Proteins	Modifications in Master Proteins	# Missed Cleavages	Theo. MH+ [Da]	Found in Sample: [S1] Sample7_QE_Alana_21junio2024	Confidence (by Search Engine): Sequest HT	XCorr (by Search Engine): Sequest HT	Sequence in Protein	Positions in Proteins
	FALSE	High	[R].AEGSDVANAVLDGADCIMLSGETAK.[G]	1xCarbamidomethyl [C16]; 1xOxidation [M18]	Human	1	3	1	P14618	P14618 [343-367]		0	2510.14	High	High	2.6	R.AEGSDVANAVLDGADCIMLSGETAK.G	[343-367]
	FALSE	High	[R].AEGSDVANAVLDGADCIMLSGETAKGDYPLEAVR.[M]	1xCarbamidomethyl [C16]; 1xOxidation [M18]	Human	1	3	1	P14618	P14618 [343-376]		1	3510.64	High	High	2.06	R.AEGSDVANAVLDGADCIMLSGETAKGDYPLEAVR.M	[343-376]
	FALSE	Medium	[R].AGKPVICATQMLESMIK.[K]	1xCarbamidomethyl [C7]; 2xOxidation [M11; M15]	Human	1	3	1	P14618	P14618 [320-336]		0	1908.96	Medium	Medium	1.93	R.AGKPVICATQMLESMIK.K	[320-336]
	FALSE	Medium	[R].GDLGIEIPAEK.[V]		Human	1	5	1	P14618	P14618 [295-305]		0	1141.61	Medium	Medium	1.41	R.GDLGIEIPAEK.V	[295-305]
	FALSE	High	[K].KGVNLPGAAVDLPAVSEK.[D]		Human	1	3	1	P14618	P14618 [207-224]		1	1764.99	High	High	2.53	K.KGVNLPGAAVDLPAVSEK.D	[207-224]
	FALSE	Medium	[K].KGVNLPGAAVDLPAVSEKDIQDLK.[F]		Human	1	3	2	P14618	P14618 [207-230]		2	2477.36	Medium	Medium	2.5	K.KGVNLPGAAVDLPAVSEKDIQDLK.F	[207-230]
	FALSE	High	[R].LAPITSDPTEATAVGAVEASFK.[C]		Human	1	2	2	P14618	P14618 [401-422]		0	2175.12	High	High	2.76	R.LAPITSDPTEATAVGAVEASFK.C	[401-422]
	FALSE	High	[R].LDIDSPPITAR.[N]		Human	1	2	2	P14618	P14618 [33-43]		0	1197.65	High	High	2.29	R.LDIDSPPITAR.N	[33-43]
	FALSE	High	[R].NTGIICTIGPASR.[S]	1xCarbamidomethyl [C6]	Human	1	2	1	P14618	P14618 [44-56]		0	1359.7	High	High	3.15	R.NTGIICTIGPASR.S	[44-56]
	FALSE	Medium	[R].RFDEILEASDGIMVAR.[G]		Human	1	3	1	P14618	P14618 [279-294]		1	1821.92	Medium	Medium	1.9	R.RFDEILEASDGIMVAR.G	[279-294]
	FALSE	High	[R].RFDEILEASDGIMVAR.[G]	1xOxidation [M13]	Human	1	3	2	P14618	P14618 [279-294]		1	1837.91	High	High	2.43	R.RFDEILEASDGIMVAR.G	[279-294]
	FALSE	High	[R].TATESFASDPILYRPVAVALDTK.[G]		Human	1	3	1	P14618	P14618 [93-115]		0	2465.29	High	High	2.18	R.TATESFASDPILYRPVAVALDTK.G	[93-115]
	FALSE	High	[R].TATESFASDPILYRPVAVALDTKGPEIR.[T]		Human	1	3	1	P14618	P14618 [93-120]		1	3017.59	High	High	3.56	R.TATESFASDPILYRPVAVALDTKGPEIR.T	[93-120]
FALSE	High	Master Protein	P02647	Apolipoprotein A-I [OS=Homo sapiens]	0	40	Human	11	21	11	267	30.8	5.76	29.23	11	cell cycle OR cell proliferation;cell organization and biogenesis;protein metabolism;other metabolic processes;transport;developmental processes;signal transduction;other biological processes	non-structural extracellular;plasma membrane;other membranes;cytosol;ER/Golgi;other cytoplasmic organelle;other cell component	signal transduction activity or receptor binding;transporter activity;enzyme regulator activity;other molecular function	Pf01442	335	APOA1	A8K866; hsa:335; P02647; Q6LDN9; Q6Q785; Q9UCS8; Q9UCT8	ENSG00000118137	Platelet degranulation ; Scavenging of heme from plasma; PPARA activates gene expression; Amyloid fiber formation; Scavenging by Class B Receptors; Heme signaling; Regulation of Insulin-like Growth Factor (IGF) transport and uptake by Insulin-like Growth Factor Binding Proteins (IGFBPs); Post-translational protein phosphorylation; Retinoid metabolism and transport; HDL clearance; Defective ABCA1 …	Selenium micronutrient network; Vitamin B12 metabolism; Folate metabolism; Complement system; PPAR-alpha pathway; Nuclear receptors meta-pathway; PPAR signaling pathway; Statin inhibition of cholesterol production; Familial hyperlipidemia type 1; Familial hyperlipidemia type 2; Familial hyperlipidemia type 3; Familial hyperlipidemia type 4; Familial hyperlipidemia type 5; Cholesterol metabolism; …	32	High	1
	Checked	Confidence	Annotated Sequence	Modifications	Marked as	# Protein Groups	# Proteins	# PSMs	Master Protein Accessions	Positions in Master Proteins	Modifications in Master Proteins	# Missed Cleavages	Theo. MH+ [Da]	Found in Sample: [S1] Sample7_QE_Alana_21junio2024	Confidence (by Search Engine): Sequest HT	XCorr (by Search Engine): Sequest HT	Sequence in Protein	Positions in Proteins
	FALSE	High	[K].DIAPTLTLYVGK.[K]		Human	2	4	3	P00739; P00738	P00739 [158-169]; P00738 [216-227]		0	1290.73	High	High	1.97	K.DIAPTLTLYVGK.K	[216-227]
	FALSE	High	[RK].LRTEGDGVYTLNDKK.[Q]		Human	2	3	1	P00739; P00738	P00739 [59-73]; P00738 [58-72]		2	1708.89	High	High	3.13	K.LRTEGDGVYTLNDKK.Q	[58-72]
	FALSE	Medium	[K].LRTEGDGVYTLNNEK.[Q]		Human	1	2	1	P00738	P00738 [117-131]		1	1708.85	Medium	Medium	1.96	K.LRTEGDGVYTLNNEK.Q	[117-131]
	FALSE	High	[K].SCAVAEYGVYVK.[V]	1xCarbamidomethyl [C2]	Human	2	4	4	P00739; P00738	P00739 [322-333]; P00738 [380-391]		0	1345.65	High	High	2.07	K.SCAVAEYGVYVK.V	[380-391]
	FALSE	Medium	[K].SPVGVQPILNEHTFCAGMSK.[Y]	1xCarbamidomethyl [C15]; 1xOxidation [M18]	Human	1	2	2	P00738	P00738 [326-345]		0	2188.05	Medium	Medium	1.98	K.SPVGVQPILNEHTFCAGMSK.Y	[326-345]
	FALSE	High	[R].TEGDGVYTLNDK.[K]		Human	2	3	1	P00739; P00738	P00739 [61-72]; P00738 [60-71]		0	1311.61	High	High	1.8	R.TEGDGVYTLNDK.K	[60-71]
	FALSE	High	[R].TEGDGVYTLNNEK.[Q]		Human	1	2	1	P00738	P00738 [119-131]		0	1439.66	High	High	1.95	R.TEGDGVYTLNNEK.Q	[119-131]
	FALSE	High	[R].VGYVSGWGR.[N]		Human	1	2	1	P00738	P00738 [278-286]		0	980.495	High	High	2.1	R.VGYVSGWGR.N	[278-286]
	FALSE	Medium	[R].VMPICLPSKDYAEVGR.[V]	1xCarbamidomethyl [C5]	Human	1	2	1	P00738	P00738 [262-277]		1	1834.92	Medium	Medium	1.83	R.VMPICLPSKDYAEVGR.V	[262-277]
	FALSE	High	[R].VMPICLPSKDYAEVGR.[V]	1xCarbamidomethyl [C5]; 1xOxidation [M2]	Human	1	2	2	P00738	P00738 [262-277]		1	1850.91	High	High	2.5	R.VMPICLPSKDYAEVGR.V	[262-277]
	FALSE	High	[K].YVMLPVADQDQCIR.[H]	1xCarbamidomethyl [C12]	Human	1	2	1	P00738	P00738 [298-311]		0	1707.82	High	High	2.51	K.YVMLPVADQDQCIR.H	[298-311]
	FALSE	High	[K].YVMLPVADQDQCIR.[H]	1xCarbamidomethyl [C12]; 1xOxidation [M3]	Human	1	2	3	P00738	P00738 [298-311]		0	1723.81	High	High	3.01	K.YVMLPVADQDQCIR.H	[298-311]
FALSE	High	Master Protein	P07339	Cathepsin D [OS=Homo sapiens]	0	42	Human	11	26	11	412	44.5	6.54	35.02	11	cell organization and biogenesis;protein metabolism;other metabolic processes;other biological processes	other membranes;other cytoplasmic organelle;other cell component	other molecular function	Pf00026, Pf07966	1509	CTSD	hsa:1509; P07339; Q6IB57	ENSG00000117984	Neutrophil degranulation; MHC class II antigen presentation; Collagen degradation; Estrogen-dependent gene expression; Insulin receptor recycling; Metabolism of Angiotensinogen to Angiotensins	Prolactin signaling pathway; 8p23.1 copy number variation syndrome	8	High	1
	Checked	Confidence	Annotated Sequence	Modifications	Marked as	# Protein Groups	# Proteins	# PSMs	Master Protein Accessions	Positions in Master Proteins	Modifications in Master Proteins	# Missed Cleavages	Theo. MH+ [Da]	Found in Sample: [S1] Sample7_QE_Alana_21junio2024	Confidence (by Search Engine): Sequest HT	XCorr (by Search Engine): Sequest HT	Sequence in Protein	Positions in Proteins
	FALSE	High	[K].ADRDQYELLCLDNTR.[K]	1xCarbamidomethyl [C10]	Human	1	1	2	P02787	P02787 [237-251]		1	1881.88	High	High	3.53	K.ADRDQYELLCLDNTR.K	[237-251]
	FALSE	High	[R].AIAANEADAVTLDAGLVYDAYLAPNNLKPVVAEFYGSK.[E]		Human	1	1	2	P02787	P02787 [70-107]		0	3954.02	High	High	6.38	R.AIAANEADAVTLDAGLVYDAYLAPNNLKPVVAEFYGSK.E	[70-107]
	FALSE	High	[R].APNHAVVTR.[K]		Human	1	1	1	P02787	P02787 [601-609]		0	964.532	High	High	1.69	R.APNHAVVTR.K	[601-609]
	FALSE	Medium	[K].ASYLDCIR.[A]	1xCarbamidomethyl [C6]	Human	1	1	1	P02787	P02787 [62-69]		0	997.477	Medium	Medium	1.46	K.ASYLDCIR.A	[62-69]
	FALSE	High	[K].CLKDGAGDVAFVK.[H]	1xCarbamidomethyl [C1]	Human	1	1	1	P02787	P02787 [213-225]		1	1379.7	High	High	1.8	K.CLKDGAGDVAFVK.H	[213-225]
	FALSE	High	[R].CLVEKGDVAFVK.[H]	1xCarbamidomethyl [C1]	Human	1	1	1	P02787	P02787 [542-553]		1	1364.72	High	High	1.86	R.CLVEKGDVAFVK.H	[542-553]
	FALSE	High	[K].CSTSSLLEACTFR.[R]	2xCarbamidomethyl [C1; C10]	Human	1	1	2	P02787	P02787 [684-696]		0	1531.69	High	High	2.86	K.CSTSSLLEACTFR.R	[684-696]
	FALSE	High	[K].DGAGDVAFVK.[H]		Human	1	1	2	P02787	P02787 [216-225]		0	978.489	High	High	2	K.DGAGDVAFVK.H	[216-225]
	FALSE	High	[K].DLLFRDDTVCLAK.[L]	1xCarbamidomethyl [C10]	Human	1	1	3	P02787	P02787 [647-659]		1	1565.8	High	High	3.43	K.DLLFRDDTVCLAK.L	[647-659]
	FALSE	High	[R].DQYELLCLDNTR.[K]	1xCarbamidomethyl [C7]	Human	1	1	1	P02787	P02787 [240-251]		0	1539.71	High	High	1.85	R.DQYELLCLDNTR.K	[240-251]
	FALSE	High	[K].DSGFQMNQLR.[G]		Human	1	1	1	P02787	P02787 [123-132]		0	1195.55	High	High	2.11	K.DSGFQMNQLR.G	[123-132]
	FALSE	Medium	[K].DSGFQMNQLR.[G]	1xOxidation [M6]	Human	1	1	1	P02787	P02787 [123-132]		0	1211.55	Medium	Medium	1.4	K.DSGFQMNQLR.G	[123-132]
	FALSE	High	[K].EDPQTFYYAVAVVK.[K]		Human	1	1	1	P02787	P02787 [108-121]		0	1629.82	High	High	1.65	K.EDPQTFYYAVAVVK.K	[108-121]
	FALSE	High	[K].EFQLFSSPHGK.[D]		Human	1	1	1	P02787	P02787 [300-310]		0	1276.63	High	High	1.82	K.EFQLFSSPHGK.D	[300-310]
	FALSE	High	[K].EGYYGYTGAFR.[C]		Human	1	1	1	P02787	P02787 [531-541]		0	1283.57	High	High	2.02	K.EGYYGYTGAFR.C	[531-541]
	FALSE	High	[R].FDEFFSEGCAPGSK.[K]	1xCarbamidomethyl [C9]	Human	1	1	4	P02787	P02787 [495-508]		0	1577.66	High	High	2.37	R.FDEFFSEGCAPGSK.K	[495-508]
	FALSE	High	[K].HQTVPQNTGGK.[N]		Human	1	1	3	P02787	P02787 [554-564]		0	1166.59	High	High	2.11	K.HQTVPQNTGGK.N	[554-564]
	FALSE	Medium	[K].HQTVPQNTGGKNPDPWAK.[N]		Human	1	1	1	P02787	P02787 [554-571]		1	1974.98	Medium	Medium	1.95	K.HQTVPQNTGGKNPDPWAK.N	[554-571]
	FALSE	High	[K].HSTIFENLANK.[A]		Human	1	1	3	P02787	P02787 [226-236]		0	1273.65	High	High	2.04	K.HSTIFENLANK.A	[226-236]
	FALSE	High	[K].HSTIFENLANKADRDQYELLCLDNTR.[K]	1xCarbamidomethyl [C21]	Human	1	1	1	P02787	P02787 [226-251]		2	3136.51	High	High	2.51	K.HSTIFENLANKADRDQYELLCLDNTR.K	[226-251]
	FALSE	High	[R].KCSTSSLLEACTFR.[R]	2xCarbamidomethyl [C2; C11]	Human	1	1	1	P02787	P02787 [683-696]		1	1659.78	High	High	3.43	R.KCSTSSLLEACTFR.R	[683-696]
	FALSE	High	[R].KPVDEYKDCHLAQVPSHTVVAR.[S]	1xCarbamidomethyl [C9]	Human	1	1	1	P02787	P02787 [252-273]		1	2549.29	High	High	3.14	R.KPVDEYKDCHLAQVPSHTVVAR.S	[252-273]
	FALSE	Medium	[R].KPVEEYANCHLAR.[A]	1xCarbamidomethyl [C9]	Human	1	1	1	P02787	P02787 [588-600]		0	1586.77	Medium	Medium	1.83	R.KPVEEYANCHLAR.A	[588-600]
	FALSE	High	[K].LCMGSGLNLCEPNNK.[E]	2xCarbamidomethyl [C2; C10]; 1xOxidation [M3]	Human	1	1	1	P02787	P02787 [516-530]		0	1722.76	High	High	1.82	K.LCMGSGLNLCEPNNK.E	[516-530]
	FALSE	High	[K].LCMGSGLNLCEPNNKEGYYGYTGAFR.[C]	2xCarbamidomethyl [C2; C10]; 1xOxidation [M3]	Human	1	1	2	P02787	P02787 [516-541]		1	2987.31	High	High	4.4	K.LCMGSGLNLCEPNNKEGYYGYTGAFR.C	[516-541]
	FALSE	High	[K].IECVSAETTEDCIAK.[I]	2xCarbamidomethyl [C3; C12]	Human	1	1	2	P02787	P02787 [385-399]		0	1725.77	High	High	2.12	K.IECVSAETTEDCIAK.I	[385-399]
	FALSE	High	[K].IMNGEADAMSLDGGFVYIAGK.[C]	2xOxidation [M2; M9]	Human	1	1	4	P02787	P02787 [400-420]		0	2191	High	High	2.54	K.IMNGEADAMSLDGGFVYIAGK.C	[400-420]
	FALSE	High	[K].MYLGYEYVTAIR.[N]	1xOxidation [M1]	Human	1	1	2	P02787	P02787 [332-343]		0	1494.73	High	High	2.3	K.MYLGYEYVTAIR.N	[332-343]
	FALSE	High	[K].NLNEKDYELLCLDGTR.[K]	1xCarbamidomethyl [C11]	Human	1	1	4	P02787	P02787 [572-587]		1	1952.94	High	High	3.41	K.NLNEKDYELLCLDGTR.K	[572-587]
	FALSE	High	[R].SAGWNIPIGLLYCDLPEPR.[K]	1xCarbamidomethyl [C13]	Human	1	1	5	P02787	P02787 [144-162]		0	2171.1	High	High	3.96	R.SAGWNIPIGLLYCDLPEPR.K	[144-162]
	FALSE	High	[K].SASDLTWDNLK.[G]		Human	1	1	4	P02787	P02787 [454-464]		0	1249.61	High	High	2.21	K.SASDLTWDNLK.G	[454-464]
	FALSE	Medium	[K].SCHTGLGR.[S]	1xCarbamidomethyl [C2]	Human	1	1	1	P02787	P02787 [136-143]		0	887.415	Medium	Medium	1.49	K.SCHTGLGR.S	[136-143]
	FALSE	Medium	[K].SDNCEDTPEAGYFAVAVVK.[K]	1xCarbamidomethyl [C4]	Human	1	1	2	P02787	P02787 [434-452]		0	2071.93	Medium	Medium	1.81	K.SDNCEDTPEAGYFAVAVVK.K	[434-452]
	FALSE	Medium	[R].SETKDLLFRDDTVCLAK.[L]	1xCarbamidomethyl [C14]	Human	1	1	1	P02787	P02787 [643-659]		2	2011.02	Medium	Medium	1.82	R.SETKDLLFRDDTVCLAK.L	[643-659]
	FALSE	High	[R].SMGGKEDLIWELLNQAQEHFGKDK.[S]	1xOxidation [M2]	Human	1	1	2	P02787	P02787 [274-297]		2	2789.36	High	High	3.99	R.SMGGKEDLIWELLNQAQEHFGKDK.S	[274-297]
	FALSE	High	[K].SVIPSDGPSVACVK.[K]	1xCarbamidomethyl [C12]	Human	1	1	2	P02787	P02787 [47-60]		0	1415.72	High	High	2.32	K.SVIPSDGPSVACVK.K	[47-60]
	FALSE	High	[R].TAGWNIPMGLLYNK.[I]	1xOxidation [M8]	Human	1	1	2	P02787	P02787 [476-489]		0	1593.81	High	High	2.63	R.TAGWNIPMGLLYNK.I	[476-489]
FALSE	High	Master Protein	P14780	Matrix metalloproteinase-9 [OS=Homo sapiens]	0	45	Human	23	58	23	707	78.4	6.06	125.12	23	cell organization and biogenesis;protein metabolism;other metabolic processes;stress response;developmental processes;signal transduction;other biological processes	non-structural extracellular;other cell component	other molecular function	Pf00040, Pf00045, Pf00413	4318	MMP9	B2R7V9; hsa:4318; P14780; Q3LR70; Q8N725; Q9H4Z1; Q9UCJ9; Q9UCL1; Q9UDK2	ENSG00000100985	Neutrophil degranulation; Extra-nuclear estrogen signaling; Collagen degradation; Assembly of collagen fibrils and other multimeric structures; Signaling by SCF-KIT; Interleukin-4 and Interleukin-13 signaling; EPH-ephrin mediated repulsion of cells; Activation of Matrix Metalloproteinases	Matrix metalloproteinases; Osteopontin signaling; Angiogenesis; TNF-related weak inducer of apoptosis (TWEAK) signaling pathway; AGE/RAGE pathway; Spinal cord injury; Mammary gland development pathway - Involution (Stage 4 of 4); Bladder cancer; IL1 and megakaryocytes in obesity; Photodynamic therapy-induced NF-kB survival signaling; Lung fibrosis; Epithelial to mesenchymal transition in colorect…	42	High	1
	Checked	Confidence	Annotated Sequence	Modifications	Marked as	# Protein Groups	# Proteins	# PSMs	Master Protein Accessions	Positions in Master Proteins	Modifications in Master Proteins	# Missed Cleavages	Theo. MH+ [Da]	Found in Sample: [S1] Sample7_QE_Alana_21junio2024	Confidence (by Search Engine): Sequest HT	XCorr (by Search Engine): Sequest HT	Sequence in Protein	Positions in Proteins
	FALSE	Medium	[K].AACLPLPGYR.[V]	1xCarbamidomethyl [C3]	Human	1	1	1	P13796	P13796 [40-49]		0	1117.58	Medium	Medium	1.56	K.AACLPLPGYR.V	[40-49]
	FALSE	High	[R].AECMLQQAER.[L]	1xCarbamidomethyl [C3]	Human	1	1	1	P13796	P13796 [334-343]		0	1235.55	High	High	2.05	R.AECMLQQAER.L	[334-343]
	FALSE	High	[R].AECMLQQAER.[L]	1xCarbamidomethyl [C3]; 1xOxidation [M4]	Human	1	1	2	P13796	P13796 [334-343]		0	1251.55	High	High	2.14	R.AECMLQQAER.L	[334-343]
	FALSE	Medium	[K].AYYHLLEQVAPKGDEEGVPAVVIDMSGLR.[E]	1xOxidation [M25]	Human	1	1	2	P13796	P13796 [298-326]		1	3172.6	Medium	Medium	2.76	K.AYYHLLEQVAPKGDEEGVPAVVIDMSGLR.E	[298-326]
	FALSE	Medium	[R].EGESLEDLMK.[L]	1xOxidation [M9]	Human	1	1	1	P13796	P13796 [254-263]		0	1166.52	Medium	Medium	1.49	R.EGESLEDLMK.L	[254-263]
	FALSE	High	[R].EGESLEDLMKLSPEELLLR.[W]	1xOxidation [M9]	Human	1	1	2	P13796	P13796 [254-272]		1	2217.13	High	High	3.14	R.EGESLEDLMKLSPEELLLR.W	[254-272]
	FALSE	Medium	[KR].EKDDIQR.[LA]		Human	1	3	2	P13796	P13796 [327-333]		1	903.453	Medium	Medium	1.44	R.EKDDIQR.A	[327-333]
	FALSE	High	[R].EITENLMATGDLDQDGR.[I]	1xOxidation [M7]	Human	1	1	1	P13796	P13796 [52-68]		0	1893.85	High	High	2.45	R.EITENLMATGDLDQDGR.I	[52-68]
	FALSE	High	[K].FSLVGIGGQDLNEGNR.[T]		Human	1	2	3	P13796	P13796 [473-488]		0	1675.84	High	High	3.7	K.FSLVGIGGQDLNEGNR.T	[473-488]
	FALSE	High	[K].KIENCNYAVELGK.[NH]	1xCarbamidomethyl [C5]	Human	1	5	4	P13796	P13796 [456-468]		1	1537.77	High	High	2.82	K.KLENCNYAVELGK.N	[456-468]
	FALSE	High	[K].IENCNYAVELGK.[NH]	1xCarbamidomethyl [C4]	Human	1	5	2	P13796	P13796 [457-468]		0	1409.67	High	High	1.95	K.LENCNYAVELGK.N	[457-468]
	FALSE	High	[K].IGLFADIELSR.[N]		Human	1	4	1	P13796	P13796 [234-244]		0	1233.68	High	High	1.66	K.IGLFADIELSR.N	[234-244]
	FALSE	High	[K].IGNFSTDIKDSK.[A]		Human	1	1	1	P13796	P13796 [286-297]		1	1324.67	High	High	1.79	K.IGNFSTDIKDSK.A	[286-297]
	FALSE	Medium	[K].IKVPVDWNR.[V]		Human	1	1	1	P13796	P13796 [433-441]		1	1126.64	Medium	Medium	1.46	K.IKVPVDWNR.V	[433-441]
	FALSE	High	[K].LSPEELLLR.[W]		Human	1	5	2	P13796	P13796 [264-272]		0	1069.63	High	High	2.08	K.LSPEELLLR.W	[264-272]
	FALSE	High	[K].ISTSLPVLDLIDAIQPGSINYDLLK.[T]		Human	1	2	1	P13796	P13796 [546-570]		0	2698.49	High	High	2.94	K.ISTSLPVLDLIDAIQPGSINYDLLK.T	[546-570]
	FALSE	High	[K].MINLSVPDTIDER.[TA]		Human	1	4	1	P13796	P13796 [166-178]		0	1502.75	High	High	2.25	K.MINLSVPDTIDER.T	[166-178]
	FALSE	High	[K].MINLSVPDTIDER.[TA]	1xOxidation [M1]	Human	1	4	1	P13796	P13796 [166-178]		0	1518.75	High	High	2.49	K.MINLSVPDTIDER.T	[166-178]
	FALSE	Medium	[K].MVMTVFACLMGK.[G]	1xCarbamidomethyl [C8]; 3xOxidation [M1; M3; M10]	Human	1	3	1	P13796	P13796 [611-622]		0	1435.65	Medium	Medium	1.51	K.MVMTVFACLMGK.G	[611-622]
	FALSE	High	[R].NEALIALLR.[E]		Human	1	1	1	P13796	P13796 [245-253]		0	1012.61	High	High	1.98	R.NEALIALLR.E	[245-253]
	FALSE	High	[R].NWMNSLGVNPR.[V]		Human	1	1	1	P13796	P13796 [402-412]		0	1287.63	High	High	2.03	R.NWMNSLGVNPR.V	[402-412]
	FALSE	High	[R].QFVTATDVVR.[G]		Human	1	1	1	P13796	P13796 [348-357]		0	1135.61	High	High	1.78	R.QFVTATDVVR.G	[348-357]
	FALSE	High	[R].RYTLNILEEIGGGQK.[V]		Human	1	2	1	P13796	P13796 [501-515]		1	1690.91	High	High	2.94	R.RYTLNILEEIGGGQK.V	[501-515]
	FALSE	Medium	[K].SSSISSFKDPK.[I]		Human	1	2	1	P13796	P13796 [535-545]		1	1182.6	Medium	Medium	1.51	K.SSSISSFKDPK.I	[535-545]
	FALSE	Medium	[K].TENLNDDEKLNNAK.[Y]		Human	1	2	1	P13796	P13796 [571-584]		1	1617.77	Medium	Medium	1.91	K.TENLNDDEKLNNAK.Y	[571-584]
	FALSE	Medium	[K].VNDDIIVNWVNETLR.[E]		Human	1	2	1	P13796	P13796 [516-530]		0	1799.93	Medium	Medium	1.86	K.VNDDIIVNWVNETLR.E	[516-530]
	FALSE	Medium	[R].VYALPEDLVEVNPK.[M]		Human	1	2	2	P13796	P13796 [597-610]		0	1585.85	Medium	Medium	1.53	R.VYALPEDLVEVNPK.M	[597-610]
	FALSE	Medium	[R].YPALHKPENQDIDWGALEGETR.[E]		Human	1	1	1	P13796	P13796 [374-395]		0	2539.22	Medium	Medium	2.87	R.YPALHKPENQDIDWGALEGETR.E	[374-395]
	FALSE	High	[R].YTLNILEEIGGGQK.[V]		Human	1	2	2	P13796	P13796 [502-515]		0	1534.81	High	High	2.76	R.YTLNILEEIGGGQK.V	[502-515]
FALSE	High	Master Protein	P07355	Annexin A2 [OS=Homo sapiens]	0	47	Human	17	27	17	339	38.6	7.75	51.79	17	cell organization and biogenesis;RNA metabolism OR transcription;other metabolic processes;transport;developmental processes;other biological processes	non-structural extracellular;extracellular matrix;plasma membrane;other membranes;cytosol;nucleus;other cytoplasmic organelle;other cell component	transporter activity;enzyme regulator activity;cytoskeletal activity;other molecular function	Pf00191	302	ANXA2	hsa:302; P07355; Q567R4; Q6N0B3; Q8TBV2; Q96DD5; Q9UDH8	ENSG00000182718	Neutrophil degranulation; Gene and protein expression by JAK-STAT signaling after Interleukin-12 stimulation; Smooth Muscle Contraction; Dissolution of Fibrin Clot	Gastrin signaling pathway; CCL18 signaling pathway; Prostaglandin synthesis and regulation	7	High	1
	Checked	Confidence	Annotated Sequence	Modifications	Marked as	# Protein Groups	# Proteins	# PSMs	Master Protein Accessions	Positions in Master Proteins	Modifications in Master Proteins	# Missed Cleavages	Theo. MH+ [Da]	Found in Sample: [S1] Sample7_QE_Alana_21junio2024	Confidence (by Search Engine): Sequest HT	XCorr (by Search Engine): Sequest HT	Sequence in Protein	Positions in Proteins
	FALSE	High	[K].ASSLESGVPSR.[F]		Human	1	2	1	P0DOX7	P0DOX7 [51-61]		0	1089.55	High	High	1.77	K.ASSLESGVPSR.F	[51-61]
	FALSE	Medium	[-].DIQMTQSPSTLSASVGDR.[V]	1xOxidation [M4]	Human	1	1	1	P0DOX7	P0DOX7 [1-18]		0	1908.9	Medium	Medium	1.63	-.DIQMTQSPSTLSASVGDR.V	[1-18]
	FALSE	High	[K].DSTYSLSSTLTLSK.[A]		Human	2	2	1	P01834; P0DOX7	P01834 [63-76]; P0DOX7 [170-183]		0	1502.76	High	High	1.98	K.DSTYSLSSTLTLSK.A	[170-183]
	FALSE	High	[K].SGTASVVCLLNNFYPR.[E]	1xCarbamidomethyl [C8]	Human	2	2	14	P01834; P0DOX7	P01834 [20-35]; P0DOX7 [127-142]		0	1797.9	High	High	4.67	K.SGTASVVCLLNNFYPR.E	[127-142]
	FALSE	High	[K].VDNALQSGNSQESVTEQDSK.[D]		Human	2	2	4	P01834; P0DOX7	P01834 [43-62]; P0DOX7 [150-169]		0	2135.97	High	High	3.41	K.VDNALQSGNSQESVTEQDSK.D	[150-169]
	FALSE	High	[K].VDNALQSGNSQESVTEQDSKDSTYSLSSTLTLSK.[A]		Human	2	2	5	P01834; P0DOX7	P01834 [43-76]; P0DOX7 [150-183]		1	3619.71	High	High	3.66	K.VDNALQSGNSQESVTEQDSKDSTYSLSSTLTLSK.A	[150-183]
FALSE	High	Master Protein	P08670	Vimentin [OS=Homo sapiens]	0	48	Human	24	35	24	466	53.6	5.12	68.55	24	cell organization and biogenesis;stress response;developmental processes;signal transduction;other biological processes	plasma membrane;other membranes;cytosol;cytoskeleton;nucleus;other cytoplasmic organelle;other cell component	cytoskeletal activity;nucleic acid binding activity;other molecular function	Pf00038, Pf04732	7431	VIM	B0YJC2; D3DRU4; hsa:7431; P08670; Q15867; Q15868; Q15869; Q548L2; Q6LER9; Q8N850; Q96ML2; Q9NTM3	ENSG00000026025	Interleukin-4 and Interleukin-13 signaling; Aggrephagy; Chaperone Mediated Autophagy; Late endosomal microautophagy; Striated Muscle Contraction; RHOBTB1 GTPase cycle; Caspase-mediated cleavage of cytoskeletal proteins	Allograft rejection; Spinal cord injury; Primary focal segmental glomerulosclerosis (FSGS); Mammary gland development pathway - Puberty (Stage 2 of 4); Apoptosis-related network due to altered Notch3 in ovarian cancer; Striated muscle contraction pathway; TGF-beta signaling in thyroid cells for epithelial-mesenchymal transition; Ciliary landscape; Burn wound healing; CCL18 signaling pathway; TROP…	21	High	1
	Checked	Confidence	Annotated Sequence	Modifications	Marked as	# Protein Groups	# Proteins	# PSMs	Master Protein Accessions	Positions in Master Proteins	Modifications in Master Proteins	# Missed Cleavages	Theo. MH+ [Da]	Found in Sample: [S1] Sample7_QE_Alana_21junio2024	Confidence (by Search Engine): Sequest HT	XCorr (by Search Engine): Sequest HT	Sequence in Protein	Positions in Proteins
	FALSE	High	[K].AAPSVTLFPPSSEELQANK.[A]		Human	1	4	5	P0DOY2	P0DOY2 [5-23]		0	1986.02	High	High	2.36	K.AAPSVTLFPPSSEELQANK.A	[5-23]
	FALSE	Medium	[K].AGVETTTPSK.[Q]		Human	1	2	10	P0DOY2	P0DOY2 [51-60]		0	990.51	Medium	Medium	1.46	K.AGVETTTPSK.Q	[51-60]
	FALSE	High	[K].ATLVCLISDFYPGAVTVAWK.[A]	1xCarbamidomethyl [C5]	Human	2	5	1	P0DOY2; P0DOX8	P0DOY2 [24-43]; P0DOX8 [134-153]		0	2211.15	High	High	3.07	K.ATLVCLISDFYPGAVTVAWK.A	[24-43]
FALSE	High	Master Protein	Q01469	Fatty acid-binding protein 5 [OS=Homo sapiens]	0	49	Human	5	6	5	135	15.2	7.01	7.5	5	other metabolic processes;transport;other biological processes	non-structural extracellular;plasma membrane;other membranes;cytosol;nucleus;other cytoplasmic organelle;other cell component	transporter activity;other molecular function	Pf00061	2171	FABP5	B2R4K0; hsa:2171; Q01469	ENSG00000164687	Neutrophil degranulation; Triglyceride catabolism; Signaling by Retinoic Acid	PPAR signaling pathway; Fatty acid transporters	5	High	1
	Checked	Confidence	Annotated Sequence	Modifications	Marked as	# Protein Groups	# Proteins	# PSMs	Master Protein Accessions	Positions in Master Proteins	Modifications in Master Proteins	# Missed Cleavages	Theo. MH+ [Da]	Found in Sample: [S1] Sample7_QE_Alana_21junio2024	Confidence (by Search Engine): Sequest HT	XCorr (by Search Engine): Sequest HT	Sequence in Protein	Positions in Proteins
	FALSE	High	[R].EEAENTLQSFRQDVDNASLAR.[L]		Human	1	1	1	P08670	P08670 [197-217]		1	2393.13	High	High	2.05	R.EEAENTLQSFRQDVDNASLAR.L	[197-217]
	FALSE	High	[R].EKLQEEMLQREEAENTLQSFR.[Q]	1xOxidation [M7]	Human	1	1	1	P08670	P08670 [187-207]		2	2624.26	High	High	2.46	R.EKLQEEMLQREEAENTLQSFR.Q	[187-207]
	FALSE	High	[R].EMEENFAVEAANYQDTIGR.[L]		Human	1	1	1	P08670	P08670 [346-364]		0	2186.97	High	High	2.32	R.EMEENFAVEAANYQDTIGR.L	[346-364]
	FALSE	High	[R].EMEENFAVEAANYQDTIGR.[L]	1xOxidation [M2]	Human	1	1	2	P08670	P08670 [346-364]		0	2202.96	High	High	4.81	R.EMEENFAVEAANYQDTIGR.L	[346-364]
	FALSE	Medium	[RK].EYQDLLNVK.[M]		Human	1	8	1	P08670	P08670 [382-390]		0	1121.58	Medium	Medium	1.5	R.EYQDLLNVK.M	[382-390]
	FALSE	High	[K].FADLSEAANR.[N]		Human	1	1	1	P08670	P08670 [295-304]		0	1093.53	High	High	2.05	K.FADLSEAANR.N	[295-304]
	FALSE	Medium	[K].FADLSEAANRNNDALR.[Q]		Human	1	1	1	P08670	P08670 [295-310]		1	1776.86	Medium	Medium	1.88	K.FADLSEAANRNNDALR.Q	[295-310]
	FALSE	High	[RK].GTNESLER.[Q]		Human	1	4	4	P08670	P08670 [335-342]		0	905.432	High	High	1.89	K.GTNESLER.Q	[335-342]
	FALSE	Medium	[R].KLLEGEESR.[LI]		Human	1	7	1	P08670	P08670 [402-410]		1	1060.56	Medium	Medium	1.44	R.KLLEGEESR.I	[402-410]
	FALSE	High	[R].KVESLQEEIAFLK.[K]		Human	1	1	2	P08670	P08670 [223-235]		1	1533.85	High	High	2.28	R.KVESLQEEIAFLK.K	[223-235]
	FALSE	High	[R].KVESLQEEIAFLKK.[L]		Human	1	1	1	P08670	P08670 [223-236]		2	1661.95	High	High	2.47	R.KVESLQEEIAFLKK.L	[223-236]
	FALSE	High	[R].LGDLYEEEMR.[E]		Human	1	1	2	P08670	P08670 [146-155]		0	1254.57	High	High	1.66	R.LGDLYEEEMR.E	[146-155]
	FALSE	High	[KR].LLEGEESR.[LI]		Human	1	8	2	P08670	P08670 [403-410]		0	932.468	High	High	1.67	K.LLEGEESR.I	[403-410]
	FALSE	Medium	[K].ILLAELEQLKGQGK.[S]		Human	1	1	1	P08670	P08670 [130-143]		1	1539.91	Medium	Medium	2.03	K.ILLAELEQLKGQGK.S	[130-143]
	FALSE	High	[R].LQDEIQNMKEEMAR.[H]		Human	1	1	1	P08670	P08670 [365-378]		1	1734.81	High	High	2.1	R.LQDEIQNMKEEMAR.H	[365-378]
	FALSE	High	[K].LQEEMLQREEAENTLQSFR.[Q]	1xOxidation [M5]	Human	1	1	1	P08670	P08670 [189-207]		1	2367.12	High	High	3.31	K.LQEEMLQREEAENTLQSFR.Q	[189-207]
	FALSE	High	[R].ISLPLPNFSSLNLR.[E]		Human	1	1	3	P08670	P08670 [411-424]		0	1570.9	High	High	3.45	R.ISLPLPNFSSLNLR.E	[411-424]
	FALSE	High	[R].QDVDNASLAR.[L]		Human	1	1	1	P08670	P08670 [208-217]		0	1088.53	High	High	1.89	R.QDVDNASLAR.L	[208-217]
	FALSE	High	[R].QMREMEENFAVEAANYQDTIGR.[L]	2xOxidation [M2; M5]	Human	1	1	1	P08670	P08670 [343-364]		1	2634.16	High	High	2.87	R.QMREMEENFAVEAANYQDTIGR.L	[343-364]
	FALSE	High	[R].QVQSLTCEVDALKGTNESLER.[Q]	1xCarbamidomethyl [C7]	Human	1	1	1	P08670	P08670 [322-342]		1	2377.17	High	High	4.22	R.QVQSLTCEVDALKGTNESLER.Q	[322-342]
	FALSE	High	[R].SLYASSPGGVYATR.[S]		Human	1	1	1	P08670	P08670 [51-64]		0	1428.71	High	High	2.68	R.SLYASSPGGVYATR.S	[51-64]
	FALSE	High	[R].SYVTTSTR.[T]		Human	1	1	1	P08670	P08670 [29-36]		0	914.458	High	High	1.7	R.SYVTTSTR.T	[29-36]
	FALSE	High	[R].TNEKVELQELNDR.[F]		Human	1	2	2	P08670	P08670 [101-113]		1	1587.8	High	High	2.15	R.TNEKVELQELNDR.F	[101-113]
	FALSE	High	[K].VELQELNDR.[F]		Human	1	2	1	P08670	P08670 [105-113]		0	1115.57	High	High	1.89	K.VELQELNDR.F	[105-113]
	FALSE	High	[R].VEVERDNLAEDIMR.[L]		Human	1	1	1	P08670	P08670 [171-184]		1	1688.83	High	High	2.3	R.VEVERDNLAEDIMR.L	[171-184]
FALSE	High	Master Protein	P01857-1	Isoform 1 of Immunoglobulin heavy constant gamma 1 [OS=Homo sapiens]	0	49	Human	13	33	8	330	36.1	8.19	63.08	13						IGHG1	P01857-1				0	High	1
	Checked	Confidence	Annotated Sequence	Modifications	Marked as	# Protein Groups	# Proteins	# PSMs	Master Protein Accessions	Positions in Master Proteins	Modifications in Master Proteins	# Missed Cleavages	Theo. MH+ [Da]	Found in Sample: [S1] Sample7_QE_Alana_21junio2024	Confidence (by Search Engine): Sequest HT	XCorr (by Search Engine): Sequest HT	Sequence in Protein	Positions in Proteins
	FALSE	High	[R].AATVGSLAGQPLQER.[A]		Human	1	1	1	P02649	P02649 [210-224]		0	1497.8	High	High	1.92	R.AATVGSLAGQPLQER.A	[210-224]
	FALSE	High	[R].AKLEEQAQQIR.[L]		Human	1	1	2	P02649	P02649 [259-269]		1	1313.72	High	High	2.13	R.AKLEEQAQQIR.L	[259-269]
	FALSE	Medium	[R].AQAWGER.[L]		Human	1	1	1	P02649	P02649 [225-231]		0	817.395	Medium	Medium	1.41	R.AQAWGER.L	[225-231]
	FALSE	High	[K].AYKSELEEQLTPVAEETR.[A]		Human	1	1	3	P02649	P02649 [91-108]		1	2093.04	High	High	3.39	K.AYKSELEEQLTPVAEETR.A	[91-108]
	FALSE	Medium	[R].DADDLQKR.[L]		Human	1	1	1	P02649	P02649 [169-176]		1	960.475	Medium	Medium	1.41	R.DADDLQKR.L	[169-176]
	FALSE	High	[R].DRLDEVKEQVAEVR.[A]		Human	1	1	3	P02649	P02649 [245-258]		2	1685.88	High	High	2.97	R.DRLDEVKEQVAEVR.A	[245-258]
	FALSE	High	[K].ELQAAQAR.[L]		Human	1	1	9	P02649	P02649 [114-121]		0	886.474	High	High	1.85	K.ELQAAQAR.L	[114-121]
	FALSE	Medium	[K].EQVAEVR.[A]		Human	1	1	1	P02649	P02649 [252-258]		0	830.437	Medium	Medium	1.63	K.EQVAEVR.A	[252-258]
	FALSE	Medium	[R].FWDYLR.[W]		Human	1	1	1	P02649	P02649 [51-56]		0	899.441	Medium	Medium	1.4	R.FWDYLR.W	[51-56]
	FALSE	High	[R].GEVQAMLGQSTEELR.[V]	1xOxidation [M6]	Human	1	1	2	P02649	P02649 [138-152]		0	1663.8	High	High	2.47	R.GEVQAMLGQSTEELR.V	[138-152]
	FALSE	Medium	[R].LAVYQAGAR.[E]		Human	1	1	1	P02649	P02649 [177-185]		0	948.526	Medium	Medium	1.46	R.LAVYQAGAR.E	[177-185]
	FALSE	Medium	[R].LDEVKEQVAEVR.[A]		Human	1	1	1	P02649	P02649 [247-258]		1	1414.75	Medium	Medium	1.49	R.LDEVKEQVAEVR.A	[247-258]
	FALSE	High	[K].LEEQAQQIR.[L]		Human	1	1	1	P02649	P02649 [261-269]		0	1114.59	High	High	1.91	K.LEEQAQQIR.L	[261-269]
	FALSE	High	[R].LGADMEDVCGR.[L]	1xCarbamidomethyl [C9]	Human	1	1	1	P02649	P02649 [122-132]		0	1222.52	High	High	2.5	R.LGADMEDVCGR.L	[122-132]
	FALSE	High	[R].LGADMEDVCGR.[L]	1xCarbamidomethyl [C9]; 1xOxidation [M5]	Human	1	1	5	P02649	P02649 [122-132]		0	1238.51	High	High	1.69	R.LGADMEDVCGR.L	[122-132]
	FALSE	High	[R].LGPLVEQGR.[V]		Human	1	1	5	P02649	P02649 [199-207]		0	968.552	High	High	1.95	R.LGPLVEQGR.V	[199-207]
	FALSE	Medium	[R].QQTEWQSGQR.[W]		Human	1	1	1	P02649	P02649 [34-43]		0	1247.58	Medium	Medium	1.45	R.QQTEWQSGQR.W	[34-43]
	FALSE	High	[K].SELEEQLTPVAEETR.[A]		Human	1	1	3	P02649	P02649 [94-108]		0	1730.84	High	High	3.18	K.SELEEQLTPVAEETR.A	[94-108]
	FALSE	Medium	[K].SWFEPLVEDMQR.[Q]	1xOxidation [M10]	Human	1	1	1	P02649	P02649 [281-292]		0	1552.71	Medium	Medium	1.51	K.SWFEPLVEDMQR.Q	[281-292]
	FALSE	Medium	[K].VQAAVGTSAAPVPSDNH.[-]		Human	1	1	1	P02649	P02649 [301-317]		0	1620.8	Medium	Medium	1.55	K.VQAAVGTSAAPVPSDNH.-	[301-317]
	FALSE	High	[R].WELALGR.[F]		Human	1	1	2	P02649	P02649 [44-50]		0	844.468	High	High	1.71	R.WELALGR.F	[44-50]
	FALSE	High	[R].WVQTLSEQVQEELLSSQVTQELR.[A]		Human	1	1	1	P02649	P02649 [57-79]		0	2730.39	High	High	2.21	R.WVQTLSEQVQEELLSSQVTQELR.A	[57-79]
FALSE	High	Master Protein	P13796	Plastin-2 [OS=Homo sapiens]	0	52	Human	27	38	27	627	70.2	5.43	61.18	27	cell organization and biogenesis;signal transduction;other biological processes	plasma membrane;other membranes;cytosol;cytoskeleton;other cell component	signal transduction activity or receptor binding;cytoskeletal activity;other molecular function	Pf00036, Pf00307	3936	LCP1	B2R613; B4DUA0; hsa:3936; P13796; Q5TBN4	ENSG00000136167	Gene and protein expression by JAK-STAT signaling after Interleukin-12 stimulation		1	High	1
	Checked	Confidence	Annotated Sequence	Modifications	Marked as	# Protein Groups	# Proteins	# PSMs	Master Protein Accessions	Positions in Master Proteins	Modifications in Master Proteins	# Missed Cleavages	Theo. MH+ [Da]	Found in Sample: [S1] Sample7_QE_Alana_21junio2024	Confidence (by Search Engine): Sequest HT	XCorr (by Search Engine): Sequest HT	Sequence in Protein	Positions in Proteins
	FALSE	Medium	[K].ADGLYPNPR.[E]		Human	1	3	1	Q13231	Q13231 [424-432]		0	1002.5	Medium	Medium	1.48	K.ADGLYPNPR.E	[424-432]
	FALSE	High	[R].DNQWVGFDDVESFK.[T]		Human	1	4	3	Q13231	Q13231 [328-341]		0	1685.74	High	High	2.93	R.DNQWVGFDDVESFK.T	[328-341]
	FALSE	High	[K].EGGMLAYYEVCSWK.[G]	1xCarbamidomethyl [C11]; 1xOxidation [M4]	Human	1	4	1	Q13231	Q13231 [297-310]		0	1708.73	High	High	2.05	K.EGGMLAYYEVCSWK.G	[297-310]
	FALSE	High	[K].FTDMVATANNR.[Q]		Human	1	3	1	Q13231	Q13231 [106-116]		0	1239.58	High	High	2.53	K.FTDMVATANNR.Q	[106-116]
	FALSE	High	[K].FTDMVATANNR.[Q]	1xOxidation [M4]	Human	1	3	1	Q13231	Q13231 [106-116]		0	1255.57	High	High	1.82	K.FTDMVATANNR.Q	[106-116]
	FALSE	High	[R].FTTLVQDLANAFQQEAQTSGK.[E]		Human	1	4	2	Q13231	Q13231 [155-175]		0	2297.14	High	High	5.08	R.FTTLVQDLANAFQQEAQTSGK.E	[155-175]
	FALSE	High	[R].FTTLVQDLANAFQQEAQTSGKER.[L]		Human	1	4	1	Q13231	Q13231 [155-177]		1	2582.28	High	High	4.08	R.FTTLVQDLANAFQQEAQTSGKER.L	[155-177]
	FALSE	High	[K].GLGGAMVWALDLDDFAGFSCNQGR.[Y]	1xCarbamidomethyl [C20]; 1xOxidation [M6]	Human	1	3	1	Q13231	Q13231 [351-374]		0	2573.15	High	High	2.05	K.GLGGAMVWALDLDDFAGFSCNQGR.Y	[351-374]
	FALSE	High	[R].KYSFDGLDLDWEYPGSQGSPAVDKER.[F]		Human	1	4	3	Q13231	Q13231 [129-154]		2	2959.37	High	High	5.56	R.KYSFDGLDLDWEYPGSQGSPAVDKER.F	[129-154]
	FALSE	High	[R].LFQQSCPTGLVFSNSCK.[C]	2xCarbamidomethyl [C6; C16]	Human	1	3	3	Q13231	Q13231 [445-461]		0	1972.93	High	High	2.9	R.LFQQSCPTGLVFSNSCK.C	[445-461]
	FALSE	Medium	[K].LILGMPTYGR.[S]		Human	1	4	1	Q13231	Q13231 [260-269]		0	1120.62	Medium	Medium	1.4	K.LILGMPTYGR.S	[260-269]
	FALSE	High	[R].LLLSAAVPAGQTYVDAGYEVDK.[I]		Human	1	4	2	Q13231	Q13231 [178-199]		0	2280.18	High	High	2.29	R.LLLSAAVPAGQTYVDAGYEVDK.I	[178-199]
	FALSE	High	[R].IQDQKVPYIFR.[D]		Human	1	4	1	Q13231	Q13231 [317-327]		1	1406.78	High	High	1.76	R.IQDQKVPYIFR.D	[317-327]
	FALSE	High	[K].LVCYFTNWAQYR.[Q]	1xCarbamidomethyl [C3]	Human	1	4	2	Q13231	Q13231 [24-35]		0	1620.76	High	High	2.78	K.LVCYFTNWAQYR.Q	[24-35]
	FALSE	High	[R].QELSLPYLPSGTPELEVPKPGQPSEPEHGPSPGQDTFCQGK.[A]	1xCarbamidomethyl [C38]	Human	1	3	1	Q13231	Q13231 [383-423]		0	4415.11	High	High	3.61	R.QELSLPYLPSGTPELEVPKPGQPSEPEHGPSPGQDTFCQGK.A	[383-423]
	FALSE	Medium	[R].QTFVNSAIR.[F]		Human	1	4	1	Q13231	Q13231 [117-125]		0	1035.56	Medium	Medium	1.49	R.QTFVNSAIR.F	[117-125]
	FALSE	High	[K].RQEESGAAASLNVDAAVQQWLQK.[G]		Human	1	4	1	Q13231	Q13231 [231-253]		1	2499.26	High	High	5.13	K.RQEESGAAASLNVDAAVQQWLQK.G	[231-253]
	FALSE	High	[R].SFTLASSSDTR.[V]		Human	1	4	2	Q13231	Q13231 [270-280]		0	1171.56	High	High	2.16	R.SFTLASSSDTR.V	[270-280]
	FALSE	Medium	[R].SSFYSCAAGR.[L]	1xCarbamidomethyl [C6]	Human	1	3	1	Q13231	Q13231 [435-444]		0	1105.47	Medium	Medium	1.48	R.SSFYSCAAGR.L	[435-444]
	FALSE	High	[K].TLLAIGGWNFGTQK.[F]		Human	1	3	2	Q13231	Q13231 [92-105]		0	1505.81	High	High	2.46	K.TLLAIGGWNFGTQK.F	[92-105]
	FALSE	High	[R].VGAPATGSGTPGPFTK.[E]		Human	1	4	3	Q13231	Q13231 [281-296]		0	1444.74	High	High	1.97	R.VGAPATGSGTPGPFTK.E	[281-296]
	FALSE	High	[R].YPLIQTLR.[Q]		Human	1	4	3	Q13231	Q13231 [375-382]		0	1003.59	High	High	2.01	R.YPLIQTLR.Q	[375-382]
FALSE	High	Master Protein	P60709	Actin, cytoplasmic 1 [OS=Homo sapiens]	0	56	Human	16	42	16	375	41.7	5.48	81.23	16	cell organization and biogenesis;developmental processes;other biological processes	plasma membrane;other membranes;cytosol;cytoskeleton;nucleus;other cell component	cytoskeletal activity;other molecular function	Pf00022	60	ACTB	hsa:60; P02570; P60709; P70514; P99021; Q11211; Q64316; Q75MN2; Q96B34; Q96HG5	ENSG00000075624	Regulation of actin dynamics for phagocytic cup formation; FCGR3A-mediated phagocytosis; Signaling by BRAF and RAF1 fusions; Clathrin-mediated endocytosis; Sensory processing of sound by outer hair cells of the cochlea; RHOF GTPase cycle; Recycling pathway of L1; Sensory processing of sound by inner hair cells of the cochlea; Translocation of SLC2A4 (GLUT4) to the plasma membrane; EPHB-mediated f…	Arrhythmogenic right ventricular cardiomyopathy; Pathogenic Escherichia coli infection; Common pathways underlying drug addiction; Myometrial relaxation and contraction pathways; Focal adhesion; Fas ligand pathway and stress induction of heat shock proteins; Ebola virus infection in host; Acute viral myocarditis; Thermogenesis; Mechanoregulation and pathology of YAP/TAZ via Hippo and non-Hippo me…	47	High	1
	Checked	Confidence	Annotated Sequence	Modifications	Marked as	# Protein Groups	# Proteins	# PSMs	Master Protein Accessions	Positions in Master Proteins	Modifications in Master Proteins	# Missed Cleavages	Theo. MH+ [Da]	Found in Sample: [S1] Sample7_QE_Alana_21junio2024	Confidence (by Search Engine): Sequest HT	XCorr (by Search Engine): Sequest HT	Sequence in Protein	Positions in Proteins
	FALSE	Medium	[K].DTLMISR.[T]		Human	4	9	1	P01861; P01859; P01857-1; P01860	P01861 [129-135]; P01859 [128-134]; P01857-1 [132-138]; P01860 [179-185]		0	835.434	Medium	Medium	1.55	K.DTLMISR.T	[132-138]
	FALSE	High	[R].EPQVYTLPPSR.[ED]		Human	3	7	2	P01859; P01857-1; P01860	P01859 [224-234]; P01857-1 [228-238]; P01860 [275-285]		0	1286.67	High	High	1.69	R.EPQVYTLPPSR.D	[228-238]
	FALSE	High	[R].EPQVYTLPPSRDELTK.[N]		Human	1	3	6	P01857-1	P01857-1 [228-243]		1	1872.97	High	High	2.4	R.EPQVYTLPPSRDELTK.N	[228-243]
	FALSE	High	[K].FNWYVDGVEVHNAK.[T]		Human	1	3	1	P01857-1	P01857-1 [158-171]		0	1677.8	High	High	2.1	K.FNWYVDGVEVHNAK.T	[158-171]
	FALSE	High	[K].GFYPSDIAVEWESNGQPENNYK.[T]		Human	2	5	1	P01861; P01857-1	P01861 [251-272]; P01857-1 [254-275]		0	2544.13	High	High	2.01	K.GFYPSDIAVEWESNGQPENNYK.T	[254-275]
	FALSE	High	[K].GPSVFPLAPSSK.[S]		Human	1	3	5	P01857-1	P01857-1 [5-16]		0	1186.65	High	High	2.37	K.GPSVFPLAPSSK.S	[5-16]
	FALSE	High	[K].GPSVFPLAPSSKSTSGGTAALGCLVK.[D]	1xCarbamidomethyl [C23]	Human	1	3	1	P01857-1	P01857-1 [5-30]		1	2489.31	High	High	2.68	K.GPSVFPLAPSSKSTSGGTAALGCLVK.D	[5-30]
	FALSE	High	[K].NQVSLTCLVK.[G]	1xCarbamidomethyl [C7]	Human	4	9	3	P01861; P01859; P01857-1; P01860	P01861 [241-250]; P01859 [240-249]; P01857-1 [244-253]; P01860 [291-300]		0	1161.63	High	High	1.98	K.NQVSLTCLVK.G	[244-253]
	FALSE	High	[K].SCDKTHTCPPCPAPELLGGPSVFLFPPKPK.[D]	3xCarbamidomethyl [C2; C8; C11]	Human	1	3	5	P01857-1	P01857-1 [102-131]		1	3334.64	High	High	5.48	K.SCDKTHTCPPCPAPELLGGPSVFLFPPKPK.D	[102-131]
	FALSE	High	[KR].STSGGTAALGCLVK.[D]	1xCarbamidomethyl [C11]	Human	2	5	2	P01857-1; P01860	P01857-1 [17-30]; P01860 [17-30]		0	1321.68	High	High	2.12	K.STSGGTAALGCLVK.D	[17-30]
	FALSE	High	[K].THTCPPCPAPELLGGPSVFLFPPKPK.[D]	2xCarbamidomethyl [C4; C7]	Human	1	3	4	P01857-1	P01857-1 [106-131]		0	2844.46	High	High	3.42	K.THTCPPCPAPELLGGPSVFLFPPKPK.D	[106-131]
	FALSE	Medium	[R].TPEVTCVVVDVSHEDPEVK.[F]	1xCarbamidomethyl [C6]	Human	1	3	1	P01857-1	P01857-1 [139-157]		0	2139.03	Medium	Medium	1.92	R.TPEVTCVVVDVSHEDPEVK.F	[139-157]
	FALSE	High	[K].TTPPVLDSDGSFFLYSK.[L]		Human	1	3	1	P01857-1	P01857-1 [276-292]		0	1873.92	High	High	1.82	K.TTPPVLDSDGSFFLYSK.L	[276-292]
FALSE	High	Master Protein	P02649	Apolipoprotein E [OS=Homo sapiens]	0	63	Human	21	47	21	317	36.1	5.73	62.64	21	cell-cell signaling;cell organization and biogenesis;protein metabolism;other metabolic processes;stress response;transport;developmental processes;signal transduction;other biological processes	non-structural extracellular;extracellular matrix;plasma membrane;other membranes;ER/Golgi;other cytoplasmic organelle;other cell component	signal transduction activity or receptor binding;transporter activity;enzyme regulator activity;cytoskeletal activity;other molecular function	Pf01442	348	APOE	B2RC15; C0JYY5; hsa:348; P02649; Q9P2S4	ENSG00000130203	Amyloid fiber formation; Regulation of Insulin-like Growth Factor (IGF) transport and uptake by Insulin-like Growth Factor Binding Proteins (IGFBPs); Post-translational protein phosphorylation; Retinoid metabolism and transport; Scavenging by Class A Receptors; Chylomicron assembly; Chylomicron remodeling; HDL remodeling; Nuclear signaling by ERBB4; NR1H3 & NR1H2 regulate gene expression linked t…	Vitamin B12 metabolism; Alzheimer's disease and miRNA effects; Apoptosis-related network due to altered Notch3 in ovarian cancer; ApoE and miR-146 in inflammation and atherosclerosis; Statin inhibition of cholesterol production; Familial hyperlipidemia type 3; Alzheimer's disease; Cholesterol metabolism; Fatty acids and lipoproteins transport in hepatocytes; HDAC6 interactions in the central nerv…	22	High	1
	Checked	Confidence	Annotated Sequence	Modifications	Marked as	# Protein Groups	# Proteins	# PSMs	Master Protein Accessions	Positions in Master Proteins	Modifications in Master Proteins	# Missed Cleavages	Theo. MH+ [Da]	Found in Sample: [S1] Sample7_QE_Alana_21junio2024	Confidence (by Search Engine): Sequest HT	XCorr (by Search Engine): Sequest HT	Sequence in Protein	Positions in Proteins
	FALSE	Medium	[K].ADIGCTPGSGK.[D]	1xCarbamidomethyl [C5]	Human	1	1	1	P01024	P01024 [623-633]		0	1062.49	Medium	Medium	1.52	K.ADIGCTPGSGK.D	[623-633]
	FALSE	High	[K].ADIGCTPGSGKDYAGVFSDAGLTFTSSSGQQTAQR.[A]	1xCarbamidomethyl [C5]	Human	1	1	1	P01024	P01024 [623-657]		1	3537.62	High	High	3.99	K.ADIGCTPGSGKDYAGVFSDAGLTFTSSSGQQTAQR.A	[623-657]
	FALSE	Medium	[R].CAEENCFIQK.[S]	2xCarbamidomethyl [C1; C6]	Human	1	1	1	P01024	P01024 [1513-1522]		0	1298.55	Medium	Medium	1.63	R.CAEENCFIQK.S	[1513-1522]
	FALSE	High	[K].DFDFVPPVVR.[W]		Human	1	1	2	P01024	P01024 [1245-1254]		0	1190.62	High	High	2.19	K.DFDFVPPVVR.W	[1245-1254]
	FALSE	High	[K].EYVLPSFEVIVEPTEK.[F]		Human	1	1	1	P01024	P01024 [226-241]		0	1878.97	High	High	2.03	K.EYVLPSFEVIVEPTEK.F	[226-241]
	FALSE	High	[K].GLEVTITAR.[F]		Human	1	1	1	P01024	P01024 [250-258]		0	959.552	High	High	2.05	K.GLEVTITAR.F	[250-258]
	FALSE	High	[K].GYTQQLAFR.[Q]		Human	1	1	1	P01024	P01024 [1052-1060]		0	1083.56	High	High	1.83	K.GYTQQLAFR.Q	[1052-1060]
	FALSE	High	[K].KQELSEAEQATR.[T]		Human	1	1	2	P01024	P01024 [428-439]		1	1389.7	High	High	2.23	K.KQELSEAEQATR.T	[428-439]
	FALSE	High	[K].KVEGTAFVIFGIQDGEQR.[I]		Human	1	1	2	P01024	P01024 [264-281]		1	1994.03	High	High	2.94	K.KVEGTAFVIFGIQDGEQR.I	[264-281]
	FALSE	High	[R].KVLLDGVQNPR.[A]		Human	1	1	2	P01024	P01024 [305-315]		1	1238.72	High	High	1.9	R.KVLLDGVQNPR.A	[305-315]
	FALSE	High	[R].ILLQGTPVAQMTEDAVDAER.[L]	1xOxidation [M11]	Human	1	1	5	P01024	P01024 [980-999]		0	2173.08	High	High	3.01	R.ILLQGTPVAQMTEDAVDAER.L	[980-999]
	FALSE	High	[R].IPIEDGSGEVVLSR.[K]		Human	1	1	2	P01024	P01024 [291-304]		0	1470.78	High	High	2.83	R.IPIEDGSGEVVLSR.K	[291-304]
	FALSE	Medium	[K].LSINTHPSQKPLSITVR.[T]		Human	1	1	1	P01024	P01024 [409-425]		0	1891.08	Medium	Medium	2.39	K.LSINTHPSQKPLSITVR.T	[409-425]
	FALSE	High	[R].LVAYYTLIGASGQR.[E]		Human	1	1	2	P01024	P01024 [531-544]		0	1511.82	High	High	3.07	R.LVAYYTLIGASGQR.E	[531-544]
	FALSE	Medium	[R].NNNEKDMALTAFVLISLQEAKDICEEQVNSLPGSITK.[A]	1xCarbamidomethyl [C24]; 1xOxidation [M7]	Human	1	1	1	P01024	P01024 [1135-1171]		2	4136.05	Medium	Medium	3.04	R.NNNEKDMALTAFVLISLQEAKDICEEQVNSLPGSITK.A	[1135-1171]
	FALSE	High	[K].NTMILEICTR.[Y]	1xCarbamidomethyl [C8]; 1xOxidation [M3]	Human	1	1	2	P01024	P01024 [1382-1391]		0	1266.62	High	High	2.51	K.NTMILEICTR.Y	[1382-1391]
	FALSE	Medium	[R].QPSSAFAAFVK.[R]		Human	1	1	2	P01024	P01024 [1061-1071]		0	1152.6	Medium	Medium	1.6	R.QPSSAFAAFVK.R	[1061-1071]
	FALSE	High	[K].RIPIEDGSGEVVLSR.[K]		Human	1	1	2	P01024	P01024 [290-304]		1	1626.88	High	High	4.05	K.RIPIEDGSGEVVLSR.K	[290-304]
	FALSE	High	[K].RQGALELIK.[K]		Human	1	1	1	P01024	P01024 [1042-1050]		1	1027.63	High	High	1.65	K.RQGALELIK.K	[1042-1050]
	FALSE	Medium	[K].SDDKVTLEER.[L]		Human	1	1	2	P01024	P01024 [1523-1532]		1	1191.59	Medium	Medium	1.48	K.SDDKVTLEER.L	[1523-1532]
	FALSE	Medium	[R].SEETKENEGFTVTAEGK.[G]		Human	1	1	1	P01024	P01024 [1321-1337]		1	1855.86	Medium	Medium	1.81	R.SEETKENEGFTVTAEGK.G	[1321-1337]
	FALSE	High	[K].SGSDEVQVGQQR.[T]		Human	1	1	2	P01024	P01024 [1571-1582]		0	1289.61	High	High	2.57	K.SGSDEVQVGQQR.T	[1571-1582]
	FALSE	High	[R].SNLDEDIIAEENIVSR.[S]		Human	1	1	3	P01024	P01024 [749-764]		0	1816.89	High	High	3.7	R.SNLDEDIIAEENIVSR.S	[749-764]
	FALSE	High	[K].SSLSVPYVIVPLK.[T]		Human	1	1	2	P01024	P01024 [892-904]		0	1401.84	High	High	1.97	K.SSLSVPYVIVPLK.T	[892-904]
	FALSE	High	[R].TELRPGETLNVNFLLR.[M]		Human	1	1	4	P01024	P01024 [463-478]		0	1872.03	High	High	4	R.TELRPGETLNVNFLLR.M	[463-478]
	FALSE	Medium	[R].TFISPIK.[C]		Human	1	1	1	P01024	P01024 [1583-1589]		0	805.482	Medium	Medium	1.5	R.TFISPIK.C	[1583-1589]
	FALSE	High	[K].TIYTPGSTVLYR.[I]		Human	1	1	2	P01024	P01024 [137-148]		0	1370.73	High	High	2.41	K.TIYTPGSTVLYR.I	[137-148]
	FALSE	High	[R].TMQALPYSTVGNSNNYLHLSVLR.[T]	1xOxidation [M2]	Human	1	1	1	P01024	P01024 [440-462]		0	2594.3	High	High	2.08	R.TMQALPYSTVGNSNNYLHLSVLR.T	[440-462]
	FALSE	Medium	[R].TVMVNIENPEGIPVK.[Q]	1xOxidation [M3]	Human	1	1	1	P01024	P01024 [162-176]		0	1655.87	Medium	Medium	1.53	R.TVMVNIENPEGIPVK.Q	[162-176]
	FALSE	Medium	[R].VELLHNPAFCSLATTK.[R]	1xCarbamidomethyl [C10]	Human	1	1	1	P01024	P01024 [864-879]		0	1800.93	Medium	Medium	1.83	R.VELLHNPAFCSLATTK.R	[864-879]
	FALSE	High	[K].VFLDCCNYITELR.[R]	2xCarbamidomethyl [C5; C6]	Human	1	1	1	P01024	P01024 [723-735]		0	1702.79	High	High	2.39	K.VFLDCCNYITELR.R	[723-735]
	FALSE	High	[K].VHQYFNVELIQPGAVK.[V]		Human	1	1	1	P01024	P01024 [1463-1478]		0	1841.99	High	High	2.21	K.VHQYFNVELIQPGAVK.V	[1463-1478]
	FALSE	High	[R].VPVAVQGEDTVQSLTQGDGVAK.[L]		Human	1	1	6	P01024	P01024 [387-408]		0	2198.13	High	High	4.1	R.VPVAVQGEDTVQSLTQGDGVAK.L	[387-408]
	FALSE	High	[K].VQLSNDFDEYIMAIEQTIK.[S]	1xOxidation [M12]	Human	1	1	1	P01024	P01024 [1552-1570]		0	2273.1	High	High	1.99	K.VQLSNDFDEYIMAIEQTIK.S	[1552-1570]
	FALSE	High	[K].VRVELLHNPAFCSLATTK.[R]	1xCarbamidomethyl [C12]	Human	1	1	2	P01024	P01024 [862-879]		1	2056.1	High	High	3.33	K.VRVELLHNPAFCSLATTK.R	[862-879]
	FALSE	Medium	[R].VVLVAVDKGVFVLNKK.[N]		Human	1	1	1	P01024	P01024 [593-608]		2	1728.08	Medium	Medium	1.9	R.VVLVAVDKGVFVLNKK.N	[593-608]
	FALSE	High	[K].VYAYYNLEESCTR.[F]	1xCarbamidomethyl [C11]	Human	1	1	3	P01024	P01024 [1479-1491]		0	1667.74	High	High	2.13	K.VYAYYNLEESCTR.F	[1479-1491]
	FALSE	High	[K].YFKPGMPFDLMVFVTNPDGSPAYR.[V]	2xOxidation [M6; M11]	Human	1	1	2	P01024	P01024 [363-386]		0	2781.31	High	High	3.26	K.YFKPGMPFDLMVFVTNPDGSPAYR.V	[363-386]
	FALSE	Medium	[R].YRGDQDATMSILDISMMTGFAPDTDDLK.[Q]	3xOxidation [M9; M16; M17]	Human	1	1	1	P01024	P01024 [1392-1419]		1	3155.39	Medium	Medium	2.03	R.YRGDQDATMSILDISMMTGFAPDTDDLK.Q	[1392-1419]
	FALSE	High	[R].YYGGGYGSTQATFMVFQALAQYQK.[D]	1xOxidation [M14]	Human	1	1	4	P01024	P01024 [1261-1284]		0	2695.25	High	High	2.84	R.YYGGGYGSTQATFMVFQALAQYQK.D	[1261-1284]
FALSE	High	Master Protein	P02787	Serotransferrin [OS=Homo sapiens]	0	63	Human	36	70	36	698	77	7.12	151.95	36	cell organization and biogenesis;stress response;transport;signal transduction;other biological processes	non-structural extracellular;plasma membrane;other membranes;ER/Golgi;other cytoplasmic organelle;other cell component	signal transduction activity or receptor binding;other molecular function	Pf00405	7018	TF	hsa:7018; O43890; P02787; Q1HBA5; Q9NQB8; Q9UHV0	ENSG00000091513	Regulation of Insulin-like Growth Factor (IGF) transport and uptake by Insulin-like Growth Factor Binding Proteins (IGFBPs); Post-translational protein phosphorylation; Platelet degranulation ; Cargo recognition for clathrin-mediated endocytosis; Transferrin endocytosis and recycling	Iron metabolism in placenta; Pluripotent stem cell differentiation pathway; Ferroptosis; IL-18 signaling pathway; 3q29 copy number variation syndrome; Iron metabolism disorders; Sudden infant death syndrome (SIDS) susceptibility pathways	14	High	1
	Checked	Confidence	Annotated Sequence	Modifications	Marked as	# Protein Groups	# Proteins	# PSMs	Master Protein Accessions	Positions in Master Proteins	Modifications in Master Proteins	# Missed Cleavages	Theo. MH+ [Da]	Found in Sample: [S1] Sample7_QE_Alana_21junio2024	Confidence (by Search Engine): Sequest HT	XCorr (by Search Engine): Sequest HT	Sequence in Protein	Positions in Proteins
	FALSE	High	[K].DSTYSLSSTLTLSK.[A]		Human	2	2	1	P01834; P0DOX7	P01834 [63-76]; P0DOX7 [170-183]		0	1502.76	High	High	1.98	K.DSTYSLSSTLTLSK.A	[63-76]
	FALSE	High	[-].RTVAAPSVFIFPPSDEQLK.[S]		Human	1	1	2	P01834	P01834 [1-19]		1	2102.13	High	High	2.82	-.RTVAAPSVFIFPPSDEQLK.S	[1-19]
	FALSE	High	[K].SGTASVVCLLNNFYPR.[E]	1xCarbamidomethyl [C8]	Human	2	2	14	P01834; P0DOX7	P01834 [20-35]; P0DOX7 [127-142]		0	1797.9	High	High	4.67	K.SGTASVVCLLNNFYPR.E	[20-35]
	FALSE	High	[R].TVAAPSVFIFPPSDEQLK.[S]		Human	1	1	19	P01834	P01834 [2-19]		0	1946.03	High	High	2.75	R.TVAAPSVFIFPPSDEQLK.S	[2-19]
	FALSE	High	[K].VDNALQSGNSQESVTEQDSK.[D]		Human	2	2	4	P01834; P0DOX7	P01834 [43-62]; P0DOX7 [150-169]		0	2135.97	High	High	3.41	K.VDNALQSGNSQESVTEQDSK.D	[43-62]
	FALSE	High	[K].VDNALQSGNSQESVTEQDSKDSTYSLSSTLTLSK.[A]		Human	2	2	5	P01834; P0DOX7	P01834 [43-76]; P0DOX7 [150-183]		1	3619.71	High	High	3.66	K.VDNALQSGNSQESVTEQDSKDSTYSLSSTLTLSK.A	[43-76]
FALSE	High	Master Protein	Q13231	Chitotriosidase-1 [OS=Homo sapiens]	0	70	Human	21	37	21	466	51.6	6.96	85.27	21	other metabolic processes;other biological processes	non-structural extracellular;other cytoplasmic organelle;other cell component	other molecular function	Pf00704, Pf01607	1118	CHIT1	B3KNW6; hsa:1118; J3KN09; Q0VGG5; Q0VGG6; Q13231; Q3ZAR1; Q6ISC2; Q9H3V8; Q9UDJ8	ENSG00000133063	Neutrophil degranulation; Digestion of dietary carbohydrate		2	High	1
FALSE	High	Master Protein	P02768	Albumin [OS=Homo sapiens]	0	78	Human	54	212	54	609	69.3	6.28	489.32	54	stress response;other biological processes	non-structural extracellular;ER/Golgi;other cell component	nucleic acid binding activity;other molecular function	Pf00273	213	ALB	E7ESS9; hsa:213; O95574; P02768; P04277; Q13140; Q645G4; Q68DN5; Q6UXK4; Q86YG0; Q8IUK7; Q9P157; Q9P1I7; Q9UHS3; Q9UJZ0	ENSG00000163631	Scavenging of heme from plasma; Platelet degranulation ; Regulation of Insulin-like Growth Factor (IGF) transport and uptake by Insulin-like Growth Factor Binding Proteins (IGFBPs); Post-translational protein phosphorylation; Cytoprotection by HMOX1; Aspirin ADME; Ciprofloxacin ADME; Recycling of bile acids and salts; Prednisone ADME; Heme degradation; HDL remodeling; Heme biosynthesis	Selenium micronutrient network; Vitamin B12 metabolism; Folate metabolism; Complement system; VEGFA-VEGFR2 signaling	17	High	1
	Checked	Confidence	Annotated Sequence	Modifications	Marked as	# Protein Groups	# Proteins	# PSMs	Master Protein Accessions	Positions in Master Proteins	Modifications in Master Proteins	# Missed Cleavages	Theo. MH+ [Da]	Found in Sample: [S1] Sample7_QE_Alana_21junio2024	Confidence (by Search Engine): Sequest HT	XCorr (by Search Engine): Sequest HT	Sequence in Protein	Positions in Proteins
	FALSE	High	[R].AIVAIENPADVSVISSR.[N]		Human	1	2	1	P08865	P08865 [64-80]		0	1740.95	High	High	1.7	R.AIVAIENPADVSVISSR.N	[64-80]
FALSE	Medium	Master Protein	Q00610	Clathrin heavy chain 1 [OS=Homo sapiens]	0.031	2	Human	3	4	3	1675	191.5	5.69	1.7	3	cell cycle OR cell proliferation;cell organization and biogenesis;other metabolic processes;transport;other biological processes	plasma membrane;other membranes;cytosol;cytoskeleton;ER/Golgi;other cytoplasmic organelle;other cell component	signal transduction activity or receptor binding;nucleic acid binding activity;other molecular function	Pf00637, Pf01394, Pf09268, Pf13838	1213	CLTC	D3DU00; hsa:1213; Q00610; Q6N0A0; Q86TF2	ENSG00000141367	EPH-ephrin mediated repulsion of cells; Recycling pathway of L1; MHC class II antigen presentation; RHOV GTPase cycle; Lysosome Vesicle Biogenesis; ALK mutants bind TKIs; Signaling by ALK fusions and activated point mutants; RHOU GTPase cycle; Cargo recognition for clathrin-mediated endocytosis; WNT5A-dependent internalization of FZD4; LDL clearance; Retrograde neurotrophin signalling; WNT5A-depe…	Synaptic vesicle pathway; VEGFA-VEGFR2 signaling; Dengue-2 interactions with complement and coagulation cascades; Ebola virus infection in host; Fragile X syndrome; 7q11.23 copy number variation syndrome; Complement and coagulation cascades	25	High	1
	Checked	Confidence	Annotated Sequence	Modifications	Marked as	# Protein Groups	# Proteins	# PSMs	Master Protein Accessions	Positions in Master Proteins	Modifications in Master Proteins	# Missed Cleavages	Theo. MH+ [Da]	Found in Sample: [S1] Sample7_QE_Alana_21junio2024	Confidence (by Search Engine): Sequest HT	XCorr (by Search Engine): Sequest HT	Sequence in Protein	Positions in Proteins
	FALSE	Medium	[R].LQGGVLLAQIR.[K]		Human	1	1	1	P11117	P11117 [255-265]		0	1167.72	Medium	Medium	1.47	R.LQGGVLLAQIR.K	[255-265]
FALSE	Medium	Master Protein	P05107	Integrin beta-2 [OS=Homo sapiens]	0.053	4	Human	3	3	3	769	84.7	6.95	0	3											0	Medium	1
	Checked	Confidence	Annotated Sequence	Modifications	Marked as	# Protein Groups	# Proteins	# PSMs	Master Protein Accessions	Positions in Master Proteins	Modifications in Master Proteins	# Missed Cleavages	Theo. MH+ [Da]	Found in Sample: [S1] Sample7_QE_Alana_21junio2024	Confidence (by Search Engine): Sequest HT	XCorr (by Search Engine): Sequest HT	Sequence in Protein	Positions in Proteins
	FALSE	High	[K].GQPSVLQVVNLPIVERPVCK.[D]	1xCarbamidomethyl [C19]	Human	1	1	1	P00734	P00734 [518-537]		0	2232.25	High	High	3.76	K.GQPSVLQVVNLPIVERPVCK.D	[518-537]
	FALSE	High	[R].KSPQELLCGASLISDR.[W]	1xCarbamidomethyl [C8]	Human	1	1	1	P00734	P00734 [384-399]		1	1773.92	High	High	2.36	R.KSPQELLCGASLISDR.W	[384-399]
FALSE	High	Master Protein	P08603	Complement factor H [OS=Homo sapiens]	0	4	Human	4	4	4	1231	139	6.61	5.82	4	protein metabolism;stress response;other biological processes	non-structural extracellular;other cell component	other molecular function	Pf00084	3075	CFH	A5PL14; hsa:3075; P08603; P78435; Q14570; Q2TAZ5; Q38G77; Q5TFM3; Q8N708; Q9NU86	ENSG00000000971	Regulation of Complement cascade	Complement system; Dengue-2 interactions with complement and coagulation cascades; Complement system in neuronal development and plasticity; Network map of SARS-CoV-2 signaling pathway; Complement and coagulation cascades	6	High	1
	Checked	Confidence	Annotated Sequence	Modifications	Marked as	# Protein Groups	# Proteins	# PSMs	Master Protein Accessions	Positions in Master Proteins	Modifications in Master Proteins	# Missed Cleavages	Theo. MH+ [Da]	Found in Sample: [S1] Sample7_QE_Alana_21junio2024	Confidence (by Search Engine): Sequest HT	XCorr (by Search Engine): Sequest HT	Sequence in Protein	Positions in Proteins
	FALSE	High	[RK].AEDTAVYYCAR.[-D]	1xCarbamidomethyl [C9]	Human	1	11	1	P0DOX2	P0DOX2 [87-97]		0	1318.57	High	High	2.47	R.AEDTAVYYCAR.D	[87-97]
	FALSE	High	[K].SGNTFRPEVHLLPPPSEELALNELVTLTCLAR.[G]	1xCarbamidomethyl [C29]	Human	2	5	2	P01876-1; P0DOX2	P01876-1 [222-253]; P0DOX2 [324-355]		0	3573.87	High	High	6.31	K.SGNTFRPEVHLLPPPSEELALNELVTLTCLAR.G	[324-355]
	FALSE	High	[R].WLQGSQELPR.[E]		Human	2	5	1	P01876-1; P0DOX2	P01876-1 [264-273]; P0DOX2 [366-375]		0	1213.63	High	High	2.15	R.WLQGSQELPR.E	[366-375]
FALSE	High	Master Protein	P04114	Apolipoprotein B-100 [OS=Homo sapiens]	0	4	Human	14	15	14	4563	515.3	7.05	16.09	14											0	High	1
	Checked	Confidence	Annotated Sequence	Modifications	Marked as	# Protein Groups	# Proteins	# PSMs	Master Protein Accessions	Positions in Master Proteins	Modifications in Master Proteins	# Missed Cleavages	Theo. MH+ [Da]	Found in Sample: [S1] Sample7_QE_Alana_21junio2024	Confidence (by Search Engine): Sequest HT	XCorr (by Search Engine): Sequest HT	Sequence in Protein	Positions in Proteins
	FALSE	High	[R].LCQDLGPGAFR.[L]	1xCarbamidomethyl [C2]	Human	1	2	2	P08697	P08697 [151-161]		0	1233.6	High	High	2.62	R.LCQDLGPGAFR.L	[151-161]
FALSE	High	Master Protein	P07686	Beta-hexosaminidase subunit beta [OS=Homo sapiens]	0	5	Human	4	4	3	556	63.1	6.76	4.72	4	cell organization and biogenesis;protein metabolism;other metabolic processes;developmental processes;other biological processes	non-structural extracellular;other cytoplasmic organelle;other cell component	other molecular function	Pf00728, Pf14845	3074	HEXB	hsa:3074; P07686	ENSG00000049860	Neutrophil degranulation; CS/DS degradation; Hyaluronan uptake and degradation; Glycosphingolipid catabolism; Keratan sulfate degradation; Defective HEXB causes GM2G2	Glycosaminoglycan degradation	7	High	1
	Checked	Confidence	Annotated Sequence	Modifications	Marked as	# Protein Groups	# Proteins	# PSMs	Master Protein Accessions	Positions in Master Proteins	Modifications in Master Proteins	# Missed Cleavages	Theo. MH+ [Da]	Found in Sample: [S1] Sample7_QE_Alana_21junio2024	Confidence (by Search Engine): Sequest HT	XCorr (by Search Engine): Sequest HT	Sequence in Protein	Positions in Proteins
	FALSE	Medium	[R].ALEILQEEDLIDEDDIPVR.[S]		Human	1	3	1	P0C0L4	P0C0L4 [757-775]		0	2225.12	Medium	Medium	1.93	R.ALEILQEEDLIDEDDIPVR.S	[757-775]
	FALSE	Medium	[K].GLCVATPVQLR.[V]	1xCarbamidomethyl [C3]	Human	1	3	1	P0C0L4	P0C0L4 [818-828]		0	1213.67	Medium	Medium	1.4	K.GLCVATPVQLR.V	[818-828]
	FALSE	High	[R].KADGSYAAWLSR.[DG]		Human	1	3	2	P0C0L4	P0C0L4 [1061-1072]		1	1324.66	High	High	2.37	R.KADGSYAAWLSR.D	[1061-1072]
	FALSE	High	[R].LLATLCSAEVCQCAEGK.[C]	3xCarbamidomethyl [C6; C11; C13]	Human	1	3	1	P0C0L4	P0C0L4 [1578-1594]		0	1909.88	High	High	1.83	R.LLATLCSAEVCQCAEGK.C	[1578-1594]
	FALSE	High	[K].LNMGITDLQGLR.[L]	1xOxidation [M3]	Human	1	3	1	P0C0L4	P0C0L4 [326-337]		0	1346.71	High	High	2.06	K.LNMGITDLQGLR.L	[326-337]
	FALSE	Medium	[R].NNVPCSPK.[V]	1xCarbamidomethyl [C5]	Human	1	3	1	P0C0L4	P0C0L4 [64-71]		0	915.435	Medium	Medium	1.46	R.NNVPCSPK.V	[64-71]
	FALSE	High	[R].TTNIQGINLLFSSR.[R]		Human	1	3	1	P0C0L4	P0C0L4 [124-137]		0	1563.85	High	High	2.64	R.TTNIQGINLLFSSR.R	[124-137]
	FALSE	High	[R].VGDTLNLNLR.[A]		Human	1	3	1	P0C0L4	P0C0L4 [485-494]		0	1114.62	High	High	2.05	R.VGDTLNLNLR.A	[485-494]
	FALSE	High	[K].VLSLAQEQVGGSPEK.[L]		Human	1	3	2	P0C0L4	P0C0L4 [1085-1099]		0	1541.82	High	High	1.77	K.VLSLAQEQVGGSPEK.L	[1085-1099]
	FALSE	High	[R].VTASDPLDTLGSEGALSPGGVASLLR.[L]		Human	1	3	1	P0C0L4	P0C0L4 [980-1005]		0	2483.3	High	High	2.74	R.VTASDPLDTLGSEGALSPGGVASLLR.L	[980-1005]
FALSE	High	Master Protein	P21333	Filamin-A [OS=Homo sapiens]	0	5	Human	9	9	9	2647	280.6	6.06	18.82	9	cell cycle OR cell proliferation;cell organization and biogenesis;protein metabolism;RNA metabolism OR transcription;other metabolic processes;stress response;transport;developmental processes;signal transduction;other biological processes	non-structural extracellular;plasma membrane;other membranes;cytosol;cytoskeleton;ER/Golgi;nucleus;other cell component	signal transduction activity or receptor binding;cytoskeletal activity;other molecular function	Pf00307, Pf00630	2316	FLNA	E9KL45; hsa:2316; P21333; Q5HY53; Q5HY55; Q8NF52	ENSG00000196924	OAS antiviral response; Platelet degranulation ; RHO GTPases activate PAKs; GP1b-IX-V activation signalling; Cell-extracellular matrix interactions	Androgen receptor signaling pathway; Prolactin signaling pathway; Focal adhesion; Hypothesized pathways in pathogenesis of cardiovascular disease; MAPK signaling pathway; IL-4 signaling pathway; Ebola virus infection in host; Joubert syndrome; NPHP1 deletion syndrome	14	High	1
	Checked	Confidence	Annotated Sequence	Modifications	Marked as	# Protein Groups	# Proteins	# PSMs	Master Protein Accessions	Positions in Master Proteins	Modifications in Master Proteins	# Missed Cleavages	Theo. MH+ [Da]	Found in Sample: [S1] Sample7_QE_Alana_21junio2024	Confidence (by Search Engine): Sequest HT	XCorr (by Search Engine): Sequest HT	Sequence in Protein	Positions in Proteins
	FALSE	Medium	[K].DSAYPEELSR.[V]		Human	1	1	1	P07686	P07686 [426-435]		0	1166.53	Medium	Medium	1.6	K.DSAYPEELSR.V	[426-435]
	FALSE	Medium	[R].GILIDTSR.[H]		Human	2	2	2	P06865; P07686	P06865 [171-178]; P07686 [204-211]		0	874.499	Medium	Medium	1.44	R.GILIDTSR.H	[204-211]
	FALSE	Medium	[K].LAPGTIVEVWK.[D]		Human	1	1	1	P07686	P07686 [415-425]		0	1212.7	Medium	Medium	1.6	K.LAPGTIVEVWK.D	[415-425]
	FALSE	High	[K].LAPGTIVEVWKDSAYPEELSR.[V]		Human	1	1	1	P07686	P07686 [415-435]		1	2360.21	High	High	3.12	K.LAPGTIVEVWKDSAYPEELSR.V	[415-435]
FALSE	High	Master Protein	Q8IV08	5'-3' exonuclease PLD3 [OS=Homo sapiens]	0	6	Human	3	3	3	490	54.7	6.47	4.68	3	DNA metabolism;stress response;other biological processes	other membranes;ER/Golgi;other cytoplasmic organelle	other molecular function	Pf13918	23646	PLD3	hsa:23646; Q8IV08; Q92853; Q9BW87	ENSG00000105223	Role of phospholipids in phagocytosis; Synthesis of PG		2	High	1
	Checked	Confidence	Annotated Sequence	Modifications	Marked as	# Protein Groups	# Proteins	# PSMs	Master Protein Accessions	Positions in Master Proteins	Modifications in Master Proteins	# Missed Cleavages	Theo. MH+ [Da]	Found in Sample: [S1] Sample7_QE_Alana_21junio2024	Confidence (by Search Engine): Sequest HT	XCorr (by Search Engine): Sequest HT	Sequence in Protein	Positions in Proteins
	FALSE	High	[K].EVGTPHGIILDSVDAAFICPGSSR.[L]	1xCarbamidomethyl [C19]	Human	1	1	1	P02790	P02790 [348-371]		0	2498.23	High	High	3.68	K.EVGTPHGIILDSVDAAFICPGSSR.L	[348-371]
	FALSE	Medium	[K].GDKVWVYPPEKK.[E]		Human	1	1	1	P02790	P02790 [113-124]		2	1445.78	Medium	Medium	1.9	K.GDKVWVYPPEKK.E	[113-124]
	FALSE	High	[K].LLQDEFPGIPSPLDAAVECHR.[G]	1xCarbamidomethyl [C19]	Human	1	1	2	P02790	P02790 [131-151]		0	2364.17	High	High	3.58	K.LLQDEFPGIPSPLDAAVECHR.G	[131-151]
	FALSE	High	[K].NFPSPVDAAFR.[Q]		Human	1	1	2	P02790	P02790 [92-102]		0	1220.61	High	High	2.38	K.NFPSPVDAAFR.Q	[92-102]
	FALSE	High	[R].RLWWLDLK.[S]		Human	1	1	1	P02790	P02790 [379-386]		1	1129.65	High	High	2.08	R.RLWWLDLK.S	[379-386]
	FALSE	High	[R].YYCFQGNQFLR.[F]	1xCarbamidomethyl [C3]	Human	1	1	2	P02790	P02790 [198-208]		0	1495.68	High	High	2.74	R.YYCFQGNQFLR.F	[198-208]
	Checked	Confidence	Annotated Sequence	Modifications	Marked as	# Protein Groups	# Proteins	# PSMs	Master Protein Accessions	Positions in Master Proteins	Modifications in Master Proteins	# Missed Cleavages	Theo. MH+ [Da]	Found in Sample: [S1] Sample7_QE_Alana_21junio2024	Confidence (by Search Engine): Sequest HT	XCorr (by Search Engine): Sequest HT	Sequence in Protein	Positions in Proteins
	FALSE	High	[R].GSGGGSSGGSIGGR.[G]		Human	1	1	1	P04264	P04264 [603-616]		0	1092.5	High	High	1.85	R.GSGGGSSGGSIGGR.G	[603-616]
	FALSE	Medium	[K].IEISELNR.[V]		Human	2	2	1	P35908; P04264	P35908 [394-401]; P04264 [396-403]		0	973.531	Medium	Medium	1.43	K.IEISELNR.V	[396-403]
	FALSE	High	[R].SLDLDSIIAEVK.[A]		Human	1	1	2	P04264	P04264 [344-355]		0	1302.72	High	High	1.98	R.SLDLDSIIAEVK.A	[344-355]
	FALSE	High	[K].SLNNQFASFIDKVR.[F]		Human	1	1	1	P04264	P04264 [186-199]		1	1638.86	High	High	2.23	K.SLNNQFASFIDKVR.F	[186-199]
	FALSE	Medium	[R].SLVNLGGSK.[S]		Human	1	1	2	P04264	P04264 [66-74]		0	874.499	Medium	Medium	1.51	R.SLVNLGGSK.S	[66-74]
	FALSE	High	[R].THNLEPYFESFINNLR.[R]		Human	1	1	1	P04264	P04264 [224-239]		0	1993.98	High	High	2.66	R.THNLEPYFESFINNLR.R	[224-239]
	FALSE	High	[R].TLLEGEESR.[M]		Human	1	1	1	P04264	P04264 [484-492]		0	1033.52	High	High	1.77	R.TLLEGEESR.M	[484-492]
	FALSE	High	[K].YEELQITAGR.[H]		Human	1	2	1	P04264	P04264 [377-386]		0	1179.6	High	High	2.09	K.YEELQITAGR.H	[377-386]
FALSE	High	Master Protein	P04066	Tissue alpha-L-fucosidase [OS=Homo sapiens]	0	7	Human	3	6	3	466	53.7	6.84	13.68	3	other metabolic processes	non-structural extracellular;other cytoplasmic organelle;other cell component	other molecular function	Pf01120, Pf16757	2517	FUCA1	B2RBG3; hsa:2517; P04066; Q14334; Q14335; Q3LID0; Q8NAC2	ENSG00000179163	Neutrophil degranulation; Reactions specific to the complex N-glycan synthesis pathway	p53 transcriptional gene network	3	High	1
	Checked	Confidence	Annotated Sequence	Modifications	Marked as	# Protein Groups	# Proteins	# PSMs	Master Protein Accessions	Positions in Master Proteins	Modifications in Master Proteins	# Missed Cleavages	Theo. MH+ [Da]	Found in Sample: [S1] Sample7_QE_Alana_21junio2024	Confidence (by Search Engine): Sequest HT	XCorr (by Search Engine): Sequest HT	Sequence in Protein	Positions in Proteins
	FALSE	High	[R].IINEPTAAAIAYGLDR.[RT]		Human	1	3	1	P17066	P17066 [174-189]		0	1687.9	High	High	1.7	R.IINEPTAAAIAYGLDR.R	[174-189]
	FALSE	High	[R].TTPSYVAFTDTER.[L]		Human	2	8	2	P17066; P11142	P17066 [39-51]; P11142 [37-49]		0	1487.7	High	High	2.31	R.TTPSYVAFTDTER.L	[39-51]
	FALSE	Medium	[RK].VEIIANDQGNR.[TI]		Human	3	9	2	P17066; P11142; P11021	P17066 [28-38]; P11142 [26-36]; P11021 [50-60]		0	1228.63	Medium	Medium	1.63	R.VEILANDQGNR.T	[28-38]
FALSE	High	Master Protein	P21980	Protein-glutamine gamma-glutamyltransferase 2 [OS=Homo sapiens]	0	7	Human	3	4	3	687	77.3	5.22	7.17	3	cell-cell signaling;cell organization and biogenesis;protein metabolism;other metabolic processes;transport;developmental processes;signal transduction;other biological processes	extracellular matrix;plasma membrane;other membranes;cytosol;mitochondrion;ER/Golgi;nucleus;other cell component	other molecular function	Pf00868, Pf00927, Pf01841	7052	TGM2	E1P5V9; hsa:7052; P21980; Q16436; Q6B838; Q9BTN7; Q9H035; Q9UH35	ENSG00000198959		IL-18 signaling pathway	1	High	1
	Checked	Confidence	Annotated Sequence	Modifications	Marked as	# Protein Groups	# Proteins	# PSMs	Master Protein Accessions	Positions in Master Proteins	Modifications in Master Proteins	# Missed Cleavages	Theo. MH+ [Da]	Found in Sample: [S1] Sample7_QE_Alana_21junio2024	Confidence (by Search Engine): Sequest HT	XCorr (by Search Engine): Sequest HT	Sequence in Protein	Positions in Proteins
	FALSE	High	[KR].LLIIGDSGVGK.[TS]		Human	1	14	2	P61026	P61026 [12-22]		0	1071.64	High	High	1.7	K.LLLIGDSGVGK.T	[12-22]
	FALSE	High	[KR].IQIWDTAGQER.[FY]		Human	1	36	4	P61026	P61026 [60-70]		0	1316.66	High	High	2.62	K.LQIWDTAGQER.F	[60-70]
FALSE	High	Master Protein	O75083	WD repeat-containing protein 1 [OS=Homo sapiens]	0	7	Human	3	3	3	606	66.2	6.65	4.29	3	cell organization and biogenesis;other biological processes	non-structural extracellular;plasma membrane;other membranes;cytosol;cytoskeleton;other cell component	cytoskeletal activity	Pf00400	9948	WDR1	A8K6E9; A8MPU4; hsa:9948; O75083; O75313; Q8N6E5; Q9UG05; Q9UG78; Q9UQE0	ENSG00000071127	Platelet degranulation	Hypertrophy model	2	High	1
	Checked	Confidence	Annotated Sequence	Modifications	Marked as	# Protein Groups	# Proteins	# PSMs	Master Protein Accessions	Positions in Master Proteins	Modifications in Master Proteins	# Missed Cleavages	Theo. MH+ [Da]	Found in Sample: [S1] Sample7_QE_Alana_21junio2024	Confidence (by Search Engine): Sequest HT	XCorr (by Search Engine): Sequest HT	Sequence in Protein	Positions in Proteins
	FALSE	High	[K].FVEGLPINDFSR.[E]		Human	1	3	1	P40925	P40925 [299-310]		0	1393.71	High	High	1.95	K.FVEGLPINDFSR.E	[299-310]
	FALSE	High	[K].GEFVTTVQQR.[G]		Human	1	3	1	P40925	P40925 [221-230]		0	1164.6	High	High	2.13	K.GEFVTTVQQR.G	[221-230]
FALSE	High	Master Protein	Q9ULV4	Coronin-1C [OS=Homo sapiens]	0	7	Human	3	3	3	474	53.2	7.08	4.06	3	cell organization and biogenesis;transport;developmental processes;signal transduction;other biological processes	plasma membrane;other membranes;cytoskeleton;other cytoplasmic organelle;other cell component	cytoskeletal activity;other molecular function	Pf00400, Pf08953, Pf16300	23603	CORO1C	A7MAP0; A7MAP1; B3KU12; hsa:23603; Q9NSK5; Q9ULV4	ENSG00000110880			0	High	1
	Checked	Confidence	Annotated Sequence	Modifications	Marked as	# Protein Groups	# Proteins	# PSMs	Master Protein Accessions	Positions in Master Proteins	Modifications in Master Proteins	# Missed Cleavages	Theo. MH+ [Da]	Found in Sample: [S1] Sample7_QE_Alana_21junio2024	Confidence (by Search Engine): Sequest HT	XCorr (by Search Engine): Sequest HT	Sequence in Protein	Positions in Proteins
	FALSE	Medium	[R].KQSLGELIGTLNAAK.[V]		Human	1	2	1	P60174	P60174 [19-33]		1	1542.88	Medium	Medium	1.84	R.KQSLGELIGTLNAAK.V	[19-33]
	FALSE	Medium	[K].IAVAAQNCYK.[V]	1xCarbamidomethyl [C8]	Human	1	2	1	P60174	P60174 [60-69]		0	1137.57	Medium	Medium	1.47	K.IAVAAQNCYK.V	[60-69]
	FALSE	High	[R].IIYGGSVTGATCK.[E]	1xCarbamidomethyl [C12]	Human	1	3	1	P60174	P60174 [207-219]		0	1326.67	High	High	2.07	R.IIYGGSVTGATCK.E	[207-219]
	FALSE	High	[K].QSLGELIGTLNAAK.[V]		Human	1	2	1	P60174	P60174 [20-33]		0	1414.79	High	High	1.82	K.QSLGELIGTLNAAK.V	[20-33]
	FALSE	Medium	[K].VAHALAEGLGVIACIGEK.[L]	1xCarbamidomethyl [C14]	Human	1	3	1	P60174	P60174 [114-131]		0	1807.97	Medium	Medium	1.88	K.VAHALAEGLGVIACIGEK.L	[114-131]
FALSE	High	Master Protein	P11413	Glucose-6-phosphate 1-dehydrogenase [OS=Homo sapiens]	0	7	Human	3	5	3	515	59.2	6.84	3.83	3	other metabolic processes;stress response;other biological processes	plasma membrane;other membranes;cytosol;cytoskeleton;other cell component	other molecular function	Pf00479, Pf02781	2539	G6PD	D3DWX9; hsa:2539; P11413; Q16000; Q16765; Q8IU70; Q8IU88; Q8IUA6; Q96PQ2	ENSG00000160211	TP53 Regulates Metabolic Genes; NFE2L2 regulates pentose phosphate pathway genes; Pentose phosphate pathway	Glutathione metabolism; Pentose phosphate metabolism; Cori cycle; Vitamin D receptor pathway; Nuclear receptors meta-pathway; NRF2 pathway; ATM signaling in development and disease ; Metabolic reprogramming in colon cancer; Vitamin D-sensitive calcium signaling in depression; Pentose phosphate pathway in senescent cells; NAD metabolism in oncogene-induced senescence and mitochondrial dysfunction-…	16	High	1
	Checked	Confidence	Annotated Sequence	Modifications	Marked as	# Protein Groups	# Proteins	# PSMs	Master Protein Accessions	Positions in Master Proteins	Modifications in Master Proteins	# Missed Cleavages	Theo. MH+ [Da]	Found in Sample: [S1] Sample7_QE_Alana_21junio2024	Confidence (by Search Engine): Sequest HT	XCorr (by Search Engine): Sequest HT	Sequence in Protein	Positions in Proteins
	FALSE	High	[R].APVILGSPDDVLEFLK.[V]		Human	1	1	1	P09467	P09467 [315-330]		0	1712.95	High	High	1.98	R.APVILGSPDDVLEFLK.V	[315-330]
	FALSE	High	[R].DFDPAVTEYIQR.[K]		Human	1	1	1	P09467	P09467 [219-230]		0	1453.7	High	High	2.8	R.DFDPAVTEYIQR.K	[219-230]
	FALSE	High	[K].EAVLDVIPTDIHQR.[A]		Human	1	1	2	P09467	P09467 [301-314]		0	1605.86	High	High	2.27	K.EAVLDVIPTDIHQR.A	[301-314]
	FALSE	High	[K].KLDVLSNDLVMNMLK.[S]	2xOxidation [M11; M13]	Human	1	1	2	P09467	P09467 [73-87]		1	1764.92	High	High	2.37	K.KLDVLSNDLVMNMLK.S	[73-87]
	FALSE	Medium	[K].STDEPSEKDALQPGR.[N]		Human	1	1	1	P09467	P09467 [144-158]		1	1629.77	Medium	Medium	1.89	K.STDEPSEKDALQPGR.N	[144-158]
	FALSE	Medium	[R].TLVYGGIFLYPANK.[K]		Human	1	1	1	P09467	P09467 [256-269]		0	1555.85	Medium	Medium	1.62	R.TLVYGGIFLYPANK.K	[256-269]
FALSE	High	Master Protein	P19823	Inter-alpha-trypsin inhibitor heavy chain H2 [OS=Homo sapiens]	0	7	Human	7	11	7	946	106.4	6.86	14.68	7	other metabolic processes	non-structural extracellular;ER/Golgi	enzyme regulator activity;other molecular function	Pf00092, Pf06668, Pf08487	3698	ITIH2	hsa:3698; P19823; Q14659; Q15484; Q5T986	ENSG00000151655	Regulation of Insulin-like Growth Factor (IGF) transport and uptake by Insulin-like Growth Factor Binding Proteins (IGFBPs); Post-translational protein phosphorylation		2	High	1
	Checked	Confidence	Annotated Sequence	Modifications	Marked as	# Protein Groups	# Proteins	# PSMs	Master Protein Accessions	Positions in Master Proteins	Modifications in Master Proteins	# Missed Cleavages	Theo. MH+ [Da]	Found in Sample: [S1] Sample7_QE_Alana_21junio2024	Confidence (by Search Engine): Sequest HT	XCorr (by Search Engine): Sequest HT	Sequence in Protein	Positions in Proteins
	FALSE	High	[R].MAAAPPGCTPPALLDISWLTESLGAGQPVPVECRHR.[L]	2xCarbamidomethyl [C8; C33]; 1xOxidation [M1]	Human	1	3	1	Q9NP87	Q9NP87 [87-122]		1	3870.91	High	High	2.67	R.MAAAPPGCTPPALLDISWLTESLGAGQPVPVECRHR.L	[87-122]
FALSE	Medium	Master Protein	P01042	Kininogen-1 [OS=Homo sapiens]	0.017	8	Human	3	3	3	644	71.9	6.81	2.66	3	stress response;signal transduction;other biological processes	plasma membrane;other membranes;ER/Golgi;other cell component	signal transduction activity or receptor binding;enzyme regulator activity;other molecular function	Pf00031	3827	KNG1	A8K474; B2RCR2; C9JEX1; hsa:3827; P01042; P01043; Q53EQ0; Q6PAU9; Q7M4P1	ENSG00000113889	G alpha (q) signalling events; Peptide ligand-binding receptors; Regulation of Insulin-like Growth Factor (IGF) transport and uptake by Insulin-like Growth Factor Binding Proteins (IGFBPs); Intrinsic Pathway of Fibrin Clot Formation; Platelet degranulation ; G alpha (i) signalling events; Post-translational protein phosphorylation	Vitamin D receptor pathway; Dengue-2 interactions with complement and coagulation cascades; Cells and molecules involved in local acute inflammatory response ; RAS and bradykinin pathways in COVID-19; ACE inhibitor pathway; Complement and coagulation cascades	13	High	1
	Checked	Confidence	Annotated Sequence	Modifications	Marked as	# Protein Groups	# Proteins	# PSMs	Master Protein Accessions	Positions in Master Proteins	Modifications in Master Proteins	# Missed Cleavages	Theo. MH+ [Da]	Found in Sample: [S1] Sample7_QE_Alana_21junio2024	Confidence (by Search Engine): Sequest HT	XCorr (by Search Engine): Sequest HT	Sequence in Protein	Positions in Proteins
	FALSE	Medium	[R].ARFEELNADLFR.[G]		Human	1	3	1	P11142	P11142 [300-311]		1	1480.75	Medium	Medium	1.96	R.ARFEELNADLFR.G	[300-311]
	FALSE	High	[K].DAGTIAGLNVLR.[I]		Human	1	2	2	P11142	P11142 [160-171]		0	1199.67	High	High	2.46	K.DAGTIAGLNVLR.I	[160-171]
	FALSE	High	[K].NQVAMNPTNTVFDAKR.[L]	1xOxidation [M5]	Human	1	2	1	P11142	P11142 [57-72]		1	1821.89	High	High	3.17	K.NQVAMNPTNTVFDAKR.L	[57-72]
	FALSE	Medium	[K].NSLESYAFNMK.[A]		Human	1	1	1	P11142	P11142 [540-550]		0	1303.6	Medium	Medium	1.6	K.NSLESYAFNMK.A	[540-550]
	FALSE	High	[R].TTPSYVAFTDTER.[L]		Human	2	8	2	P17066; P11142	P17066 [39-51]; P11142 [37-49]		0	1487.7	High	High	2.31	R.TTPSYVAFTDTER.L	[37-49]
	FALSE	High	[K].TVTNAVVTVPAYFNDSQR.[Q]		Human	1	2	1	P11142	P11142 [138-155]		0	1982	High	High	3.07	K.TVTNAVVTVPAYFNDSQR.Q	[138-155]
	FALSE	Medium	[RK].VEIIANDQGNR.[TI]		Human	3	9	2	P17066; P11142; P11021	P17066 [28-38]; P11142 [26-36]; P11021 [50-60]		0	1228.63	Medium	Medium	1.63	K.VEIIANDQGNR.T	[26-36]
	FALSE	High	[K].YKAEDEKQR.[D]		Human	1	1	1	P11142	P11142 [525-533]		2	1166.58	High	High	1.84	K.YKAEDEKQR.D	[525-533]
FALSE	High	Master Protein	P0C0L4	Complement C4-A [OS=Homo sapiens]	0	8	Human	10	12	10	1744	192.7	7.08	19.04	10	stress response;other biological processes	non-structural extracellular;plasma membrane;other membranes;ER/Golgi;other cell component	enzyme regulator activity;other molecular function	Pf00207, Pf01759, Pf01821, Pf01835, Pf07677, Pf07678, Pf07703, Pf17789, Pf17791, Pf21145	720; 721	C4A	A6H8M8; A6NHJ5; A7E2V2; B0QZR6; B0V2C8; B2RUT6; B7ZVZ6; hsa:720; hsa:721; P01028; P0C0L4; P78445; Q13160; Q13906; Q14033; Q14835; Q4LE82; Q5JNX2; Q5JQM8; Q6P4R1; Q6U2E5; Q6U2E8; Q6U2F0; Q6U2F3; Q6U2F4; Q6U2F6; Q6U2F8; Q6U2G0; Q96EG2; Q96SA8; Q9NPK5; Q9UIP5	ENSG00000206340; ENSG00000227746; ENSG00000244731	Initial triggering of complement; Regulation of Complement cascade; Regulation of Insulin-like Growth Factor (IGF) transport and uptake by Insulin-like Growth Factor Binding Proteins (IGFBPs); Post-translational protein phosphorylation; Activation of C3 and C5	Allograft rejection; Complement system; Dengue-2 interactions with complement and coagulation cascades; Complement system in neuronal development and plasticity; Complement activation; Complement and coagulation cascades; Sudden infant death syndrome (SIDS) susceptibility pathways	12	High	1
	Checked	Confidence	Annotated Sequence	Modifications	Marked as	# Protein Groups	# Proteins	# PSMs	Master Protein Accessions	Positions in Master Proteins	Modifications in Master Proteins	# Missed Cleavages	Theo. MH+ [Da]	Found in Sample: [S1] Sample7_QE_Alana_21junio2024	Confidence (by Search Engine): Sequest HT	XCorr (by Search Engine): Sequest HT	Sequence in Protein	Positions in Proteins
	FALSE	High	[K].AGEQVTYTCATYYK.[M]	1xCarbamidomethyl [C9]	Human	1	1	1	P08603	P08603 [1010-1023]		0	1654.74	High	High	1.73	K.AGEQVTYTCATYYK.M	[1010-1023]
	FALSE	Medium	[K].DGWSAQPTCIK.[S]	1xCarbamidomethyl [C9]	Human	1	1	1	P08603	P08603 [497-507]		0	1262.58	Medium	Medium	1.43	K.DGWSAQPTCIK.S	[497-507]
	FALSE	High	[R].DTSCVNPPTVQNAYIVSR.[Q]	1xCarbamidomethyl [C4]	Human	1	1	1	P08603	P08603 [1045-1062]		0	2020.98	High	High	1.91	R.DTSCVNPPTVQNAYIVSR.Q	[1045-1062]
	FALSE	High	[R].TGDEITYQCR.[N]	1xCarbamidomethyl [C9]	Human	1	2	1	P08603	P08603 [286-295]		0	1242.54	High	High	2.19	R.TGDEITYQCR.N	[286-295]
FALSE	High	Master Protein	P30101	Protein disulfide-isomerase A3 [OS=Homo sapiens]	0	9	Human	4	4	4	505	56.7	6.35	5.5	4	cell adhesion;cell organization and biogenesis;protein metabolism;other metabolic processes;stress response;signal transduction;other biological processes	non-structural extracellular;other membranes;ER/Golgi;other cytoplasmic organelle;other cell component	other molecular function	Pf00085, Pf13848	2923	PDIA3	hsa:2923; P30101; Q13453; Q14255; Q8IYF8; Q9UMU7	ENSG00000167004	ER-Phagosome pathway; Antigen Presentation: Folding, assembly and peptide loading of class I MHC; Calnexin/calreticulin cycle	Prion disease pathway	4	High	1
	Checked	Confidence	Annotated Sequence	Modifications	Marked as	# Protein Groups	# Proteins	# PSMs	Master Protein Accessions	Positions in Master Proteins	Modifications in Master Proteins	# Missed Cleavages	Theo. MH+ [Da]	Found in Sample: [S1] Sample7_QE_Alana_21junio2024	Confidence (by Search Engine): Sequest HT	XCorr (by Search Engine): Sequest HT	Sequence in Protein	Positions in Proteins
	FALSE	High	[K].AGYTDKVVIGMDVAASEFFR.[S]	1xOxidation [M11]	Human	1	2	2	P06733	P06733 [234-253]		1	2192.07	High	High	3.02	K.AGYTDKVVIGMDVAASEFFR.S	[234-253]
	FALSE	High	[K].FTASAGIQVVGDDLTVTNPKR.[I]		Human	1	2	1	P06733	P06733 [307-327]		1	2189.16	High	High	3.3	K.FTASAGIQVVGDDLTVTNPKR.I	[307-327]
	FALSE	High	[K].LAMQEFMILPVGAANFR.[E]	2xOxidation [M3; M7]	Human	1	2	1	P06733	P06733 [163-179]		0	1939.98	High	High	1.81	K.LAMQEFMILPVGAANFR.E	[163-179]
	FALSE	High	[K].VNQIGSVTESIQACK.[L]	1xCarbamidomethyl [C14]	Human	1	5	2	P06733	P06733 [344-358]		0	1633.82	High	High	2.14	K.VNQIGSVTESLQACK.L	[344-358]
	FALSE	Medium	[R].YISPDQLADLYK.[S]		Human	1	2	1	P06733	P06733 [270-281]		0	1425.73	Medium	Medium	1.57	R.YISPDQLADLYK.S	[270-281]
FALSE	High	Master Protein	P52790	Hexokinase-3 [OS=Homo sapiens]	0	9	Human	6	6	6	923	99	5.4	12.21	6	other metabolic processes;other biological processes	non-structural extracellular;cytosol;mitochondrion;other cell component	kinase activity;other molecular function	Pf00349, Pf03727	3101	HK3	hsa:3101; P52790; Q8N1E7	ENSG00000160883	Neutrophil degranulation; Glycolysis	Clear cell renal cell carcinoma pathways; PI3K/AKT/mTOR - vitamin D3 signaling; Metabolic reprogramming in colon cancer; Glycolysis and gluconeogenesis; Metabolic Epileptic Disorders; 5q35 copy number variation; UDP-derived sugars synthesis in fibroblasts	9	High	1
	Checked	Confidence	Annotated Sequence	Modifications	Marked as	# Protein Groups	# Proteins	# PSMs	Master Protein Accessions	Positions in Master Proteins	Modifications in Master Proteins	# Missed Cleavages	Theo. MH+ [Da]	Found in Sample: [S1] Sample7_QE_Alana_21junio2024	Confidence (by Search Engine): Sequest HT	XCorr (by Search Engine): Sequest HT	Sequence in Protein	Positions in Proteins
	FALSE	High	[K].GLGTDEESILTLLTSR.[S]		Human	1	1	2	P08758	P08758 [30-45]		0	1704.9	High	High	2.7	K.GLGTDEESILTLLTSR.S	[30-45]
	FALSE	Medium	[R].GTVTDFPGFDERADAETLR.[K]		Human	1	1	1	P08758	P08758 [7-25]		1	2096.99	Medium	Medium	1.87	R.GTVTDFPGFDERADAETLR.K	[7-25]
	FALSE	High	[R].SEIDLFNIR.[K]		Human	1	1	1	P08758	P08758 [277-285]		0	1106.58	High	High	1.9	R.SEIDLFNIR.K	[277-285]
	FALSE	High	[K].VLTEIIASR.[T]		Human	1	1	1	P08758	P08758 [109-117]		0	1001.6	High	High	1.79	K.VLTEIIASR.T	[109-117]
	FALSE	Medium	[K].WGTDEEKFITIFGTR.[S]		Human	1	1	1	P08758	P08758 [187-201]		1	1799.9	Medium	Medium	2	K.WGTDEEKFITIFGTR.S	[187-201]
FALSE	High	Master Protein	P35908	Keratin, type II cytoskeletal 2 epidermal [OS=Homo sapiens]	0	12	Human	5	6	4	639	65.4	8	8.35	5	cell cycle OR cell proliferation;cell organization and biogenesis;protein metabolism;other metabolic processes;other biological processes	plasma membrane;cytosol;cytoskeleton;other cell component	bone, tooth or skin structural activity;cytoskeletal activity	Pf00038, Pf16208	3849	KRT2	hsa:3849; P35908; Q4VAQ2	ENSG00000172867	Formation of the cornified envelope		2	High	1
	Checked	Confidence	Annotated Sequence	Modifications	Marked as	# Protein Groups	# Proteins	# PSMs	Master Protein Accessions	Positions in Master Proteins	Modifications in Master Proteins	# Missed Cleavages	Theo. MH+ [Da]	Found in Sample: [S1] Sample7_QE_Alana_21junio2024	Confidence (by Search Engine): Sequest HT	XCorr (by Search Engine): Sequest HT	Sequence in Protein	Positions in Proteins
	FALSE	High	[K].AHVSFKPTVAQQR.[I]		Human	1	1	1	P19823	P19823 [247-259]		0	1468.8	High	High	2.26	K.AHVSFKPTVAQQR.I	[247-259]
	FALSE	High	[K].FYNQVSTPLLR.[N]		Human	1	1	2	P19823	P19823 [489-499]		0	1337.72	High	High	2.73	K.FYNQVSTPLLR.N	[489-499]
	FALSE	Medium	[K].KFYNQVSTPLLR.[N]		Human	1	1	1	P19823	P19823 [488-499]		1	1465.82	Medium	Medium	1.8	K.KFYNQVSTPLLR.N	[488-499]
	FALSE	High	[K].IQPSGGTNINEALLR.[A]		Human	1	1	1	P19823	P19823 [380-394]		0	1582.85	High	High	3.54	K.IQPSGGTNINEALLR.A	[380-394]
	FALSE	Medium	[R].SLAPTAAAK.[R]		Human	1	1	1	P19823	P19823 [597-605]		0	829.478	Medium	Medium	1.5	R.SLAPTAAAK.R	[597-605]
	FALSE	High	[R].SSALDMENFR.[T]	1xOxidation [M6]	Human	1	1	1	P19823	P19823 [157-166]		0	1185.52	High	High	1.72	R.SSALDMENFR.T	[157-166]
	FALSE	High	[K].VQSTITSR.[M]		Human	1	1	4	P19823	P19823 [77-84]		0	891.489	High	High	1.79	K.VQSTITSR.M	[77-84]
FALSE	High	Master Protein	P04264	Keratin, type II cytoskeletal 1 [OS=Homo sapiens]	0	14	Human	8	10	7	644	66	8.12	14.27	8	cell organization and biogenesis;protein metabolism;other metabolic processes;stress response;other biological processes	non-structural extracellular;plasma membrane;other membranes;cytosol;cytoskeleton;other cell component	bone, tooth or skin structural activity;other molecular function	Pf00038, Pf16208, Pf16210	3848	KRT1	B2RA01; hsa:3848; P04264; P85925; P86104; Q14720; Q6GSJ0; Q9H298	ENSG00000167768	Neutrophil degranulation; Formation of the cornified envelope	Corticotropin-releasing hormone signaling pathway	4	High	1
	Checked	Confidence	Annotated Sequence	Modifications	Marked as	# Protein Groups	# Proteins	# PSMs	Master Protein Accessions	Positions in Master Proteins	Modifications in Master Proteins	# Missed Cleavages	Theo. MH+ [Da]	Found in Sample: [S1] Sample7_QE_Alana_21junio2024	Confidence (by Search Engine): Sequest HT	XCorr (by Search Engine): Sequest HT	Sequence in Protein	Positions in Proteins
	FALSE	High	[K].AVLDVFEEGTEASAATAVK.[I]		Human	1	1	1	P01011	P01011 [361-379]		0	1907.96	High	High	2.5	K.AVLDVFEEGTEASAATAVK.I	[361-379]
	FALSE	Medium	[K].EQLSLLDR.[F]		Human	1	2	1	P01011	P01011 [145-152]		0	973.531	Medium	Medium	1.57	K.EQLSLLDR.F	[145-152]
	FALSE	High	[K].ITLLSALVETR.[T]		Human	1	1	2	P01011	P01011 [380-390]		0	1215.73	High	High	3	K.ITLLSALVETR.T	[380-390]
	FALSE	High	[R].NLAVSQVVHK.[A]		Human	1	1	1	P01011	P01011 [351-360]		0	1094.63	High	High	1.9	R.NLAVSQVVHK.A	[351-360]
FALSE	High	Master Protein	P35527	Keratin, type I cytoskeletal 9 [OS=Homo sapiens]	0	14	Human	7	7	7	623	62	5.24	9.81	7	cell organization and biogenesis;other biological processes	cytosol;cytoskeleton	cytoskeletal activity	Pf00038	3857	KRT9	hsa:3857; O00109; P35527; Q0IJ47; Q14665	ENSG00000171403	Formation of the cornified envelope		2	High	1
	Checked	Confidence	Annotated Sequence	Modifications	Marked as	# Protein Groups	# Proteins	# PSMs	Master Protein Accessions	Positions in Master Proteins	Modifications in Master Proteins	# Missed Cleavages	Theo. MH+ [Da]	Found in Sample: [S1] Sample7_QE_Alana_21junio2024	Confidence (by Search Engine): Sequest HT	XCorr (by Search Engine): Sequest HT	Sequence in Protein	Positions in Proteins
	FALSE	Medium	[R].ACGLNFADLMAR.[Q]	1xCarbamidomethyl [C2]; 1xOxidation [M10]	Human	1	1	1	Q99536	Q99536 [85-96]		0	1354.62	Medium	Medium	1.45	R.ACGLNFADLMAR.Q	[85-96]
	FALSE	High	[K].GVDIVMDPLGGSDTAK.[G]	1xOxidation [M6]	Human	1	3	1	Q99536	Q99536 [256-271]		0	1590.77	High	High	2.61	K.GVDIVMDPLGGSDTAK.G	[256-271]
	FALSE	High	[K].LQSRPAAPPAPGPGQLTLR.[L]		Human	1	1	1	Q99536	Q99536 [64-82]		0	1927.09	High	High	3.32	K.LQSRPAAPPAPGPGQLTLR.L	[64-82]
	FALSE	High	[R].TVENVTVFGTASASK.[H]		Human	1	3	1	Q99536	Q99536 [211-225]		0	1510.77	High	High	2.5	R.TVENVTVFGTASASK.H	[211-225]
	FALSE	High	[K].VLLVPGPEKEN.[-]		Human	1	3	2	Q99536	Q99536 [383-393]		1	1194.67	High	High	1.81	K.VLLVPGPEKEN.-	[383-393]
	FALSE	Medium	[K].VVTYGMANLLTGPK.[R]	1xOxidation [M6]	Human	1	3	1	Q99536	Q99536 [282-295]		0	1479.79	Medium	Medium	1.56	K.VVTYGMANLLTGPK.R	[282-295]
FALSE	High	Master Protein	P13645	Keratin, type I cytoskeletal 10 [OS=Homo sapiens]	0	21	Human	8	8	8	584	58.8	5.21	11.42	8	cell organization and biogenesis;protein metabolism;other metabolic processes;other biological processes	plasma membrane;cytosol;cytoskeleton;other cell component	bone, tooth or skin structural activity;other molecular function	Pf00038	3858	KRT10	hsa:3858; P13645; Q14664; Q8N175	ENSG00000186395	Formation of the cornified envelope		2	High	1
	Checked	Confidence	Annotated Sequence	Modifications	Marked as	# Protein Groups	# Proteins	# PSMs	Master Protein Accessions	Positions in Master Proteins	Modifications in Master Proteins	# Missed Cleavages	Theo. MH+ [Da]	Found in Sample: [S1] Sample7_QE_Alana_21junio2024	Confidence (by Search Engine): Sequest HT	XCorr (by Search Engine): Sequest HT	Sequence in Protein	Positions in Proteins
	FALSE	Medium	[K].AQAGEGVRPSPMQLELR.[M]	1xOxidation [M12]	Human	1	3	1	O00764	O00764 [276-292]		0	1854.95	Medium	Medium	1.75	K.AQAGEGVRPSPMQLELR.M	[276-292]

## Sheet: Sheet1
11 elements included exclusively in "No HIV Vehicle-1":	0 common elements in "No HIV Vehicle-1" and "No HIV Vehicle-2":	2 elements included exclusively in "No HIV Vehicle-2":	1 common element in "No HIV Vehicle-2" and "No HIV Vehicle-3":	25 elements included exclusively in "No HIV Vehicle-3":	12 common elements in "No HIV Vehicle-1" and "No HIV Vehicle-3":	16 common elements in "No HIV Vehicle-1", "No HIV Vehicle-2" and "No HIV Vehicle-3":
P40925		P04406	Q13231	P00751	P25774	P01024
P11413		P02743		P01011	P52209	P02647
P52790				P29401	Q71U36	P00738
P07900				P37837	Q99536	P09467
P68104				P05155	P00558	P02786
P13686				Q16881	P11142	P14618
P18669				P40926	P26038	P07355
P30041				P00450	P07858	P40121
P59998				P16035	P61626	P02787
Q06830				P0DOX6	P06733	P07339
P04264				P39900	P01857-1	P08670
				P06396	Q01469	P36222
				P02749		P60709
				P12814		P13796
				P02790		P14780
				P08758		P02649
				P09382
				P60174
				P63104
				P17900
				P01009
				P02774
				P01023
				P15090
				P01859
