# Supplementary material for: Cannabinoid Receptor Type 2 Agonist JWH-133 Stimulates Antiviral Factors and Decreases Proviral, Inflammatory, and Neurotoxic Proteins in HIV-Infected Macrophage Secretome
Source: Int J Mol Sci. 2025 Oct 30;26(21):10596. doi: 10.3390/ijms262110596 (PMC12608856; doi:10.3390/ijms262110596)
Supplement: Supplementary file 1 [file ijms-26-10596-s001.zip › Supplementary Table S2. Protein ID HIV vehicle replicates.xlsx]

## Sheet: HIV vehicle 1
Checked	Protein FDR Confidence: Sequest HT	Master	Accession	Description	Exp. q-value: Sequest HT	Coverage [%]	Marked as	# Peptides	# PSMs	# Unique Peptides	# AAs	MW [kDa]	calc. pI	Score Sequest HT: Sequest HT	# Peptides (by Search Engine): Sequest HT	Biological Process	Cellular Component	Molecular Function	Pfam IDs	Entrez Gene ID	Gene Symbol	Gene ID	Ensembl Gene ID	WikiPathways	Reactome Pathways	# Protein Pathway Groups	Found in Sample: [S1] Sample2_QE_Alana_21junio2024	# Protein Groups	Modifications
	Checked	Confidence	Annotated Sequence	Modifications	Marked as	# Protein Groups	# Proteins	# PSMs	Master Protein Accessions	Positions in Master Proteins	Modifications in Master Proteins	# Missed Cleavages	Theo. MH+ [Da]	Found in Sample: [S1] Sample2_QE_Alana_21junio2024	Confidence (by Search Engine): Sequest HT	XCorr (by Search Engine): Sequest HT	Sequence in Protein	Positions in Proteins
	FALSE	Medium	[K].IGNCPFSQR.[L]	1xCarbamidomethyl [C4]	Human	1	1	1	O00299	O00299 [21-29]		0	1078.51	Medium	Medium	1.27	K.IGNCPFSQR.L	[21-29]
	FALSE	Medium	[R].YLSNAYAR.[E]		Human	1	1	1	O00299	O00299 [209-216]		0	957.479	Medium	Medium	1.35	R.YLSNAYAR.E	[209-216]
FALSE	High	Master Protein	P07900	Heat shock protein HSP 90-alpha [OS=Homo sapiens]	0	10	Human	6	10	3	732	84.6	5.02	8.86	6	cell organization and biogenesis;protein metabolism;DNA metabolism;other metabolic processes;stress response;transport;developmental processes;other biological processes	non-structural extracellular;extracellular matrix;plasma membrane;other membranes;cytosol;cytoskeleton;mitochondrion;nucleus;other cytoplasmic organelle;other cell component	signal transduction activity or receptor binding;enzyme regulator activity;cytoskeletal activity;nucleic acid binding activity;other molecular function	Pf00183, Pf13589	3320	HSP90AA1	A8K500; B3KPJ9; hsa:3320; P07900; Q2PP14; Q5CAQ6; Q5CAQ7; Q9BVQ5	ENSG00000080824	Nucleotide-binding oligomerization domain (NOD) pathway; TNF-alpha signaling pathway; Corticotropin-releasing hormone signaling pathway; Aryl hydrocarbon receptor pathway; Ebstein-Barr virus LMP1 signaling; Aryl hydrocarbon receptor pathway; Constitutive androstane receptor pathway; Pregnane X receptor pathway; Glucocorticoid receptor pathway; Nuclear receptors meta-pathway; NRF2 pathway; Photody…	Regulation of actin dynamics for phagocytic cup formation; Potential therapeutics for SARS; Interleukin-4 and Interleukin-13 signaling; The role of GTSE1 in G2/M progression after G2 checkpoint; HSP90 chaperone cycle for steroid hormone receptors (SHR) in the presence of ligand; Recruitment of NuMA to mitotic centrosomes; Aggrephagy; Regulation of PLK1 Activity at G2/M Transition; Loss of Nlp fro…	71	High	1
	Checked	Confidence	Annotated Sequence	Modifications	Marked as	# Protein Groups	# Proteins	# PSMs	Master Protein Accessions	Positions in Master Proteins	Modifications in Master Proteins	# Missed Cleavages	Theo. MH+ [Da]	Found in Sample: [S1] Sample2_QE_Alana_21junio2024	Confidence (by Search Engine): Sequest HT	XCorr (by Search Engine): Sequest HT	Sequence in Protein	Positions in Proteins
	FALSE	High	[K].ADLINNLGTIAK.[SF]		Human	2	5	2	P07900; P08238	P07900 [101-112]; P08238 [96-107]		0	1242.71	High	High	1.59	K.ADLINNLGTIAK.S	[101-112]
	FALSE	High	[K].DQVANSAFVER.[L]		Human	1	2	1	P07900	P07900 [500-510]		0	1235.6	High	High	2.59	K.DQVANSAFVER.L	[500-510]
	FALSE	Medium	[R].ELISNSSDALDKIR.[Y]		Human	1	2	1	P07900	P07900 [47-60]		1	1560.82	Medium	Medium	1.63	R.ELISNSSDALDKIR.Y	[47-60]
	FALSE	High	[R].GVVDSEDIPLNLSR.[E]		Human	2	5	6	P07900; P08238	P07900 [387-400]; P08238 [379-392]		0	1513.79	High	High	2.12	R.GVVDSEDLPLNISR.E	[387-400]
	FALSE	Medium	[R].RAPFDLFENR.[K]		Human	1	2	2	P07900	P07900 [346-355]		1	1264.64	Medium	Medium	1.75	R.RAPFDLFENR.K	[346-355]
	FALSE	Medium	[R].TLTIVDTGIGMTK.[A]	1xOxidation [M11]	Human	2	4	2	P07900; P08238	P07900 [88-100]; P08238 [83-95]		0	1365.73	Medium	Medium	1.35	R.TLTIVDTGIGMTK.A	[88-100]
FALSE	High	Master Protein	P04439	HLA class I histocompatibility antigen, A alpha chain [OS=Homo sapiens]	0	10	Human	3	4	3	365	40.8	6	3.84	3	stress response;signal transduction;other biological processes	non-structural extracellular;plasma membrane;other membranes;ER/Golgi;other cytoplasmic organelle;other cell component	signal transduction activity or receptor binding;other molecular function	Pf00129, Pf06623, Pf07654	3105	HLA-A	B1PKZ3; hsa:3105; O02939; O02954; O02955; O02963; O19509; O19546; O19598; O19605; O19606; O19619; O19647; O19673; O19687; O19695; O19756; O19794; O19795; O43906; O43907; O46874; O62921; O62924; O77937; O77938; O77964; O78073; O78171; O98009; O98010; O98011; O98137; P01891; P01892; P04439; P05534; P06338; P10313; P10314; P10315; P10316; P13746; P16188; P16189; P16190; P18462; P30443; P30444; P3044…	ENSG00000206503	Proteasome degradation; Allograft rejection; Ebola virus infection in host; Cancer immunotherapy by PD-1 blockade; TAR syndrome	Immunoregulatory interactions between a Lymphoid and a non-Lymphoid cell; E3 ubiquitin ligases ubiquitinate target proteins; ER-Phagosome pathway; SARS-CoV-2 activates/modulates innate and adaptive immune responses; Interferon gamma signaling; Interferon alpha/beta signaling; Antigen Presentation: Folding, assembly and peptide loading of class I MHC; Nef mediated downregulation of MHC class I com…	14	High	1
	Checked	Confidence	Annotated Sequence	Modifications	Marked as	# Protein Groups	# Proteins	# PSMs	Master Protein Accessions	Positions in Master Proteins	Modifications in Master Proteins	# Missed Cleavages	Theo. MH+ [Da]	Found in Sample: [S1] Sample2_QE_Alana_21junio2024	Confidence (by Search Engine): Sequest HT	XCorr (by Search Engine): Sequest HT	Sequence in Protein	Positions in Proteins
	FALSE	High	[R].FDSDAASQR.[M]		Human	1	2	2	P04439	P04439 [60-68]		0	996.438	High	High	1.74	R.FDSDAASQR.M	[60-68]
	FALSE	High	[R].FIAVGYVDDTQFVR.[F]		Human	1	2	1	P04439	P04439 [46-59]		0	1629.83	High	High	2.1	R.FIAVGYVDDTQFVR.F	[46-59]
	FALSE	High	[K].WAAVVVPSGEEQR.[Y]		Human	1	9	1	P04439	P04439 [268-280]		0	1427.73	High	High	1.58	K.WAAVVVPSGEEQR.Y	[268-280]
FALSE	High	Master Protein	P30101	Protein disulfide-isomerase A3 [OS=Homo sapiens]	0	10	Human	4	5	4	505	56.7	6.35	6.58	4	cell adhesion;cell organization and biogenesis;protein metabolism;other metabolic processes;stress response;signal transduction;other biological processes	non-structural extracellular;other membranes;ER/Golgi;other cytoplasmic organelle;other cell component	other molecular function	Pf00085, Pf13848	2923	PDIA3	hsa:2923; P30101; Q13453; Q14255; Q8IYF8; Q9UMU7	ENSG00000167004	Prion disease pathway	ER-Phagosome pathway; Antigen Presentation: Folding, assembly and peptide loading of class I MHC; Calnexin/calreticulin cycle	4	High	1
	Checked	Confidence	Annotated Sequence	Modifications	Marked as	# Protein Groups	# Proteins	# PSMs	Master Protein Accessions	Positions in Master Proteins	Modifications in Master Proteins	# Missed Cleavages	Theo. MH+ [Da]	Found in Sample: [S1] Sample2_QE_Alana_21junio2024	Confidence (by Search Engine): Sequest HT	XCorr (by Search Engine): Sequest HT	Sequence in Protein	Positions in Proteins
	FALSE	High	[K].FVMQEEFSR.[D]	1xOxidation [M3]	Human	1	1	1	P30101	P30101 [336-344]		0	1188.54	High	High	1.52	K.FVMQEEFSR.D	[336-344]
	FALSE	High	[R].LAPEYEAAATR.[L]		Human	1	1	2	P30101	P30101 [63-73]		0	1191.6	High	High	1.64	R.LAPEYEAAATR.L	[63-73]
	FALSE	High	[K].IFRDGEEAGAYDGPR.[T]		Human	1	1	1	P30101	P30101 [105-119]		1	1652.77	High	High	2.81	K.IFRDGEEAGAYDGPR.T	[105-119]
	FALSE	High	[K].SEPIPESNDGPVK.[V]		Human	1	1	1	P30101	P30101 [367-379]		0	1368.66	High	High	2.13	K.SEPIPESNDGPVK.V	[367-379]
FALSE	High	Master Protein	P40926	Malate dehydrogenase, mitochondrial [OS=Homo sapiens]	0.006	11	Human	3	3	3	338	35.5	8.68	0	3	other metabolic processes	other membranes;mitochondrion;other cell component	other molecular function	Pf00056, Pf02866	4191	MDH2	A8K414; B2RE78; B4DE44; E9PDB2; O43682; P40926	ENSG00000146701	Amino acid metabolism; Metabolic reprogramming in colon cancer; NAD metabolism in oncogene-induced senescence and mitochondrial dysfunction-associated senescence; Glycolysis and gluconeogenesis; Metabolic Epileptic Disorders; 7q11.23 distal copy number variation; TCA cycle (aka Krebs or citric acid cycle)	Gluconeogenesis; Mitochondrial protein degradation; Citric acid cycle (TCA cycle)	10	High	1
	Checked	Confidence	Annotated Sequence	Modifications	Marked as	# Protein Groups	# Proteins	# PSMs	Master Protein Accessions	Positions in Master Proteins	Modifications in Master Proteins	# Missed Cleavages	Theo. MH+ [Da]	Found in Sample: [S1] Sample2_QE_Alana_21junio2024	Confidence (by Search Engine): Sequest HT	XCorr (by Search Engine): Sequest HT	Sequence in Protein	Positions in Proteins
	FALSE	High	[K].IFGVTTLDIVR.[A]		Human	1	1	1	P40926	P40926 [166-176]		0	1233.72	High	High	1.46	K.IFGVTTLDIVR.A	[166-176]
	FALSE	High	[K].TIIPLISQCTPK.[V]	1xCarbamidomethyl [C9]	Human	1	2	1	P40926	P40926 [204-215]		0	1370.77	High	High	1.6	K.TIIPLISQCTPK.V	[204-215]
	FALSE	High	[K].VDFPQDQLTALTGR.[I]		Human	1	2	1	P40926	P40926 [216-229]		0	1560.8	High	High	1.52	K.VDFPQDQLTALTGR.I	[216-229]
FALSE	High	Master Protein	P25774	Cathepsin S [OS=Homo sapiens]	0	12	Human	3	6	3	331	37.5	8.34	9.2	3	cell organization and biogenesis;protein metabolism;other metabolic processes;signal transduction;other biological processes	non-structural extracellular;other cytoplasmic organelle;other cell component	enzyme regulator activity;other molecular function	Pf00112, Pf08246	1520	CTSS	B4DWC9; D3DV05; hsa:1520; P25774; Q5T5I0; Q6FHS5; Q9BUG3	ENSG00000163131		Neutrophil degranulation; Degradation of the extracellular matrix; MHC class II antigen presentation; Assembly of collagen fibrils and other multimeric structures; Trafficking and processing of endosomal TLR; Endosomal/Vacuolar pathway	6	High	1
	Checked	Confidence	Annotated Sequence	Modifications	Marked as	# Protein Groups	# Proteins	# PSMs	Master Protein Accessions	Positions in Master Proteins	Modifications in Master Proteins	# Missed Cleavages	Theo. MH+ [Da]	Found in Sample: [S1] Sample2_QE_Alana_21junio2024	Confidence (by Search Engine): Sequest HT	XCorr (by Search Engine): Sequest HT	Sequence in Protein	Positions in Proteins
	FALSE	High	[K].EAVANKGPVSVGVDAR.[H]		Human	1	2	4	P25774	P25774 [240-255]		1	1568.84	High	High	2.79	K.EAVANKGPVSVGVDAR.H	[240-255]
	FALSE	High	[K].EKNEEAVR.[R]		Human	1	2	1	P25774	P25774 [41-48]		1	974.49	High	High	1.51	K.EKNEEAVR.R	[41-48]
	FALSE	High	[K].LVSLSAQNLVDCSTEK.[Y]	1xCarbamidomethyl [C12]	Human	1	2	1	P25774	P25774 [159-174]		0	1763.88	High	High	1.92	K.LVSLSAQNLVDCSTEK.Y	[159-174]
FALSE	High	Master Protein	P06576	ATP synthase subunit beta, mitochondrial [OS=Homo sapiens]	0.007	12	Human	4	4	4	529	56.5	5.4	2.16	4	other metabolic processes;transport;developmental processes;other biological processes	plasma membrane;other membranes;mitochondrion;other cell component	signal transduction activity or receptor binding;transporter activity;other molecular function	Pf00006, Pf02874	506	ATP5F1B	A8K4X0; hsa:506; P06576; Q14283	ENSG00000110955	Electron transport chain: OXPHOS system in mitochondria; 7q11.23 copy number variation syndrome; Oxidative phosphorylation	Mitochondrial protein degradation; Transcriptional activation of mitochondrial biogenesis; Mitochondrial protein import; Cristae formation; Formation of ATP by chemiosmotic coupling	8	High	1
	Checked	Confidence	Annotated Sequence	Modifications	Marked as	# Protein Groups	# Proteins	# PSMs	Master Protein Accessions	Positions in Master Proteins	Modifications in Master Proteins	# Missed Cleavages	Theo. MH+ [Da]	Found in Sample: [S1] Sample2_QE_Alana_21junio2024	Confidence (by Search Engine): Sequest HT	XCorr (by Search Engine): Sequest HT	Sequence in Protein	Positions in Proteins
	FALSE	Medium	[K].IGLFGGAGVGK.[T]		Human	1	1	1	P06576	P06576 [202-212]		0	975.562	Medium	Medium	1.4	K.IGLFGGAGVGK.T	[202-212]
	FALSE	Medium	[R].IPSAVGYQPTLATDMGTMQER.[I]	2xOxidation [M15; M18]	Human	1	1	1	P06576	P06576 [325-345]		0	2298.07	Medium	Medium	1.64	R.IPSAVGYQPTLATDMGTMQER.I	[325-345]
	FALSE	High	[R].TIAMDGTEGLVR.[G]	1xOxidation [M4]	Human	1	1	1	P06576	P06576 [110-121]		0	1278.64	High	High	2.16	R.TIAMDGTEGLVR.G	[110-121]
	FALSE	Medium	[K].VLDSGAPIKIPVGPETLGR.[I]		Human	1	1	1	P06576	P06576 [125-143]		1	1919.1	Medium	Medium	1.67	K.VLDSGAPIKIPVGPETLGR.I	[125-143]
FALSE	High	Master Protein	Q9ULV4	Coronin-1C [OS=Homo sapiens]	0	12	Human	5	5	5	474	53.2	7.08	5.31	5	cell organization and biogenesis;transport;developmental processes;signal transduction;other biological processes	plasma membrane;other membranes;cytoskeleton;other cytoplasmic organelle;other cell component	cytoskeletal activity;other molecular function	Pf00400, Pf08953, Pf16300	23603	CORO1C	A7MAP0; A7MAP1; B3KU12; hsa:23603; Q9NSK5; Q9ULV4	ENSG00000110880			0	High	1
	Checked	Confidence	Annotated Sequence	Modifications	Marked as	# Protein Groups	# Proteins	# PSMs	Master Protein Accessions	Positions in Master Proteins	Modifications in Master Proteins	# Missed Cleavages	Theo. MH+ [Da]	Found in Sample: [S1] Sample2_QE_Alana_21junio2024	Confidence (by Search Engine): Sequest HT	XCorr (by Search Engine): Sequest HT	Sequence in Protein	Positions in Proteins
	FALSE	High	[R].AIFLADGNVFTTGFSR.[M]		Human	1	3	1	Q9ULV4	Q9ULV4 [224-239]		0	1715.88	High	High	2	R.AIFLADGNVFTTGFSR.M	[224-239]
	FALSE	High	[K].NDQCYDDIR.[V]	1xCarbamidomethyl [C4]	Human	1	3	1	Q9ULV4	Q9ULV4 [20-28]		0	1198.48	High	High	1.6	K.NDQCYDDIR.V	[20-28]
	FALSE	Medium	[R].QLALWNPK.[N]		Human	1	3	1	Q9ULV4	Q9ULV4 [244-251]		0	969.552	Medium	Medium	1.35	R.QLALWNPK.N	[244-251]
	FALSE	Medium	[R].VGIVAWHPTAR.[N]		Human	1	3	1	Q9ULV4	Q9ULV4 [133-143]		0	1206.67	Medium	Medium	1.44	R.VGIVAWHPTAR.N	[133-143]
	FALSE	High	[R].VTWDSSFCAVNPR.[F]	1xCarbamidomethyl [C8]	Human	1	3	1	Q9ULV4	Q9ULV4 [32-44]		0	1538.71	High	High	1.71	R.VTWDSSFCAVNPR.F	[32-44]
FALSE	High	Master Protein	P78417	Glutathione S-transferase omega-1 [OS=Homo sapiens]	0	13	Human	3	6	3	241	27.5	6.6	8.5	3	other metabolic processes;signal transduction;other biological processes	cytosol;other cell component	other molecular function	Pf13409, Pf14497	9446	GSTO1	D3DRA3; F5H7H0; hsa:9446; P78417; Q5TA03; Q7Z3T2	ENSG00000148834	Myometrial relaxation and contraction pathways; Arsenic metabolism and reactive oxygen species generation; Metapathway biotransformation Phase I and II	Gene and protein expression by JAK-STAT signaling after Interleukin-12 stimulation; Glutathione conjugation; Vitamin C (ascorbate) metabolism; Methylation	7	High	1
	Checked	Confidence	Annotated Sequence	Modifications	Marked as	# Protein Groups	# Proteins	# PSMs	Master Protein Accessions	Positions in Master Proteins	Modifications in Master Proteins	# Missed Cleavages	Theo. MH+ [Da]	Found in Sample: [S1] Sample2_QE_Alana_21junio2024	Confidence (by Search Engine): Sequest HT	XCorr (by Search Engine): Sequest HT	Sequence in Protein	Positions in Proteins
	FALSE	High	[K].GSAPPGPVPEGSIR.[I]		Human	1	2	4	P78417	P78417 [12-25]		0	1320.69	High	High	2.44	K.GSAPPGPVPEGSIR.I	[12-25]
	FALSE	High	[K].MILELFSK.[V]	1xOxidation [M1]	Human	1	3	1	P78417	P78417 [115-122]		0	996.543	High	High	1.55	K.MILELFSK.V	[115-122]
	FALSE	High	[K].VPSLVGSFIR.[S]		Human	1	2	1	P78417	P78417 [123-132]		0	1074.63	High	High	1.59	K.VPSLVGSFIR.S	[123-132]
FALSE	High	Master Protein	P30041	Peroxiredoxin-6 [OS=Homo sapiens]	0.006	13	Human	3	3	3	224	25	6.38	0	3	other metabolic processes;stress response;other biological processes	non-structural extracellular;cytosol;mitochondrion;nucleus;other cytoplasmic organelle;other cell component	other molecular function	Pf00578, Pf10417	9588	PRDX6	A8JZY7; hsa:9588; P30041; P32077; Q5TAH4; Q5ZEZ8	ENSG00000117592	Nuclear receptors meta-pathway; NRF2 pathway; VEGFA-VEGFR2 signaling	Neutrophil degranulation; Detoxification of Reactive Oxygen Species	5	High	1
	Checked	Confidence	Annotated Sequence	Modifications	Marked as	# Protein Groups	# Proteins	# PSMs	Master Protein Accessions	Positions in Master Proteins	Modifications in Master Proteins	# Missed Cleavages	Theo. MH+ [Da]	Found in Sample: [S1] Sample2_QE_Alana_21junio2024	Confidence (by Search Engine): Sequest HT	XCorr (by Search Engine): Sequest HT	Sequence in Protein	Positions in Proteins
	FALSE	High	[R].DFTPVCTTELGR.[A]	1xCarbamidomethyl [C6]	Human	1	1	1	P30041	P30041 [42-53]		0	1395.66	High	High	1.46	R.DFTPVCTTELGR.A	[42-53]
	FALSE	High	[K].LSILYPATTGR.[N]		Human	1	1	1	P30041	P30041 [145-155]		0	1191.67	High	High	1.55	K.LSILYPATTGR.N	[145-155]
	FALSE	Medium	[R].NFDEILR.[V]		Human	1	1	1	P30041	P30041 [156-162]		0	906.468	Medium	Medium	1.38	R.NFDEILR.V	[156-162]
FALSE	High	Master Protein	P23381	Tryptophan--tRNA ligase, cytoplasmic [OS=Homo sapiens]	0	13	Human	4	5	4	471	53.1	6.23	9.98	4	protein metabolism;RNA metabolism OR transcription;other metabolic processes;developmental processes;other biological processes	cytosol;nucleus;other cell component	enzyme regulator activity;other molecular function	Pf00458, Pf00579	7453	WARS1	A6NGN1; A6NID3; hsa:7453; P23381; P78535; Q502Y0; Q53XB6; Q9UDI5; Q9UDL3	ENSG00000140105	Photodynamic therapy-induced unfolded protein response; Amino acid metabolism	Cytosolic tRNA aminoacylation	3	High	1
	Checked	Confidence	Annotated Sequence	Modifications	Marked as	# Protein Groups	# Proteins	# PSMs	Master Protein Accessions	Positions in Master Proteins	Modifications in Master Proteins	# Missed Cleavages	Theo. MH+ [Da]	Found in Sample: [S1] Sample2_QE_Alana_21junio2024	Confidence (by Search Engine): Sequest HT	XCorr (by Search Engine): Sequest HT	Sequence in Protein	Positions in Proteins
	FALSE	High	[R].DRTDIQCLIPCAIDQDPYFR.[M]	2xCarbamidomethyl [C7; C11]	Human	1	2	1	P23381	P23381 [299-318]		1	2496.16	High	High	2.29	R.DRTDIQCLIPCAIDQDPYFR.M	[299-318]
	FALSE	High	[K].GIDYDKLIVR.[F]		Human	1	2	1	P23381	P23381 [97-106]		1	1191.67	High	High	1.86	K.GIDYDKLIVR.F	[97-106]
	FALSE	High	[K].GIFGFTDSDCIGK.[I]	1xCarbamidomethyl [C10]	Human	1	2	2	P23381	P23381 [265-277]		0	1416.65	High	High	1.99	K.GIFGFTDSDCIGK.I	[265-277]
	FALSE	High	[K].MSASDPNSSIFLTDTAK.[Q]	1xOxidation [M1]	Human	1	2	1	P23381	P23381 [350-366]		0	1800.83	High	High	2.12	K.MSASDPNSSIFLTDTAK.Q	[350-366]
FALSE	High	Master Protein	P38606	V-type proton ATPase catalytic subunit A [OS=Homo sapiens]	0.006	13	Human	5	6	5	617	68.3	5.52	0	5	cell organization and biogenesis;other metabolic processes;transport;other biological processes	plasma membrane;other membranes;cytosol;ER/Golgi;nucleus;other cytoplasmic organelle;other cell component	transporter activity;other molecular function	Pf00006, Pf02874, Pf16886	523	ATP6V1A	B2RBR8; B7Z1R5; D3DN75; hsa:523; P38606; Q53YD9; Q96DY6; Q9UHY3	ENSG00000114573	Proximal tubule transport	Amino acids regulate mTORC1; ROS and RNS production in phagocytes; Insulin receptor recycling; Transferrin endocytosis and recycling; Ion channel transport	6	High	1
	Checked	Confidence	Annotated Sequence	Modifications	Marked as	# Protein Groups	# Proteins	# PSMs	Master Protein Accessions	Positions in Master Proteins	Modifications in Master Proteins	# Missed Cleavages	Theo. MH+ [Da]	Found in Sample: [S1] Sample2_QE_Alana_21junio2024	Confidence (by Search Engine): Sequest HT	XCorr (by Search Engine): Sequest HT	Sequence in Protein	Positions in Proteins
	FALSE	Medium	[R].GNEMSEVLR.[D]	1xOxidation [M4]	Human	1	2	1	P38606	P38606 [281-289]		0	1050.49	Medium	Medium	1.39	R.GNEMSEVLR.D	[281-289]
	FALSE	Medium	[R].LAEMPADSGYPAYLGAR.[L]	1xOxidation [M4]	Human	1	2	1	P38606	P38606 [365-381]		0	1797.85	Medium	Medium	1.44	R.LAEMPADSGYPAYLGAR.L	[365-381]
	FALSE	Medium	[K].IKSDYAQLLEDMQNAFR.[S]	1xOxidation [M12]	Human	1	2	2	P38606	P38606 [597-613]		1	2058	Medium	Medium	1.61	K.IKSDYAQLLEDMQNAFR.S	[597-613]
	FALSE	Medium	[R].TALVANTSNMPVAAR.[E]	1xOxidation [M10]	Human	1	2	1	P38606	P38606 [309-323]		0	1531.79	Medium	Medium	1.34	R.TALVANTSNMPVAAR.E	[309-323]
	FALSE	High	[R].VLDALFPCVQGGTTAIPGAFGCGK.[T]	2xCarbamidomethyl [C8; C22]	Human	1	2	1	P38606	P38606 [233-256]		0	2436.21	High	High	1.97	R.VLDALFPCVQGGTTAIPGAFGCGK.T	[233-256]
FALSE	High	Master Protein	P21333	Filamin-A [OS=Homo sapiens]	0	13	Human	23	25	23	2647	280.6	6.06	34.22	23	cell cycle OR cell proliferation;cell organization and biogenesis;protein metabolism;RNA metabolism OR transcription;other metabolic processes;stress response;transport;developmental processes;signal transduction;other biological processes	non-structural extracellular;plasma membrane;other membranes;cytosol;cytoskeleton;ER/Golgi;nucleus;other cell component	signal transduction activity or receptor binding;cytoskeletal activity;other molecular function	Pf00307, Pf00630	2316	FLNA	E9KL45; hsa:2316; P21333; Q5HY53; Q5HY55; Q8NF52	ENSG00000196924	Androgen receptor signaling pathway; Prolactin signaling pathway; Focal adhesion; Hypothesized pathways in pathogenesis of cardiovascular disease; MAPK signaling pathway; IL-4 signaling pathway; Ebola virus infection in host; Joubert syndrome; NPHP1 deletion syndrome	OAS antiviral response; Platelet degranulation ; RHO GTPases activate PAKs; GP1b-IX-V activation signalling; Cell-extracellular matrix interactions	14	High	1
	Checked	Confidence	Annotated Sequence	Modifications	Marked as	# Protein Groups	# Proteins	# PSMs	Master Protein Accessions	Positions in Master Proteins	Modifications in Master Proteins	# Missed Cleavages	Theo. MH+ [Da]	Found in Sample: [S1] Sample2_QE_Alana_21junio2024	Confidence (by Search Engine): Sequest HT	XCorr (by Search Engine): Sequest HT	Sequence in Protein	Positions in Proteins
	FALSE	Medium	[R].AEAGVPAEFSIWTR.[E]		Human	1	2	1	P21333	P21333 [2251-2264]		0	1533.77	Medium	Medium	1.31	R.AEAGVPAEFSIWTR.E	[2251-2264]
	FALSE	High	[K].AFGPGLQGGSAGSPAR.[F]		Human	1	2	1	P21333	P21333 [1072-1087]		0	1429.72	High	High	1.76	K.AFGPGLQGGSAGSPAR.F	[1072-1087]
	FALSE	Medium	[R].AGQSAAGAAPGGGVDTR.[D]		Human	1	2	1	P21333	P21333 [8-24]		0	1442.7	Medium	Medium	1.33	R.AGQSAAGAAPGGGVDTR.D	[8-24]
	FALSE	High	[K].CSGPGLER.[A]	1xCarbamidomethyl [C1]	Human	1	2	1	P21333	P21333 [1165-1172]		0	875.404	High	High	1.68	K.CSGPGLER.A	[1165-1172]
	FALSE	Medium	[K].DAGEGLLAVQITDPEGKPK.[K]		Human	1	2	1	P21333	P21333 [1574-1592]		0	1938.02	Medium	Medium	1.6	K.DAGEGLLAVQITDPEGKPK.K	[1574-1592]
	FALSE	High	[R].EAGAGGLAIAVEGPSK.[A]		Human	1	2	1	P21333	P21333 [2265-2280]		0	1426.75	High	High	1.95	R.EAGAGGLAIAVEGPSK.A	[2265-2280]
	FALSE	High	[R].EATTEFSVDAR.[A]		Human	1	2	1	P21333	P21333 [1273-1283]		0	1225.57	High	High	2.51	R.EATTEFSVDAR.A	[1273-1283]
	FALSE	High	[R].EGPYSISVLYGDEEVPR.[S]		Human	1	2	1	P21333	P21333 [1516-1532]		0	1909.92	High	High	1.52	R.EGPYSISVLYGDEEVPR.S	[1516-1532]
	FALSE	High	[R].GAGTGGLGLAVEGPSEAK.[M]		Human	1	2	1	P21333	P21333 [1382-1399]		0	1570.81	High	High	2.55	R.GAGTGGLGLAVEGPSEAK.M	[1382-1399]
	FALSE	High	[K].GLVEPVDVVDNADGTQTVNYVPSR.[E]		Human	1	2	1	P21333	P21333 [1492-1515]		0	2544.26	High	High	2.55	K.GLVEPVDVVDNADGTQTVNYVPSR.E	[1492-1515]
	FALSE	High	[K].KGEITGEVR.[M]		Human	1	2	1	P21333	P21333 [1801-1809]		1	988.542	High	High	1.95	K.KGEITGEVR.M	[1801-1809]
	FALSE	High	[K].LPQLPITNFSR.[D]		Human	1	2	1	P21333	P21333 [180-190]		0	1285.73	High	High	1.78	K.LPQLPITNFSR.D	[180-190]
	FALSE	Medium	[K].LQVEPAVDTSGVQCYGPGIEGQGVFR.[E]	1xCarbamidomethyl [C14]	Human	1	2	1	P21333	P21333 [1247-1272]		0	2763.34	Medium	Medium	1.69	K.LQVEPAVDTSGVQCYGPGIEGQGVFR.E	[1247-1272]
	FALSE	High	[K].IVGPSGAAVPCKVEPGLGADNSVVR.[F]	1xCarbamidomethyl [C11]	Human	1	2	1	P21333	P21333 [1008-1032]		1	2449.29	High	High	3.11	K.IVGPSGAAVPCKVEPGLGADNSVVR.F	[1008-1032]
	FALSE	Medium	[K].SPFEVYVDKSQGDASK.[V]		Human	1	2	1	P21333	P21333 [368-383]		1	1756.84	Medium	Medium	1.8	K.SPFEVYVDKSQGDASK.V	[368-383]
	FALSE	High	[K].SPFSVAVSPSLDLSK.[I]		Human	1	2	2	P21333	P21333 [959-973]		0	1533.82	High	High	1.91	K.SPFSVAVSPSLDLSK.I	[959-973]
	FALSE	High	[R].VANPSGNLTETYVQDR.[G]		Human	1	2	1	P21333	P21333 [1297-1312]		0	1763.86	High	High	1.69	R.VANPSGNLTETYVQDR.G	[1297-1312]
	FALSE	High	[K].VAQPTITDNKDGTVTVR.[Y]		Human	1	2	1	P21333	P21333 [1815-1831]		1	1814.96	High	High	1.95	K.VAQPTITDNKDGTVTVR.Y	[1815-1831]
	FALSE	High	[K].VEPGLGADNSVVR.[F]		Human	1	2	1	P21333	P21333 [1020-1032]		0	1312.69	High	High	2.52	K.VEPGLGADNSVVR.F	[1020-1032]
	FALSE	High	[K].VGTECGNQK.[V]	1xCarbamidomethyl [C5]	Human	1	2	1	P21333	P21333 [570-578]		0	992.447	High	High	1.62	K.VGTECGNQK.V	[570-578]
	FALSE	Medium	[K].VTAQGPGLEPSGNIANK.[T]		Human	1	2	1	P21333	P21333 [384-400]		0	1652.86	Medium	Medium	1.46	K.VTAQGPGLEPSGNIANK.T	[384-400]
	FALSE	High	[K].YGGDEIPFSPYR.[V]		Human	1	2	1	P21333	P21333 [1622-1633]		0	1400.65	High	High	1.61	K.YGGDEIPFSPYR.V	[1622-1633]
	FALSE	High	[K].YGGQPVPNFPSK.[L]		Human	1	2	2	P21333	P21333 [1235-1246]		0	1290.65	High	High	1.72	K.YGGQPVPNFPSK.L	[1235-1246]
FALSE	High	Master Protein	P68104	Elongation factor 1-alpha 1 [OS=Homo sapiens]	0	14	Human	3	3	3	462	50.1	9.01	7.97	3	protein metabolism;other metabolic processes;other biological processes	non-structural extracellular;plasma membrane;other membranes;cytosol;cytoskeleton;translational apparatus;nucleus;other cytoplasmic organelle;other cell component	nucleic acid binding activity;other molecular function	Pf00009, Pf03143, Pf03144	1915	EEF1A1	hsa:1915; P04719; P04720; P68104; Q6IQ15	ENSG00000156508	Translation factors; Fragile X syndrome; 2q37 copy number variation syndrome	Neutrophil degranulation; Chaperone Mediated Autophagy; Peptide chain elongation; SARS-CoV-1 modulates host translation machinery; Protein methylation; HSF1 activation	10	High	1
	Checked	Confidence	Annotated Sequence	Modifications	Marked as	# Protein Groups	# Proteins	# PSMs	Master Protein Accessions	Positions in Master Proteins	Modifications in Master Proteins	# Missed Cleavages	Theo. MH+ [Da]	Found in Sample: [S1] Sample2_QE_Alana_21junio2024	Confidence (by Search Engine): Sequest HT	XCorr (by Search Engine): Sequest HT	Sequence in Protein	Positions in Proteins
	FALSE	High	[K].IGGIGTVPVGR.[V]		Human	1	3	1	P68104	P68104 [256-266]		0	1025.61	High	High	1.84	K.IGGIGTVPVGR.V	[256-266]
	FALSE	High	[K].NMITGTSQADCAVLIVAAGVGEFEAGISK.[N]	1xCarbamidomethyl [C11]; 1xOxidation [M2]	Human	1	3	1	P68104	P68104 [101-129]		0	2925.43	High	High	3.45	K.NMITGTSQADCAVLIVAAGVGEFEAGISK.N	[101-129]
	FALSE	High	[R].VETGVLKPGMVVTFAPVNVTTEVK.[S]	1xOxidation [M10]	Human	1	2	1	P68104	P68104 [267-290]		0	2531.38	High	High	2.67	R.VETGVLKPGMVVTFAPVNVTTEVK.S	[267-290]
FALSE	High	Master Protein	Q13510	Acid ceramidase [OS=Homo sapiens]	0	14	Human	4	5	4	395	44.6	7.62	9.43	4	other metabolic processes;other biological processes	non-structural extracellular;nucleus;other cytoplasmic organelle;other cell component	other molecular function	Pf02275, Pf15508	427	ASAH1	E9PDS0; hsa:427; Q13510; Q6W898; Q96AS2	ENSG00000104763	Sphingolipid pathway; S1P receptor signal transduction; Sphingolipid metabolism: integrated pathway; Sphingolipid metabolism in senescence; Biosynthesis and turnover of 1-deoxy-sphingoid bases; Synthesis of ceramides and 1-deoxyceramides	Neutrophil degranulation; Glycosphingolipid catabolism	8	High	1
	Checked	Confidence	Annotated Sequence	Modifications	Marked as	# Protein Groups	# Proteins	# PSMs	Master Protein Accessions	Positions in Master Proteins	Modifications in Master Proteins	# Missed Cleavages	Theo. MH+ [Da]	Found in Sample: [S1] Sample2_QE_Alana_21junio2024	Confidence (by Search Engine): Sequest HT	XCorr (by Search Engine): Sequest HT	Sequence in Protein	Positions in Proteins
	FALSE	High	[K].ESLDVYELDAK.[Q]		Human	1	3	1	Q13510	Q13510 [300-310]		0	1281.62	High	High	1.82	K.ESLDVYELDAK.Q	[300-310]
	FALSE	High	[K].GQFETYLR.[D]		Human	1	3	2	Q13510	Q13510 [379-386]		0	1013.51	High	High	1.79	K.GQFETYLR.D	[379-386]
	FALSE	High	[K].LTVYTTLIDVTK.[G]		Human	1	3	1	Q13510	Q13510 [367-378]		0	1366.78	High	High	1.69	K.LTVYTTLIDVTK.G	[367-378]
	FALSE	High	[R].TSQENISFETMYDVLSTKPVLNK.[L]	1xOxidation [M11]	Human	1	3	1	Q13510	Q13510 [344-366]		0	2660.31	High	High	2.43	R.TSQENISFETMYDVLSTKPVLNK.L	[344-366]
FALSE	High	Master Protein	P61158	Actin-related protein 3 [OS=Homo sapiens]	0	14	Human	5	7	5	418	47.3	5.88	7.57	5	cell cycle OR cell proliferation;cell organization and biogenesis;stress response;other biological processes	cytosol;cytoskeleton;nucleus;other cell component	cytoskeletal activity;other molecular function	Pf00022	10096	ACTR3	hsa:10096; P32391; P61158; Q53QM2	ENSG00000115091	Physico-chemical features and toxicity-associated pathways	Clathrin-mediated endocytosis; Regulation of actin dynamics for phagocytic cup formation; FCGR3A-mediated phagocytosis; RHO GTPases Activate WASPs and WAVEs; EPHB-mediated forward signaling	6	High	1
	Checked	Confidence	Annotated Sequence	Modifications	Marked as	# Protein Groups	# Proteins	# PSMs	Master Protein Accessions	Positions in Master Proteins	Modifications in Master Proteins	# Missed Cleavages	Theo. MH+ [Da]	Found in Sample: [S1] Sample2_QE_Alana_21junio2024	Confidence (by Search Engine): Sequest HT	XCorr (by Search Engine): Sequest HT	Sequence in Protein	Positions in Proteins
	FALSE	High	[R].DITYFIQQLLR.[ED]		Human	1	5	1	P61158	P61158 [199-209]		0	1409.78	High	High	2.29	R.DITYFIQQLLR.D	[199-209]
	FALSE	Medium	[R].DREVGIPPEQSLETAK.[A]		Human	1	1	2	P61158	P61158 [210-225]		1	1768.91	Medium	Medium	1.76	R.DREVGIPPEQSLETAK.A	[210-225]
	FALSE	High	[K].EFSIDVGYER.[F]		Human	1	1	1	P61158	P61158 [266-275]		0	1214.57	High	High	1.7	K.EFSIDVGYER.F	[266-275]
	FALSE	High	[R].LPACVVDCGTGYTK.[L]	2xCarbamidomethyl [C4; C8]	Human	1	1	1	P61158	P61158 [5-18]		0	1540.71	High	High	1.8	R.LPACVVDCGTGYTK.L	[5-18]
	FALSE	High	[RK].LSEELSGGR.[IL]		Human	1	3	2	P61158	P61158 [349-357]		0	947.479	High	High	1.79	K.LSEELSGGR.L	[349-357]
FALSE	High	Master Protein	P06396	Gelsolin [OS=Homo sapiens]	0	14	Human	9	10	9	782	85.6	6.28	7.73	9	cell organization and biogenesis;protein metabolism;other metabolic processes;stress response;transport;developmental processes;other biological processes	non-structural extracellular;plasma membrane;other membranes;cytosol;cytoskeleton;other cell component	cytoskeletal activity;other molecular function	Pf00626	2934	GSN	A2A418; A8MUD1; A8MYN7; B7Z373; B7Z5V1; F5H1A8; hsa:2934; P06396; Q5T0I2; Q8WVV7	ENSG00000148180	Ebola virus infection in host; Regulation of actin cytoskeleton	Neutrophil degranulation; Amyloid fiber formation; Sensory processing of sound by outer hair cells of the cochlea; Caspase-mediated cleavage of cytoskeletal proteins	6	High	1
	Checked	Confidence	Annotated Sequence	Modifications	Marked as	# Protein Groups	# Proteins	# PSMs	Master Protein Accessions	Positions in Master Proteins	Modifications in Master Proteins	# Missed Cleavages	Theo. MH+ [Da]	Found in Sample: [S1] Sample2_QE_Alana_21junio2024	Confidence (by Search Engine): Sequest HT	XCorr (by Search Engine): Sequest HT	Sequence in Protein	Positions in Proteins
	FALSE	High	[K].AGALNSNDAFVLK.[T]		Human	1	4	1	P06396	P06396 [585-597]		0	1319.7	High	High	1.88	K.AGALNSNDAFVLK.T	[585-597]
	FALSE	High	[K].AGKEPGLQIWR.[V]		Human	1	4	1	P06396	P06396 [62-72]		1	1254.7	High	High	1.99	K.AGKEPGLQIWR.V	[62-72]
	FALSE	Medium	[R].AQPVQVAEGSEPDGFWEALGGK.[A]		Human	1	4	1	P06396	P06396 [627-648]		0	2272.09	Medium	Medium	1.66	R.AQPVQVAEGSEPDGFWEALGGK.A	[627-648]
	FALSE	Medium	[K].DSQEEEKTEALTSAK.[R]		Human	1	4	1	P06396	P06396 [714-728]		1	1665.78	Medium	Medium	1.57	K.DSQEEEKTEALTSAK.R	[714-728]
	FALSE	High	[K].GIRDNER.[S]		Human	1	4	1	P06396	P06396 [246-252]		1	859.438	High	High	2.15	K.GIRDNER.S	[246-252]
	FALSE	High	[K].HVVPNEVVVQR.[L]		Human	1	4	2	P06396	P06396 [178-188]		0	1275.72	High	High	1.99	K.HVVPNEVVVQR.L	[178-188]
	FALSE	High	[K].QTQVSVLPEGGETPLFK.[Q]		Human	1	4	1	P06396	P06396 [374-390]		0	1829.96	High	High	1.59	K.QTQVSVLPEGGETPLFK.Q	[374-390]
	FALSE	High	[R].RTPITVVK.[Q]		Human	1	4	1	P06396	P06396 [741-748]		1	913.583	High	High	1.53	R.RTPITVVK.Q	[741-748]
	FALSE	High	[K].TGAQELLR.[V]		Human	1	4	1	P06396	P06396 [616-623]		0	887.495	High	High	1.71	K.TGAQELLR.V	[616-623]
FALSE	High	Master Protein	P01023	Alpha-2-macroglobulin [OS=Homo sapiens]	0	14	Human	17	23	17	1474	163.2	6.46	26.23	17	stress response;developmental processes;other biological processes	non-structural extracellular;other cell component	signal transduction activity or receptor binding;enzyme regulator activity;other molecular function	Pf00207, Pf01835, Pf07677, Pf07678, Pf07703, Pf17789, Pf17791	2	A2M	hsa:2; P01023; Q13677; Q59F47; Q5QTS0; Q68DN2; Q6PIY3; Q6PN97	ENSG00000175899	Complement system; Dengue-2 interactions with complement and coagulation cascades; Complement and coagulation cascades	Degradation of the extracellular matrix; Platelet degranulation ; HDL assembly; Intrinsic Pathway of Fibrin Clot Formation	7	High	1
	Checked	Confidence	Annotated Sequence	Modifications	Marked as	# Protein Groups	# Proteins	# PSMs	Master Protein Accessions	Positions in Master Proteins	Modifications in Master Proteins	# Missed Cleavages	Theo. MH+ [Da]	Found in Sample: [S1] Sample2_QE_Alana_21junio2024	Confidence (by Search Engine): Sequest HT	XCorr (by Search Engine): Sequest HT	Sequence in Protein	Positions in Proteins
	FALSE	High	[K].AAQVTIQSSGTFSSK.[F]		Human	1	1	1	P01023	P01023 [1275-1289]		0	1511.77	High	High	1.63	K.AAQVTIQSSGTFSSK.F	[1275-1289]
	FALSE	High	[K].AIGYLNTGYQR.[Q]		Human	1	1	1	P01023	P01023 [1004-1014]		0	1255.64	High	High	2.13	K.AIGYLNTGYQR.Q	[1004-1014]
	FALSE	High	[K].ALLAYAFALAGNQDK.[R]		Human	1	1	1	P01023	P01023 [1148-1162]		0	1565.83	High	High	1.97	K.ALLAYAFALAGNQDK.R	[1148-1162]
	FALSE	Medium	[K].DTVIKPLLVEPEGLEK.[E]		Human	1	1	1	P01023	P01023 [897-912]		0	1780.01	Medium	Medium	1.44	K.DTVIKPLLVEPEGLEK.E	[897-912]
	FALSE	High	[R].IAQWQSFQLEGGLK.[Q]		Human	1	1	3	P01023	P01023 [175-188]		0	1604.84	High	High	2.89	R.IAQWQSFQLEGGLK.Q	[175-188]
	FALSE	Medium	[R].LLLQQVSLPELPGEYSMK.[V]	1xOxidation [M17]	Human	1	1	1	P01023	P01023 [1298-1315]		0	2061.09	Medium	Medium	1.78	R.LLLQQVSLPELPGEYSMK.V	[1298-1315]
	FALSE	Medium	[R].LLIYAVLPTGDVIGDSAK.[Y]		Human	1	1	1	P01023	P01023 [540-557]		0	1845.04	Medium	Medium	1.33	R.LLIYAVLPTGDVIGDSAK.Y	[540-557]
	FALSE	High	[K].LPPNVVEESAR.[A]		Human	1	1	2	P01023	P01023 [935-945]		0	1210.64	High	High	2.06	K.LPPNVVEESAR.A	[935-945]
	FALSE	Medium	[K].MVSGFIPLKPTVK.[M]	1xOxidation [M1]	Human	1	3	1	P01023	P01023 [1385-1397]		0	1432.82	Medium	Medium	1.53	K.MVSGFIPLKPTVK.M	[1385-1397]
	FALSE	High	[K].NEDSLVFVQTDK.[S]		Human	1	1	1	P01023	P01023 [124-135]		0	1394.68	High	High	2.05	K.NEDSLVFVQTDK.S	[124-135]
	FALSE	High	[R].QGIPFFGQVR.[L]		Human	1	1	1	P01023	P01023 [361-370]		0	1148.62	High	High	2.06	R.QGIPFFGQVR.L	[361-370]
	FALSE	High	[R].QSSEITR.[T]		Human	1	1	2	P01023	P01023 [339-345]		0	820.416	High	High	1.79	R.QSSEITR.T	[339-345]
	FALSE	Medium	[K].RKEYEMK.[LR]	1xOxidation [M6]	Human	1	2	1	P01023	P01023 [313-319]		2	999.493	Medium	Medium	1.34	K.RKEYEMK.L	[313-319]
	FALSE	High	[K].SDIAPVAR.[L]		Human	1	1	2	P01023	P01023 [532-539]		0	828.457	High	High	2.01	K.SDIAPVAR.L	[532-539]
	FALSE	Medium	[R].SSGSLLNNAIK.[G]		Human	1	3	1	P01023	P01023 [1082-1092]		0	1103.61	Medium	Medium	1.4	R.SSGSLLNNAIK.G	[1082-1092]
	FALSE	Medium	[R].VGFYESDVMGR.[G]	1xOxidation [M9]	Human	1	1	1	P01023	P01023 [705-715]		0	1275.57	Medium	Medium	1.33	R.VGFYESDVMGR.G	[705-715]
	FALSE	High	[R].VTAAPQSVCALR.[A]	1xCarbamidomethyl [C9]	Human	1	1	2	P01023	P01023 [587-598]		0	1272.67	High	High	2.48	R.VTAAPQSVCALR.A	[587-598]
FALSE	High	Master Protein	P40925	Malate dehydrogenase, cytoplasmic [OS=Homo sapiens]	0.006	15	Human	4	5	4	334	36.4	7.36	2	4	other metabolic processes	cytosol;cytoskeleton;other cell component	other molecular function	Pf00056, Pf02866	4190	MDH1	B2R5V5; B4DUN2; B7Z3I7; F5H098; hsa:4190; P40925; Q6I9V0	ENSG00000014641	Sterol regulatory element-binding proteins (SREBP) signaling; TCA cycle and deficiency of pyruvate dehydrogenase complex (PDHc); Amino acid metabolism; Clear cell renal cell carcinoma pathways; NAD metabolism in oncogene-induced senescence and mitochondrial dysfunction-associated senescence; TCA cycle in senescence; Glycolysis and gluconeogenesis; Metabolic Epileptic Disorders; HDAC6 interactions…	Gluconeogenesis	10	High	1
	Checked	Confidence	Annotated Sequence	Modifications	Marked as	# Protein Groups	# Proteins	# PSMs	Master Protein Accessions	Positions in Master Proteins	Modifications in Master Proteins	# Missed Cleavages	Theo. MH+ [Da]	Found in Sample: [S1] Sample2_QE_Alana_21junio2024	Confidence (by Search Engine): Sequest HT	XCorr (by Search Engine): Sequest HT	Sequence in Protein	Positions in Proteins
	FALSE	High	[K].FVEGLPINDFSR.[E]		Human	1	3	2	P40925	P40925 [299-310]		0	1393.71	High	High	2	K.FVEGLPINDFSR.E	[299-310]
	FALSE	High	[K].GEFVTTVQQR.[G]		Human	1	3	1	P40925	P40925 [221-230]		0	1164.6	High	High	1.51	K.GEFVTTVQQR.G	[221-230]
	FALSE	High	[R].KLSSAMSAAK.[A]	1xOxidation [M6]	Human	1	3	1	P40925	P40925 [239-248]		1	1009.53	High	High	1.58	R.KLSSAMSAAK.A	[239-248]
	FALSE	Medium	[K].VIVVGNPANTNCLTASK.[S]	1xCarbamidomethyl [C12]	Human	1	3	1	P40925	P40925 [126-142]		0	1757.92	Medium	Medium	1.39	K.VIVVGNPANTNCLTASK.S	[126-142]
FALSE	High	Master Protein	P00738	Haptoglobin [OS=Homo sapiens]	0.006	15	Human	5	6	5	406	45.2	6.58	2.02	5	stress response;other biological processes	non-structural extracellular;other cell component	other molecular function	Pf00089	3240	HP	B0AZL5; hsa:3240; P00737; P00738; Q0VAC4; Q0VAC5; Q2PP15; Q3B7J0; Q6LBY9; Q9UC67	ENSG00000257017	Network map of SARS-CoV-2 signaling pathway	Neutrophil degranulation; Scavenging of heme from plasma	3	High	1
	Checked	Confidence	Annotated Sequence	Modifications	Marked as	# Protein Groups	# Proteins	# PSMs	Master Protein Accessions	Positions in Master Proteins	Modifications in Master Proteins	# Missed Cleavages	Theo. MH+ [Da]	Found in Sample: [S1] Sample2_QE_Alana_21junio2024	Confidence (by Search Engine): Sequest HT	XCorr (by Search Engine): Sequest HT	Sequence in Protein	Positions in Proteins
	FALSE	Medium	[K].DIAPTLTLYVGKK.[Q]		Human	1	4	1	P00738	P00738 [216-228]		1	1418.83	Medium	Medium	1.5	K.DIAPTLTLYVGKK.Q	[216-228]
	FALSE	High	[K].LRTEGDGVYTLNNEK.[Q]		Human	1	2	1	P00738	P00738 [117-131]		1	1708.85	High	High	2.02	K.LRTEGDGVYTLNNEK.Q	[117-131]
	FALSE	High	[K].SCAVAEYGVYVK.[V]	1xCarbamidomethyl [C2]	Human	1	4	2	P00738	P00738 [380-391]		0	1345.65	High	High	1.49	K.SCAVAEYGVYVK.V	[380-391]
	FALSE	Medium	[R].VGYVSGWGR.[N]		Human	1	2	1	P00738	P00738 [278-286]		0	980.495	Medium	Medium	1.27	R.VGYVSGWGR.N	[278-286]
	FALSE	Medium	[K].VTSIQDWVQK.[T]		Human	1	2	1	P00738	P00738 [392-401]		0	1203.64	Medium	Medium	1.42	K.VTSIQDWVQK.T	[392-401]
FALSE	High	Master Protein	P11413	Glucose-6-phosphate 1-dehydrogenase [OS=Homo sapiens]	0	15	Human	6	7	6	515	59.2	6.84	5.61	6	other metabolic processes;stress response;other biological processes	plasma membrane;other membranes;cytosol;cytoskeleton;other cell component	other molecular function	Pf00479, Pf02781	2539	G6PD	D3DWX9; hsa:2539; P11413; Q16000; Q16765; Q8IU70; Q8IU88; Q8IUA6; Q96PQ2	ENSG00000160211	Glutathione metabolism; Pentose phosphate metabolism; Cori cycle; Vitamin D receptor pathway; Nuclear receptors meta-pathway; NRF2 pathway; ATM signaling in development and disease ; Metabolic reprogramming in colon cancer; Vitamin D-sensitive calcium signaling in depression; Pentose phosphate pathway in senescent cells; NAD metabolism in oncogene-induced senescence and mitochondrial dysfunction-…	TP53 Regulates Metabolic Genes; NFE2L2 regulates pentose phosphate pathway genes; Pentose phosphate pathway	16	High	1
	Checked	Confidence	Annotated Sequence	Modifications	Marked as	# Protein Groups	# Proteins	# PSMs	Master Protein Accessions	Positions in Master Proteins	Modifications in Master Proteins	# Missed Cleavages	Theo. MH+ [Da]	Found in Sample: [S1] Sample2_QE_Alana_21junio2024	Confidence (by Search Engine): Sequest HT	XCorr (by Search Engine): Sequest HT	Sequence in Protein	Positions in Proteins
	FALSE	High	[R].DGLLPENTFIVGYAR.[S]		Human	1	3	1	P11413	P11413 [58-72]		0	1664.86	High	High	3.13	R.DGLLPENTFIVGYAR.S	[58-72]
	FALSE	High	[K].KPGMFFNPEESELDLTYGNR.[Y]	1xOxidation [M4]	Human	1	3	1	P11413	P11413 [408-427]		0	2360.09	High	High	2.47	K.KPGMFFNPEESELDLTYGNR.Y	[408-427]
	FALSE	High	[R].IFGPIWNR.[D]		Human	1	3	2	P11413	P11413 [220-227]		0	1002.55	High	High	1.5	R.IFGPIWNR.D	[220-227]
	FALSE	Medium	[K].LPDAYER.[L]		Human	1	3	1	P11413	P11413 [433-439]		0	863.426	Medium	Medium	1.39	K.LPDAYER.L	[433-439]
	FALSE	Medium	[R].NSYVAGQYDDAASYQR.[L]		Human	1	3	1	P11413	P11413 [105-120]		0	1807.79	Medium	Medium	1.33	R.NSYVAGQYDDAASYQR.L	[105-120]
	FALSE	High	[R].VGFQYEGTYK.[W]		Human	1	3	1	P11413	P11413 [499-508]		0	1191.57	High	High	1.53	R.VGFQYEGTYK.W	[499-508]
FALSE	High	Master Protein	P25705	ATP synthase subunit alpha, mitochondrial [OS=Homo sapiens]	0	15	Human	7	10	7	553	59.7	9.13	8.57	7	other metabolic processes;transport;other biological processes	plasma membrane;other membranes;mitochondrion;other cell component	signal transduction activity or receptor binding;transporter activity;other molecular function	Pf00006, Pf00306, Pf02874	498	ATP5F1A	A8K092; B4DY56; hsa:498; K7ENP3; P25705; Q53XX6; Q8IXV2; Q96FB4; Q96HW2; Q96IR6; Q9BTV8	ENSG00000152234	Electron transport chain: OXPHOS system in mitochondria; 7q11.23 copy number variation syndrome; Oxidative phosphorylation	Mitochondrial protein degradation; Mitochondrial protein import; Cristae formation; Formation of ATP by chemiosmotic coupling	7	High	1
	Checked	Confidence	Annotated Sequence	Modifications	Marked as	# Protein Groups	# Proteins	# PSMs	Master Protein Accessions	Positions in Master Proteins	Modifications in Master Proteins	# Missed Cleavages	Theo. MH+ [Da]	Found in Sample: [S1] Sample2_QE_Alana_21junio2024	Confidence (by Search Engine): Sequest HT	XCorr (by Search Engine): Sequest HT	Sequence in Protein	Positions in Proteins
	FALSE	High	[K].AVDSLVPIGR.[G]		Human	1	3	2	P25705	P25705 [195-204]		0	1026.59	High	High	1.67	K.AVDSLVPIGR.G	[195-204]
	FALSE	Medium	[R].ELIIGDR.[Q]		Human	1	3	1	P25705	P25705 [208-214]		0	815.462	Medium	Medium	1.42	R.ELIIGDR.Q	[208-214]
	FALSE	Medium	[R].QMSLLLR.[R]	1xOxidation [M2]	Human	1	3	1	P25705	P25705 [323-329]		0	876.497	Medium	Medium	1.44	R.QMSLLLR.R	[323-329]
	FALSE	Medium	[K].QVAGTMKLELAQYR.[E]	1xOxidation [M6]	Human	1	3	1	P25705	P25705 [428-441]		1	1623.85	Medium	Medium	1.8	K.QVAGTMKLELAQYR.E	[428-441]
	FALSE	High	[R].TGAIVDVPVGEELLGR.[V]		Human	1	2	3	P25705	P25705 [134-149]		0	1624.89	High	High	3.21	R.TGAIVDVPVGEELLGR.V	[134-149]
	FALSE	Medium	[K].TGTAEMSSILEER.[I]	1xOxidation [M6]	Human	1	2	1	P25705	P25705 [46-58]		0	1439.67	Medium	Medium	1.41	K.TGTAEMSSILEER.I	[46-58]
	FALSE	Medium	[R].VVDALGNAIDGKGPIGSK.[T]		Human	1	2	1	P25705	P25705 [150-167]		1	1710.94	Medium	Medium	1.47	R.VVDALGNAIDGKGPIGSK.T	[150-167]
FALSE	High	Master Protein	P08758	Annexin A5 [OS=Homo sapiens]	0	16	Human	3	4	3	320	35.9	5.05	8.93	3	stress response;signal transduction;other biological processes	non-structural extracellular;plasma membrane;other membranes;cytosol;other cell component	enzyme regulator activity;other molecular function	Pf00191	308	ANXA5	D3DNW7; hsa:308; P08758; Q6FHB3; Q6FI16; Q8WV69; Q9UDH9	ENSG00000164111	Apoptosis-related network due to altered Notch3 in ovarian cancer; Interactions between LOXL4 and oxidative stress pathway; Prostaglandin synthesis and regulation	Platelet degranulation	4	High	1
	Checked	Confidence	Annotated Sequence	Modifications	Marked as	# Protein Groups	# Proteins	# PSMs	Master Protein Accessions	Positions in Master Proteins	Modifications in Master Proteins	# Missed Cleavages	Theo. MH+ [Da]	Found in Sample: [S1] Sample2_QE_Alana_21junio2024	Confidence (by Search Engine): Sequest HT	XCorr (by Search Engine): Sequest HT	Sequence in Protein	Positions in Proteins
	FALSE	High	[K].GLGTDEESILTLLTSR.[S]		Human	1	1	2	P08758	P08758 [30-45]		0	1704.9	High	High	3.06	K.GLGTDEESILTLLTSR.S	[30-45]
	FALSE	High	[K].QVYEEEYGSSLEDDVVGDTSGYYQR.[M]		Human	1	1	1	P08758	P08758 [127-151]		0	2888.24	High	High	2.01	K.QVYEEEYGSSLEDDVVGDTSGYYQR.M	[127-151]
	FALSE	High	[K].VLTEIIASR.[T]		Human	1	1	1	P08758	P08758 [109-117]		0	1001.6	High	High	1.64	K.VLTEIIASR.T	[109-117]
FALSE	High	Master Protein	P23284	Peptidyl-prolyl cis-trans isomerase B [OS=Homo sapiens]	0.004	16	Human	3	4	3	216	23.7	9.41	2.35	3	protein metabolism;other metabolic processes;developmental processes;other biological processes	cytosol;ER/Golgi;nucleus;other cell component	other molecular function	Pf00160	5479	PPIB	A8K534; hsa:5479; P23284; Q6IBH5; Q9BVK5	ENSG00000166794	Prolactin signaling pathway; Type I collagen synthesis in the context of osteogenesis imperfecta	Collagen biosynthesis and modifying enzymes; SARS-CoV-1 activates/modulates innate immune responses	4	High	1
	Checked	Confidence	Annotated Sequence	Modifications	Marked as	# Protein Groups	# Proteins	# PSMs	Master Protein Accessions	Positions in Master Proteins	Modifications in Master Proteins	# Missed Cleavages	Theo. MH+ [Da]	Found in Sample: [S1] Sample2_QE_Alana_21junio2024	Confidence (by Search Engine): Sequest HT	XCorr (by Search Engine): Sequest HT	Sequence in Protein	Positions in Proteins
	FALSE	High	[R].DKPLKDVIIADCGK.[I]	1xCarbamidomethyl [C12]	Human	1	1	1	P23284	P23284 [191-204]		1	1571.85	High	High	1.93	R.DKPLKDVIIADCGK.I	[191-204]
	FALSE	High	[R].IGDEDVGR.[V]		Human	1	1	2	P23284	P23284 [52-59]		0	860.411	High	High	1.57	R.IGDEDVGR.V	[52-59]
	FALSE	High	[K].TVDNFVALATGEK.[G]		Human	1	1	1	P23284	P23284 [72-84]		0	1364.71	High	High	2.35	K.TVDNFVALATGEK.G	[72-84]
FALSE	High	Master Protein	P13686	Tartrate-resistant acid phosphatase type 5 [OS=Homo sapiens]	0	16	Human	4	8	4	325	36.6	8.7	14.83	4	other metabolic processes;stress response;developmental processes;other biological processes	other membranes;cytosol;other cytoplasmic organelle	other molecular function	Pf00149	54	ACP5	A8K3V2; hsa:54; P13686; Q2TAB1; Q6IAS6; Q9UCJ5; Q9UCJ6; Q9UCJ7	ENSG00000102575	Osteoclast signaling; RANKL/RANK signaling pathway	Vitamin B2 (riboflavin) metabolism	3	High	1
	Checked	Confidence	Annotated Sequence	Modifications	Marked as	# Protein Groups	# Proteins	# PSMs	Master Protein Accessions	Positions in Master Proteins	Modifications in Master Proteins	# Missed Cleavages	Theo. MH+ [Da]	Found in Sample: [S1] Sample2_QE_Alana_21junio2024	Confidence (by Search Engine): Sequest HT	XCorr (by Search Engine): Sequest HT	Sequence in Protein	Positions in Proteins
	FALSE	Medium	[K].EMTVTYIEASGK.[S]	1xOxidation [M2]	Human	1	1	1	P13686	P13686 [301-312]		0	1344.64	Medium	Medium	1.3	K.EMTVTYIEASGK.S	[301-312]
	FALSE	High	[R].FQETFEDVFSDR.[S]		Human	1	1	5	P13686	P13686 [86-97]		0	1519.67	High	High	3.19	R.FQETFEDVFSDR.S	[86-97]
	FALSE	High	[R].FVAVGDWGGVPNAPFHTAR.[E]		Human	1	1	1	P13686	P13686 [28-46]		0	1998	High	High	2.17	R.FVAVGDWGGVPNAPFHTAR.E	[28-46]
	FALSE	High	[R].WNFPSPFYR.[L]		Human	1	1	1	P13686	P13686 [130-138]		0	1213.58	High	High	1.5	R.WNFPSPFYR.L	[130-138]
FALSE	High	Master Protein	P04406	Glyceraldehyde-3-phosphate dehydrogenase [OS=Homo sapiens]	0	16	Human	4	6	4	335	36	8.46	10.75	4	cell organization and biogenesis;protein metabolism;other metabolic processes;stress response;other biological processes	plasma membrane;other membranes;cytosol;cytoskeleton;nucleus;other cell component	enzyme regulator activity;cytoskeletal activity;other molecular function	Pf00044, Pf02800	2597	GAPDH	E7EUT4; hsa:2597; P00354; P04406; Q53X65	ENSG00000111640	Cori cycle; Alzheimer's disease and miRNA effects; HIF1A and PPARG regulation of glycolysis; VEGFA-VEGFR2 signaling; Clear cell renal cell carcinoma pathways; Metabolic reprogramming in colon cancer; Aerobic glycolysis; 7q11.23 copy number variation syndrome; Glycolysis in senescence; Alzheimer's disease; Sildenafil treatment; Glycolysis and gluconeogenesis; Metabolic Epileptic Disorders; Sudden …	Glycolysis; Gluconeogenesis	16	High	1
	Checked	Confidence	Annotated Sequence	Modifications	Marked as	# Protein Groups	# Proteins	# PSMs	Master Protein Accessions	Positions in Master Proteins	Modifications in Master Proteins	# Missed Cleavages	Theo. MH+ [Da]	Found in Sample: [S1] Sample2_QE_Alana_21junio2024	Confidence (by Search Engine): Sequest HT	XCorr (by Search Engine): Sequest HT	Sequence in Protein	Positions in Proteins
	FALSE	High	[R].GALQNIIPASTGAAK.[A]		Human	1	2	3	P04406	P04406 [201-215]		0	1411.79	High	High	2.63	R.GALQNIIPASTGAAK.A	[201-215]
	FALSE	High	[K].LVINGNPITIFQERDPSK.[I]		Human	1	2	1	P04406	P04406 [67-84]		1	2041.11	High	High	2.24	K.LVINGNPITIFQERDPSK.I	[67-84]
	FALSE	High	[K].QASEGPLK.[G]		Human	1	2	1	P04406	P04406 [264-271]		0	829.441	High	High	1.5	K.QASEGPLK.G	[264-271]
	FALSE	High	[R].VPTANVSVVDLTCR.[L]	1xCarbamidomethyl [C13]	Human	1	2	1	P04406	P04406 [235-248]		0	1530.79	High	High	1.62	R.VPTANVSVVDLTCR.L	[235-248]
FALSE	High	Master Protein	P17931	Galectin-3 [OS=Homo sapiens]	0	16	Human	4	9	4	250	26.1	8.56	4.49	4	RNA metabolism OR transcription;other metabolic processes;stress response;signal transduction;other biological processes	plasma membrane;other membranes;cytosol;mitochondrion;nucleus;other cell component	signal transduction activity or receptor binding;enzyme regulator activity;other molecular function	Pf00337	3958	LGALS3	B2RC38; hsa:3958; P17931; Q16005; Q6IBA7; Q96J47	ENSG00000131981	AGE/RAGE pathway; Spinal cord injury; 2q13 copy number variation syndrome; Immune infiltration in pancreatic cancer	Neutrophil degranulation; RUNX1 regulates transcription of genes involved in differentiation of myeloid cells; Advanced glycosylation endproduct receptor signaling; RUNX2 regulates genes involved in differentiation of myeloid cells	8	High	1
	Checked	Confidence	Annotated Sequence	Modifications	Marked as	# Protein Groups	# Proteins	# PSMs	Master Protein Accessions	Positions in Master Proteins	Modifications in Master Proteins	# Missed Cleavages	Theo. MH+ [Da]	Found in Sample: [S1] Sample2_QE_Alana_21junio2024	Confidence (by Search Engine): Sequest HT	XCorr (by Search Engine): Sequest HT	Sequence in Protein	Positions in Proteins
	FALSE	Medium	[R].GNDVAFHFNPR.[F]		Human	1	1	1	P17931	P17931 [152-162]		0	1273.61	Medium	Medium	1.44	R.GNDVAFHFNPR.F	[152-162]
	FALSE	Medium	[R].IALDFQR.[G]		Human	1	1	1	P17931	P17931 [145-151]		0	862.478	Medium	Medium	1.3	R.IALDFQR.G	[145-151]
	FALSE	High	[R].MLITILGTVKPNANR.[I]	1xOxidation [M1]	Human	1	1	4	P17931	P17931 [130-144]		0	1656.95	High	High	2.35	R.MLITILGTVKPNANR.I	[130-144]
	FALSE	High	[R].VIVCNTK.[L]	1xCarbamidomethyl [C4]	Human	1	1	3	P17931	P17931 [170-176]		0	833.455	High	High	1.47	R.VIVCNTK.L	[170-176]
FALSE	High	Master Protein	P01876-1	Isoform 1 of Immunoglobulin heavy constant alpha 1 [OS=Homo sapiens]	0	16	Human	5	7	5	353	37.6	6.51	12.98	5						IGHA1	P01876-1				0	High	1
	Checked	Confidence	Annotated Sequence	Modifications	Marked as	# Protein Groups	# Proteins	# PSMs	Master Protein Accessions	Positions in Master Proteins	Modifications in Master Proteins	# Missed Cleavages	Theo. MH+ [Da]	Found in Sample: [S1] Sample2_QE_Alana_21junio2024	Confidence (by Search Engine): Sequest HT	XCorr (by Search Engine): Sequest HT	Sequence in Protein	Positions in Proteins
	FALSE	High	[R].QEPSQGTTTFAVTSILR.[V]		Human	1	2	1	P01876-1	P01876-1 [283-299]		0	1835.95	High	High	3.11	R.QEPSQGTTTFAVTSILR.V	[283-299]
	FALSE	High	[K].SAVQGPPER.[D]		Human	1	4	3	P01876-1	P01876-1 [169-177]		0	940.485	High	High	2.31	K.SAVQGPPER.D	[169-177]
	FALSE	Medium	[K].TFTCTAAYPESK.[T]	1xCarbamidomethyl [C4]	Human	1	2	1	P01876-1	P01876-1 [201-212]		0	1375.62	Medium	Medium	1.33	K.TFTCTAAYPESK.T	[201-212]
	FALSE	High	[K].TPLTATLSK.[S]		Human	1	2	1	P01876-1	P01876-1 [213-221]		0	931.546	High	High	1.87	K.TPLTATLSK.S	[213-221]
	FALSE	High	[R].WLQGSQELPR.[E]		Human	1	5	1	P01876-1	P01876-1 [264-273]		0	1213.63	High	High	2.06	R.WLQGSQELPR.E	[264-273]
FALSE	High	Master Protein	P04083	Annexin A1 [OS=Homo sapiens]	0	16	Human	5	5	5	346	38.7	7.02	5.22	5	cell-cell signaling;cell organization and biogenesis;protein metabolism;other metabolic processes;stress response;transport;developmental processes;signal transduction;other biological processes	non-structural extracellular;plasma membrane;other membranes;cytosol;cytoskeleton;nucleus;other cytoplasmic organelle;other cell component	signal transduction activity or receptor binding;enzyme regulator activity;other molecular function	Pf00191	301	ANXA1	B5BU38; hsa:301; P04083	ENSG00000135046	Spinal cord injury; VEGFA-VEGFR2 signaling; Prostaglandin synthesis and regulation	G alpha (q) signalling events; G alpha (i) signalling events; Interleukin-4 and Interleukin-13 signaling; Smooth Muscle Contraction; Formyl peptide receptors bind formyl peptides and many other ligands	8	High	1
	Checked	Confidence	Annotated Sequence	Modifications	Marked as	# Protein Groups	# Proteins	# PSMs	Master Protein Accessions	Positions in Master Proteins	Modifications in Master Proteins	# Missed Cleavages	Theo. MH+ [Da]	Found in Sample: [S1] Sample2_QE_Alana_21junio2024	Confidence (by Search Engine): Sequest HT	XCorr (by Search Engine): Sequest HT	Sequence in Protein	Positions in Proteins
	FALSE	Medium	[R].DLAKDITSDTSGDFR.[N]		Human	1	1	1	P04083	P04083 [163-177]		1	1640.78	Medium	Medium	1.57	R.DLAKDITSDTSGDFR.N	[163-177]
	FALSE	High	[K].DITSDTSGDFR.[N]		Human	1	1	1	P04083	P04083 [167-177]		0	1213.53	High	High	2.06	K.DITSDTSGDFR.N	[167-177]
	FALSE	Medium	[K].GVDEATIIDILTKR.[N]		Human	1	1	1	P04083	P04083 [59-72]		1	1543.87	Medium	Medium	1.86	K.GVDEATIIDILTKR.N	[59-72]
	FALSE	Medium	[R].RKGTDVNVFNTILTTR.[S]		Human	1	1	1	P04083	P04083 [213-228]		2	1835.01	Medium	Medium	1.44	R.RKGTDVNVFNTILTTR.S	[213-228]
	FALSE	High	[K].TPAQFDADELR.[A]		Human	1	1	1	P04083	P04083 [114-124]		0	1262.6	High	High	3.16	K.TPAQFDADELR.A	[114-124]
FALSE	High	Master Protein	P52209	6-phosphogluconate dehydrogenase, decarboxylating [OS=Homo sapiens]	0	16	Human	6	8	6	483	53.1	7.23	11.76	6	other metabolic processes	cytosol	other molecular function	Pf00393, Pf03446	5226	PGD	A8K2Y9; B4DQJ8; hsa:5226; P52209; Q9BWD8	ENSG00000142657	Pentose phosphate metabolism; Nuclear receptors meta-pathway; NRF2 pathway; VEGFA-VEGFR2 signaling; Metabolic reprogramming in colon cancer	NFE2L2 regulates pentose phosphate pathway genes; Pentose phosphate pathway	7	High	1
	Checked	Confidence	Annotated Sequence	Modifications	Marked as	# Protein Groups	# Proteins	# PSMs	Master Protein Accessions	Positions in Master Proteins	Modifications in Master Proteins	# Missed Cleavages	Theo. MH+ [Da]	Found in Sample: [S1] Sample2_QE_Alana_21junio2024	Confidence (by Search Engine): Sequest HT	XCorr (by Search Engine): Sequest HT	Sequence in Protein	Positions in Proteins
	FALSE	High	[K].AGQAVDDFIEK.[L]		Human	1	2	1	P52209	P52209 [77-87]		0	1192.58	High	High	1.77	K.AGQAVDDFIEK.L	[77-87]
	FALSE	High	[K].GILFVGSGVSGGEEGAR.[Y]		Human	1	2	2	P52209	P52209 [120-136]		0	1591.81	High	High	3.73	K.GILFVGSGVSGGEEGAR.Y	[120-136]
	FALSE	Medium	[K].IKDAFDRNPELQNLLLDDFFK.[S]		Human	1	2	1	P52209	P52209 [376-396]		2	2551.32	Medium	Medium	1.84	K.IKDAFDRNPELQNLLLDDFFK.S	[376-396]
	FALSE	High	[R].RIILLVK.[A]		Human	1	2	2	P52209	P52209 [70-76]		1	854.619	High	High	1.95	R.RIILLVK.A	[70-76]
	FALSE	High	[K].SAVENCQDSWR.[R]	1xCarbamidomethyl [C6]	Human	1	2	1	P52209	P52209 [397-407]		0	1351.57	High	High	2.11	K.SAVENCQDSWR.R	[397-407]
	FALSE	Medium	[R].YGPSLMPGGNK.[E]	1xOxidation [M6]	Human	1	2	1	P52209	P52209 [137-147]		0	1136.54	Medium	Medium	1.37	R.YGPSLMPGGNK.E	[137-147]
FALSE	High	Master Protein	P12814	Alpha-actinin-1 [OS=Homo sapiens]	0	17	Human	11	16	6	892	103	5.41	15.26	11	cell adhesion;cell organization and biogenesis;other biological processes	non-structural extracellular;plasma membrane;other membranes;cytosol;cytoskeleton;other cell component	signal transduction activity or receptor binding;cytoskeletal activity;nucleic acid binding activity;other molecular function	Pf00307, Pf00435, Pf08726	87	ACTN1	B3V8S3; B4DHH3; B7TY16; hsa:87; P12814; Q1HE25; Q9BTN1	ENSG00000072110	Arrhythmogenic right ventricular cardiomyopathy; Focal adhesion; Ebola virus infection in host; MFAP5 effect on permeability and motility of endothelial cells via cytoskeleton rearrangement; Regulation of actin cytoskeleton	Platelet degranulation ; RHOBTB2 GTPase cycle; RHOD GTPase cycle; RHOF GTPase cycle; Nephrin family interactions; Syndecan interactions; Regulation of cytoskeletal remodeling and cell spreading by IPP complex components	12	High	1
	Checked	Confidence	Annotated Sequence	Modifications	Marked as	# Protein Groups	# Proteins	# PSMs	Master Protein Accessions	Positions in Master Proteins	Modifications in Master Proteins	# Missed Cleavages	Theo. MH+ [Da]	Found in Sample: [S1] Sample2_QE_Alana_21junio2024	Confidence (by Search Engine): Sequest HT	XCorr (by Search Engine): Sequest HT	Sequence in Protein	Positions in Proteins
	FALSE	Medium	[K].ACLISLGYDIGNDPQGEAEFAR.[I]	1xCarbamidomethyl [C2]	Human	1	1	1	P12814	P12814 [773-794]		0	2396.12	Medium	Medium	1.69	K.ACLISLGYDIGNDPQGEAEFAR.I	[773-794]
	FALSE	Medium	[K].AGTQIENIEEDFRDGLK.[L]		Human	1	4	1	P12814	P12814 [48-64]		1	1934.95	Medium	Medium	1.65	K.AGTQIENIEEDFRDGLK.L	[48-64]
	FALSE	High	[K].EGLLLWCQR.[K]	1xCarbamidomethyl [C7]	Human	2	8	2	P12814; O43707	P12814 [148-156]; O43707 [167-175]		0	1174.6	High	High	1.56	K.EGLLLWCQR.K	[148-156]
	FALSE	High	[R].ELPPDQAEYCIAR.[M]	1xCarbamidomethyl [C10]	Human	2	7	2	P12814; O43707	P12814 [851-863]; O43707 [870-882]		0	1561.73	High	High	2.74	R.ELPPDQAEYCIAR.M	[851-863]
	FALSE	High	[R].FAIQDISVEETSAK.[E]		Human	2	8	4	P12814; O43707	P12814 [134-147]; O43707 [153-166]		0	1537.77	High	High	2.45	R.FAIQDISVEETSAK.E	[134-147]
	FALSE	Medium	[K].GISQEQMNEFR.[A]	1xOxidation [M7]	Human	1	4	1	P12814	P12814 [742-752]		0	1354.61	Medium	Medium	1.36	K.GISQEQMNEFR.A	[742-752]
	FALSE	High	[R].KDDPLTNLNTAFDVAEK.[Y]		Human	1	4	1	P12814	P12814 [198-214]		1	1890.94	High	High	1.92	R.KDDPLTNLNTAFDVAEK.Y	[198-214]
	FALSE	Medium	[R].LSNRPAFMPSEGR.[M]	1xOxidation [M8]	Human	1	4	1	P12814	P12814 [347-359]		0	1477.72	Medium	Medium	1.74	R.LSNRPAFMPSEGR.M	[347-359]
	FALSE	High	[K].LVSIGAEEIVDGNVK.[M]		Human	1	6	1	P12814	P12814 [107-121]		0	1542.84	High	High	1.5	K.LVSIGAEEIVDGNVK.M	[107-121]
	FALSE	High	[R].TINEVENQILTR.[D]		Human	2	7	1	P12814; O43707	P12814 [727-738]; O43707 [746-757]		0	1429.76	High	High	3.04	R.TINEVENQILTR.D	[727-738]
	FALSE	High	[R].VGWEQLLTTIAR.[T]		Human	2	7	1	P12814; O43707	P12814 [715-726]; O43707 [734-745]		0	1386.77	High	High	3.07	R.VGWEQLLTTIAR.T	[715-726]
FALSE	High	Master Protein	P37837	Transaldolase [OS=Homo sapiens]	0	17	Human	6	9	6	337	37.5	6.81	7.61	6	other metabolic processes	cytosol;other cell component	other molecular function	Pf00923	6888	TALDO1	B2R8M2; hsa:6888; O00751; P37837; Q8WV32; Q8WZ45	ENSG00000177156	Pentose phosphate metabolism; Cori cycle; Metabolic reprogramming in colon cancer	Gene and protein expression by JAK-STAT signaling after Interleukin-12 stimulation; NFE2L2 regulates pentose phosphate pathway genes; Pentose phosphate pathway; Insulin effects increased synthesis of Xylulose-5-Phosphate; TALDO1 deficiency: failed conversion of SH7P, GA3P to Fru(6)P, E4P; TALDO1 deficiency: failed conversion of Fru(6)P, E4P to SH7P, GA3P	9	High	1
	Checked	Confidence	Annotated Sequence	Modifications	Marked as	# Protein Groups	# Proteins	# PSMs	Master Protein Accessions	Positions in Master Proteins	Modifications in Master Proteins	# Missed Cleavages	Theo. MH+ [Da]	Found in Sample: [S1] Sample2_QE_Alana_21junio2024	Confidence (by Search Engine): Sequest HT	XCorr (by Search Engine): Sequest HT	Sequence in Protein	Positions in Proteins
	FALSE	High	[K].ALAGCDFLTISPK.[L]	1xCarbamidomethyl [C5]	Human	1	2	1	P37837	P37837 [246-258]		0	1392.72	High	High	2.39	K.ALAGCDFLTISPK.L	[246-258]
	FALSE	High	[K].LLGELLQDNAK.[L]		Human	1	2	1	P37837	P37837 [259-269]		0	1213.68	High	High	1.62	K.LLGELLQDNAK.L	[259-269]
	FALSE	Medium	[K].LVPVLSAK.[A]		Human	1	2	2	P37837	P37837 [270-277]		0	826.54	Medium	Medium	1.45	K.LVPVLSAK.A	[270-277]
	FALSE	Medium	[R].RLIELYK.[E]		Human	1	2	1	P37837	P37837 [124-130]		1	934.572	Medium	Medium	1.45	R.RLIELYK.E	[124-130]
	FALSE	High	[K].SYEPLEDPGVK.[S]		Human	1	2	2	P37837	P37837 [205-215]		0	1233.6	High	High	1.65	K.SYEPLEDPGVK.S	[205-215]
	FALSE	High	[R].VSTEVDAR.[L]		Human	1	2	2	P37837	P37837 [103-110]		0	876.442	High	High	1.95	R.VSTEVDAR.L	[103-110]
FALSE	High	Master Protein	P59998	Actin-related protein 2/3 complex subunit 4 [OS=Homo sapiens]	0	18	Human	3	7	3	168	19.7	8.43	9.44	3	cell organization and biogenesis	cytosol;cytoskeleton;nucleus;other cell component	cytoskeletal activity;other molecular function	Pf05856	10093	ARPC4	C9JWM7; E7ETI0; F6TTL5; hsa:10093; O15509; P59998; Q6P0W5; Q96QJ3	ENSG00000241553	Pathogenic Escherichia coli infection	Regulation of actin dynamics for phagocytic cup formation; FCGR3A-mediated phagocytosis; RHO GTPases Activate WASPs and WAVEs; Clathrin-mediated endocytosis; EPHB-mediated forward signaling	6	High	1
	Checked	Confidence	Annotated Sequence	Modifications	Marked as	# Protein Groups	# Proteins	# PSMs	Master Protein Accessions	Positions in Master Proteins	Modifications in Master Proteins	# Missed Cleavages	Theo. MH+ [Da]	Found in Sample: [S1] Sample2_QE_Alana_21junio2024	Confidence (by Search Engine): Sequest HT	XCorr (by Search Engine): Sequest HT	Sequence in Protein	Positions in Proteins
	FALSE	High	[R].AENFFILR.[R]		Human	1	4	2	P59998	P59998 [98-105]		0	1009.55	High	High	1.78	R.AENFFILR.R	[98-105]
	FALSE	High	[K].ELLLQPVTISR.[N]		Human	1	3	3	P59998	P59998 [45-55]		0	1268.76	High	High	2.77	K.ELLLQPVTISR.N	[45-55]
	FALSE	Medium	[K].VLIEGSINSVR.[V]		Human	1	3	2	P59998	P59998 [61-71]		0	1186.68	Medium	Medium	1.37	K.VLIEGSINSVR.V	[61-71]
FALSE	High	Master Protein	Q9UBR2	Cathepsin Z [OS=Homo sapiens]	0	18	Human	4	5	4	303	33.8	7.11	3.99	4	protein metabolism;other metabolic processes;developmental processes;other biological processes	non-structural extracellular;plasma membrane;other membranes;ER/Golgi;other cytoplasmic organelle;other cell component	other molecular function	Pf00112	1522	CTSZ	B2RC40; hsa:1522; O75331; Q9UBR2; Q9UQV5; Q9UQV6	ENSG00000101160		Neutrophil degranulation; Metabolism of Angiotensinogen to Angiotensins; Lysosome Vesicle Biogenesis; COPII-mediated vesicle transport; Cargo concentration in the ER	5	High	1
	Checked	Confidence	Annotated Sequence	Modifications	Marked as	# Protein Groups	# Proteins	# PSMs	Master Protein Accessions	Positions in Master Proteins	Modifications in Master Proteins	# Missed Cleavages	Theo. MH+ [Da]	Found in Sample: [S1] Sample2_QE_Alana_21junio2024	Confidence (by Search Engine): Sequest HT	XCorr (by Search Engine): Sequest HT	Sequence in Protein	Positions in Proteins
	FALSE	High	[K].DQECDKFNQCGTCNEFKECHAIR.[N]	4xCarbamidomethyl [C4; C10; C13; C19]	Human	1	1	1	Q9UBR2	Q9UBR2 [161-183]		2	2946.2	High	High	1.71	K.DQECDKFNQCGTCNEFKECHAIR.N	[161-183]
	FALSE	High	[R].NSWGEPWGER.[G]		Human	1	1	1	Q9UBR2	Q9UBR2 [261-270]		0	1217.53	High	High	2.01	R.NSWGEPWGER.G	[261-270]
	FALSE	High	[R].NVDGVNYASITR.[N]		Human	1	1	1	Q9UBR2	Q9UBR2 [70-81]		0	1308.65	High	High	1.98	R.NVDGVNYASITR.N	[70-81]
	FALSE	Medium	[R].VGDYGSLSGR.[E]		Human	1	1	2	Q9UBR2	Q9UBR2 [190-199]		0	1010.49	Medium	Medium	1.44	R.VGDYGSLSGR.E	[190-199]
FALSE	High	Master Protein	P11142	Heat shock cognate 71 kDa protein [OS=Homo sapiens]	0	18	Human	10	20	7	646	70.9	5.52	33.96	10	cell organization and biogenesis;protein metabolism;RNA metabolism OR transcription;other metabolic processes;stress response;transport;other biological processes	non-structural extracellular;plasma membrane;other membranes;cytosol;nucleus;other cytoplasmic organelle;other cell component	signal transduction activity or receptor binding;other molecular function	Pf00012	3312	HSPA8	hsa:3312; P11142; Q9H3R6	ENSG00000109971	Parkin-ubiquitin proteasomal system pathway; MAPK signaling pathway; Exercise-induced circadian regulation; Measles virus infection; Opioid receptor pathways; Extrafollicular and follicular B cell activation by SARS-CoV-2; 1p36 copy number variation syndrome; HDAC6 interactions in the central nervous system	Neutrophil degranulation; Clathrin-mediated endocytosis; HSP90 chaperone cycle for steroid hormone receptors (SHR) in the presence of ligand; Chaperone Mediated Autophagy; Attenuation phase; Late endosomal microautophagy; AUF1 (hnRNP D0) binds and destabilizes mRNA; PKR-mediated signaling; Regulation of HSF1-mediated heat shock response; Lysosome Vesicle Biogenesis; Golgi Associated Vesicle Bioge…	27	High	1
	Checked	Confidence	Annotated Sequence	Modifications	Marked as	# Protein Groups	# Proteins	# PSMs	Master Protein Accessions	Positions in Master Proteins	Modifications in Master Proteins	# Missed Cleavages	Theo. MH+ [Da]	Found in Sample: [S1] Sample2_QE_Alana_21junio2024	Confidence (by Search Engine): Sequest HT	XCorr (by Search Engine): Sequest HT	Sequence in Protein	Positions in Proteins
	FALSE	High	[R].ARFEELNADLFR.[G]		Human	1	3	3	P11142	P11142 [300-311]		1	1480.75	High	High	2.15	R.ARFEELNADLFR.G	[300-311]
	FALSE	High	[K].DAGTIAGLNVLR.[I]		Human	1	2	2	P11142	P11142 [160-171]		0	1199.67	High	High	2.33	K.DAGTIAGLNVLR.I	[160-171]
	FALSE	High	[K].DISENKR.[A]		Human	1	2	1	P11142	P11142 [252-258]		1	861.442	High	High	1.79	K.DISENKR.A	[252-258]
	FALSE	High	[R].IINEPTAAAIAYGLDK.[KRG]		Human	2	5	1	P11142; P11021	P11142 [172-187]; P11021 [198-213]		0	1659.9	High	High	1.66	R.IINEPTAAAIAYGLDK.K	[172-187]
	FALSE	High	[R].IINEPTAAAIAYGLDKK.[GV]		Human	1	3	3	P11142	P11142 [172-188]		1	1787.99	High	High	2.64	R.IINEPTAAAIAYGLDKK.V	[172-188]
	FALSE	High	[K].NQVAMNPTNTVFDAKR.[L]	1xOxidation [M5]	Human	1	2	2	P11142	P11142 [57-72]		1	1821.89	High	High	2.36	K.NQVAMNPTNTVFDAKR.L	[57-72]
	FALSE	Medium	[K].NSLESYAFNMK.[A]	1xOxidation [M10]	Human	1	1	1	P11142	P11142 [540-550]		0	1319.59	Medium	Medium	1.42	K.NSLESYAFNMK.A	[540-550]
	FALSE	High	[R].TTPSYVAFTDTER.[L]		Human	2	8	2	P11142; P0DMV9	P11142 [37-49]; P0DMV9 [37-49]		0	1487.7	High	High	1.75	R.TTPSYVAFTDTER.L	[37-49]
	FALSE	High	[K].TVTNAVVTVPAYFNDSQR.[Q]		Human	1	2	2	P11142	P11142 [138-155]		0	1982	High	High	2.4	K.TVTNAVVTVPAYFNDSQR.Q	[138-155]
	FALSE	High	[RK].VEIIANDQGNR.[TI]		Human	3	9	6	P11142; P11021; P0DMV9	P11142 [26-36]; P11021 [50-60]; P0DMV9 [26-36]		0	1228.63	High	High	2.19	K.VEIIANDQGNR.T	[26-36]
FALSE	High	Master Protein	P29401	Transketolase [OS=Homo sapiens]	0	18	Human	9	14	9	623	67.8	7.66	15.67	9	other metabolic processes;other biological processes	other membranes;cytosol;ER/Golgi;nucleus;other cytoplasmic organelle	other molecular function	Pf00456, Pf02779, Pf02780	7086	TKT	A8K089; B4DE31; E7EPA7; hsa:7086; P29401; Q8TBA3; Q96HH3	ENSG00000163931	Pentose phosphate metabolism; VEGFA-VEGFR2 signaling; Metabolic reprogramming in colon cancer; Thiamine metabolic pathways	NFE2L2 regulates pentose phosphate pathway genes; Pentose phosphate pathway; Insulin effects increased synthesis of Xylulose-5-Phosphate	7	High	1
	Checked	Confidence	Annotated Sequence	Modifications	Marked as	# Protein Groups	# Proteins	# PSMs	Master Protein Accessions	Positions in Master Proteins	Modifications in Master Proteins	# Missed Cleavages	Theo. MH+ [Da]	Found in Sample: [S1] Sample2_QE_Alana_21junio2024	Confidence (by Search Engine): Sequest HT	XCorr (by Search Engine): Sequest HT	Sequence in Protein	Positions in Proteins
	FALSE	Medium	[K].AVELAANTK.[G]		Human	1	2	1	P29401	P29401 [457-465]		0	916.51	Medium	Medium	1.3	K.AVELAANTK.G	[457-465]
	FALSE	Medium	[R].DAIAQAVR.[G]		Human	1	2	1	P29401	P29401 [610-617]		0	843.468	Medium	Medium	1.44	R.DAIAQAVR.G	[610-617]
	FALSE	High	[R].KLILDSAR.[A]		Human	1	2	1	P29401	P29401 [543-550]		1	915.562	High	High	1.61	R.KLILDSAR.A	[543-550]
	FALSE	High	[K].LDNLVAILDINR.[L]		Human	1	2	2	P29401	P29401 [175-186]		0	1368.78	High	High	1.89	K.LDNLVAILDINR.L	[175-186]
	FALSE	High	[K].ILATPPQEDAPSVDIANIR.[M]		Human	1	2	3	P29401	P29401 [284-302]		0	2020.07	High	High	3.02	K.ILATPPQEDAPSVDIANIR.M	[284-302]
	FALSE	High	[K].MFGIDRDAIAQAVR.[G]	1xOxidation [M1]	Human	1	2	1	P29401	P29401 [604-617]		1	1578.81	High	High	1.97	K.MFGIDRDAIAQAVR.G	[604-617]
	FALSE	Medium	[R].SVPTSTVFYPSDGVATEK.[A]		Human	1	2	1	P29401	P29401 [439-456]		0	1884.92	Medium	Medium	1.4	R.SVPTSTVFYPSDGVATEK.A	[439-456]
	FALSE	High	[R].TSRPENAIIYNNNEDFQVGQAK.[V]		Human	1	2	2	P29401	P29401 [472-493]		0	2508.21	High	High	2.49	R.TSRPENAIIYNNNEDFQVGQAK.V	[472-493]
	FALSE	High	[R].VLDPFTIKPLDR.[K]		Human	1	2	2	P29401	P29401 [531-542]		0	1413.81	High	High	2	R.VLDPFTIKPLDR.K	[531-542]
FALSE	High	Master Protein	P02647	Apolipoprotein A-I [OS=Homo sapiens]	0	19	Human	5	8	5	267	30.8	5.76	9.26	5	cell cycle OR cell proliferation;cell organization and biogenesis;protein metabolism;other metabolic processes;transport;developmental processes;signal transduction;other biological processes	non-structural extracellular;plasma membrane;other membranes;cytosol;ER/Golgi;other cytoplasmic organelle;other cell component	signal transduction activity or receptor binding;transporter activity;enzyme regulator activity;other molecular function	Pf01442	335	APOA1	A8K866; hsa:335; P02647; Q6LDN9; Q6Q785; Q9UCS8; Q9UCT8	ENSG00000118137	Selenium micronutrient network; Vitamin B12 metabolism; Folate metabolism; Complement system; PPAR-alpha pathway; Nuclear receptors meta-pathway; PPAR signaling pathway; Statin inhibition of cholesterol production; Familial hyperlipidemia type 1; Familial hyperlipidemia type 2; Familial hyperlipidemia type 3; Familial hyperlipidemia type 4; Familial hyperlipidemia type 5; Cholesterol metabolism; …	Platelet degranulation ; Scavenging of heme from plasma; PPARA activates gene expression; Amyloid fiber formation; Scavenging by Class B Receptors; Heme signaling; Regulation of Insulin-like Growth Factor (IGF) transport and uptake by Insulin-like Growth Factor Binding Proteins (IGFBPs); Post-translational protein phosphorylation; Retinoid metabolism and transport; HDL clearance; Defective ABCA1 …	32	High	1
	Checked	Confidence	Annotated Sequence	Modifications	Marked as	# Protein Groups	# Proteins	# PSMs	Master Protein Accessions	Positions in Master Proteins	Modifications in Master Proteins	# Missed Cleavages	Theo. MH+ [Da]	Found in Sample: [S1] Sample2_QE_Alana_21junio2024	Confidence (by Search Engine): Sequest HT	XCorr (by Search Engine): Sequest HT	Sequence in Protein	Positions in Proteins
	FALSE	High	[R].AELQEGAR.[Q]		Human	1	1	2	P02647	P02647 [148-155]		0	873.442	High	High	1.55	R.AELQEGAR.Q	[148-155]
	FALSE	High	[K].DSGRDYVSQFEGSALGK.[Q]		Human	1	1	2	P02647	P02647 [48-64]		1	1815.85	High	High	3.03	K.DSGRDYVSQFEGSALGK.Q	[48-64]
	FALSE	High	[R].DYVSQFEGSALGK.[Q]		Human	1	1	1	P02647	P02647 [52-64]		0	1400.67	High	High	1.59	R.DYVSQFEGSALGK.Q	[52-64]
	FALSE	High	[K].LLDNWDSVTSTFSK.[L]		Human	1	1	2	P02647	P02647 [70-83]		0	1612.79	High	High	1.6	K.LLDNWDSVTSTFSK.L	[70-83]
	FALSE	High	[R].QGLLPVLESFK.[V]		Human	1	1	1	P02647	P02647 [240-250]		0	1230.71	High	High	1.81	R.QGLLPVLESFK.V	[240-250]
FALSE	High	Master Protein	P04075	Fructose-bisphosphate aldolase A [OS=Homo sapiens]	0.003	19	Human	6	6	5	364	39.4	8.09	2.28	6	cell organization and biogenesis;other metabolic processes;other biological processes	non-structural extracellular;cytosol;cytoskeleton;other cell component	cytoskeletal activity;other molecular function	Pf00274	226	ALDOA	B4DXI7; hsa:226; P04075; Q6FH76; Q6FI10; Q96B15; Q9BWD9; Q9UCN2	ENSG00000149925	VEGFA-VEGFR2 signaling; Clear cell renal cell carcinoma pathways; Aerobic glycolysis; 16p11.2 proximal deletion syndrome; Glycolysis and gluconeogenesis; Metabolic Epileptic Disorders; Sudden infant death syndrome (SIDS) susceptibility pathways	Neutrophil degranulation; Platelet degranulation ; Glycolysis; Gluconeogenesis	11	High	1
	Checked	Confidence	Annotated Sequence	Modifications	Marked as	# Protein Groups	# Proteins	# PSMs	Master Protein Accessions	Positions in Master Proteins	Modifications in Master Proteins	# Missed Cleavages	Theo. MH+ [Da]	Found in Sample: [S1] Sample2_QE_Alana_21junio2024	Confidence (by Search Engine): Sequest HT	XCorr (by Search Engine): Sequest HT	Sequence in Protein	Positions in Proteins
	FALSE	Medium	[K].ADDGRPFPQVIK.[S]		Human	1	2	1	P04075	P04075 [88-99]		0	1342.71	Medium	Medium	1.44	K.ADDGRPFPQVIK.S	[88-99]
	FALSE	Medium	[R].CQYVTEK.[V]	1xCarbamidomethyl [C1]	Human	2	3	1	P04075; P09972	P04075 [202-208]; P09972 [202-208]		0	927.424	Medium	Medium	1.35	R.CQYVTEK.V	[202-208]
	FALSE	Medium	[K].GILAADESTGSIAKR.[L]		Human	1	2	1	P04075	P04075 [29-43]		1	1488.8	Medium	Medium	1.75	K.GILAADESTGSIAKR.L	[29-43]
	FALSE	High	[K].GVVPLAGTNGETTTQGLDGLSER.[C]		Human	1	2	1	P04075	P04075 [112-134]		0	2272.14	High	High	2.28	K.GVVPLAGTNGETTTQGLDGLSER.C	[112-134]
	FALSE	Medium	[R].QLLLTADDR.[V]		Human	1	2	1	P04075	P04075 [61-69]		0	1044.57	Medium	Medium	1.3	R.QLLLTADDR.V	[61-69]
	FALSE	Medium	[K].VDKGVVPLAGTNGETTTQGLDGLSER.[C]		Human	1	2	1	P04075	P04075 [109-134]		1	2614.33	Medium	Medium	1.49	K.VDKGVVPLAGTNGETTTQGLDGLSER.C	[109-134]
FALSE	High	Master Protein	P26038	Moesin [OS=Homo sapiens]	0	19	Human	10	18	10	577	67.8	6.4	14.68	10	cell adhesion;cell cycle OR cell proliferation;cell organization and biogenesis;other biological processes	plasma membrane;other membranes;cytosol;cytoskeleton;other cell component	signal transduction activity or receptor binding;cytoskeletal activity;nucleic acid binding activity;other molecular function	Pf00373, Pf00769, Pf09379, Pf09380, Pf20492	4478	MSN	hsa:4478; P26038	ENSG00000147065	Glial cell differentiation; AGE/RAGE pathway; Measles virus infection; 16p11.2 proximal deletion syndrome; Regulation of actin cytoskeleton	Recycling pathway of L1; Sensory processing of sound by inner hair cells of the cochlea; Sensory processing of sound by outer hair cells of the cochlea; Gene and protein expression by JAK-STAT signaling after Interleukin-12 stimulation; Signaling by ALK fusions and activated point mutants	10	High	1
	Checked	Confidence	Annotated Sequence	Modifications	Marked as	# Protein Groups	# Proteins	# PSMs	Master Protein Accessions	Positions in Master Proteins	Modifications in Master Proteins	# Missed Cleavages	Theo. MH+ [Da]	Found in Sample: [S1] Sample2_QE_Alana_21junio2024	Confidence (by Search Engine): Sequest HT	XCorr (by Search Engine): Sequest HT	Sequence in Protein	Positions in Proteins
	FALSE	High	[R].AKFYPEDVSEELIQDITQR.[L]		Human	1	1	3	P26038	P26038 [82-100]		1	2281.13	High	High	2.03	R.AKFYPEDVSEELIQDITQR.L	[82-100]
	FALSE	Medium	[R].ALELEQER.[K]		Human	1	1	2	P26038	P26038 [372-379]		0	987.511	Medium	Medium	1.41	R.ALELEQER.K	[372-379]
	FALSE	High	[K].APDFVFYAPR.[L]		Human	1	5	1	P26038	P26038 [264-273]		0	1182.59	High	High	2.22	K.APDFVFYAPR.L	[264-273]
	FALSE	High	[K].AQMVQEDLEK.[T]	1xOxidation [M3]	Human	1	1	1	P26038	P26038 [449-458]		0	1206.57	High	High	1.57	K.AQMVQEDLEK.T	[449-458]
	FALSE	Medium	[K].FYPEDVSEELIQDITQR.[L]		Human	1	1	1	P26038	P26038 [84-100]		0	2082	Medium	Medium	1.5	K.FYPEDVSEELIQDITQR.L	[84-100]
	FALSE	Medium	[K].IGFPWSEIR.[N]		Human	1	5	1	P26038	P26038 [238-246]		0	1104.58	Medium	Medium	1.29	K.IGFPWSEIR.N	[238-246]
	FALSE	High	[R].NISFNDKK.[F]		Human	1	5	1	P26038	P26038 [247-254]		1	965.505	High	High	1.48	R.NISFNDKK.F	[247-254]
	FALSE	High	[R].RKPDTIEVQQMK.[A]	1xOxidation [M11]	Human	1	5	4	P26038	P26038 [295-306]		1	1488.78	High	High	2.08	R.RKPDTIEVQQMK.A	[295-306]
	FALSE	High	[K].TQEQLALEMAELTAR.[I]	1xOxidation [M9]	Human	1	1	1	P26038	P26038 [413-427]		0	1719.86	High	High	2.19	K.TQEQLALEMAELTAR.I	[413-427]
	FALSE	High	[R].VTTMDAELEFAIQPNTTGK.[Q]	1xOxidation [M4]	Human	1	5	3	P26038	P26038 [9-27]		0	2082.01	High	High	2.23	R.VTTMDAELEFAIQPNTTGK.Q	[9-27]
FALSE	High	Master Protein	P52790	Hexokinase-3 [OS=Homo sapiens]	0	19	Human	12	14	12	923	99	5.4	22.71	12	other metabolic processes;other biological processes	non-structural extracellular;cytosol;mitochondrion;other cell component	kinase activity;other molecular function	Pf00349, Pf03727	3101	HK3	hsa:3101; P52790; Q8N1E7	ENSG00000160883	Clear cell renal cell carcinoma pathways; PI3K/AKT/mTOR - vitamin D3 signaling; Metabolic reprogramming in colon cancer; Glycolysis and gluconeogenesis; Metabolic Epileptic Disorders; 5q35 copy number variation; UDP-derived sugars synthesis in fibroblasts	Neutrophil degranulation; Glycolysis	9	High	1
	Checked	Confidence	Annotated Sequence	Modifications	Marked as	# Protein Groups	# Proteins	# PSMs	Master Protein Accessions	Positions in Master Proteins	Modifications in Master Proteins	# Missed Cleavages	Theo. MH+ [Da]	Found in Sample: [S1] Sample2_QE_Alana_21junio2024	Confidence (by Search Engine): Sequest HT	XCorr (by Search Engine): Sequest HT	Sequence in Protein	Positions in Proteins
	FALSE	High	[R].AILEDLGLPLTSDDALMVLEVCQAVSQR.[A]	1xCarbamidomethyl [C22]; 1xOxidation [M17]	Human	1	1	1	P52790	P52790 [808-835]		0	3072.56	High	High	3.54	R.AILEDLGLPLTSDDALMVLEVCQAVSQR.A	[808-835]
	FALSE	High	[R].AQLQQIQASLLGSMEQALR.[G]	1xOxidation [M14]	Human	1	1	2	P52790	P52790 [45-63]		0	2101.11	High	High	2.8	R.AQLQQIQASLLGSMEQALR.G	[45-63]
	FALSE	High	[K].ASDCEGQDVVSLLR.[E]	1xCarbamidomethyl [C4]	Human	1	1	1	P52790	P52790 [631-644]		0	1548.73	High	High	2.07	K.ASDCEGQDVVSLLR.E	[631-644]
	FALSE	High	[R].CSGVEGQDVVQLLR.[D]	1xCarbamidomethyl [C1]	Human	1	1	1	P52790	P52790 [190-203]		0	1559.78	High	High	1.65	R.CSGVEGQDVVQLLR.D	[190-203]
	FALSE	Medium	[R].CVVTFLQSEDGSGK.[G]	1xCarbamidomethyl [C1]	Human	1	1	1	P52790	P52790 [892-905]		0	1526.72	Medium	Medium	1.3	R.CVVTFLQSEDGSGK.G	[892-905]
	FALSE	High	[R].EQQTLQVAVATGGR.[V]		Human	1	1	1	P52790	P52790 [415-428]		0	1457.77	High	High	1.59	R.EQQTLQVAVATGGR.V	[415-428]
	FALSE	High	[R].FDASVDQASINPGK.[Q]		Human	1	1	1	P52790	P52790 [731-744]		0	1448.7	High	High	1.82	R.FDASVDQASINPGK.Q	[731-744]
	FALSE	High	[K].FLSEIESDSLALR.[Q]		Human	1	1	1	P52790	P52790 [792-804]		0	1479.77	High	High	1.8	K.FLSEIESDSLALR.Q	[792-804]
	FALSE	High	[R].GQASPAPAVR.[M]		Human	1	1	1	P52790	P52790 [64-73]		0	953.516	High	High	1.78	R.GQASPAPAVR.M	[64-73]
	FALSE	High	[R].GVAMVTAVAAR.[L]	1xOxidation [M4]	Human	1	1	2	P52790	P52790 [465-475]		0	1061.58	High	High	1.72	R.GVAMVTAVAAR.L	[465-475]
	FALSE	High	[K].MIGGLYLGELVR.[L]	1xOxidation [M1]	Human	1	1	1	P52790	P52790 [309-320]		0	1336.73	High	High	2.22	K.MIGGLYLGELVR.L	[309-320]
	FALSE	High	[R].NVAGVPGDSGR.[M]		Human	1	1	1	P52790	P52790 [698-708]		0	1028.51	High	High	1.62	R.NVAGVPGDSGR.M	[698-708]
FALSE	High	Master Protein	P18669	Phosphoglycerate mutase 1 [OS=Homo sapiens]	0	20	Human	3	4	3	254	28.8	7.18	7.91	3	other metabolic processes;other biological processes	non-structural extracellular;cytosol;other cell component	other molecular function	Pf00300	5223	PGAM1	hsa:5223; P18669; Q9BWC0	ENSG00000171314	Cori cycle; Metabolic reprogramming in colon cancer; Warburg effect modulated by deubiquitinating enzymes and their substrates; Glycolysis and gluconeogenesis; Metabolic Epileptic Disorders	Neutrophil degranulation; Glycolysis; Gluconeogenesis	8	High	1
	Checked	Confidence	Annotated Sequence	Modifications	Marked as	# Protein Groups	# Proteins	# PSMs	Master Protein Accessions	Positions in Master Proteins	Modifications in Master Proteins	# Missed Cleavages	Theo. MH+ [Da]	Found in Sample: [S1] Sample2_QE_Alana_21junio2024	Confidence (by Search Engine): Sequest HT	XCorr (by Search Engine): Sequest HT	Sequence in Protein	Positions in Proteins
	FALSE	High	[R].KAMEAVAAQGK.[A]	1xOxidation [M3]	Human	1	2	1	P18669	P18669 [241-251]		1	1119.58	High	High	2.74	R.KAMEAVAAQGK.A	[241-251]
	FALSE	Medium	[K].NLKPIKPMQFLGDEETVR.[K]	1xOxidation [M8]	Human	1	1	1	P18669	P18669 [223-240]		0	2131.12	Medium	Medium	1.81	K.NLKPIKPMQFLGDEETVR.K	[223-240]
	FALSE	High	[R].YADLTEDQLPSCESLKDTIAR.[A]	1xCarbamidomethyl [C12]	Human	1	1	2	P18669	P18669 [142-162]		1	2425.16	High	High	2.69	R.YADLTEDQLPSCESLKDTIAR.A	[142-162]
FALSE	High	Master Protein	Q99536	Synaptic vesicle membrane protein VAT-1 homolog [OS=Homo sapiens]	0	20	Human	7	10	7	393	41.9	6.29	11.83	7	other biological processes	non-structural extracellular;other membranes;mitochondrion;other cytoplasmic organelle	other molecular function	Pf08240, Pf13602	10493	VAT1	A8K345; B0AZP7; B4DPX4; hsa:10493; Q13035; Q5BKZ7; Q96A39; Q99536; Q9BUT8	ENSG00000108828		Neutrophil degranulation	1	High	1
	Checked	Confidence	Annotated Sequence	Modifications	Marked as	# Protein Groups	# Proteins	# PSMs	Master Protein Accessions	Positions in Master Proteins	Modifications in Master Proteins	# Missed Cleavages	Theo. MH+ [Da]	Found in Sample: [S1] Sample2_QE_Alana_21junio2024	Confidence (by Search Engine): Sequest HT	XCorr (by Search Engine): Sequest HT	Sequence in Protein	Positions in Proteins
	FALSE	High	[R].ACGLNFADLMAR.[Q]	1xCarbamidomethyl [C2]; 1xOxidation [M10]	Human	1	1	2	Q99536	Q99536 [85-96]		0	1354.62	High	High	1.52	R.ACGLNFADLMAR.Q	[85-96]
	FALSE	High	[K].GVDIVMDPLGGSDTAK.[G]	1xOxidation [M6]	Human	1	3	2	Q99536	Q99536 [256-271]		0	1590.77	High	High	2.72	K.GVDIVMDPLGGSDTAK.G	[256-271]
	FALSE	High	[K].LQSRPAAPPAPGPGQLTLR.[L]		Human	1	1	2	Q99536	Q99536 [64-82]		0	1927.09	High	High	3.65	K.LQSRPAAPPAPGPGQLTLR.L	[64-82]
	FALSE	Medium	[R].NLMALAR.[T]	1xOxidation [M3]	Human	1	3	1	Q99536	Q99536 [297-303]		0	804.44	Medium	Medium	1.31	R.NLMALAR.T	[297-303]
	FALSE	Medium	[K].VLLVPGPEKEN.[-]		Human	1	3	1	Q99536	Q99536 [383-393]		1	1194.67	Medium	Medium	1.37	K.VLLVPGPEKEN.-	[383-393]
	FALSE	High	[K].VVTYGMANLLTGPK.[R]	1xOxidation [M6]	Human	1	3	1	Q99536	Q99536 [282-295]		0	1479.79	High	High	1.86	K.VVTYGMANLLTGPK.R	[282-295]
	FALSE	Medium	[K].VVTYGMANLLTGPKR.[N]	1xOxidation [M6]	Human	1	3	1	Q99536	Q99536 [282-296]		1	1635.89	Medium	Medium	1.68	K.VVTYGMANLLTGPKR.N	[282-296]
FALSE	High	Master Protein	P07437	Tubulin beta chain [OS=Homo sapiens]	0	23	Human	7	9	3	444	49.6	4.89	6.43	7	cell cycle OR cell proliferation;cell organization and biogenesis;stress response;transport;other biological processes	non-structural extracellular;other membranes;cytosol;cytoskeleton;nucleus;other cytoplasmic organelle;other cell component	signal transduction activity or receptor binding;cytoskeletal activity;other molecular function	Pf00091, Pf03953	203068	TUBB	hsa:203068; P05218; P07437; Q8WUC1; Q9CY33	ENSG00000183311; ENSG00000196230; ENSG00000224156; ENSG00000227739; ENSG00000229684; ENSG00000232421; ENSG00000232575; ENSG00000235067	Alzheimer's disease and miRNA effects; Pathogenic Escherichia coli infection; Parkin-ubiquitin proteasomal system pathway; Opioid receptor pathways; Alzheimer's disease; HDAC6 interactions in the central nervous system	Neutrophil degranulation; Potential therapeutics for SARS; Recruitment of NuMA to mitotic centrosomes; Regulation of PLK1 Activity at G2/M Transition; Loss of Nlp from mitotic centrosomes; Recruitment of mitotic centrosome proteins and complexes; Anchoring of the basal body to the plasma membrane; AURKA Activation by TPX2	15	High	1
	Checked	Confidence	Annotated Sequence	Modifications	Marked as	# Protein Groups	# Proteins	# PSMs	Master Protein Accessions	Positions in Master Proteins	Modifications in Master Proteins	# Missed Cleavages	Theo. MH+ [Da]	Found in Sample: [S1] Sample2_QE_Alana_21junio2024	Confidence (by Search Engine): Sequest HT	XCorr (by Search Engine): Sequest HT	Sequence in Protein	Positions in Proteins
	FALSE	Medium	[R].AILVDLEPGTMDSVR.[S]	1xOxidation [M11]	Human	1	4	1	P07437	P07437 [63-77]		0	1631.83	Medium	Medium	1.44	R.AILVDLEPGTMDSVR.S	[63-77]
	FALSE	High	[K].LAVNMVPFPR.[L]	1xOxidation [M5]	Human	2	11	3	P07437; P68371	P07437 [253-262]; P68371 [253-262]		0	1159.63	High	High	1.54	K.LAVNMVPFPR.L	[253-262]
	FALSE	High	[K].IREEYPDRIMNTFSVVPSPK.[V]	1xOxidation [M10]	Human	2	2	1	P07437; P68371	P07437 [155-174]; P68371 [155-174]		2	2394.21	High	High	2.5	K.IREEYPDRIMNTFSVVPSPK.V	[155-174]
	FALSE	High	[R].ISVYYNEATGGK.[Y]		Human	1	1	1	P07437	P07437 [47-58]		0	1301.64	High	High	1.87	R.ISVYYNEATGGK.Y	[47-58]
	FALSE	Medium	[K].MAVTFIGNSTAIQELFKR.[I]	1xOxidation [M1]	Human	1	1	1	P07437	P07437 [363-380]		1	2042.07	Medium	Medium	1.63	K.MAVTFIGNSTAIQELFKR.I	[363-380]
	FALSE	High	[R].MSMKEVDEQMLNVQNK.[N]	3xOxidation [M1; M3; M10]	Human	2	4	1	P07437; P68371	P07437 [321-336]; P68371 [321-336]		1	1971.88	High	High	1.99	R.MSMKEVDEQMLNVQNK.N	[321-336]
	FALSE	High	[K].TAVCDIPPR.[G]	1xCarbamidomethyl [C4]	Human	2	7	1	P07437; P68371	P07437 [351-359]; P68371 [351-359]		0	1028.52	High	High	2.06	K.TAVCDIPPR.G	[351-359]
FALSE	High	Master Protein	P63104	14-3-3 protein zeta/delta [OS=Homo sapiens]	0	23	Human	4	7	4	245	27.7	4.79	7.68	4	cell organization and biogenesis;protein metabolism;other metabolic processes;stress response;signal transduction;other biological processes	cytosol;nucleus;other cell component	other molecular function	Pf00244	7534	YWHAZ	A8K1N0; B7Z465; hsa:7534; P29213; P29312; P63104; Q32P43; Q5XJ08; Q6GPI2; Q6IN74; Q6NUR9; Q6P3U9; Q86V33	ENSG00000164924	Cell cycle; Prolactin signaling pathway; Pathogenic Escherichia coli infection; Myometrial relaxation and contraction pathways; Hepatitis B infection; GDNF signaling; Calcium regulation in cardiac cells; Sudden infant death syndrome (SIDS) susceptibility pathways	Translocation of SLC2A4 (GLUT4) to the plasma membrane; Regulation of localization of FOXO transcription factors; Negative regulation of NOTCH4 signaling; Deactivation of the beta-catenin transactivating complex; Interleukin-3, Interleukin-5 and GM-CSF signaling; TP53 Regulates Metabolic Genes; NOTCH4 Activation and Transmission of Signal to the Nucleus; Chk1/Chk2(Cds1) mediated inactivation of C…	23	High	1
	Checked	Confidence	Annotated Sequence	Modifications	Marked as	# Protein Groups	# Proteins	# PSMs	Master Protein Accessions	Positions in Master Proteins	Modifications in Master Proteins	# Missed Cleavages	Theo. MH+ [Da]	Found in Sample: [S1] Sample2_QE_Alana_21junio2024	Confidence (by Search Engine): Sequest HT	XCorr (by Search Engine): Sequest HT	Sequence in Protein	Positions in Proteins
	FALSE	High	[K].FLIPNASQAESK.[V]		Human	1	2	3	P63104	P63104 [104-115]		0	1304.68	High	High	1.79	K.FLIPNASQAESK.V	[104-115]
	FALSE	High	[K].GIVDQSQQAYQEAFEISKK.[E]		Human	1	2	2	P63104	P63104 [140-158]		1	2169.08	High	High	2.15	K.GIVDQSQQAYQEAFEISKK.E	[140-158]
	FALSE	High	[K].SVTEQGAELSNEER.[N]		Human	1	1	1	P63104	P63104 [28-41]		0	1548.71	High	High	1.98	K.SVTEQGAELSNEER.N	[28-41]
	FALSE	High	[R].YLAEVAAGDDKK.[G]		Human	1	2	1	P63104	P63104 [128-139]		1	1279.65	High	High	1.49	R.YLAEVAAGDDKK.G	[128-139]
FALSE	High	Master Protein	P67936	Tropomyosin alpha-4 chain [OS=Homo sapiens]	0.004	23	Human	4	4	4	248	28.5	4.69	2.39	4	cell organization and biogenesis;other biological processes	cytosol;cytoskeleton	cytoskeletal activity;other molecular function	Pf00261	7171	TPM4	hsa:7171; P07226; P67936; Q15659; Q5U0D9; Q9BU85; Q9H8Q3; Q9UCS1; Q9UCS2; Q9UCS3; Q9UCS4	ENSG00000167460	Striated muscle contraction pathway	Smooth Muscle Contraction; Signaling by ALK fusions and activated point mutants; RHOV GTPase cycle; Striated Muscle Contraction	5	High	1
	Checked	Confidence	Annotated Sequence	Modifications	Marked as	# Protein Groups	# Proteins	# PSMs	Master Protein Accessions	Positions in Master Proteins	Modifications in Master Proteins	# Missed Cleavages	Theo. MH+ [Da]	Found in Sample: [S1] Sample2_QE_Alana_21junio2024	Confidence (by Search Engine): Sequest HT	XCorr (by Search Engine): Sequest HT	Sequence in Protein	Positions in Proteins
	FALSE	High	[R].KIQALQQQADEAEDRAQGLQR.[E]		Human	1	1	1	P67936	P67936 [13-33]		2	2396.23	High	High	2.31	R.KIQALQQQADEAEDRAQGLQR.E	[13-33]
	FALSE	Medium	[R].LATALQKLEEAEKAADESER.[G]		Human	1	21	1	P67936	P67936 [70-89]		2	2202.12	Medium	Medium	2.03	R.LATALQKLEEAEKAADESER.G	[70-89]
	FALSE	Medium	[R].IQLVEEELDR.[A]		Human	1	21	1	P67936	P67936 [56-65]		0	1243.65	Medium	Medium	1.35	R.IQLVEEELDR.A	[56-65]
	FALSE	High	[R].RIQLVEEELDRAQER.[L]		Human	1	21	1	P67936	P67936 [55-69]		2	1883.99	High	High	2.39	R.RIQLVEEELDRAQER.L	[55-69]
FALSE	High	Master Protein	P00558	Phosphoglycerate kinase 1 [OS=Homo sapiens]	0	23	Human	7	10	7	417	44.6	8.1	12.01	7	protein metabolism;other metabolic processes;stress response;other biological processes	non-structural extracellular;other membranes;cytosol	kinase activity;other molecular function	Pf00162	5230	PGK1	A8K4W6; B7Z7A9; hsa:5230; P00558; Q5J7W1; Q6IBT6; Q8NI87	ENSG00000102144	Cori cycle; Photodynamic therapy-induced HIF-1 survival signaling; VEGFA-VEGFR2 signaling; Clear cell renal cell carcinoma pathways; Metabolic reprogramming in colon cancer; Aerobic glycolysis; Glycolysis in senescence; Warburg effect modulated by deubiquitinating enzymes and their substrates; Glycolysis and gluconeogenesis; Metabolic Epileptic Disorders	Glycolysis; Gluconeogenesis; Manipulation of host energy metabolism	13	High	1
	Checked	Confidence	Annotated Sequence	Modifications	Marked as	# Protein Groups	# Proteins	# PSMs	Master Protein Accessions	Positions in Master Proteins	Modifications in Master Proteins	# Missed Cleavages	Theo. MH+ [Da]	Found in Sample: [S1] Sample2_QE_Alana_21junio2024	Confidence (by Search Engine): Sequest HT	XCorr (by Search Engine): Sequest HT	Sequence in Protein	Positions in Proteins
	FALSE	High	[K].ACANPAAGSVILLENLR.[F]	1xCarbamidomethyl [C2]	Human	1	2	2	P00558	P00558 [107-123]		0	1768.94	High	High	2.45	K.ACANPAAGSVILLENLR.F	[107-123]
	FALSE	High	[K].ALESPERPFLAILGGAK.[V]		Human	1	2	1	P00558	P00558 [200-216]		0	1769	High	High	2.18	K.ALESPERPFLAILGGAK.V	[200-216]
	FALSE	High	[K].ITLPVDFVTADKFDENAK.[T]		Human	1	2	1	P00558	P00558 [280-297]		1	2023.04	High	High	2.09	K.ITLPVDFVTADKFDENAK.T	[280-297]
	FALSE	Medium	[K].NNQITNNQR.[I]		Human	1	2	1	P00558	P00558 [31-39]		0	1101.54	Medium	Medium	1.43	K.NNQITNNQR.I	[31-39]
	FALSE	High	[R].VDFNVPMKNNQITNNQR.[I]	1xOxidation [M7]	Human	1	1	2	P00558	P00558 [23-39]		1	2048	High	High	2.67	R.VDFNVPMKNNQITNNQR.I	[23-39]
	FALSE	High	[K].VLNNMEIGTSLFDEEGAK.[I]	1xOxidation [M5]	Human	1	2	2	P00558	P00558 [247-264]		0	1982.94	High	High	2.61	K.VLNNMEIGTSLFDEEGAK.I	[247-264]
	FALSE	Medium	[K].YAEAVTR.[A]		Human	1	2	1	P00558	P00558 [324-330]		0	809.415	Medium	Medium	1.45	K.YAEAVTR.A	[324-330]
FALSE	High	Master Protein	P60174	Triosephosphate isomerase [OS=Homo sapiens]	0	24	Human	4	6	4	249	26.7	6.9	10.08	4	other metabolic processes	cytosol	other molecular function	Pf00121	7167	TPI1	B7Z5D8; D3DUS9; hsa:7167; P00938; P60174; Q6FHP9; Q6IS07; Q8WWD0; Q96AG5	ENSG00000111669	Fatty acid beta-oxidation; Cori cycle; HIF1A and PPARG regulation of glycolysis; Clear cell renal cell carcinoma pathways; Aerobic glycolysis; Disorders of fructose metabolism; Glycolysis and gluconeogenesis; Metabolic Epileptic Disorders	Glycolysis; Gluconeogenesis	10	High	1
	Checked	Confidence	Annotated Sequence	Modifications	Marked as	# Protein Groups	# Proteins	# PSMs	Master Protein Accessions	Positions in Master Proteins	Modifications in Master Proteins	# Missed Cleavages	Theo. MH+ [Da]	Found in Sample: [S1] Sample2_QE_Alana_21junio2024	Confidence (by Search Engine): Sequest HT	XCorr (by Search Engine): Sequest HT	Sequence in Protein	Positions in Proteins
	FALSE	High	[R].KQSLGELIGTLNAAK.[V]		Human	1	2	1	P60174	P60174 [19-33]		1	1542.88	High	High	2.13	R.KQSLGELIGTLNAAK.V	[19-33]
	FALSE	Medium	[R].IIYGGSVTGATCK.[E]	1xCarbamidomethyl [C12]	Human	1	3	1	P60174	P60174 [207-219]		0	1326.67	Medium	Medium	1.38	R.IIYGGSVTGATCK.E	[207-219]
	FALSE	High	[K].SNVSDAVAQSTR.[I]		Human	1	3	2	P60174	P60174 [195-206]		0	1234.6	High	High	1.97	K.SNVSDAVAQSTR.I	[195-206]
	FALSE	High	[K].VPADTEVVCAPPTAYIDFAR.[Q]	1xCarbamidomethyl [C9]	Human	1	2	2	P60174	P60174 [34-53]		0	2192.07	High	High	3.31	K.VPADTEVVCAPPTAYIDFAR.Q	[34-53]
FALSE	High	Master Protein	P01859	Immunoglobulin heavy constant gamma 2 [OS=Homo sapiens]	0	24	Human	7	10	4	395	43.8	6.52	9.6	7	stress response;signal transduction;other biological processes	non-structural extracellular;plasma membrane;other membranes;other cell component	signal transduction activity or receptor binding;other molecular function	Pf07654		IGHG2	A0A286YEY4; A6NE66; P01859	ENSG00000211893; ENSG00000274497		Initial triggering of complement; Classical antibody-mediated complement activation; FCGR activation; Regulation of actin dynamics for phagocytic cup formation; Role of phospholipids in phagocytosis; FCGR3A-mediated IL10 synthesis; FCGR3A-mediated phagocytosis; Regulation of Complement cascade	8	High	1
	Checked	Confidence	Annotated Sequence	Modifications	Marked as	# Protein Groups	# Proteins	# PSMs	Master Protein Accessions	Positions in Master Proteins	Modifications in Master Proteins	# Missed Cleavages	Theo. MH+ [Da]	Found in Sample: [S1] Sample2_QE_Alana_21junio2024	Confidence (by Search Engine): Sequest HT	XCorr (by Search Engine): Sequest HT	Sequence in Protein	Positions in Proteins
	FALSE	High	[K].GPSVFPLAPCSR.[S]	1xCarbamidomethyl [C10]	Human	2	6	2	P01859; P01860	P01859 [5-16]; P01860 [5-16]		0	1287.65	High	High	2.3	K.GPSVFPLAPCSR.S	[5-16]
	FALSE	Medium	[R].KCCVECPPCPAPPVAGPSVFLFPPKPK.[D]	4xCarbamidomethyl [C2; C3; C6; C9]	Human	1	2	1	P01859	P01859 [101-127]		1	3036.5	Medium	Medium	1.78	R.KCCVECPPCPAPPVAGPSVFLFPPKPK.D	[101-127]
	FALSE	High	[RK].LTVDKSR.[W]		Human	3	9	1	P01859; P01857-1; P01860	P01859 [289-295]; P01857-1 [293-299]; P01860 [340-346]		1	818.473	High	High	1.66	K.LTVDKSR.W	[289-295]
	FALSE	High	[K].NQVSLTCLVK.[G]	1xCarbamidomethyl [C7]	Human	3	9	3	P01859; P01857-1; P01860	P01859 [240-249]; P01857-1 [244-253]; P01860 [291-300]		0	1161.63	High	High	1.67	K.NQVSLTCLVK.G	[240-249]
	FALSE	High	[R].STSESTAALGCLVK.[D]	1xCarbamidomethyl [C11]	Human	1	4	1	P01859	P01859 [17-30]		0	1423.71	High	High	1.9	R.STSESTAALGCLVK.D	[17-30]
	FALSE	Medium	[K].TTPPMLDSDGSFFLYSK.[L]	1xOxidation [M5]	Human	1	2	1	P01859	P01859 [272-288]		0	1921.89	Medium	Medium	1.35	K.TTPPMLDSDGSFFLYSK.L	[272-288]
	FALSE	High	[K].VDKTVER.[K]		Human	1	2	1	P01859	P01859 [94-100]		1	846.468	High	High	1.46	K.VDKTVER.K	[94-100]
FALSE	High	Master Protein	P68363	Tubulin alpha-1B chain [OS=Homo sapiens]	0	27	Human	8	9	8	451	50.1	5.06	6	8	cell cycle OR cell proliferation;cell organization and biogenesis;transport;other biological processes	cytoskeleton;other cell component	cytoskeletal activity;nucleic acid binding activity;other molecular function	Pf00091, Pf03953	10376	TUBA1B	hsa:10376; P04687; P05209; P68363; Q27I68; Q8WU19	ENSG00000123416	Alzheimer's disease and miRNA effects; Pathogenic Escherichia coli infection; Allograft rejection; Parkin-ubiquitin proteasomal system pathway; Alzheimer's disease	Recruitment of NuMA to mitotic centrosomes; Separation of Sister Chromatids; The role of GTSE1 in G2/M progression after G2 checkpoint; Aggrephagy; HCMV Early Events; HSP90 chaperone cycle for steroid hormone receptors (SHR) in the presence of ligand; Intraflagellar transport; Recycling pathway of L1; COPI-dependent Golgi-to-ER retrograde traffic; Translocation of SLC2A4 (GLUT4) to the plasma mem…	36	High	1
	Checked	Confidence	Annotated Sequence	Modifications	Marked as	# Protein Groups	# Proteins	# PSMs	Master Protein Accessions	Positions in Master Proteins	Modifications in Master Proteins	# Missed Cleavages	Theo. MH+ [Da]	Found in Sample: [S1] Sample2_QE_Alana_21junio2024	Confidence (by Search Engine): Sequest HT	XCorr (by Search Engine): Sequest HT	Sequence in Protein	Positions in Proteins
	FALSE	Medium	[R].AVCMLSNTTAIAEAWAR.[L]	1xCarbamidomethyl [C3]; 1xOxidation [M4]	Human	1	11	1	P68363	P68363 [374-390]		0	1880.9	Medium	Medium	1.8	R.AVCMLSNTTAIAEAWAR.L	[374-390]
	FALSE	High	[K].EIIDLVLDR.[I]		Human	1	4	2	P68363	P68363 [113-121]		0	1085.62	High	High	1.52	K.EIIDLVLDR.I	[113-121]
	FALSE	High	[R].NLDIERPTYTNLNR.[L]		Human	1	11	1	P68363	P68363 [216-229]		0	1718.88	High	High	2.33	R.NLDIERPTYTNLNR.L	[216-229]
	FALSE	Medium	[R].QLFHPEQLITGKEDAANNYAR.[G]		Human	1	11	1	P68363	P68363 [85-105]		1	2415.21	Medium	Medium	2.06	R.QLFHPEQLITGKEDAANNYAR.G	[85-105]
	FALSE	High	[R].SIQFVDWCPTGFK.[V]	1xCarbamidomethyl [C8]	Human	1	4	1	P68363	P68363 [340-352]		0	1584.75	High	High	2.06	R.SIQFVDWCPTGFK.V	[340-352]
	FALSE	High	[K].TIGGGDDSFNTFFSETGAGK.[H]		Human	1	8	1	P68363	P68363 [41-60]		0	2007.89	High	High	1.5	K.TIGGGDDSFNTFFSETGAGK.H	[41-60]
	FALSE	High	[K].VGINYQPPTVVPGGDLAK.[V]		Human	1	12	1	P68363	P68363 [353-370]		0	1824.99	High	High	1.56	K.VGINYQPPTVVPGGDLAK.V	[353-370]
	FALSE	High	[K].YMACCLLYR.[G]	2xCarbamidomethyl [C4; C5]; 1xOxidation [M2]	Human	1	9	1	P68363	P68363 [312-320]		0	1265.55	High	High	1.6	K.YMACCLLYR.G	[312-320]
FALSE	High	Master Protein	P02786	Transferrin receptor protein 1 [OS=Homo sapiens]	0	28	Human	18	27	18	760	84.8	6.61	43.24	18	stress response;transport;signal transduction;other biological processes	non-structural extracellular;plasma membrane;other membranes;other cytoplasmic organelle;other cell component	nucleic acid binding activity;other molecular function	Pf02225, Pf04253, Pf04389	7037	TFRC	D3DXB0; hsa:7037; P02786; Q1HE24; Q59G55; Q9UCN0; Q9UCU5; Q9UDF9; Q9UK21	ENSG00000072274	Iron metabolism in placenta; Ferroptosis; 3q29 copy number variation syndrome; Iron metabolism disorders	RHOC GTPase cycle; RND2 GTPase cycle; RHOA GTPase cycle; CDC42 GTPase cycle; RAC1 GTPase cycle; RHOQ GTPase cycle; RHOG GTPase cycle; RAC2 GTPase cycle; RAC3 GTPase cycle; RHOB GTPase cycle; RHOJ GTPase cycle; Golgi Associated Vesicle Biogenesis; RND1 GTPase cycle; Cargo recognition for clathrin-mediated endocytosis; Transferrin endocytosis and recycling; RHOH GTPase cycle	21	High	1
	Checked	Confidence	Annotated Sequence	Modifications	Marked as	# Protein Groups	# Proteins	# PSMs	Master Protein Accessions	Positions in Master Proteins	Modifications in Master Proteins	# Missed Cleavages	Theo. MH+ [Da]	Found in Sample: [S1] Sample2_QE_Alana_21junio2024	Confidence (by Search Engine): Sequest HT	XCorr (by Search Engine): Sequest HT	Sequence in Protein	Positions in Proteins
	FALSE	Medium	[R].AAAEVAGQFVIK.[L]		Human	1	1	1	P02786	P02786 [589-600]		0	1203.67	Medium	Medium	1.29	R.AAAEVAGQFVIK.L	[589-600]
	FALSE	High	[R].ADIKEMGLSLQWLYSAR.[G]	1xOxidation [M6]	Human	1	1	1	P02786	P02786 [630-646]		1	1997.02	High	High	2.67	R.ADIKEMGLSLQWLYSAR.G	[630-646]
	FALSE	Medium	[K].AVLGTSNFK.[V]		Human	1	1	1	P02786	P02786 [487-495]		0	936.515	Medium	Medium	1.37	K.AVLGTSNFK.V	[487-495]
	FALSE	Medium	[R].DAWGPGAAK.[S]		Human	1	4	1	P02786	P02786 [410-418]		0	872.426	Medium	Medium	1.28	R.DAWGPGAAK.S	[410-418]
	FALSE	Medium	[K].DGFQPSR.[S]		Human	1	1	1	P02786	P02786 [440-446]		0	806.379	Medium	Medium	1.34	K.DGFQPSR.S	[440-446]
	FALSE	High	[K].DSAQNSVIIVDKNGR.[L]		Human	1	1	1	P02786	P02786 [194-208]		1	1615.84	High	High	2.12	K.DSAQNSVIIVDKNGR.L	[194-208]
	FALSE	High	[R].EAGSQKDENLALYVENQFR.[E]		Human	1	1	1	P02786	P02786 [156-174]		1	2211.07	High	High	3.02	R.EAGSQKDENLALYVENQFR.E	[156-174]
	FALSE	High	[R].EEPGEDFPAAR.[R]		Human	1	1	1	P02786	P02786 [110-120]		0	1217.54	High	High	1.47	R.EEPGEDFPAAR.R	[110-120]
	FALSE	High	[R].KLSEKLDSTDFTGTIK.[L]		Human	1	1	1	P02786	P02786 [130-145]		2	1782.95	High	High	2.26	R.KLSEKLDSTDFTGTIK.L	[130-145]
	FALSE	High	[K].LAQMFSDMVLK.[D]	2xOxidation [M4; M8]	Human	1	1	1	P02786	P02786 [429-439]		0	1314.64	High	High	1.76	K.LAQMFSDMVLK.D	[429-439]
	FALSE	High	[K].LAQMFSDMVLKDGFQPSR.[S]	2xOxidation [M4; M8]	Human	1	1	3	P02786	P02786 [429-446]		1	2102	High	High	2.84	K.LAQMFSDMVLKDGFQPSR.S	[429-446]
	FALSE	High	[K].LFGNMEGDCPSDWKTDSTCR.[M]	2xCarbamidomethyl [C9; C19]; 1xOxidation [M5]	Human	1	1	1	P02786	P02786 [345-364]		1	2391.96	High	High	2.19	K.LFGNMEGDCPSDWKTDSTCR.M	[345-364]
	FALSE	High	[K].LLNENSYVPR.[E]		Human	1	1	2	P02786	P02786 [146-155]		0	1204.63	High	High	1.94	K.LLNENSYVPR.E	[146-155]
	FALSE	Medium	[K].LSEKLDSTDFTGTIK.[L]		Human	1	1	1	P02786	P02786 [131-145]		1	1654.85	Medium	Medium	1.85	K.LSEKLDSTDFTGTIK.L	[131-145]
	FALSE	High	[R].LVYLVENPGGYVAYSK.[A]		Human	1	1	2	P02786	P02786 [209-224]		0	1771.93	High	High	1.82	R.LVYLVENPGGYVAYSK.A	[209-224]
	FALSE	High	[R].SSGLPNIPVQTISR.[A]		Human	1	1	1	P02786	P02786 [326-339]		0	1468.81	High	High	2.39	R.SSGLPNIPVQTISR.A	[326-339]
	FALSE	High	[K].VSASPLLYTLIEK.[T]		Human	1	1	6	P02786	P02786 [496-508]		0	1433.83	High	High	2.5	K.VSASPLLYTLIEK.T	[496-508]
	FALSE	High	[R].YNSQLLSFVR.[D]		Human	1	1	1	P02786	P02786 [614-623]		0	1226.65	High	High	2.39	R.YNSQLLSFVR.D	[614-623]
FALSE	High	Master Protein	P40121	Macrophage-capping protein [OS=Homo sapiens]	0	29	Human	7	15	7	348	38.5	6.19	18.42	7	cell organization and biogenesis;developmental processes;other biological processes	cytoskeleton;nucleus;other cell component	cytoskeletal activity;other molecular function	Pf00626	822	CAPG	B8ZZS7; D6W5K8; hsa:822; P40121; Q53SA7	ENSG00000042493	TYROBP causal network in microglia		1	High	1
	Checked	Confidence	Annotated Sequence	Modifications	Marked as	# Protein Groups	# Proteins	# PSMs	Master Protein Accessions	Positions in Master Proteins	Modifications in Master Proteins	# Missed Cleavages	Theo. MH+ [Da]	Found in Sample: [S1] Sample2_QE_Alana_21junio2024	Confidence (by Search Engine): Sequest HT	XCorr (by Search Engine): Sequest HT	Sequence in Protein	Positions in Proteins
	FALSE	High	[K].AQVEIVTDGEEPAEMIQVLGPKPALK.[E]	1xOxidation [M15]	Human	1	1	2	P40121	P40121 [206-231]		0	2778.46	High	High	2.26	K.AQVEIVTDGEEPAEMIQVLGPKPALK.E	[206-231]
	FALSE	High	[R].DLALAIRDSER.[Q]		Human	1	2	2	P40121	P40121 [192-202]		1	1258.67	High	High	1.6	R.DLALAIRDSER.Q	[192-202]
	FALSE	High	[K].EGNPEEDLTADK.[A]		Human	1	2	2	P40121	P40121 [232-243]		0	1317.58	High	High	2.26	K.EGNPEEDLTADK.A	[232-243]
	FALSE	High	[K].EGNPEEDLTADKANAQAAALYK.[V]		Human	1	2	1	P40121	P40121 [232-253]		1	2319.11	High	High	1.97	K.EGNPEEDLTADKANAQAAALYK.V	[232-253]
	FALSE	High	[R].EVQGNESDLFMSYFPR.[G]	1xOxidation [M11]	Human	1	2	2	P40121	P40121 [97-112]		0	1934.86	High	High	1.71	R.EVQGNESDLFMSYFPR.G	[97-112]
	FALSE	High	[R].QAALQVAEGFISR.[M]		Human	1	2	5	P40121	P40121 [307-319]		0	1389.75	High	High	3.48	R.QAALQVAEGFISR.M	[307-319]
	FALSE	High	[K].VSDATGQMNLTK.[V]	1xOxidation [M8]	Human	1	2	1	P40121	P40121 [254-265]		0	1280.62	High	High	1.66	K.VSDATGQMNLTK.V	[254-265]
FALSE	High	Master Protein	P09382	Galectin-1 [OS=Homo sapiens]	0	30	Human	4	6	4	135	14.7	5.5	5.26	4	cell adhesion;other biological processes	cytosol;ER/Golgi;other cell component	other molecular function	Pf00337	3956	LGALS1	B2R5E8; hsa:3956; P09382; Q9UDK5	ENSG00000100097	Immune infiltration in pancreatic cancer	Regulation of Insulin-like Growth Factor (IGF) transport and uptake by Insulin-like Growth Factor Binding Proteins (IGFBPs); Post-translational protein phosphorylation	3	High	1
	Checked	Confidence	Annotated Sequence	Modifications	Marked as	# Protein Groups	# Proteins	# PSMs	Master Protein Accessions	Positions in Master Proteins	Modifications in Master Proteins	# Missed Cleavages	Theo. MH+ [Da]	Found in Sample: [S1] Sample2_QE_Alana_21junio2024	Confidence (by Search Engine): Sequest HT	XCorr (by Search Engine): Sequest HT	Sequence in Protein	Positions in Proteins
	FALSE	Medium	[K].DSNNLCLHFNPR.[F]	1xCarbamidomethyl [C6]	Human	1	1	1	P09382	P09382 [38-49]		0	1486.69	Medium	Medium	1.48	K.DSNNLCLHFNPR.F	[38-49]
	FALSE	High	[R].LNLEAINYMAADGDFK.[I]	1xOxidation [M9]	Human	1	1	1	P09382	P09382 [113-128]		0	1800.85	High	High	1.82	R.LNLEAINYMAADGDFK.I	[113-128]
	FALSE	Medium	[R].LNLEAINYMAADGDFKIK.[C]	1xOxidation [M9]	Human	1	1	2	P09382	P09382 [113-130]		1	2042.03	Medium	Medium	1.68	R.LNLEAINYMAADGDFKIK.C	[113-130]
	FALSE	High	[R].VRGEVAPDAK.[S]		Human	1	1	2	P09382	P09382 [20-29]		1	1041.57	High	High	1.73	R.VRGEVAPDAK.S	[20-29]
FALSE	High	Master Protein	P01857-1	Isoform 1 of Immunoglobulin heavy constant gamma 1 [OS=Homo sapiens]	0	31	Human	7	13	5	330	36.1	8.19	13.13	7						IGHG1	P01857-1				0	High	1
	Checked	Confidence	Annotated Sequence	Modifications	Marked as	# Protein Groups	# Proteins	# PSMs	Master Protein Accessions	Positions in Master Proteins	Modifications in Master Proteins	# Missed Cleavages	Theo. MH+ [Da]	Found in Sample: [S1] Sample2_QE_Alana_21junio2024	Confidence (by Search Engine): Sequest HT	XCorr (by Search Engine): Sequest HT	Sequence in Protein	Positions in Proteins
	FALSE	Medium	[R].EPQVYTLPPSRDELTK.[N]		Human	1	3	1	P01857-1	P01857-1 [228-243]		1	1872.97	Medium	Medium	1.53	R.EPQVYTLPPSRDELTK.N	[228-243]
	FALSE	Medium	[K].GFYPSDIAVEWESNGQPENNYK.[T]		Human	1	5	1	P01857-1	P01857-1 [254-275]		0	2544.13	Medium	Medium	1.44	K.GFYPSDIAVEWESNGQPENNYK.T	[254-275]
	FALSE	High	[K].GPSVFPLAPSSK.[S]		Human	1	3	5	P01857-1	P01857-1 [5-16]		0	1186.65	High	High	2.05	K.GPSVFPLAPSSK.S	[5-16]
	FALSE	High	[RK].LTVDKSR.[W]		Human	3	9	1	P01859; P01857-1; P01860	P01859 [289-295]; P01857-1 [293-299]; P01860 [340-346]		1	818.473	High	High	1.66	K.LTVDKSR.W	[293-299]
	FALSE	High	[K].NQVSLTCLVK.[G]	1xCarbamidomethyl [C7]	Human	3	9	3	P01859; P01857-1; P01860	P01859 [240-249]; P01857-1 [244-253]; P01860 [291-300]		0	1161.63	High	High	1.67	K.NQVSLTCLVK.G	[244-253]
	FALSE	Medium	[R].TPEVTCVVVDVSHEDPEVK.[F]	1xCarbamidomethyl [C6]	Human	1	3	1	P01857-1	P01857-1 [139-157]		0	2139.03	Medium	Medium	1.69	R.TPEVTCVVVDVSHEDPEVK.F	[139-157]
	FALSE	Medium	[K].TTPPVLDSDGSFFLYSK.[L]		Human	1	3	1	P01857-1	P01857-1 [276-292]		0	1873.92	Medium	Medium	1.29	K.TTPPVLDSDGSFFLYSK.L	[276-292]
FALSE	High	Master Protein	P17900	Ganglioside GM2 activator [OS=Homo sapiens]	0	32	Human	5	6	5	193	20.8	5.31	6.08	5	other metabolic processes;transport;other biological processes	non-structural extracellular;plasma membrane;other membranes;cytosol;other cytoplasmic organelle;other cell component	transporter activity;enzyme regulator activity;other molecular function	Pf02221	2760	GM2A	B2R699; D3DQH6; hsa:2760; P17900; Q14426; Q14428; Q6LBL5	ENSG00000196743	Degradation pathway of sphingolipids, including diseases	Neutrophil degranulation; Glycosphingolipid catabolism	3	High	1
	Checked	Confidence	Annotated Sequence	Modifications	Marked as	# Protein Groups	# Proteins	# PSMs	Master Protein Accessions	Positions in Master Proteins	Modifications in Master Proteins	# Missed Cleavages	Theo. MH+ [Da]	Found in Sample: [S1] Sample2_QE_Alana_21junio2024	Confidence (by Search Engine): Sequest HT	XCorr (by Search Engine): Sequest HT	Sequence in Protein	Positions in Proteins
	FALSE	Medium	[K].KPSQLSSFSWDNCDEGKDPAVIR.[S]	1xCarbamidomethyl [C13]	Human	1	1	1	P17900	P17900 [27-49]		1	2636.24	Medium	Medium	2.14	K.KPSQLSSFSWDNCDEGKDPAVIR.S	[27-49]
	FALSE	Medium	[R].IESVLSSSGK.[R]		Human	1	1	1	P17900	P17900 [170-179]		0	1006.54	Medium	Medium	1.36	R.IESVLSSSGK.R	[170-179]
	FALSE	High	[R].IESVLSSSGKR.[L]		Human	1	1	1	P17900	P17900 [170-180]		1	1162.64	High	High	2.14	R.IESVLSSSGKR.L	[170-180]
	FALSE	High	[K].SEFVVPDLELPSWLTTGNYR.[I]		Human	1	1	2	P17900	P17900 [150-169]		0	2323.16	High	High	2.27	K.SEFVVPDLELPSWLTTGNYR.I	[150-169]
	FALSE	Medium	[K].VDLVLEK.[E]		Human	1	1	1	P17900	P17900 [82-88]		0	815.487	Medium	Medium	1.28	K.VDLVLEK.E	[82-88]
FALSE	High	Master Protein	P14618	Pyruvate kinase PKM [OS=Homo sapiens]	0	33	Human	10	21	10	531	57.9	7.84	29.09	10	cell organization and biogenesis;other metabolic processes;other biological processes	non-structural extracellular;cytosol;ER/Golgi;nucleus;other cell component	nucleic acid binding activity;kinase activity;other molecular function	Pf00224, Pf02887	5315	PKM	A6NFK3; B2R5N8; B3KRY0; B4DFX8; B4DUU6; hsa:5315; P14618; P14786; Q53GK4; Q96E76; Q9BWB5; Q9UCV6; Q9UPF2	ENSG00000067225	Photodynamic therapy-induced HIF-1 survival signaling; Amino acid metabolism; Clear cell renal cell carcinoma pathways; Metabolic reprogramming in colon cancer; Aerobic glycolysis; Glycolysis in senescence; Glucose metabolism in triple-negative breast cancer cells; Glycolysis and gluconeogenesis; Metabolic Epileptic Disorders	Neutrophil degranulation	10	High	1
	Checked	Confidence	Annotated Sequence	Modifications	Marked as	# Protein Groups	# Proteins	# PSMs	Master Protein Accessions	Positions in Master Proteins	Modifications in Master Proteins	# Missed Cleavages	Theo. MH+ [Da]	Found in Sample: [S1] Sample2_QE_Alana_21junio2024	Confidence (by Search Engine): Sequest HT	XCorr (by Search Engine): Sequest HT	Sequence in Protein	Positions in Proteins
	FALSE	Medium	[R].AEGSDVANAVLDGADCIMLSGETAKGDYPLEAVR.[M]	1xCarbamidomethyl [C16]; 1xOxidation [M18]	Human	1	3	1	P14618	P14618 [343-376]		1	3510.64	Medium	Medium	1.52	R.AEGSDVANAVLDGADCIMLSGETAKGDYPLEAVR.M	[343-376]
	FALSE	High	[R].AGKPVICATQMLESMIK.[K]	1xCarbamidomethyl [C7]; 2xOxidation [M11; M15]	Human	1	3	2	P14618	P14618 [320-336]		0	1908.96	High	High	1.92	R.AGKPVICATQMLESMIK.K	[320-336]
	FALSE	Medium	[R].APIIAVTR.[N]		Human	1	3	2	P14618	P14618 [448-455]		0	840.53	Medium	Medium	1.43	R.APIIAVTR.N	[448-455]
	FALSE	High	[R].GDLGIEIPAEK.[V]		Human	1	5	1	P14618	P14618 [295-305]		0	1141.61	High	High	1.61	R.GDLGIEIPAEK.V	[295-305]
	FALSE	High	[K].GDYPLEAVR.[M]		Human	1	3	2	P14618	P14618 [368-376]		0	1019.52	High	High	1.51	K.GDYPLEAVR.M	[368-376]
	FALSE	Medium	[K].KGVNLPGAAVDLPAVSEKDIQDLK.[F]		Human	1	3	1	P14618	P14618 [207-230]		2	2477.36	Medium	Medium	1.92	K.KGVNLPGAAVDLPAVSEKDIQDLK.F	[207-230]
	FALSE	High	[R].LAPITSDPTEATAVGAVEASFK.[C]		Human	1	2	4	P14618	P14618 [401-422]		0	2175.12	High	High	2.53	R.LAPITSDPTEATAVGAVEASFK.C	[401-422]
	FALSE	High	[R].NTGIICTIGPASR.[S]	1xCarbamidomethyl [C6]	Human	1	2	2	P14618	P14618 [44-56]		0	1359.7	High	High	2.88	R.NTGIICTIGPASR.S	[44-56]
	FALSE	High	[R].RFDEILEASDGIMVAR.[G]	1xOxidation [M13]	Human	1	3	4	P14618	P14618 [279-294]		1	1837.91	High	High	2.86	R.RFDEILEASDGIMVAR.G	[279-294]
	FALSE	High	[R].TATESFASDPILYRPVAVALDTKGPEIR.[T]		Human	1	3	2	P14618	P14618 [93-120]		1	3017.59	High	High	3.54	R.TATESFASDPILYRPVAVALDTKGPEIR.T	[93-120]
FALSE	High	Master Protein	P06733	Alpha-enolase [OS=Homo sapiens]	0	33	Human	10	16	10	434	47.1	7.39	27.11	10	other metabolic processes;other biological processes	plasma membrane;other membranes;cytosol;cytoskeleton;nucleus;other cell component	nucleic acid binding activity;other molecular function	Pf00113, Pf03952	2023	ENO1	B2RD59; hsa:2023; P06733; P22712; Q16704; Q4TUS4; Q53FT9; Q53HR3; Q658M5; Q6GMP2; Q71V37; Q7Z3V6; Q8WU71; Q96GV1; Q9BT62; Q9UCH6; Q9UM55	ENSG00000074800	Clear cell renal cell carcinoma pathways; Metabolic reprogramming in colon cancer; Aerobic glycolysis; IL-18 signaling pathway; Glycolysis and gluconeogenesis; Metabolic Epileptic Disorders	Glycolysis; Gluconeogenesis; Manipulation of host energy metabolism	9	High	1
	Checked	Confidence	Annotated Sequence	Modifications	Marked as	# Protein Groups	# Proteins	# PSMs	Master Protein Accessions	Positions in Master Proteins	Modifications in Master Proteins	# Missed Cleavages	Theo. MH+ [Da]	Found in Sample: [S1] Sample2_QE_Alana_21junio2024	Confidence (by Search Engine): Sequest HT	XCorr (by Search Engine): Sequest HT	Sequence in Protein	Positions in Proteins
	FALSE	High	[K].AGYTDKVVIGMDVAASEFFR.[S]	1xOxidation [M11]	Human	1	2	3	P06733	P06733 [234-253]		1	2192.07	High	High	3.67	K.AGYTDKVVIGMDVAASEFFR.S	[234-253]
	FALSE	High	[K].DATNVGDEGGFAPNILENKEGLELLK.[T]		Human	1	2	1	P06733	P06733 [203-228]		1	2743.38	High	High	2.45	K.DATNVGDEGGFAPNILENKEGLELLK.T	[203-228]
	FALSE	High	[K].FTASAGIQVVGDDLTVTNPK.[R]		Human	1	2	1	P06733	P06733 [307-326]		0	2033.05	High	High	1.99	K.FTASAGIQVVGDDLTVTNPK.R	[307-326]
	FALSE	High	[K].FTASAGIQVVGDDLTVTNPKR.[I]		Human	1	2	2	P06733	P06733 [307-327]		1	2189.16	High	High	2.64	K.FTASAGIQVVGDDLTVTNPKR.I	[307-327]
	FALSE	High	[R].GNPTVEVDLFTSK.[G]		Human	1	1	2	P06733	P06733 [16-28]		0	1406.72	High	High	1.7	R.GNPTVEVDLFTSK.G	[16-28]
	FALSE	High	[K].LAMQEFMILPVGAANFR.[E]	2xOxidation [M3; M7]	Human	1	2	1	P06733	P06733 [163-179]		0	1939.98	High	High	3.12	K.LAMQEFMILPVGAANFR.E	[163-179]
	FALSE	High	[R].SGKYDLDFKSPDDPSR.[Y]		Human	1	2	1	P06733	P06733 [254-269]		2	1826.86	High	High	1.95	R.SGKYDLDFKSPDDPSR.Y	[254-269]
	FALSE	High	[K].VNQIGSVTESIQACK.[L]	1xCarbamidomethyl [C14]	Human	1	5	4	P06733	P06733 [344-358]		0	1633.82	High	High	2.21	K.VNQIGSVTESLQACK.L	[344-358]
	FALSE	Medium	[K].YGKDATNVGDEGGFAPNILENKEGLELLK.[T]		Human	1	2	1	P06733	P06733 [200-228]		2	3091.56	Medium	Medium	1.76	K.YGKDATNVGDEGGFAPNILENKEGLELLK.T	[200-228]
	FALSE	High	[R].YISPDQLADLYK.[S]		Human	1	2	2	P06733	P06733 [270-281]		0	1425.73	High	High	1.83	R.YISPDQLADLYK.S	[270-281]
FALSE	High	Master Protein	P61626	Lysozyme C [OS=Homo sapiens]	0	34	Human	5	11	5	148	16.5	9.16	14.98	5	other metabolic processes;stress response;other biological processes	non-structural extracellular;other cytoplasmic organelle;other cell component	other molecular function	Pf00062	4069	LYZ	hsa:4069; P00695; P61626; Q13170; Q9UCF8	ENSG00000090382	Macrophage markers; Pancreatic cancer subtypes	Neutrophil degranulation; Amyloid fiber formation; Antimicrobial peptides	5	High	1
	Checked	Confidence	Annotated Sequence	Modifications	Marked as	# Protein Groups	# Proteins	# PSMs	Master Protein Accessions	Positions in Master Proteins	Modifications in Master Proteins	# Missed Cleavages	Theo. MH+ [Da]	Found in Sample: [S1] Sample2_QE_Alana_21junio2024	Confidence (by Search Engine): Sequest HT	XCorr (by Search Engine): Sequest HT	Sequence in Protein	Positions in Proteins
	FALSE	High	[R].ATNYNAGDR.[S]		Human	1	1	2	P61626	P61626 [60-68]		0	981.438	High	High	1.47	R.ATNYNAGDR.S	[60-68]
	FALSE	High	[R].GISLANWMCLAK.[W]	1xCarbamidomethyl [C9]; 1xOxidation [M8]	Human	1	1	3	P61626	P61626 [40-51]		0	1379.68	High	High	2.22	R.GISLANWMCLAK.W	[40-51]
	FALSE	High	[R].STDYGIFQINSR.[Y]		Human	1	1	4	P61626	P61626 [69-80]		0	1400.68	High	High	2.75	R.STDYGIFQINSR.Y	[69-80]
	FALSE	High	[R].VVRDPQGIR.[A]		Human	1	1	1	P61626	P61626 [117-125]		1	1039.6	High	High	1.52	R.VVRDPQGIR.A	[117-125]
	FALSE	Medium	[K].WESGYNTR.[A]		Human	1	1	1	P61626	P61626 [52-59]		0	1012.45	Medium	Medium	1.33	K.WESGYNTR.A	[52-59]
FALSE	High	Master Protein	P09467	Fructose-1,6-bisphosphatase 1 [OS=Homo sapiens]	0	37	Human	9	12	9	338	36.8	6.99	10.79	9	other metabolic processes;stress response;other biological processes	cytosol;nucleus;other cell component	other molecular function	Pf00316, Pf18913	2203	FBP1	hsa:2203; O75571; P09467; Q53F94; Q96E46	ENSG00000165140	Angiopoietin-like protein 8 regulatory pathway; Disorders of fructose metabolism; Glycolysis and gluconeogenesis; Metabolic Epileptic Disorders	Gluconeogenesis	5	High	1
	Checked	Confidence	Annotated Sequence	Modifications	Marked as	# Protein Groups	# Proteins	# PSMs	Master Protein Accessions	Positions in Master Proteins	Modifications in Master Proteins	# Missed Cleavages	Theo. MH+ [Da]	Found in Sample: [S1] Sample2_QE_Alana_21junio2024	Confidence (by Search Engine): Sequest HT	XCorr (by Search Engine): Sequest HT	Sequence in Protein	Positions in Proteins
	FALSE	High	[R].APVILGSPDDVLEFLK.[V]		Human	1	1	1	P09467	P09467 [315-330]		0	1712.95	High	High	1.79	R.APVILGSPDDVLEFLK.V	[315-330]
	FALSE	High	[R].DFDPAVTEYIQR.[K]		Human	1	1	2	P09467	P09467 [219-230]		0	1453.7	High	High	2.47	R.DFDPAVTEYIQR.K	[219-230]
	FALSE	High	[K].EAVLDVIPTDIHQR.[A]		Human	1	1	1	P09467	P09467 [301-314]		0	1605.86	High	High	2.2	K.EAVLDVIPTDIHQR.A	[301-314]
	FALSE	Medium	[R].FVMEEGR.[K]	1xOxidation [M3]	Human	1	1	2	P09467	P09467 [17-23]		0	883.398	Medium	Medium	1.41	R.FVMEEGR.K	[17-23]
	FALSE	Medium	[R].GTGELTQLLNSLCTAVK.[A]	1xCarbamidomethyl [C13]	Human	1	1	1	P09467	P09467 [27-43]		0	1804.95	Medium	Medium	1.43	R.GTGELTQLLNSLCTAVK.A	[27-43]
	FALSE	Medium	[R].KKFPPDNSAPYGAR.[Y]		Human	1	1	2	P09467	P09467 [231-244]		2	1547.8	Medium	Medium	1.59	R.KKFPPDNSAPYGAR.Y	[231-244]
	FALSE	High	[K].KLDVLSNDLVMNMLK.[S]	2xOxidation [M11; M13]	Human	1	1	1	P09467	P09467 [73-87]		1	1764.92	High	High	2	K.KLDVLSNDLVMNMLK.S	[73-87]
	FALSE	High	[K].STDEPSEKDALQPGR.[N]		Human	1	1	1	P09467	P09467 [144-158]		1	1629.77	High	High	2.4	K.STDEPSEKDALQPGR.N	[144-158]
	FALSE	High	[R].TLVYGGIFLYPANK.[K]		Human	1	1	1	P09467	P09467 [256-269]		0	1555.85	High	High	1.5	R.TLVYGGIFLYPANK.K	[256-269]
FALSE	High	Master Protein	P07858	Cathepsin B [OS=Homo sapiens]	0	39	Human	10	19	10	339	37.8	6.3	19.01	10	protein metabolism;other metabolic processes;other biological processes	non-structural extracellular;plasma membrane;other membranes;other cytoplasmic organelle;other cell component	other molecular function	Pf00112, Pf08127	1508	CTSB	B3KQR5; B3KRR5; hsa:1508; P07858; Q503A6; Q96D87	ENSG00000164733; ENSG00000285132	Ebola virus infection in host; 8p23.1 copy number variation syndrome	MHC class II antigen presentation; Collagen degradation; Assembly of collagen fibrils and other multimeric structures; Neutrophil degranulation; Trafficking and processing of endosomal TLR	7	High	1
	Checked	Confidence	Annotated Sequence	Modifications	Marked as	# Protein Groups	# Proteins	# PSMs	Master Protein Accessions	Positions in Master Proteins	Modifications in Master Proteins	# Missed Cleavages	Theo. MH+ [Da]	Found in Sample: [S1] Sample2_QE_Alana_21junio2024	Confidence (by Search Engine): Sequest HT	XCorr (by Search Engine): Sequest HT	Sequence in Protein	Positions in Proteins
	FALSE	High	[K].EIRDQGSCGSCWAFGAVEAISDR.[I]	2xCarbamidomethyl [C8; C11]	Human	1	1	1	P07858	P07858 [98-120]		1	2571.14	High	High	2.2	K.EIRDQGSCGSCWAFGAVEAISDR.I	[98-120]
	FALSE	High	[R].EQWPQCPTIK.[E]	1xCarbamidomethyl [C6]	Human	1	1	5	P07858	P07858 [88-97]		0	1286.62	High	High	2.07	R.EQWPQCPTIK.E	[88-97]
	FALSE	High	[R].GQDHCGIESEVVAGIPR.[T]	1xCarbamidomethyl [C5]	Human	1	1	1	P07858	P07858 [315-331]		0	1823.87	High	High	2.21	R.GQDHCGIESEVVAGIPR.T	[315-331]
	FALSE	Medium	[K].HYGYNSYSVSNSEKDIMAEIYK.[N]	1xOxidation [M17]	Human	1	1	1	P07858	P07858 [224-245]		1	2614.18	Medium	Medium	2.06	K.HYGYNSYSVSNSEKDIMAEIYK.N	[224-245]
	FALSE	High	[K].ICEPGYSPTYK.[Q]	1xCarbamidomethyl [C2]	Human	1	1	2	P07858	P07858 [210-220]		0	1314.6	High	High	2.01	K.ICEPGYSPTYK.Q	[210-220]
	FALSE	Medium	[R].LCGTFLGGPKPPQR.[V]	1xCarbamidomethyl [C2]	Human	1	1	2	P07858	P07858 [58-71]		0	1527.81	Medium	Medium	1.52	R.LCGTFLGGPKPPQR.V	[58-71]
	FALSE	High	[K].LPASFDAR.[E]		Human	1	1	2	P07858	P07858 [80-87]		0	876.457	High	High	1.6	K.LPASFDAR.E	[80-87]
	FALSE	High	[K].NGPVEGAFSVYSDFLLYK.[S]		Human	1	1	1	P07858	P07858 [246-263]		0	2005.99	High	High	1.6	K.NGPVEGAFSVYSDFLLYK.S	[246-263]
	FALSE	High	[K].RLCGTFLGGPKPPQR.[V]	1xCarbamidomethyl [C3]	Human	1	1	1	P07858	P07858 [57-71]		1	1683.91	High	High	1.9	K.RLCGTFLGGPKPPQR.V	[57-71]
	FALSE	High	[R].VMFTEDLKLPASFDAR.[E]	1xOxidation [M2]	Human	1	1	3	P07858	P07858 [72-87]		1	1855.93	High	High	2.14	R.VMFTEDLKLPASFDAR.E	[72-87]
FALSE	High	Master Protein	P13796	Plastin-2 [OS=Homo sapiens]	0	40	Human	24	41	24	627	70.2	5.43	65.85	24	cell organization and biogenesis;signal transduction;other biological processes	plasma membrane;other membranes;cytosol;cytoskeleton;other cell component	signal transduction activity or receptor binding;cytoskeletal activity;other molecular function	Pf00036, Pf00307	3936	LCP1	B2R613; B4DUA0; hsa:3936; P13796; Q5TBN4	ENSG00000136167		Gene and protein expression by JAK-STAT signaling after Interleukin-12 stimulation	1	High	1
	Checked	Confidence	Annotated Sequence	Modifications	Marked as	# Protein Groups	# Proteins	# PSMs	Master Protein Accessions	Positions in Master Proteins	Modifications in Master Proteins	# Missed Cleavages	Theo. MH+ [Da]	Found in Sample: [S1] Sample2_QE_Alana_21junio2024	Confidence (by Search Engine): Sequest HT	XCorr (by Search Engine): Sequest HT	Sequence in Protein	Positions in Proteins
	FALSE	High	[R].AECMLQQAER.[L]	1xCarbamidomethyl [C3]; 1xOxidation [M4]	Human	1	1	2	P13796	P13796 [334-343]		0	1251.55	High	High	2.12	R.AECMLQQAER.L	[334-343]
	FALSE	High	[R].EGESLEDLMK.[L]	1xOxidation [M9]	Human	1	1	1	P13796	P13796 [254-263]		0	1166.52	High	High	1.49	R.EGESLEDLMK.L	[254-263]
	FALSE	High	[R].EGESLEDLMKLSPEELLLR.[W]	1xOxidation [M9]	Human	1	1	2	P13796	P13796 [254-272]		1	2217.13	High	High	3.1	R.EGESLEDLMKLSPEELLLR.W	[254-272]
	FALSE	Medium	[R].EKDDIQRAECMLQQAER.[L]	1xCarbamidomethyl [C10]; 1xOxidation [M11]	Human	1	1	1	P13796	P13796 [327-343]		2	2135.98	Medium	Medium	1.75	R.EKDDIQRAECMLQQAER.L	[327-343]
	FALSE	High	[R].EITENLMATGDLDQDGR.[I]	1xOxidation [M7]	Human	1	1	1	P13796	P13796 [52-68]		0	1893.85	High	High	2.26	R.EITENLMATGDLDQDGR.I	[52-68]
	FALSE	High	[K].FSLVGIGGQDLNEGNR.[T]		Human	1	2	1	P13796	P13796 [473-488]		0	1675.84	High	High	2.63	K.FSLVGIGGQDLNEGNR.T	[473-488]
	FALSE	High	[R].GSVSDEEMMELREAFAK.[V]	2xOxidation [M8; M9]	Human	1	1	2	P13796	P13796 [4-20]		1	1960.86	High	High	2.06	R.GSVSDEEMMELREAFAK.V	[4-20]
	FALSE	Medium	[K].KIENCNYAVELGK.[NH]	1xCarbamidomethyl [C5]	Human	1	5	4	P13796	P13796 [456-468]		1	1537.77	Medium	Medium	1.61	K.KLENCNYAVELGK.N	[456-468]
	FALSE	High	[K].IENCNYAVELGK.[NH]	1xCarbamidomethyl [C4]	Human	1	5	2	P13796	P13796 [457-468]		0	1409.67	High	High	1.72	K.LENCNYAVELGK.N	[457-468]
	FALSE	High	[K].IGNFSTDIKDSK.[A]		Human	1	1	1	P13796	P13796 [286-297]		1	1324.67	High	High	1.88	K.IGNFSTDIKDSK.A	[286-297]
	FALSE	High	[K].IKVPVDWNR.[V]		Human	1	1	1	P13796	P13796 [433-441]		1	1126.64	High	High	1.64	K.IKVPVDWNR.V	[433-441]
	FALSE	High	[K].LSPEELLLR.[W]		Human	1	5	2	P13796	P13796 [264-272]		0	1069.63	High	High	1.72	K.LSPEELLLR.W	[264-272]
	FALSE	High	[K].ISTSLPVLDLIDAIQPGSINYDLLK.[T]		Human	1	2	1	P13796	P13796 [546-570]		0	2698.49	High	High	3.66	K.ISTSLPVLDLIDAIQPGSINYDLLK.T	[546-570]
	FALSE	High	[K].ISTSLPVLDLIDAIQPGSINYDLLKTENLNDDEKLNNAK.[Y]		Human	1	2	1	P13796	P13796 [546-584]		2	4297.24	High	High	5.02	K.ISTSLPVLDLIDAIQPGSINYDLLKTENLNDDEKLNNAK.Y	[546-584]
	FALSE	High	[K].MINLSVPDTIDER.[TA]	1xOxidation [M1]	Human	1	4	3	P13796	P13796 [166-178]		0	1518.75	High	High	2.32	K.MINLSVPDTIDER.T	[166-178]
	FALSE	High	[K].MVMTVFACLMGK.[G]	1xCarbamidomethyl [C8]; 3xOxidation [M1; M3; M10]	Human	1	3	1	P13796	P13796 [611-622]		0	1435.65	High	High	1.59	K.MVMTVFACLMGK.G	[611-622]
	FALSE	High	[R].NEALIALLR.[E]		Human	1	1	2	P13796	P13796 [245-253]		0	1012.61	High	High	1.88	R.NEALIALLR.E	[245-253]
	FALSE	High	[R].NWMNSLGVNPR.[V]	1xOxidation [M3]	Human	1	1	5	P13796	P13796 [402-412]		0	1303.62	High	High	2.25	R.NWMNSLGVNPR.V	[402-412]
	FALSE	Medium	[R].RYTLNILEEIGGGQK.[V]		Human	1	2	1	P13796	P13796 [501-515]		1	1690.91	Medium	Medium	1.7	R.RYTLNILEEIGGGQK.V	[501-515]
	FALSE	Medium	[K].TENLNDDEKLNNAK.[Y]		Human	1	2	2	P13796	P13796 [571-584]		1	1617.77	Medium	Medium	1.65	K.TENLNDDEKLNNAK.Y	[571-584]
	FALSE	High	[K].VNDDIIVNWVNETLR.[E]		Human	1	2	2	P13796	P13796 [516-530]		0	1799.93	High	High	3.22	K.VNDDIIVNWVNETLR.E	[516-530]
	FALSE	High	[R].VREITENLMATGDLDQDGR.[I]	1xOxidation [M9]	Human	1	1	1	P13796	P13796 [50-68]		1	2149.02	High	High	3.58	R.VREITENLMATGDLDQDGR.I	[50-68]
	FALSE	High	[R].VYALPEDLVEVNPK.[M]		Human	1	2	2	P13796	P13796 [597-610]		0	1585.85	High	High	1.72	R.VYALPEDLVEVNPK.M	[597-610]
	FALSE	High	[R].YTLNILEEIGGGQK.[V]		Human	1	2	3	P13796	P13796 [502-515]		0	1534.81	High	High	2.56	R.YTLNILEEIGGGQK.V	[502-515]
FALSE	High	Master Protein	P36222	Chitinase-3-like protein 1 [OS=Homo sapiens]	0	41	Human	13	26	13	383	42.6	8.46	32.62	13	other metabolic processes;stress response;developmental processes;signal transduction;other biological processes	non-structural extracellular;extracellular matrix;ER/Golgi;other cell component	extracellular structural activity;other molecular function	Pf00704	1116	CHI3L1	B2R7B0; hsa:1116; P30923; P36222; Q8IVA4; Q96HI7	ENSG00000133048	Mammary gland development pathway - Involution (Stage 4 of 4)	Neutrophil degranulation	2	High	1
	Checked	Confidence	Annotated Sequence	Modifications	Marked as	# Protein Groups	# Proteins	# PSMs	Master Protein Accessions	Positions in Master Proteins	Modifications in Master Proteins	# Missed Cleavages	Theo. MH+ [Da]	Found in Sample: [S1] Sample2_QE_Alana_21junio2024	Confidence (by Search Engine): Sequest HT	XCorr (by Search Engine): Sequest HT	Sequence in Protein	Positions in Proteins
	FALSE	High	[K].EAGTLAYYEICDFLR.[G]	1xCarbamidomethyl [C11]	Human	1	1	2	P36222	P36222 [290-304]		0	1820.85	High	High	2.82	K.EAGTLAYYEICDFLR.G	[290-304]
	FALSE	High	[R].EGDGSCFPDALDR.[F]	1xCarbamidomethyl [C6]	Human	1	1	2	P36222	P36222 [36-48]		0	1438.59	High	High	2.2	R.EGDGSCFPDALDR.F	[36-48]
	FALSE	High	[K].GNQWVGYDDQESVK.[S]		Human	1	1	2	P36222	P36222 [322-335]		0	1624.72	High	High	1.67	K.GNQWVGYDDQESVK.S	[322-335]
	FALSE	High	[R].GQEDASPDR.[F]		Human	1	1	1	P36222	P36222 [225-233]		0	974.417	High	High	1.65	R.GQEDASPDR.F	[225-233]
	FALSE	Medium	[R].GQEDASPDRFSNTDYAVGYMLR.[L]		Human	1	1	2	P36222	P36222 [225-246]		1	2492.11	Medium	Medium	1.7	R.GQEDASPDRFSNTDYAVGYMLR.L	[225-246]
	FALSE	Medium	[R].GTTGHHSPLFR.[G]		Human	1	1	1	P36222	P36222 [214-224]		0	1209.61	Medium	Medium	1.55	R.GTTGHHSPLFR.G	[214-224]
	FALSE	High	[R].ILGQQVPYATK.[G]		Human	1	1	5	P36222	P36222 [311-321]		0	1217.69	High	High	1.84	R.ILGQQVPYATK.G	[311-321]
	FALSE	High	[K].LVCYYTSWSQYR.[E]	1xCarbamidomethyl [C3]	Human	1	1	1	P36222	P36222 [24-35]		0	1625.74	High	High	1.93	K.LVCYYTSWSQYR.E	[24-35]
	FALSE	Medium	[K].LVMGIPTFGR.[S]	1xOxidation [M3]	Human	1	1	1	P36222	P36222 [254-263]		0	1106.6	Medium	Medium	1.33	K.LVMGIPTFGR.S	[254-263]
	FALSE	High	[K].NRNPNLK.[T]		Human	1	1	1	P36222	P36222 [85-91]		1	855.48	High	High	1.49	K.NRNPNLK.T	[85-91]
	FALSE	High	[K].QLLLSAALSAGK.[V]		Human	1	1	2	P36222	P36222 [171-182]		0	1171.7	High	High	1.88	K.QLLLSAALSAGK.V	[171-182]
	FALSE	High	[R].SFTLASSETGVGAPISGPGIPGR.[F]		Human	1	1	5	P36222	P36222 [264-286]		0	2158.11	High	High	5	R.SFTLASSETGVGAPISGPGIPGR.F	[264-286]
	FALSE	Medium	[K].SVPPFLR.[T]		Human	1	1	1	P36222	P36222 [122-128]		0	815.477	Medium	Medium	1.45	K.SVPPFLR.T	[122-128]
FALSE	High	Master Protein	P23528	Cofilin-1 [OS=Homo sapiens]	0	42	Human	5	6	5	166	18.5	8.09	4.34	5	cell cycle OR cell proliferation;cell organization and biogenesis;signal transduction;other biological processes	plasma membrane;other membranes;cytosol;cytoskeleton;nucleus;other cell component	cytoskeletal activity	Pf00241	1072	CFL1	B3KUQ1; hsa:1072; P23528; Q53Y87; Q9UCA2	ENSG00000172757	Brain-derived neurotrophic factor (BDNF) signaling pathway; VEGFA-VEGFR2 signaling; EGF/EGFR signaling pathway; Envelope proteins and their potential roles in EDMD physiopathology; 7q11.23 copy number variation syndrome; Neuroinflammation and glutamatergic signaling; CCL18 signaling pathway; Regulation of actin cytoskeleton; G13 signaling pathway	Regulation of actin dynamics for phagocytic cup formation; EPHB-mediated forward signaling; Platelet degranulation ; Sema3A PAK dependent Axon repulsion; Gene and protein expression by JAK-STAT signaling after Interleukin-12 stimulation; RHO GTPases Activate ROCKs	15	High	1
	Checked	Confidence	Annotated Sequence	Modifications	Marked as	# Protein Groups	# Proteins	# PSMs	Master Protein Accessions	Positions in Master Proteins	Modifications in Master Proteins	# Missed Cleavages	Theo. MH+ [Da]	Found in Sample: [S1] Sample2_QE_Alana_21junio2024	Confidence (by Search Engine): Sequest HT	XCorr (by Search Engine): Sequest HT	Sequence in Protein	Positions in Proteins
	FALSE	High	[K].LGGSAVISLEGKPL.[-]		Human	1	1	1	P23528	P23528 [153-166]		0	1340.78	High	High	1.53	K.LGGSAVISLEGKPL.-	[153-166]
	FALSE	Medium	[K].MIYASSK.[D]	1xOxidation [M1]	Human	1	5	2	P23528	P23528 [115-121]		0	815.397	Medium	Medium	1.33	K.MIYASSK.D	[115-121]
	FALSE	High	[K].NIILEEGKEILVGDVGQTVDDPYATFVK.[M]		Human	1	1	1	P23528	P23528 [46-73]		1	3062.59	High	High	2.6	K.NIILEEGKEILVGDVGQTVDDPYATFVK.M	[46-73]
	FALSE	High	[K].SSTPEEVKKR.[K]		Human	1	1	1	P23528	P23528 [23-32]		2	1160.63	High	High	1.75	K.SSTPEEVKKR.K	[23-32]
	FALSE	Medium	[R].YALYDATYETK.[E]		Human	1	3	1	P23528	P23528 [82-92]		0	1337.63	Medium	Medium	1.38	R.YALYDATYETK.E	[82-92]
FALSE	High	Master Protein	Q06830	Peroxiredoxin-1 [OS=Homo sapiens]	0	42	Human	9	10	8	199	22.1	8.13	3.96	9	cell cycle OR cell proliferation;other metabolic processes;stress response;developmental processes;other biological processes	cytosol;nucleus;other cell component	other molecular function	Pf00578, Pf10417	5052	PRDX1	B5BU26; D3DPZ8; hsa:5052; P35703; Q06830; Q2V576; Q5T154; Q5T155	ENSG00000117450	Androgen receptor signaling pathway; Selenium micronutrient network; Nuclear receptors meta-pathway; NRF2 pathway; HDAC6 interactions in the central nervous system	Detoxification of Reactive Oxygen Species; TP53 Regulates Metabolic Genes; NFE2L2 regulating anti-oxidant/detoxification enzymes; Deregulated CDK5 triggers multiple neurodegenerative pathways in Alzheimer's disease models	9	High	1
	Checked	Confidence	Annotated Sequence	Modifications	Marked as	# Protein Groups	# Proteins	# PSMs	Master Protein Accessions	Positions in Master Proteins	Modifications in Master Proteins	# Missed Cleavages	Theo. MH+ [Da]	Found in Sample: [S1] Sample2_QE_Alana_21junio2024	Confidence (by Search Engine): Sequest HT	XCorr (by Search Engine): Sequest HT	Sequence in Protein	Positions in Proteins
	FALSE	Medium	[K].ADEGISFR.[G]		Human	1	1	1	Q06830	Q06830 [121-128]		0	894.432	Medium	Medium	1.39	K.ADEGISFR.G	[121-128]
	FALSE	Medium	[K].ATAVMPDGQFK.[D]	1xOxidation [M5]	Human	1	1	1	Q06830	Q06830 [17-27]		0	1180.57	Medium	Medium	1.3	K.ATAVMPDGQFK.D	[17-27]
	FALSE	Medium	[K].ATAVMPDGQFKDISLSDYK.[G]	1xOxidation [M5]	Human	1	1	1	Q06830	Q06830 [17-35]		1	2102.01	Medium	Medium	1.79	K.ATAVMPDGQFKDISLSDYK.G	[17-35]
	FALSE	Medium	[K].KQGGLGPMNIPLVSDPKR.[T]	1xOxidation [M8]	Human	1	1	1	Q06830	Q06830 [93-110]		2	1923.05	Medium	Medium	1.86	K.KQGGLGPMNIPLVSDPKR.T	[93-110]
	FALSE	Medium	[R].LVQAFQFTDK.[H]		Human	1	1	1	Q06830	Q06830 [159-168]		0	1196.63	Medium	Medium	1.43	R.LVQAFQFTDK.H	[159-168]
	FALSE	Medium	[K].QGGLGPMNIPLVSDPKR.[T]	1xOxidation [M7]	Human	1	1	1	Q06830	Q06830 [94-110]		1	1794.95	Medium	Medium	1.59	K.QGGLGPMNIPLVSDPKR.T	[94-110]
	FALSE	High	[R].QITVNDLPVGR.[S]		Human	1	2	2	Q06830	Q06830 [141-151]		0	1211.67	High	High	1.91	R.QITVNDLPVGR.S	[141-151]
	FALSE	Medium	[R].SVDETLR.[L]		Human	2	2	1	Q13162; Q06830	Q13162 [224-230]; Q06830 [152-158]		0	819.421	Medium	Medium	1.31	R.SVDETLR.L	[152-158]
	FALSE	High	[R].TIAQDYGVLKADEGISFR.[G]		Human	1	1	1	Q06830	Q06830 [111-128]		1	1983.02	High	High	2.05	R.TIAQDYGVLKADEGISFR.G	[111-128]
FALSE	High	Master Protein	P02787	Serotransferrin [OS=Homo sapiens]	0	42	Human	22	34	22	698	77	7.12	38.36	22	cell organization and biogenesis;stress response;transport;signal transduction;other biological processes	non-structural extracellular;plasma membrane;other membranes;ER/Golgi;other cytoplasmic organelle;other cell component	signal transduction activity or receptor binding;other molecular function	Pf00405	7018	TF	hsa:7018; O43890; P02787; Q1HBA5; Q9NQB8; Q9UHV0	ENSG00000091513	Iron metabolism in placenta; Pluripotent stem cell differentiation pathway; Ferroptosis; IL-18 signaling pathway; 3q29 copy number variation syndrome; Iron metabolism disorders; Sudden infant death syndrome (SIDS) susceptibility pathways	Platelet degranulation ; Regulation of Insulin-like Growth Factor (IGF) transport and uptake by Insulin-like Growth Factor Binding Proteins (IGFBPs); Post-translational protein phosphorylation; Cargo recognition for clathrin-mediated endocytosis; Transferrin endocytosis and recycling	14	High	1
	Checked	Confidence	Annotated Sequence	Modifications	Marked as	# Protein Groups	# Proteins	# PSMs	Master Protein Accessions	Positions in Master Proteins	Modifications in Master Proteins	# Missed Cleavages	Theo. MH+ [Da]	Found in Sample: [S1] Sample2_QE_Alana_21junio2024	Confidence (by Search Engine): Sequest HT	XCorr (by Search Engine): Sequest HT	Sequence in Protein	Positions in Proteins
	FALSE	High	[K].ADRDQYELLCLDNTR.[K]	1xCarbamidomethyl [C10]	Human	1	1	2	P02787	P02787 [237-251]		1	1881.88	High	High	2.35	K.ADRDQYELLCLDNTR.K	[237-251]
	FALSE	High	[R].AIAANEADAVTLDAGLVYDAYLAPNNLKPVVAEFYGSK.[E]		Human	1	1	1	P02787	P02787 [70-107]		0	3954.02	High	High	2.44	R.AIAANEADAVTLDAGLVYDAYLAPNNLKPVVAEFYGSK.E	[70-107]
	FALSE	High	[R].APNHAVVTR.[K]		Human	1	1	1	P02787	P02787 [601-609]		0	964.532	High	High	1.66	R.APNHAVVTR.K	[601-609]
	FALSE	Medium	[K].ASYLDCIR.[A]	1xCarbamidomethyl [C6]	Human	1	1	1	P02787	P02787 [62-69]		0	997.477	Medium	Medium	1.41	K.ASYLDCIR.A	[62-69]
	FALSE	High	[K].CSTSSLLEACTFR.[R]	2xCarbamidomethyl [C1; C10]	Human	1	1	2	P02787	P02787 [684-696]		0	1531.69	High	High	2.28	K.CSTSSLLEACTFR.R	[684-696]
	FALSE	Medium	[K].DGAGDVAFVK.[H]		Human	1	1	1	P02787	P02787 [216-225]		0	978.489	Medium	Medium	1.27	K.DGAGDVAFVK.H	[216-225]
	FALSE	High	[K].DLLFRDDTVCLAK.[L]	1xCarbamidomethyl [C10]	Human	1	1	3	P02787	P02787 [647-659]		1	1565.8	High	High	2	K.DLLFRDDTVCLAK.L	[647-659]
	FALSE	Medium	[K].DSGFQMNQLR.[G]	1xOxidation [M6]	Human	1	1	1	P02787	P02787 [123-132]		0	1211.55	Medium	Medium	1.32	K.DSGFQMNQLR.G	[123-132]
	FALSE	High	[K].EGYYGYTGAFR.[C]		Human	1	1	2	P02787	P02787 [531-541]		0	1283.57	High	High	2.24	K.EGYYGYTGAFR.C	[531-541]
	FALSE	High	[R].FDEFFSEGCAPGSK.[K]	1xCarbamidomethyl [C9]	Human	1	1	1	P02787	P02787 [495-508]		0	1577.66	High	High	2.08	R.FDEFFSEGCAPGSK.K	[495-508]
	FALSE	Medium	[R].FDEFFSEGCAPGSKK.[D]	1xCarbamidomethyl [C9]	Human	1	1	1	P02787	P02787 [495-509]		1	1705.75	Medium	Medium	1.7	R.FDEFFSEGCAPGSKK.D	[495-509]
	FALSE	High	[R].KCSTSSLLEACTFR.[R]	2xCarbamidomethyl [C2; C11]	Human	1	1	2	P02787	P02787 [683-696]		1	1659.78	High	High	1.92	R.KCSTSSLLEACTFR.R	[683-696]
	FALSE	Medium	[R].KPVEEYANCHLAR.[A]	1xCarbamidomethyl [C9]	Human	1	1	1	P02787	P02787 [588-600]		0	1586.77	Medium	Medium	1.58	R.KPVEEYANCHLAR.A	[588-600]
	FALSE	High	[K].LCMGSGLNLCEPNNKEGYYGYTGAFR.[C]	2xCarbamidomethyl [C2; C10]; 1xOxidation [M3]	Human	1	1	2	P02787	P02787 [516-541]		1	2987.31	High	High	3.1	K.LCMGSGLNLCEPNNKEGYYGYTGAFR.C	[516-541]
	FALSE	Medium	[K].IMNGEADAMSLDGGFVYIAGK.[C]	2xOxidation [M2; M9]	Human	1	1	1	P02787	P02787 [400-420]		0	2191	Medium	Medium	1.65	K.IMNGEADAMSLDGGFVYIAGK.C	[400-420]
	FALSE	High	[K].MYLGYEYVTAIR.[N]	1xOxidation [M1]	Human	1	1	1	P02787	P02787 [332-343]		0	1494.73	High	High	2.37	K.MYLGYEYVTAIR.N	[332-343]
	FALSE	Medium	[K].NLNEKDYELLCLDGTR.[K]	1xCarbamidomethyl [C11]	Human	1	1	2	P02787	P02787 [572-587]		1	1952.94	Medium	Medium	1.71	K.NLNEKDYELLCLDGTR.K	[572-587]
	FALSE	High	[R].SAGWNIPIGLLYCDLPEPR.[K]	1xCarbamidomethyl [C13]	Human	1	1	4	P02787	P02787 [144-162]		0	2171.1	High	High	3.58	R.SAGWNIPIGLLYCDLPEPR.K	[144-162]
	FALSE	High	[K].SASDLTWDNLK.[G]		Human	1	1	1	P02787	P02787 [454-464]		0	1249.61	High	High	1.79	K.SASDLTWDNLK.G	[454-464]
	FALSE	High	[K].SCHTAVGR.[T]	1xCarbamidomethyl [C2]	Human	1	1	1	P02787	P02787 [468-475]		0	887.415	High	High	1.56	K.SCHTAVGR.T	[468-475]
	FALSE	Medium	[K].SDNCEDTPEAGYFAVAVVKK.[S]	1xCarbamidomethyl [C4]	Human	1	1	1	P02787	P02787 [434-453]		1	2200.02	Medium	Medium	1.56	K.SDNCEDTPEAGYFAVAVVKK.S	[434-453]
	FALSE	High	[R].TAGWNIPMGLLYNK.[I]	1xOxidation [M8]	Human	1	1	2	P02787	P02787 [476-489]		0	1593.81	High	High	1.56	R.TAGWNIPMGLLYNK.I	[476-489]
FALSE	High	Master Protein	P07355	Annexin A2 [OS=Homo sapiens]	0	45	Human	17	27	17	339	38.6	7.75	34.55	17	cell organization and biogenesis;RNA metabolism OR transcription;other metabolic processes;transport;developmental processes;other biological processes	non-structural extracellular;extracellular matrix;plasma membrane;other membranes;cytosol;nucleus;other cytoplasmic organelle;other cell component	transporter activity;enzyme regulator activity;cytoskeletal activity;other molecular function	Pf00191	302	ANXA2	hsa:302; P07355; Q567R4; Q6N0B3; Q8TBV2; Q96DD5; Q9UDH8	ENSG00000182718	Gastrin signaling pathway; CCL18 signaling pathway; Prostaglandin synthesis and regulation	Dissolution of Fibrin Clot; Neutrophil degranulation; Gene and protein expression by JAK-STAT signaling after Interleukin-12 stimulation; Smooth Muscle Contraction	7	High	1
	Checked	Confidence	Annotated Sequence	Modifications	Marked as	# Protein Groups	# Proteins	# PSMs	Master Protein Accessions	Positions in Master Proteins	Modifications in Master Proteins	# Missed Cleavages	Theo. MH+ [Da]	Found in Sample: [S1] Sample2_QE_Alana_21junio2024	Confidence (by Search Engine): Sequest HT	XCorr (by Search Engine): Sequest HT	Sequence in Protein	Positions in Proteins
	FALSE	High	[R].AEDGSVIDYELIDQDARDLYDAGVKR.[K]		Human	1	2	2	P07355	P07355 [180-205]		2	2926.41	High	High	2.39	R.AEDGSVIDYELIDQDARDLYDAGVKR.K	[180-205]
	FALSE	Medium	[R].DALNIETAIK.[T]		Human	1	3	1	P07355	P07355 [38-47]		0	1087.6	Medium	Medium	1.45	R.DALNIETAIK.T	[38-47]
	FALSE	Medium	[R].DLYDAGVKR.[K]		Human	1	2	1	P07355	P07355 [197-205]		1	1036.54	Medium	Medium	1.33	R.DLYDAGVKR.K	[197-205]
	FALSE	High	[K].GLGTDEDSLIEIICSR.[T]	1xCarbamidomethyl [C14]	Human	1	3	2	P07355	P07355 [120-135]		0	1777.86	High	High	3.26	K.GLGTDEDSLIEIICSR.T	[120-135]
	FALSE	High	[K].GVDEVTIVNILTNR.[S]		Human	1	2	6	P07355	P07355 [50-63]		0	1542.85	High	High	2.89	K.GVDEVTIVNILTNR.S	[50-63]
	FALSE	High	[R].QDIAFAYQR.[R]		Human	1	2	1	P07355	P07355 [69-77]		0	1111.55	High	High	1.51	R.QDIAFAYQR.R	[69-77]
	FALSE	High	[R].RAEDGSVIDYELIDQDAR.[D]		Human	1	2	2	P07355	P07355 [179-196]		1	2064.98	High	High	4.73	R.RAEDGSVIDYELIDQDAR.D	[179-196]
	FALSE	High	[R].RAEDGSVIDYELIDQDARDLYDAGVK.[R]		Human	1	2	2	P07355	P07355 [179-204]		2	2926.41	High	High	2.53	R.RAEDGSVIDYELIDQDARDLYDAGVK.R	[179-204]
	FALSE	Medium	[R].SEVDMLK.[I]	1xOxidation [M5]	Human	1	3	1	P07355	P07355 [296-302]		0	837.402	Medium	Medium	1.37	R.SEVDMLK.I	[296-302]
	FALSE	High	[K].SLYYYIQQDTK.[G]		Human	1	3	1	P07355	P07355 [314-324]		0	1421.69	High	High	1.93	K.SLYYYIQQDTK.G	[314-324]
	FALSE	Medium	[K].SLYYYIQQDTKGDYQK.[A]		Human	1	3	1	P07355	P07355 [314-329]		1	2012.96	Medium	Medium	1.64	K.SLYYYIQQDTKGDYQK.A	[314-329]
	FALSE	High	[K].SYSPYDMLESIR.[K]	1xOxidation [M7]	Human	1	3	1	P07355	P07355 [234-245]		0	1476.67	High	High	1.69	K.SYSPYDMLESIR.K	[234-245]
	FALSE	High	[K].TDLEKDIISDTSGDFR.[K]		Human	1	3	1	P07355	P07355 [153-168]		1	1811.87	High	High	2.08	K.TDLEKDIISDTSGDFR.K	[153-168]
	FALSE	High	[K].TDLEKDIISDTSGDFRK.[L]		Human	1	3	2	P07355	P07355 [153-169]		2	1939.96	High	High	1.95	K.TDLEKDIISDTSGDFRK.L	[153-169]
	FALSE	High	[K].TKGVDEVTIVNILTNR.[S]		Human	1	2	1	P07355	P07355 [48-63]		1	1771.99	High	High	2.41	K.TKGVDEVTIVNILTNR.S	[48-63]
	FALSE	High	[R].TNQELQEINR.[V]		Human	1	3	1	P07355	P07355 [136-145]		0	1244.62	High	High	1.82	R.TNQELQEINR.V	[136-145]
	FALSE	High	[K].TPAQYDASELK.[A]		Human	1	3	1	P07355	P07355 [105-115]		0	1222.6	High	High	1.62	K.TPAQYDASELK.A	[105-115]
FALSE	High	Master Protein	P14780	Matrix metalloproteinase-9 [OS=Homo sapiens]	0	45	Human	24	63	24	707	78.4	6.06	109.36	24	cell organization and biogenesis;protein metabolism;other metabolic processes;stress response;developmental processes;signal transduction;other biological processes	non-structural extracellular;other cell component	other molecular function	Pf00040, Pf00045, Pf00413	4318	MMP9	B2R7V9; hsa:4318; P14780; Q3LR70; Q8N725; Q9H4Z1; Q9UCJ9; Q9UCL1; Q9UDK2	ENSG00000100985	Matrix metalloproteinases; Osteopontin signaling; Angiogenesis; TNF-related weak inducer of apoptosis (TWEAK) signaling pathway; AGE/RAGE pathway; Spinal cord injury; Mammary gland development pathway - Involution (Stage 4 of 4); Bladder cancer; IL1 and megakaryocytes in obesity; Photodynamic therapy-induced NF-kB survival signaling; Lung fibrosis; Epithelial to mesenchymal transition in colorect…	Neutrophil degranulation; Collagen degradation; Assembly of collagen fibrils and other multimeric structures; Extra-nuclear estrogen signaling; Signaling by SCF-KIT; Interleukin-4 and Interleukin-13 signaling; EPH-ephrin mediated repulsion of cells; Activation of Matrix Metalloproteinases	42	High	1
	Checked	Confidence	Annotated Sequence	Modifications	Marked as	# Protein Groups	# Proteins	# PSMs	Master Protein Accessions	Positions in Master Proteins	Modifications in Master Proteins	# Missed Cleavages	Theo. MH+ [Da]	Found in Sample: [S1] Sample2_QE_Alana_21junio2024	Confidence (by Search Engine): Sequest HT	XCorr (by Search Engine): Sequest HT	Sequence in Protein	Positions in Proteins
	FALSE	High	[R].ADSTVMGGNSAGELCVFPFTFLGK.[E]	1xCarbamidomethyl [C15]; 1xOxidation [M6]	Human	1	1	4	P14780	P14780 [333-356]		0	2521.17	High	High	3.05	R.ADSTVMGGNSAGELCVFPFTFLGK.E	[333-356]
	FALSE	High	[R].AFALWSAVTPLTFTR.[V]		Human	1	1	4	P14780	P14780 [144-158]		0	1680.91	High	High	3.48	R.AFALWSAVTPLTFTR.V	[144-158]
	FALSE	Medium	[R].AVIDDAFAR.[A]		Human	1	1	2	P14780	P14780 [135-143]		0	977.505	Medium	Medium	1.34	R.AVIDDAFAR.A	[135-143]
	FALSE	High	[K].AYFCQDR.[F]	1xCarbamidomethyl [C4]	Human	1	1	5	P14780	P14780 [671-677]		0	959.404	High	High	1.88	K.AYFCQDR.F	[671-677]
	FALSE	Medium	[R].CGVPDLGR.[F]	1xCarbamidomethyl [C1]	Human	1	1	2	P14780	P14780 [99-106]		0	873.425	Medium	Medium	1.36	R.CGVPDLGR.F	[99-106]
	FALSE	High	[K].EYSTCTSEGR.[G]	1xCarbamidomethyl [C5]	Human	1	1	1	P14780	P14780 [357-366]		0	1189.48	High	High	1.59	K.EYSTCTSEGR.G	[357-366]
	FALSE	High	[R].FGNADGAACHFPFIFEGR.[S]	1xCarbamidomethyl [C9]	Human	1	1	3	P14780	P14780 [222-239]		0	2012.91	High	High	2.74	R.FGNADGAACHFPFIFEGR.S	[222-239]
	FALSE	High	[R].GSRPQGPFLIADKWPALPR.[K]		Human	1	1	7	P14780	P14780 [547-565]		1	2106.16	High	High	4.76	R.GSRPQGPFLIADKWPALPR.K	[547-565]
	FALSE	High	[K].KLFFFSGR.[Q]		Human	1	1	2	P14780	P14780 [578-585]		1	1001.56	High	High	1.52	K.KLFFFSGR.Q	[578-585]
	FALSE	Medium	[K].LFFFSGR.[Q]		Human	1	1	2	P14780	P14780 [579-585]		0	873.462	Medium	Medium	1.32	K.LFFFSGR.Q	[579-585]
	FALSE	High	[K].LFGFCPTR.[A]	1xCarbamidomethyl [C5]	Human	1	1	2	P14780	P14780 [325-332]		0	997.492	High	High	1.86	K.LFGFCPTR.A	[325-332]
	FALSE	High	[K].LGLGADVAQVTGALR.[S]		Human	1	1	3	P14780	P14780 [604-618]		0	1440.82	High	High	3.47	K.LGLGADVAQVTGALR.S	[604-618]
	FALSE	High	[R].LYTQDGNADGKPCQFPFIFQGQSYSACTTDGR.[S]	2xCarbamidomethyl [C13; C27]	Human	1	1	2	P14780	P14780 [276-307]		0	3629.61	High	High	2.62	R.LYTQDGNADGKPCQFPFIFQGQSYSACTTDGR.S	[276-307]
	FALSE	High	[R].MFPGVPLDTHDVFQYR.[E]	1xOxidation [M1]	Human	1	1	1	P14780	P14780 [653-668]		0	1937.92	High	High	2.4	R.MFPGVPLDTHDVFQYR.E	[653-668]
	FALSE	Medium	[K].MLLFSGR.[R]		Human	1	1	1	P14780	P14780 [624-630]		0	823.449	Medium	Medium	1.38	K.MLLFSGR.R	[624-630]
	FALSE	Medium	[K].MLLFSGR.[R]	1xOxidation [M1]	Human	1	1	1	P14780	P14780 [624-630]		0	839.444	Medium	Medium	1.42	K.MLLFSGR.R	[624-630]
	FALSE	High	[K].QLSLPETGELDSATLK.[A]		Human	1	1	3	P14780	P14780 [77-92]		0	1701.89	High	High	1.9	K.QLSLPETGELDSATLK.A	[77-92]
	FALSE	Medium	[R].QRQSTLVLFPGDLR.[T]		Human	1	1	1	P14780	P14780 [23-36]		1	1629.91	Medium	Medium	1.52	R.QRQSTLVLFPGDLR.T	[23-36]
	FALSE	High	[R].QSTLVLFPGDLR.[T]		Human	1	1	5	P14780	P14780 [25-36]		0	1345.75	High	High	3.33	R.QSTLVLFPGDLR.T	[25-36]
	FALSE	High	[R].QVWVYTGASVLGPR.[R]		Human	1	1	2	P14780	P14780 [586-599]		0	1532.82	High	High	3.64	R.QVWVYTGASVLGPR.R	[586-599]
	FALSE	High	[R].RLDKLGLGADVAQVTGALR.[S]		Human	1	1	3	P14780	P14780 [600-618]		2	1953.12	High	High	3.56	R.RLDKLGLGADVAQVTGALR.S	[600-618]
	FALSE	High	[R].SDGLPWCSTTANYDTDDRFGFCPSER.[L]	2xCarbamidomethyl [C7; C22]	Human	1	1	1	P14780	P14780 [250-275]		1	3054.26	High	High	4.24	R.SDGLPWCSTTANYDTDDRFGFCPSER.L	[250-275]
	FALSE	High	[R].SELNQVDQVGYVTYDILQCPED.[-]	1xCarbamidomethyl [C19]	Human	1	1	2	P14780	P14780 [686-707]		0	2585.17	High	High	2.88	R.SELNQVDQVGYVTYDILQCPED.-	[686-707]
	FALSE	High	[K].SLGPALLLLQK.[Q]		Human	1	1	2	P14780	P14780 [66-76]		0	1152.74	High	High	2.17	K.SLGPALLLLQK.Q	[66-76]
	FALSE	High	[R].WCATTANYDRDKLFGFCPTR.[A]	2xCarbamidomethyl [C2; C17]	Human	1	1	2	P14780	P14780 [313-332]		2	2479.13	High	High	2.74	R.WCATTANYDRDKLFGFCPTR.A	[313-332]
FALSE	High	Master Protein	P07339	Cathepsin D [OS=Homo sapiens]	0	48	Human	17	38	17	412	44.5	6.54	36.34	17	cell organization and biogenesis;protein metabolism;other metabolic processes;other biological processes	other membranes;other cytoplasmic organelle;other cell component	other molecular function	Pf00026, Pf07966	1509	CTSD	hsa:1509; P07339; Q6IB57	ENSG00000117984	Prolactin signaling pathway; 8p23.1 copy number variation syndrome	Neutrophil degranulation; MHC class II antigen presentation; Collagen degradation; Estrogen-dependent gene expression; Insulin receptor recycling; Metabolism of Angiotensinogen to Angiotensins	8	High	1
	Checked	Confidence	Annotated Sequence	Modifications	Marked as	# Protein Groups	# Proteins	# PSMs	Master Protein Accessions	Positions in Master Proteins	Modifications in Master Proteins	# Missed Cleavages	Theo. MH+ [Da]	Found in Sample: [S1] Sample2_QE_Alana_21junio2024	Confidence (by Search Engine): Sequest HT	XCorr (by Search Engine): Sequest HT	Sequence in Protein	Positions in Proteins
	FALSE	Medium	[K].AIGAVPLIQGEYMIPCEK.[V]	1xCarbamidomethyl [C16]	Human	1	1	1	P07339	P07339 [314-331]		0	1989.02	Medium	Medium	1.38	K.AIGAVPLIQGEYMIPCEK.V	[314-331]
	FALSE	High	[K].AIGAVPLIQGEYMIPCEK.[V]	1xCarbamidomethyl [C16]; 1xOxidation [M13]	Human	1	1	4	P07339	P07339 [314-331]		0	2005.01	High	High	2.3	K.AIGAVPLIQGEYMIPCEK.V	[314-331]
	FALSE	High	[R].DPDAQPGGELMLGGTDSK.[Y]	1xOxidation [M11]	Human	1	1	2	P07339	P07339 [236-253]		0	1803.81	High	High	1.94	R.DPDAQPGGELMLGGTDSK.Y	[236-253]
	FALSE	High	[K].EGCEAIVDTGTSLMVGPVDEVR.[E]	1xCarbamidomethyl [C3]; 1xOxidation [M14]	Human	1	1	2	P07339	P07339 [288-309]		0	2350.09	High	High	3.34	K.EGCEAIVDTGTSLMVGPVDEVR.E	[288-309]
	FALSE	High	[K].EGCEAIVDTGTSLMVGPVDEVRELQK.[A]	1xCarbamidomethyl [C3]; 1xOxidation [M14]	Human	1	1	3	P07339	P07339 [288-313]		1	2848.37	High	High	2.85	K.EGCEAIVDTGTSLMVGPVDEVRELQK.A	[288-313]
	FALSE	Medium	[K].FDGILGMAYPR.[I]		Human	1	1	1	P07339	P07339 [195-205]		0	1239.62	Medium	Medium	1.45	K.FDGILGMAYPR.I	[195-205]
	FALSE	High	[K].FDGILGMAYPR.[I]	1xOxidation [M7]	Human	1	1	4	P07339	P07339 [195-205]		0	1255.61	High	High	1.85	K.FDGILGMAYPR.I	[195-205]
	FALSE	Medium	[K].LSPEDYTLK.[V]		Human	1	1	1	P07339	P07339 [349-357]		0	1065.55	Medium	Medium	1.29	K.LSPEDYTLK.V	[349-357]
	FALSE	High	[R].ISVNNVLPVFDNLMQQK.[L]	1xOxidation [M14]	Human	1	1	4	P07339	P07339 [206-222]		0	1975.03	High	High	2.61	R.ISVNNVLPVFDNLMQQK.L	[206-222]
	FALSE	High	[K].LVDQNIFSFYLSR.[D]		Human	1	1	1	P07339	P07339 [223-235]		0	1601.83	High	High	2.38	K.LVDQNIFSFYLSR.D	[223-235]
	FALSE	Medium	[R].QVFGEATKQPGITFIAAK.[F]		Human	1	1	2	P07339	P07339 [177-194]		1	1906.04	Medium	Medium	1.6	R.QVFGEATKQPGITFIAAK.F	[177-194]
	FALSE	High	[R].TMSEVGGSVEDLIAK.[G]	1xOxidation [M2]	Human	1	1	1	P07339	P07339 [35-49]		0	1551.76	High	High	1.46	R.TMSEVGGSVEDLIAK.G	[35-49]
	FALSE	Medium	[R].TMSEVGGSVEDLIAKGPVSK.[Y]	1xOxidation [M2]	Human	1	1	1	P07339	P07339 [35-54]		1	2020.03	Medium	Medium	1.53	R.TMSEVGGSVEDLIAKGPVSK.Y	[35-54]
	FALSE	High	[R].VGFAEAAR.[L]		Human	1	1	2	P07339	P07339 [404-411]		0	820.431	High	High	1.57	R.VGFAEAAR.L	[404-411]
	FALSE	Medium	[R].VGFAEAARL.[-]		Human	1	1	1	P07339	P07339 [404-412]		1	933.515	Medium	Medium	1.32	R.VGFAEAARL.-	[404-412]
	FALSE	High	[K].VSTLPAITLK.[L]		Human	1	1	4	P07339	P07339 [332-341]		0	1042.65	High	High	1.56	K.VSTLPAITLK.L	[332-341]
	FALSE	High	[K].YSQAVPAVTEGPIPEVLK.[N]		Human	1	1	2	P07339	P07339 [55-72]		0	1898.03	High	High	1.55	K.YSQAVPAVTEGPIPEVLK.N	[55-72]
	FALSE	Medium	[R].YYTVFDR.[D]		Human	1	1	1	P07339	P07339 [393-399]		0	963.457	Medium	Medium	1.32	R.YYTVFDR.D	[393-399]
	FALSE	Medium	[R].YYTVFDRDNNR.[V]		Human	1	1	1	P07339	P07339 [393-403]		1	1462.67	Medium	Medium	1.27	R.YYTVFDRDNNR.V	[393-403]
FALSE	High	Master Protein	P02649	Apolipoprotein E [OS=Homo sapiens]	0	50	Human	17	36	17	317	36.1	5.73	44.34	17	cell-cell signaling;cell organization and biogenesis;protein metabolism;other metabolic processes;stress response;transport;developmental processes;signal transduction;other biological processes	non-structural extracellular;extracellular matrix;plasma membrane;other membranes;ER/Golgi;other cytoplasmic organelle;other cell component	signal transduction activity or receptor binding;transporter activity;enzyme regulator activity;cytoskeletal activity;other molecular function	Pf01442	348	APOE	B2RC15; C0JYY5; hsa:348; P02649; Q9P2S4	ENSG00000130203	Vitamin B12 metabolism; Alzheimer's disease and miRNA effects; Apoptosis-related network due to altered Notch3 in ovarian cancer; ApoE and miR-146 in inflammation and atherosclerosis; Statin inhibition of cholesterol production; Familial hyperlipidemia type 3; Alzheimer's disease; Cholesterol metabolism; Fatty acids and lipoproteins transport in hepatocytes; HDAC6 interactions in the central nerv…	Amyloid fiber formation; Regulation of Insulin-like Growth Factor (IGF) transport and uptake by Insulin-like Growth Factor Binding Proteins (IGFBPs); Post-translational protein phosphorylation; Retinoid metabolism and transport; Nuclear signaling by ERBB4; NR1H3 & NR1H2 regulate gene expression linked to cholesterol transport and efflux; Chylomicron clearance; Scavenging by Class A Receptors; Chy…	22	High	1
	Checked	Confidence	Annotated Sequence	Modifications	Marked as	# Protein Groups	# Proteins	# PSMs	Master Protein Accessions	Positions in Master Proteins	Modifications in Master Proteins	# Missed Cleavages	Theo. MH+ [Da]	Found in Sample: [S1] Sample2_QE_Alana_21junio2024	Confidence (by Search Engine): Sequest HT	XCorr (by Search Engine): Sequest HT	Sequence in Protein	Positions in Proteins
	FALSE	High	[R].AKLEEQAQQIR.[L]		Human	1	1	1	P02649	P02649 [259-269]		1	1313.72	High	High	2.02	R.AKLEEQAQQIR.L	[259-269]
	FALSE	High	[R].AQAWGER.[L]		Human	1	1	3	P02649	P02649 [225-231]		0	817.395	High	High	1.7	R.AQAWGER.L	[225-231]
	FALSE	High	[K].AYKSELEEQLTPVAEETR.[A]		Human	1	1	3	P02649	P02649 [91-108]		1	2093.04	High	High	2.29	K.AYKSELEEQLTPVAEETR.A	[91-108]
	FALSE	High	[R].DRLDEVKEQVAEVR.[A]		Human	1	1	3	P02649	P02649 [245-258]		2	1685.88	High	High	2.5	R.DRLDEVKEQVAEVR.A	[245-258]
	FALSE	High	[K].ELQAAQAR.[L]		Human	1	1	5	P02649	P02649 [114-121]		0	886.474	High	High	1.92	K.ELQAAQAR.L	[114-121]
	FALSE	High	[R].GEVQAMLGQSTEELR.[V]	1xOxidation [M6]	Human	1	1	1	P02649	P02649 [138-152]		0	1663.8	High	High	1.81	R.GEVQAMLGQSTEELR.V	[138-152]
	FALSE	Medium	[R].GEVQAMLGQSTEELRVR.[L]	1xOxidation [M6]	Human	1	1	1	P02649	P02649 [138-154]		1	1918.97	Medium	Medium	1.61	R.GEVQAMLGQSTEELRVR.L	[138-154]
	FALSE	High	[R].LAVYQAGAR.[E]		Human	1	1	3	P02649	P02649 [177-185]		0	948.526	High	High	1.67	R.LAVYQAGAR.E	[177-185]
	FALSE	High	[K].LEEQAQQIR.[L]		Human	1	1	1	P02649	P02649 [261-269]		0	1114.59	High	High	1.69	K.LEEQAQQIR.L	[261-269]
	FALSE	High	[R].LGADMEDVCGR.[L]	1xCarbamidomethyl [C9]; 1xOxidation [M5]	Human	1	1	2	P02649	P02649 [122-132]		0	1238.51	High	High	2.09	R.LGADMEDVCGR.L	[122-132]
	FALSE	High	[R].LGPLVEQGR.[V]		Human	1	1	3	P02649	P02649 [199-207]		0	968.552	High	High	2.13	R.LGPLVEQGR.V	[199-207]
	FALSE	High	[R].LQAEAFQAR.[L]		Human	1	1	1	P02649	P02649 [270-278]		0	1033.54	High	High	1.67	R.LQAEAFQAR.L	[270-278]
	FALSE	Medium	[R].LVQYRGEVQAMLGQSTEELR.[V]	1xOxidation [M11]	Human	1	1	1	P02649	P02649 [133-152]		1	2323.17	Medium	Medium	1.75	R.LVQYRGEVQAMLGQSTEELR.V	[133-152]
	FALSE	High	[R].QQTEWQSGQR.[W]		Human	1	1	1	P02649	P02649 [34-43]		0	1247.58	High	High	1.75	R.QQTEWQSGQR.W	[34-43]
	FALSE	High	[K].SELEEQLTPVAEETR.[A]		Human	1	1	1	P02649	P02649 [94-108]		0	1730.84	High	High	2.87	K.SELEEQLTPVAEETR.A	[94-108]
	FALSE	High	[R].WELALGR.[F]		Human	1	1	2	P02649	P02649 [44-50]		0	844.468	High	High	1.8	R.WELALGR.F	[44-50]
	FALSE	High	[R].WVQTLSEQVQEELLSSQVTQELR.[A]		Human	1	1	4	P02649	P02649 [57-79]		0	2730.39	High	High	2.54	R.WVQTLSEQVQEELLSSQVTQELR.A	[57-79]
FALSE	High	Master Protein	P08670	Vimentin [OS=Homo sapiens]	0	51	Human	25	39	25	466	53.6	5.12	44.32	25	cell organization and biogenesis;stress response;developmental processes;signal transduction;other biological processes	plasma membrane;other membranes;cytosol;cytoskeleton;nucleus;other cytoplasmic organelle;other cell component	cytoskeletal activity;nucleic acid binding activity;other molecular function	Pf00038, Pf04732	7431	VIM	B0YJC2; D3DRU4; hsa:7431; P08670; Q15867; Q15868; Q15869; Q548L2; Q6LER9; Q8N850; Q96ML2; Q9NTM3	ENSG00000026025	Allograft rejection; Spinal cord injury; Primary focal segmental glomerulosclerosis (FSGS); Mammary gland development pathway - Puberty (Stage 2 of 4); Apoptosis-related network due to altered Notch3 in ovarian cancer; Striated muscle contraction pathway; TGF-beta signaling in thyroid cells for epithelial-mesenchymal transition; Ciliary landscape; Burn wound healing; CCL18 signaling pathway; TROP…	Interleukin-4 and Interleukin-13 signaling; Aggrephagy; Chaperone Mediated Autophagy; Late endosomal microautophagy; Striated Muscle Contraction; RHOBTB1 GTPase cycle; Caspase-mediated cleavage of cytoskeletal proteins	21	High	1
	Checked	Confidence	Annotated Sequence	Modifications	Marked as	# Protein Groups	# Proteins	# PSMs	Master Protein Accessions	Positions in Master Proteins	Modifications in Master Proteins	# Missed Cleavages	Theo. MH+ [Da]	Found in Sample: [S1] Sample2_QE_Alana_21junio2024	Confidence (by Search Engine): Sequest HT	XCorr (by Search Engine): Sequest HT	Sequence in Protein	Positions in Proteins
	FALSE	High	[R].EKLQEEMLQREEAENTLQSFR.[Q]	1xOxidation [M7]	Human	1	1	2	P08670	P08670 [187-207]		2	2624.26	High	High	2.75	R.EKLQEEMLQREEAENTLQSFR.Q	[187-207]
	FALSE	High	[R].EMEENFAVEAANYQDTIGR.[L]	1xOxidation [M2]	Human	1	1	3	P08670	P08670 [346-364]		0	2202.96	High	High	3.18	R.EMEENFAVEAANYQDTIGR.L	[346-364]
	FALSE	Medium	[R].ETNLDSLPLVDTHSKR.[T]		Human	1	1	1	P08670	P08670 [425-440]		1	1824.95	Medium	Medium	1.81	R.ETNLDSLPLVDTHSKR.T	[425-440]
	FALSE	High	[K].FADLSEAANR.[N]		Human	1	1	1	P08670	P08670 [295-304]		0	1093.53	High	High	1.59	K.FADLSEAANR.N	[295-304]
	FALSE	High	[R].FANYIDKVR.[F]		Human	1	1	1	P08670	P08670 [114-122]		1	1125.61	High	High	1.83	R.FANYIDKVR.F	[114-122]
	FALSE	High	[RK].GTNESLER.[Q]		Human	1	4	3	P08670	P08670 [335-342]		0	905.432	High	High	1.54	K.GTNESLER.Q	[335-342]
	FALSE	High	[R].KVESLQEEIAFLK.[K]		Human	1	1	1	P08670	P08670 [223-235]		1	1533.85	High	High	2.29	R.KVESLQEEIAFLK.K	[223-235]
	FALSE	High	[R].KVESLQEEIAFLKK.[L]		Human	1	1	1	P08670	P08670 [223-236]		2	1661.95	High	High	2.12	R.KVESLQEEIAFLKK.L	[223-236]
	FALSE	High	[R].LGDLYEEEMR.[E]		Human	1	1	1	P08670	P08670 [146-155]		0	1254.57	High	High	1.77	R.LGDLYEEEMR.E	[146-155]
	FALSE	High	[KR].LLEGEESR.[LI]		Human	1	8	2	P08670	P08670 [403-410]		0	932.468	High	High	1.46	K.LLEGEESR.I	[403-410]
	FALSE	Medium	[K].ILLAELEQLKGQGK.[S]		Human	1	1	2	P08670	P08670 [130-143]		1	1539.91	Medium	Medium	1.68	K.ILLAELEQLKGQGK.S	[130-143]
	FALSE	High	[K].LQEEMLQREEAENTLQSFR.[Q]	1xOxidation [M5]	Human	1	1	1	P08670	P08670 [189-207]		1	2367.12	High	High	2.57	K.LQEEMLQREEAENTLQSFR.Q	[189-207]
	FALSE	Medium	[K].LQEEMLQREEAENTLQSFRQDVDNASLAR.[L]	1xOxidation [M5]	Human	1	1	1	P08670	P08670 [189-217]		2	3436.64	Medium	Medium	1.99	K.LQEEMLQREEAENTLQSFRQDVDNASLAR.L	[189-217]
	FALSE	High	[R].ISLPLPNFSSLNLR.[E]		Human	1	1	5	P08670	P08670 [411-424]		0	1570.9	High	High	3.27	R.ISLPLPNFSSLNLR.E	[411-424]
	FALSE	High	[K].MALDIEIATYR.[K]	1xOxidation [M1]	Human	1	3	1	P08670	P08670 [391-401]		0	1311.66	High	High	2.16	K.MALDIEIATYR.K	[391-401]
	FALSE	High	[K].NLQEAEEWYK.[S]		Human	1	3	1	P08670	P08670 [283-292]		0	1309.61	High	High	1.61	K.NLQEAEEWYK.S	[283-292]
	FALSE	Medium	[R].QDVDNASLAR.[L]		Human	1	1	1	P08670	P08670 [208-217]		0	1088.53	Medium	Medium	1.32	R.QDVDNASLAR.L	[208-217]
	FALSE	High	[R].QMREMEENFAVEAANYQDTIGR.[L]	2xOxidation [M2; M5]	Human	1	1	1	P08670	P08670 [343-364]		1	2634.16	High	High	3.17	R.QMREMEENFAVEAANYQDTIGR.L	[343-364]
	FALSE	High	[R].QQYESVAAK.[N]		Human	1	1	2	P08670	P08670 [274-282]		0	1023.51	High	High	1.6	R.QQYESVAAK.N	[274-282]
	FALSE	Medium	[R].QVDQLTNDKAR.[V]		Human	1	1	2	P08670	P08670 [160-170]		1	1287.67	Medium	Medium	1.79	R.QVDQLTNDKAR.V	[160-170]
	FALSE	Medium	[R].QVQSLTCEVDALK.[G]	1xCarbamidomethyl [C7]	Human	1	1	1	P08670	P08670 [322-334]		0	1490.75	Medium	Medium	1.39	R.QVQSLTCEVDALK.G	[322-334]
	FALSE	High	[R].QVQSLTCEVDALKGTNESLER.[Q]	1xCarbamidomethyl [C7]	Human	1	1	2	P08670	P08670 [322-342]		1	2377.17	High	High	3.33	R.QVQSLTCEVDALKGTNESLER.Q	[322-342]
	FALSE	Medium	[R].RQVDQLTNDKAR.[V]		Human	1	1	1	P08670	P08670 [159-170]		2	1443.77	Medium	Medium	1.74	R.RQVDQLTNDKAR.V	[159-170]
	FALSE	High	[R].SLYASSPGGVYATR.[S]		Human	1	1	1	P08670	P08670 [51-64]		0	1428.71	High	High	2.05	R.SLYASSPGGVYATR.S	[51-64]
	FALSE	Medium	[R].VEVERDNLAEDIMR.[L]	1xOxidation [M13]	Human	1	1	1	P08670	P08670 [171-184]		1	1704.82	Medium	Medium	1.46	R.VEVERDNLAEDIMR.L	[171-184]
FALSE	High	Master Protein	Q01469	Fatty acid-binding protein 5 [OS=Homo sapiens]	0.004	53	Human	8	13	8	135	15.2	7.01	2.49	8	other metabolic processes;transport;other biological processes	non-structural extracellular;plasma membrane;other membranes;cytosol;nucleus;other cytoplasmic organelle;other cell component	transporter activity;other molecular function	Pf00061	2171	FABP5	B2R4K0; hsa:2171; Q01469	ENSG00000164687	PPAR signaling pathway; Fatty acid transporters	Neutrophil degranulation; Triglyceride catabolism; Signaling by Retinoic Acid	5	High	1
	Checked	Confidence	Annotated Sequence	Modifications	Marked as	# Protein Groups	# Proteins	# PSMs	Master Protein Accessions	Positions in Master Proteins	Modifications in Master Proteins	# Missed Cleavages	Theo. MH+ [Da]	Found in Sample: [S1] Sample2_QE_Alana_21junio2024	Confidence (by Search Engine): Sequest HT	XCorr (by Search Engine): Sequest HT	Sequence in Protein	Positions in Proteins
	FALSE	Medium	[K].ELGVGIALR.[K]		Human	1	1	1	Q01469	Q01469 [25-33]		0	927.562	Medium	Medium	1.27	K.ELGVGIALR.K	[25-33]
	FALSE	High	[K].GFDEYMKELGVGIALR.[K]	1xOxidation [M6]	Human	1	1	2	Q01469	Q01469 [18-33]		1	1813.92	High	High	2.49	K.GFDEYMKELGVGIALR.K	[18-33]
	FALSE	Medium	[R].LVDSKGFDEYMKELGVGIALR.[K]	1xOxidation [M11]	Human	1	1	1	Q01469	Q01469 [13-33]		2	2356.22	Medium	Medium	1.99	R.LVDSKGFDEYMKELGVGIALR.K	[13-33]
	FALSE	Medium	[K].LVVECVMNNVTCTR.[I]	2xCarbamidomethyl [C5; C12]; 1xOxidation [M7]	Human	1	1	2	Q01469	Q01469 [116-129]		0	1710.8	Medium	Medium	1.72	K.LVVECVMNNVTCTR.I	[116-129]
	FALSE	Medium	[K].MGAMAKPDCIITCDGK.[N]	2xCarbamidomethyl [C9; C13]; 2xOxidation [M1; M4]	Human	1	1	2	Q01469	Q01469 [35-50]		0	1799.78	Medium	Medium	1.69	K.MGAMAKPDCIITCDGK.N	[35-50]
	FALSE	Medium	[K].TTQFSCTLGEK.[F]	1xCarbamidomethyl [C6]	Human	1	1	1	Q01469	Q01469 [62-72]		0	1271.59	Medium	Medium	1.31	K.TTQFSCTLGEK.F	[62-72]
	FALSE	Medium	[K].TTQFSCTLGEKFEETTADGR.[K]	1xCarbamidomethyl [C6]	Human	1	1	1	Q01469	Q01469 [62-81]		1	2278.03	Medium	Medium	1.62	K.TTQFSCTLGEKFEETTADGR.K	[62-81]
	FALSE	Medium	[K].TTQFSCTLGEKFEETTADGRK.[T]	1xCarbamidomethyl [C6]	Human	1	1	3	Q01469	Q01469 [62-82]		2	2406.12	Medium	Medium	1.94	K.TTQFSCTLGEKFEETTADGRK.T	[62-82]
FALSE	High	Master Protein	P60709	Actin, cytoplasmic 1 [OS=Homo sapiens]	0	59	Human	17	39	17	375	41.7	5.48	54.96	17	cell organization and biogenesis;developmental processes;other biological processes	plasma membrane;other membranes;cytosol;cytoskeleton;nucleus;other cell component	cytoskeletal activity;other molecular function	Pf00022	60	ACTB	hsa:60; P02570; P60709; P70514; P99021; Q11211; Q64316; Q75MN2; Q96B34; Q96HG5	ENSG00000075624	Arrhythmogenic right ventricular cardiomyopathy; Pathogenic Escherichia coli infection; Common pathways underlying drug addiction; Myometrial relaxation and contraction pathways; Focal adhesion; Fas ligand pathway and stress induction of heat shock proteins; Ebola virus infection in host; Acute viral myocarditis; Thermogenesis; Mechanoregulation and pathology of YAP/TAZ via Hippo and non-Hippo me…	Regulation of actin dynamics for phagocytic cup formation; FCGR3A-mediated phagocytosis; Signaling by BRAF and RAF1 fusions; Clathrin-mediated endocytosis; Sensory processing of sound by outer hair cells of the cochlea; UCH proteinases; DNA Damage Recognition in GG-NER; Translocation of SLC2A4 (GLUT4) to the plasma membrane; Signaling by moderate kinase activity BRAF mutants; Paradoxical activati…	47	High	1
	Checked	Confidence	Annotated Sequence	Modifications	Marked as	# Protein Groups	# Proteins	# PSMs	Master Protein Accessions	Positions in Master Proteins	Modifications in Master Proteins	# Missed Cleavages	Theo. MH+ [Da]	Found in Sample: [S1] Sample2_QE_Alana_21junio2024	Confidence (by Search Engine): Sequest HT	XCorr (by Search Engine): Sequest HT	Sequence in Protein	Positions in Proteins
	FALSE	High	[K].AGFAGDDAPR.[A]		Human	1	11	4	P60709	P60709 [19-28]		0	976.448	High	High	1.89	K.AGFAGDDAPR.A	[19-28]
	FALSE	High	[K].DLYANTVLSGGTTMYPGIADR.[M]	1xOxidation [M14]	Human	1	2	4	P60709	P60709 [292-312]		0	2231.06	High	High	3.02	K.DLYANTVLSGGTTMYPGIADR.M	[292-312]
	FALSE	High	[K].DSYVGDEAQSKR.[G]		Human	1	6	1	P60709	P60709 [51-62]		1	1354.62	High	High	1.98	K.DSYVGDEAQSKR.G	[51-62]
	FALSE	High	[K].EKLCYVALDFEQEMATAASSSSLEK.[S]	1xCarbamidomethyl [C4]; 1xOxidation [M14]	Human	1	3	1	P60709	P60709 [214-238]		1	2823.31	High	High	2.21	K.EKLCYVALDFEQEMATAASSSSLEK.S	[214-238]
	FALSE	High	[R].EKMTQIMFETFNTPAMYVAIQAVLSLYASGR.[T]	3xOxidation [M3; M7; M16]	Human	1	2	1	P60709	P60709 [117-147]		1	3558.73	High	High	3.41	R.EKMTQIMFETFNTPAMYVAIQAVLSLYASGR.T	[117-147]
	FALSE	High	[K].EITALAPSTMK.[I]		Human	1	7	1	P60709	P60709 [316-326]		0	1161.62	High	High	1.46	K.EITALAPSTMK.I	[316-326]
	FALSE	High	[R].KDLYANTVLSGGTTMYPGIADR.[M]	1xOxidation [M15]	Human	1	2	2	P60709	P60709 [291-312]		1	2359.16	High	High	3.05	R.KDLYANTVLSGGTTMYPGIADR.M	[291-312]
	FALSE	High	[K].LCYVALDFEQEMATAASSSSLEK.[S]	1xCarbamidomethyl [C2]; 1xOxidation [M12]	Human	1	3	5	P60709	P60709 [216-238]		0	2566.17	High	High	3.38	K.LCYVALDFEQEMATAASSSSLEK.S	[216-238]
	FALSE	High	[R].LDLAGRDLTDYLMK.[I]	1xOxidation [M13]	Human	1	8	1	P60709	P60709 [178-191]		1	1639.84	High	High	1.9	R.LDLAGRDLTDYLMK.I	[178-191]
	FALSE	High	[K].IKIIAPPER.[K]		Human	1	8	1	P60709	P60709 [327-335]		1	1036.65	High	High	2.32	K.IKIIAPPER.K	[327-335]
	FALSE	Medium	[K].IIAPPERK.[Y]		Human	1	8	2	P60709	P60709 [329-336]		1	923.567	Medium	Medium	1.4	K.IIAPPERK.Y	[329-336]
	FALSE	Medium	[R].MQKEITALAPSTMK.[I]	2xOxidation [M1; M13]	Human	1	7	1	P60709	P60709 [313-326]		1	1580.8	Medium	Medium	1.47	R.MQKEITALAPSTMK.I	[313-326]
	FALSE	High	[K].QEYDESGPSIVHR.[K]		Human	1	7	3	P60709	P60709 [360-372]		0	1516.7	High	High	2.06	K.QEYDESGPSIVHR.K	[360-372]
	FALSE	High	[K].RGILTLK.[Y]		Human	1	10	3	P60709	P60709 [62-68]		1	800.535	High	High	1.54	K.RGILTLK.Y	[62-68]
	FALSE	High	[KR].SYELPDGQVITIGNER.[F]		Human	1	11	5	P60709	P60709 [239-254]		0	1790.89	High	High	2.27	K.SYELPDGQVITIGNER.F	[239-254]
	FALSE	High	[R].TTGIVMDSGDGVTHTVPIYEGYALPHAILR.[L]	1xOxidation [M6]	Human	1	2	1	P60709	P60709 [148-177]		0	3199.61	High	High	3.5	R.TTGIVMDSGDGVTHTVPIYEGYALPHAILR.L	[148-177]
	FALSE	Medium	[R].VAPEEHPVLLTEAPLNPK.[A]		Human	1	2	3	P60709	P60709 [96-113]		0	1954.06	Medium	Medium	1.75	R.VAPEEHPVLLTEAPLNPK.A	[96-113]
FALSE	High	Master Protein	P01834	Immunoglobulin kappa constant [OS=Homo sapiens]	0	64	Human	4	18	4	107	11.8	6.52	27.7	4	signal transduction;other biological processes	non-structural extracellular;plasma membrane;other membranes;other cell component	other molecular function	Pf07654		IGKC	A0A075B6H6; A0A087X130; P01834			Regulation of actin dynamics for phagocytic cup formation; FCGR3A-mediated phagocytosis; Initial triggering of complement; Classical antibody-mediated complement activation; Immunoregulatory interactions between a Lymphoid and a non-Lymphoid cell; Cell surface interactions at the vascular wall; FCGR activation; Role of phospholipids in phagocytosis; Scavenging of heme from plasma; Role of LAT2/NT…	19	High	1
	Checked	Confidence	Annotated Sequence	Modifications	Marked as	# Protein Groups	# Proteins	# PSMs	Master Protein Accessions	Positions in Master Proteins	Modifications in Master Proteins	# Missed Cleavages	Theo. MH+ [Da]	Found in Sample: [S1] Sample2_QE_Alana_21junio2024	Confidence (by Search Engine): Sequest HT	XCorr (by Search Engine): Sequest HT	Sequence in Protein	Positions in Proteins
	FALSE	High	[K].SGTASVVCLLNNFYPR.[E]	1xCarbamidomethyl [C8]	Human	1	2	7	P01834	P01834 [20-35]		0	1797.9	High	High	3.26	K.SGTASVVCLLNNFYPR.E	[20-35]
	FALSE	High	[R].TVAAPSVFIFPPSDEQLK.[S]		Human	1	1	8	P01834	P01834 [2-19]		0	1946.03	High	High	2.45	R.TVAAPSVFIFPPSDEQLK.S	[2-19]
	FALSE	Medium	[K].VDNALQSGNSQESVTEQDSK.[D]		Human	1	2	1	P01834	P01834 [43-62]		0	2135.97	Medium	Medium	1.53	K.VDNALQSGNSQESVTEQDSK.D	[43-62]
	FALSE	High	[K].VDNALQSGNSQESVTEQDSKDSTYSLSSTLTLSK.[A]		Human	1	2	2	P01834	P01834 [43-76]		1	3619.71	High	High	2.82	K.VDNALQSGNSQESVTEQDSKDSTYSLSSTLTLSK.A	[43-76]
FALSE	High	Master Protein	P02768	Albumin [OS=Homo sapiens]	0	75	Human	43	89	43	609	69.3	6.28	126.04	43	stress response;other biological processes	non-structural extracellular;ER/Golgi;other cell component	nucleic acid binding activity;other molecular function	Pf00273	213	ALB	E7ESS9; hsa:213; O95574; P02768; P04277; Q13140; Q645G4; Q68DN5; Q6UXK4; Q86YG0; Q8IUK7; Q9P157; Q9P1I7; Q9UHS3; Q9UJZ0	ENSG00000163631	Selenium micronutrient network; Vitamin B12 metabolism; Folate metabolism; Complement system; VEGFA-VEGFR2 signaling	Scavenging of heme from plasma; Platelet degranulation ; Regulation of Insulin-like Growth Factor (IGF) transport and uptake by Insulin-like Growth Factor Binding Proteins (IGFBPs); Post-translational protein phosphorylation; Cytoprotection by HMOX1; Aspirin ADME; Ciprofloxacin ADME; Recycling of bile acids and salts; Prednisone ADME; Heme degradation; HDL remodeling; Heme biosynthesis	17	High	1
	Checked	Confidence	Annotated Sequence	Modifications	Marked as	# Protein Groups	# Proteins	# PSMs	Master Protein Accessions	Positions in Master Proteins	Modifications in Master Proteins	# Missed Cleavages	Theo. MH+ [Da]	Found in Sample: [S1] Sample2_QE_Alana_21junio2024	Confidence (by Search Engine): Sequest HT	XCorr (by Search Engine): Sequest HT	Sequence in Protein	Positions in Proteins
	FALSE	High	[K].AAFTECCQAADK.[A]	2xCarbamidomethyl [C6; C7]	Human	1	1	1	P02768	P02768 [187-198]		0	1371.57	High	High	1.79	K.AAFTECCQAADK.A	[187-198]
	FALSE	Medium	[K].ADDKETCFAEEGK.[K]	1xCarbamidomethyl [C7]	Human	1	3	1	P02768	P02768 [585-597]		1	1499.63	Medium	Medium	1.47	K.ADDKETCFAEEGK.K	[585-597]
	FALSE	High	[K].AEFAEVSK.[L]		Human	1	2	1	P02768	P02768 [250-257]		0	880.441	High	High	1.5	K.AEFAEVSK.L	[250-257]
	FALSE	High	[K].ALVLIAFAQYLQQCPFEDHVK.[L]	1xCarbamidomethyl [C14]	Human	1	2	1	P02768	P02768 [45-65]		0	2490.28	High	High	2.02	K.ALVLIAFAQYLQQCPFEDHVK.L	[45-65]
	FALSE	High	[K].AVMDDFAAFVEK.[C]	1xOxidation [M3]	Human	1	3	5	P02768	P02768 [570-581]		0	1358.63	High	High	2.03	K.AVMDDFAAFVEK.C	[570-581]
	FALSE	High	[K].AWAVAR.[LG]		Human	1	6	1	P02768	P02768 [237-242]		0	673.378	High	High	1.93	K.AWAVAR.L	[237-242]
	FALSE	High	[K].CCAAADPHECYAK.[V]	3xCarbamidomethyl [C1; C2; C10]	Human	1	3	1	P02768	P02768 [384-396]		0	1552.6	High	High	2.95	K.CCAAADPHECYAK.V	[384-396]
	FALSE	High	[K].CCTESLVNR.[R]	2xCarbamidomethyl [C1; C2]	Human	1	3	1	P02768	P02768 [500-508]		0	1138.5	High	High	1.48	K.CCTESLVNR.R	[500-508]
	FALSE	Medium	[R].DAHKSEVAHR.[F]		Human	1	3	1	P02768	P02768 [25-34]		1	1149.58	Medium	Medium	1.3	R.DAHKSEVAHR.F	[25-34]
	FALSE	High	[K].DDNPNLPR.[L]		Human	1	2	1	P02768	P02768 [131-138]		0	940.448	High	High	1.53	K.DDNPNLPR.L	[131-138]
	FALSE	High	[K].DVFLGMFLYEYAR.[R]	1xOxidation [M6]	Human	1	2	6	P02768	P02768 [348-360]		0	1639.78	High	High	2.18	K.DVFLGMFLYEYAR.R	[348-360]
	FALSE	Medium	[K].ECCEKPLLEK.[S]	2xCarbamidomethyl [C2; C3]	Human	1	2	1	P02768	P02768 [301-310]		0	1305.62	Medium	Medium	1.3	K.ECCEKPLLEK.S	[301-310]
	FALSE	High	[K].EFNAETFTFHADICTLSEKER.[Q]	1xCarbamidomethyl [C14]	Human	1	3	1	P02768	P02768 [525-545]		1	2545.17	High	High	3.18	K.EFNAETFTFHADICTLSEKER.Q	[525-545]
	FALSE	High	[R].ETYGEMADCCAK.[Q]	2xCarbamidomethyl [C9; C10]	Human	1	2	1	P02768	P02768 [106-117]		0	1434.53	High	High	1.49	R.ETYGEMADCCAK.Q	[106-117]
	FALSE	High	[R].ETYGEMADCCAK.[Q]	2xCarbamidomethyl [C9; C10]; 1xOxidation [M6]	Human	1	2	1	P02768	P02768 [106-117]		0	1450.53	High	High	1.49	R.ETYGEMADCCAK.Q	[106-117]
	FALSE	High	[K].FQNALLVR.[Y]		Human	1	3	1	P02768	P02768 [427-434]		0	960.563	High	High	1.65	K.FQNALLVR.Y	[427-434]
	FALSE	High	[R].HPDYSVVLLLR.[L]		Human	1	2	1	P02768	P02768 [362-372]		0	1311.74	High	High	1.5	R.HPDYSVVLLLR.L	[362-372]
	FALSE	Medium	[R].HPYFYAPELLFFAK.[R]		Human	1	1	1	P02768	P02768 [170-183]		0	1742.89	Medium	Medium	1.55	R.HPYFYAPELLFFAK.R	[170-183]
	FALSE	Medium	[K].KLVAASQAALGL.[-]		Human	1	3	1	P02768	P02768 [598-609]		1	1141.69	Medium	Medium	1.29	K.KLVAASQAALGL.-	[598-609]
	FALSE	High	[K].KVPQVSTPTLVEVSR.[N]		Human	1	3	6	P02768	P02768 [438-452]		1	1639.94	High	High	2.6	K.KVPQVSTPTLVEVSR.N	[438-452]
	FALSE	Medium	[K].KYLYEIAR.[R]		Human	1	1	1	P02768	P02768 [161-168]		1	1055.59	Medium	Medium	1.29	K.KYLYEIAR.R	[161-168]
	FALSE	High	[K].LCTVATLR.[E]	1xCarbamidomethyl [C2]	Human	1	2	2	P02768	P02768 [98-105]		0	933.519	High	High	1.65	K.LCTVATLR.E	[98-105]
	FALSE	Medium	[K].LVAASQAALGL.[-]		Human	1	3	1	P02768	P02768 [599-609]		0	1013.6	Medium	Medium	1.3	K.LVAASQAALGL.-	[599-609]
	FALSE	Medium	[K].LVNEVTEFAK.[T]		Human	1	2	1	P02768	P02768 [66-75]		0	1149.62	Medium	Medium	1.3	K.LVNEVTEFAK.T	[66-75]
	FALSE	Medium	[R].LVRPEVDVMCTAFHDNEETFLK.[K]	1xCarbamidomethyl [C10]; 1xOxidation [M9]	Human	1	2	1	P02768	P02768 [139-160]		0	2666.26	Medium	Medium	1.94	R.LVRPEVDVMCTAFHDNEETFLK.K	[139-160]
	FALSE	High	[R].LVRPEVDVMCTAFHDNEETFLKK.[Y]	1xCarbamidomethyl [C10]	Human	1	2	2	P02768	P02768 [139-161]		1	2778.36	High	High	2.74	R.LVRPEVDVMCTAFHDNEETFLKK.Y	[139-161]
	FALSE	High	[R].LVRPEVDVMCTAFHDNEETFLKK.[Y]	1xCarbamidomethyl [C10]; 1xOxidation [M9]	Human	1	2	4	P02768	P02768 [139-161]		1	2794.35	High	High	3.16	R.LVRPEVDVMCTAFHDNEETFLKK.Y	[139-161]
	FALSE	High	[K].NYAEAKDVFLGMFLYEYAR.[R]	1xOxidation [M12]	Human	1	2	2	P02768	P02768 [342-360]		1	2316.1	High	High	3.54	K.NYAEAKDVFLGMFLYEYAR.R	[342-360]
	FALSE	High	[K].QEPERNECFLQHKDDNPNLPR.[L]	1xCarbamidomethyl [C8]	Human	1	2	3	P02768	P02768 [118-138]		2	2636.23	High	High	3.2	K.QEPERNECFLQHKDDNPNLPR.L	[118-138]
	FALSE	High	[K].QNCELFEQLGEYK.[F]	1xCarbamidomethyl [C3]	Human	1	3	2	P02768	P02768 [414-426]		0	1657.75	High	High	1.65	K.QNCELFEQLGEYK.F	[414-426]
	FALSE	High	[K].QNCELFEQLGEYKFQNALLVR.[Y]	1xCarbamidomethyl [C3]	Human	1	3	2	P02768	P02768 [414-434]		1	2599.3	High	High	3.73	K.QNCELFEQLGEYKFQNALLVR.Y	[414-434]
	FALSE	High	[R].RHPDYSVVLLLR.[L]		Human	1	2	5	P02768	P02768 [361-372]		1	1467.84	High	High	2.74	R.RHPDYSVVLLLR.L	[361-372]
	FALSE	High	[R].RHPYFYAPELLFFAK.[R]		Human	1	1	2	P02768	P02768 [169-183]		1	1899	High	High	2.53	R.RHPYFYAPELLFFAK.R	[169-183]
	FALSE	High	[K].RMPCAEDYLSVVLNQLCVLHEK.[T]	2xCarbamidomethyl [C4; C17]; 1xOxidation [M2]	Human	1	3	3	P02768	P02768 [469-490]		1	2690.31	High	High	3.77	K.RMPCAEDYLSVVLNQLCVLHEK.T	[469-490]
	FALSE	High	[R].RPCFSALEVDETYVPK.[E]	1xCarbamidomethyl [C3]	Human	1	3	3	P02768	P02768 [509-524]		0	1910.93	High	High	2.75	R.RPCFSALEVDETYVPK.E	[509-524]
	FALSE	High	[K].SHCIAEVENDEMPADLPSLAADFVESK.[D]	1xCarbamidomethyl [C3]; 1xOxidation [M12]	Human	1	2	2	P02768	P02768 [311-337]		0	2990.34	High	High	4.48	K.SHCIAEVENDEMPADLPSLAADFVESK.D	[311-337]
	FALSE	High	[K].SHCIAEVENDEMPADLPSLAADFVESKDVCK.[N]	2xCarbamidomethyl [C3; C30]; 1xOxidation [M12]	Human	1	2	2	P02768	P02768 [311-341]		1	3492.56	High	High	4.3	K.SHCIAEVENDEMPADLPSLAADFVESKDVCK.N	[311-341]
	FALSE	High	[K].SLHTLFGDKLCTVATLR.[E]	1xCarbamidomethyl [C11]	Human	1	2	1	P02768	P02768 [89-105]		1	1932.04	High	High	2.49	K.SLHTLFGDKLCTVATLR.E	[89-105]
	FALSE	High	[K].TCVADESAENCDKSLHTLFGDKLCTVATLR.[E]	3xCarbamidomethyl [C2; C11; C24]	Human	1	2	1	P02768	P02768 [76-105]		2	3411.6	High	High	2.51	K.TCVADESAENCDKSLHTLFGDKLCTVATLR.E	[76-105]
	FALSE	High	[K].TPVSDR.[V]		Human	1	3	1	P02768	P02768 [491-496]		0	674.347	High	High	2.11	K.TPVSDR.V	[491-496]
	FALSE	High	[K].TYETTLEK.[C]		Human	1	2	2	P02768	P02768 [376-383]		0	984.488	High	High	1.59	K.TYETTLEK.C	[376-383]
	FALSE	High	[K].VFDEFKPLVEEPQNLIK.[Q]		Human	1	3	4	P02768	P02768 [397-413]		0	2045.1	High	High	4.22	K.VFDEFKPLVEEPQNLIK.Q	[397-413]
	FALSE	High	[K].VHTECCHGDLLECADDRADLAK.[Y]	3xCarbamidomethyl [C5; C6; C13]	Human	1	2	1	P02768	P02768 [265-286]		1	2585.12	High	High	2.25	K.VHTECCHGDLLECADDRADLAK.Y	[265-286]
	FALSE	High	[K].VPQVSTPTLVEVSR.[N]		Human	1	3	2	P02768	P02768 [439-452]		0	1511.84	High	High	2.02	K.VPQVSTPTLVEVSR.N	[439-452]
	FALSE	High	[K].YLYEIAR.[R]		Human	1	1	5	P02768	P02768 [162-168]		0	927.493	High	High	1.66	K.YLYEIAR.R	[162-168]
FALSE	High	Master Protein	Q07954	Prolow-density lipoprotein receptor-related protein 1 [OS=Homo sapiens]	0.006	1	Human	3	3	3	4544	504.3	5.39	0	3	other metabolic processes;stress response;transport;developmental processes;signal transduction;other biological processes	plasma membrane;other membranes;cytoskeleton;ER/Golgi;nucleus;other cytoplasmic organelle;other cell component	signal transduction activity or receptor binding;other molecular function	Pf00057, Pf00058, Pf07645, Pf12662, Pf14670, Pf16472	4035	LRP1	hsa:4035; Q07954; Q2PP12; Q86SW0; Q8IVG8	ENSG00000123384	Alzheimer's disease and miRNA effects; Regulation of Wnt / B-catenin signaling by small molecule compounds; Statin inhibition of cholesterol production; Familial hyperlipidemia type 1; Familial hyperlipidemia type 3; Familial hyperlipidemia type 4; Familial hyperlipidemia type 5; Alzheimer's disease; Cholesterol metabolism	Scavenging of heme from plasma; Retinoid metabolism and transport	11	High	1
	Checked	Confidence	Annotated Sequence	Modifications	Marked as	# Protein Groups	# Proteins	# PSMs	Master Protein Accessions	Positions in Master Proteins	Modifications in Master Proteins	# Missed Cleavages	Theo. MH+ [Da]	Found in Sample: [S1] Sample2_QE_Alana_21junio2024	Confidence (by Search Engine): Sequest HT	XCorr (by Search Engine): Sequest HT	Sequence in Protein	Positions in Proteins
	FALSE	Medium	[R].AGTSPGTPNR.[I]		Human	1	1	1	Q07954	Q07954 [2245-2254]		0	957.475	Medium	Medium	1.38	R.AGTSPGTPNR.I	[2245-2254]
	FALSE	High	[R].IGMDGSSR.[S]	1xOxidation [M3]	Human	1	1	1	Q07954	Q07954 [3173-3180]		0	838.372	High	High	1.52	R.IGMDGSSR.S	[3173-3180]
	FALSE	Medium	[R].SERPPIFEIR.[M]		Human	1	1	1	Q07954	Q07954 [784-793]		0	1243.68	Medium	Medium	1.51	R.SERPPIFEIR.M	[784-793]
FALSE	High	Master Protein	Q15149	Plectin [OS=Homo sapiens]	0.005	1	Human	4	4	4	4684	531.5	5.96	1.87	4	cell cycle OR cell proliferation;cell organization and biogenesis;other metabolic processes;stress response;developmental processes;other biological processes	plasma membrane;other membranes;cytosol;cytoskeleton;mitochondrion;other cell component	cytoskeletal activity;other molecular function	Pf00307, Pf00681, Pf03501, Pf17902, Pf18373, Pf21019, Pf21020, Pf21097	5339	PLEC	hsa:5339; Q15148; Q15149; Q16640; Q6S376; Q6S377; Q6S378; Q6S379; Q6S380; Q6S381; Q6S382; Q6S383	ENSG00000178209	Envelope proteins and their potential roles in EDMD physiopathology	Assembly of collagen fibrils and other multimeric structures; Caspase-mediated cleavage of cytoskeletal proteins; Type I hemidesmosome assembly	4	High	1
	Checked	Confidence	Annotated Sequence	Modifications	Marked as	# Protein Groups	# Proteins	# PSMs	Master Protein Accessions	Positions in Master Proteins	Modifications in Master Proteins	# Missed Cleavages	Theo. MH+ [Da]	Found in Sample: [S1] Sample2_QE_Alana_21junio2024	Confidence (by Search Engine): Sequest HT	XCorr (by Search Engine): Sequest HT	Sequence in Protein	Positions in Proteins
	FALSE	High	[R].APVPASELLASGVLSR.[A]		Human	1	9	1	Q15149	Q15149 [3447-3462]		0	1566.88	High	High	1.49	R.APVPASELLASGVLSR.A	[3447-3462]
	FALSE	Medium	[R].LQLEATER.[Q]		Human	1	9	1	Q15149	Q15149 [1596-1603]		0	959.516	Medium	Medium	1.39	R.LQLEATER.Q	[1596-1603]
	FALSE	High	[K].SLAAEEEAAR.[Q]		Human	1	9	1	Q15149	Q15149 [2130-2139]		0	1046.51	High	High	1.87	K.SLAAEEEAAR.Q	[2130-2139]
	FALSE	Medium	[K].VLALPEPSPAAPTLR.[S]		Human	1	9	1	Q15149	Q15149 [1187-1201]		0	1531.88	Medium	Medium	1.44	K.VLALPEPSPAAPTLR.S	[1187-1201]
FALSE	High	Master Protein	Q9P2E9	Ribosome-binding protein 1 [OS=Homo sapiens]	0.005	3	Human	3	3	3	1410	152.4	8.6	1.87	3	protein metabolism;other metabolic processes;transport	other membranes;ER/Golgi;translational apparatus	other molecular function	Pf05104	6238	RRBP1	A0A0A0MRV0; A2A2S6; A6NCN6; hsa:6238; O75300; O75301; Q5W165; Q96SB2; Q9BWP1; Q9H476; Q9P2E9	ENSG00000125844	Ectoderm differentiation	Signaling by ALK fusions and activated point mutants	2	High	1
	Checked	Confidence	Annotated Sequence	Modifications	Marked as	# Protein Groups	# Proteins	# PSMs	Master Protein Accessions	Positions in Master Proteins	Modifications in Master Proteins	# Missed Cleavages	Theo. MH+ [Da]	Found in Sample: [S1] Sample2_QE_Alana_21junio2024	Confidence (by Search Engine): Sequest HT	XCorr (by Search Engine): Sequest HT	Sequence in Protein	Positions in Proteins
	FALSE	Medium	[RK].LQQENSILR.[DN]		Human	1	11	1	Q9P2E9	Q9P2E9 [798-806]		0	1100.61	Medium	Medium	1.29	R.LQQENSILR.D	[798-806]
	FALSE	High	[R].SIEALLEAGQAR.[D]		Human	1	2	1	Q9P2E9	Q9P2E9 [959-970]		0	1257.68	High	High	1.87	R.SIEALLEAGQAR.D	[959-970]
	FALSE	Medium	[R].TAGPLESSETEEASQLKER.[L]		Human	1	2	1	Q9P2E9	Q9P2E9 [1334-1352]		1	2061.99	Medium	Medium	1.79	R.TAGPLESSETEEASQLKER.L	[1334-1352]
FALSE	High	Master Protein	Q9Y490	Talin-1 [OS=Homo sapiens]	0	3	Human	5	5	5	2541	269.6	6.07	4.39	5	cell adhesion;cell organization and biogenesis;signal transduction;other biological processes	non-structural extracellular;plasma membrane;other membranes;cytosol;cytoskeleton;other cell component	signal transduction activity or receptor binding;cytoskeletal activity;other molecular function	Pf00373, Pf01608, Pf08913, Pf09141, Pf16511, Pf21692	7094	TLN1	A0A1S5UZ07; A6NMY0; hsa:7094; Q86YD0; Q9NZQ2; Q9UHH8; Q9UPX3; Q9Y490	ENSG00000137076	Integrin-mediated cell adhesion; Primary focal segmental glomerulosclerosis (FSGS); Focal adhesion; TROP2 regulatory signaling	Platelet degranulation ; Signaling by BRAF and RAF1 fusions; XBP1(S) activates chaperone genes; SEMA3A-Plexin repulsion signaling by inhibiting Integrin adhesion; Smooth Muscle Contraction; Signaling by moderate kinase activity BRAF mutants; Paradoxical activation of RAF signaling by kinase inactive BRAF; Signaling downstream of RAS mutants; Signaling by RAF1 mutants; MAP2K and MAPK activation; S…	18	High	1
	Checked	Confidence	Annotated Sequence	Modifications	Marked as	# Protein Groups	# Proteins	# PSMs	Master Protein Accessions	Positions in Master Proteins	Modifications in Master Proteins	# Missed Cleavages	Theo. MH+ [Da]	Found in Sample: [S1] Sample2_QE_Alana_21junio2024	Confidence (by Search Engine): Sequest HT	XCorr (by Search Engine): Sequest HT	Sequence in Protein	Positions in Proteins
	FALSE	Medium	[R].DKAPGQLECETAIAALNSCLR.[D]	2xCarbamidomethyl [C9; C19]	Human	1	2	1	Q9Y490	Q9Y490 [1653-1673]		1	2317.13	Medium	Medium	1.56	R.DKAPGQLECETAIAALNSCLR.D	[1653-1673]
	FALSE	Medium	[RK].ELIECAR.[AR]	1xCarbamidomethyl [C5]	Human	1	3	1	Q9Y490	Q9Y490 [1949-1955]		0	890.44	Medium	Medium	1.34	K.ELIECAR.R	[1949-1955]
	FALSE	High	[R].LNEAAAGLNQAATELVQASR.[G]		Human	1	2	1	Q9Y490	Q9Y490 [1242-1261]		0	2027.05	High	High	2.53	R.LNEAAAGLNQAATELVQASR.G	[1242-1261]
	FALSE	High	[R].SAQPASAEPR.[Q]		Human	1	2	1	Q9Y490	Q9Y490 [625-634]		0	1013.5	High	High	1.86	R.SAQPASAEPR.Q	[625-634]
	FALSE	Medium	[K].VLVQNAAGSQEK.[L]		Human	1	2	1	Q9Y490	Q9Y490 [2032-2043]		0	1243.66	Medium	Medium	1.37	K.VLVQNAAGSQEK.L	[2032-2043]
FALSE	High	Master Protein	P39900	Macrophage metalloelastase [OS=Homo sapiens]	0.005	5	Human	3	4	3	470	54	8.66	1.9	3	cell organization and biogenesis;protein metabolism;other metabolic processes;stress response;transport;developmental processes;other biological processes	non-structural extracellular;extracellular matrix;nucleus;other cell component	nucleic acid binding activity;other molecular function	Pf00045, Pf00413, Pf01471	4321	MMP12	B2R9X8; B7ZLF6; hsa:4321; P39900; Q2M1L9	ENSG00000262406	Matrix metalloproteinases; Spinal cord injury; TGF-beta signaling pathway; Chronic hyperglycemia impairment of neuron function	Collagen degradation	6	High	1
	Checked	Confidence	Annotated Sequence	Modifications	Marked as	# Protein Groups	# Proteins	# PSMs	Master Protein Accessions	Positions in Master Proteins	Modifications in Master Proteins	# Missed Cleavages	Theo. MH+ [Da]	Found in Sample: [S1] Sample2_QE_Alana_21junio2024	Confidence (by Search Engine): Sequest HT	XCorr (by Search Engine): Sequest HT	Sequence in Protein	Positions in Proteins
	FALSE	Medium	[R].GIQSLYGDPKENQR.[L]		Human	1	1	1	P39900	P39900 [257-270]		1	1604.8	Medium	Medium	1.72	R.GIQSLYGDPKENQR.L	[257-270]
	FALSE	High	[K].KIDAAVFNPR.[F]		Human	1	1	1	P39900	P39900 [379-388]		1	1130.63	High	High	1.52	K.KIDAAVFNPR.F	[379-388]
	FALSE	High	[K].IDAAVFNPR.[F]		Human	1	1	2	P39900	P39900 [380-388]		0	1002.54	High	High	1.9	K.IDAAVFNPR.F	[380-388]
FALSE	High	Master Protein	Q02318	Sterol 26-hydroxylase, mitochondrial [OS=Homo sapiens]	0.007	5	Human	3	3	3	531	60.2	8.9	1.61	3	other metabolic processes	other membranes;mitochondrion	other molecular function	Pf00067	1593	CYP27A1	A8K303; hsa:1593; Q02318; Q6LDB4; Q86YQ6	ENSG00000135929	Vitamin D metabolism; PPAR signaling pathway; Oxidation by cytochrome P450; Vitamin D-sensitive calcium signaling in depression; Cholesterol metabolism with Bloch and Kandutsch-Russell pathways; Disorders of bile acid synthesis and biliary transport; Cholesterol metabolism; Metapathway biotransformation Phase I and II	Endogenous sterols; Synthesis of bile acids and bile salts via 7alpha-hydroxycholesterol; Synthesis of bile acids and bile salts via 24-hydroxycholesterol; Synthesis of bile acids and bile salts via 27-hydroxycholesterol; Defective CYP27A1 causes CTX	13	High	1
	Checked	Confidence	Annotated Sequence	Modifications	Marked as	# Protein Groups	# Proteins	# PSMs	Master Protein Accessions	Positions in Master Proteins	Modifications in Master Proteins	# Missed Cleavages	Theo. MH+ [Da]	Found in Sample: [S1] Sample2_QE_Alana_21junio2024	Confidence (by Search Engine): Sequest HT	XCorr (by Search Engine): Sequest HT	Sequence in Protein	Positions in Proteins
	FALSE	Medium	[R].LYPVVPTNSR.[I]		Human	1	1	1	Q02318	Q02318 [396-405]		0	1145.63	Medium	Medium	1.38	R.LYPVVPTNSR.I	[396-405]
	FALSE	High	[R].SIPEDTVTFVR.[S]		Human	1	1	1	Q02318	Q02318 [232-242]		0	1263.66	High	High	1.57	R.SIPEDTVTFVR.S	[232-242]
	FALSE	High	[K].VGLQFLQR.[Q]		Human	1	1	1	Q02318	Q02318 [522-529]		0	960.563	High	High	1.61	K.VGLQFLQR.Q	[522-529]
FALSE	High	Master Protein	P49748	Very long-chain specific acyl-CoA dehydrogenase, mitochondrial [OS=Homo sapiens]	0.006	5	Human	3	3	3	655	70.3	8.75	0	3	other metabolic processes;stress response;other biological processes	other membranes;mitochondrion;nucleus	other molecular function	Pf00441, Pf02770, Pf02771, Pf21343	37	ACADVL	B4DEB6; F5H2A9; hsa:37; O76056; P49748; Q8WUL0	ENSG00000072778	Fatty acid beta-oxidation; Mitochondrial long chain fatty acid beta-oxidation	XBP1(S) activates chaperone genes; Beta oxidation of palmitoyl-CoA to myristoyl-CoA	4	High	1
	Checked	Confidence	Annotated Sequence	Modifications	Marked as	# Protein Groups	# Proteins	# PSMs	Master Protein Accessions	Positions in Master Proteins	Modifications in Master Proteins	# Missed Cleavages	Theo. MH+ [Da]	Found in Sample: [S1] Sample2_QE_Alana_21junio2024	Confidence (by Search Engine): Sequest HT	XCorr (by Search Engine): Sequest HT	Sequence in Protein	Positions in Proteins
	FALSE	Medium	[K].ELVEPVSR.[F]		Human	1	3	1	P49748	P49748 [104-111]		0	928.51	Medium	Medium	1.37	K.ELVEPVSR.F	[104-111]
	FALSE	High	[K].GIVNEQFLLQR.[L]		Human	1	3	1	P49748	P49748 [557-567]		0	1316.73	High	High	1.51	K.GIVNEQFLLQR.L	[557-567]
	FALSE	High	[R].VPSENVLGEVGSGFK.[V]		Human	1	3	1	P49748	P49748 [317-331]		0	1518.78	High	High	1.5	R.VPSENVLGEVGSGFK.V	[317-331]
FALSE	High	Master Protein	P12955	Xaa-Pro dipeptidase [OS=Homo sapiens]	0.006	5	Human	3	3	3	493	54.5	6	0	3	protein metabolism;other metabolic processes;other biological processes		other molecular function	Pf00557, Pf05195	5184	PEPD	A8K3Z1; A8K416; A8K696; A8MX47; B4DDB7; B4DGJ1; E9PCE8; hsa:5184; P12955; Q8TBN9; Q9BT75	ENSG00000124299			0	High	1
	Checked	Confidence	Annotated Sequence	Modifications	Marked as	# Protein Groups	# Proteins	# PSMs	Master Protein Accessions	Positions in Master Proteins	Modifications in Master Proteins	# Missed Cleavages	Theo. MH+ [Da]	Found in Sample: [S1] Sample2_QE_Alana_21junio2024	Confidence (by Search Engine): Sequest HT	XCorr (by Search Engine): Sequest HT	Sequence in Protein	Positions in Proteins
	FALSE	Medium	[K].AFTPFSGPK.[-]		Human	1	3	1	P12955	P12955 [485-493]		0	951.493	Medium	Medium	1.41	K.AFTPFSGPK.-	[485-493]
	FALSE	Medium	[R].IDEPGLR.[S]		Human	1	3	1	P12955	P12955 [389-395]		0	799.431	Medium	Medium	1.34	R.IDEPGLR.S	[389-395]
	FALSE	High	[R].YCTDTGVLFR.[Q]	1xCarbamidomethyl [C2]	Human	1	3	1	P12955	P12955 [57-66]		0	1231.58	High	High	1.48	R.YCTDTGVLFR.Q	[57-66]
FALSE	High	Master Protein	P05107	Integrin beta-2 [OS=Homo sapiens]	0	5	Human	4	4	4	769	84.7	6.95	3.87	4											0	High	1
	Checked	Confidence	Annotated Sequence	Modifications	Marked as	# Protein Groups	# Proteins	# PSMs	Master Protein Accessions	Positions in Master Proteins	Modifications in Master Proteins	# Missed Cleavages	Theo. MH+ [Da]	Found in Sample: [S1] Sample2_QE_Alana_21junio2024	Confidence (by Search Engine): Sequest HT	XCorr (by Search Engine): Sequest HT	Sequence in Protein	Positions in Proteins
	FALSE	Medium	[K].GFLECGICR.[C]	2xCarbamidomethyl [C5; C8]	Human	1	1	1	P05107	P05107 [463-471]		0	1111.5	Medium	Medium	1.41	K.GFLECGICR.C	[463-471]
	FALSE	High	[K].LGAILTPNDGR.[C]		Human	1	1	1	P05107	P05107 [275-285]		0	1126.62	High	High	1.54	K.LGAILTPNDGR.C	[275-285]
	FALSE	High	[K].NCECQTQGR.[S]	2xCarbamidomethyl [C2; C4]	Human	1	1	1	P05107	P05107 [480-488]		0	1152.45	High	High	2.11	K.NCECQTQGR.S	[480-488]
	FALSE	High	[R].TTEGCLNPR.[R]	1xCarbamidomethyl [C5]	Human	1	1	1	P05107	P05107 [578-586]		0	1047.49	High	High	1.76	R.TTEGCLNPR.R	[578-586]
FALSE	High	Master Protein	P35579	Myosin-9 [OS=Homo sapiens]	0	5	Human	7	7	7	1960	226.4	5.6	7.03	7	cell cycle OR cell proliferation;cell organization and biogenesis;protein metabolism;stress response;transport;developmental processes;signal transduction;other biological processes	plasma membrane;other membranes;cytosol;cytoskeleton;nucleus;other cell component	signal transduction activity or receptor binding;cytoskeletal activity;other molecular function	Pf00063, Pf01576, Pf02736	4627	MYH9	A8K6E4; hsa:4627; O60805; P35579; Q60FE2; Q86T83	ENSG00000100345	Primary focal segmental glomerulosclerosis (FSGS); VEGFA-VEGFR2 signaling; Nephrotic syndrome; HDAC6 interactions in the central nervous system	Regulation of actin dynamics for phagocytic cup formation; FCGR3A-mediated phagocytosis; Signaling by ALK fusions and activated point mutants; Sensory processing of sound by inner hair cells of the cochlea; Sensory processing of sound by outer hair cells of the cochlea; Translocation of SLC2A4 (GLUT4) to the plasma membrane; RHO GTPases activate CIT; EPHA-mediated growth cone collapse; Sema4D ind…	17	High	1
	Checked	Confidence	Annotated Sequence	Modifications	Marked as	# Protein Groups	# Proteins	# PSMs	Master Protein Accessions	Positions in Master Proteins	Modifications in Master Proteins	# Missed Cleavages	Theo. MH+ [Da]	Found in Sample: [S1] Sample2_QE_Alana_21junio2024	Confidence (by Search Engine): Sequest HT	XCorr (by Search Engine): Sequest HT	Sequence in Protein	Positions in Proteins
	FALSE	High	[R].ALEEAMEQKAELER.[L]	1xOxidation [M6]	Human	1	2	1	P35579	P35579 [1484-1497]		1	1662.8	High	High	2.1	R.ALEEAMEQKAELER.L	[1484-1497]
	FALSE	Medium	[K].EQADFAIEALAK.[A]		Human	1	7	2	P35579	P35579 [408-419]		0	1305.67	Medium	Medium	1.28	K.EQADFAIEALAK.A	[408-419]
	FALSE	High	[K].KLEEEQIILEDQNCK.[L]	1xCarbamidomethyl [C14]	Human	1	1	1	P35579	P35579 [975-989]		1	1888.93	High	High	2.19	K.KLEEEQIILEDQNCK.L	[975-989]
	FALSE	High	[K].IAQLEEQLDNETKER.[Q]		Human	1	2	1	P35579	P35579 [1816-1830]		1	1815.91	High	High	2.74	K.IAQLEEQLDNETKER.Q	[1816-1830]
	FALSE	High	[R].QAQQERDELADEIANSSGK.[G]		Human	1	2	1	P35579	P35579 [1698-1716]		1	2088.98	High	High	1.98	R.QAQQERDELADEIANSSGK.G	[1698-1716]
	FALSE	Medium	[R].VEEEAAQK.[N]		Human	1	1	1	P35579	P35579 [1092-1099]		0	903.442	Medium	Medium	1.35	R.VEEEAAQK.N	[1092-1099]
	FALSE	High	[R].VVFQEFR.[Q]		Human	1	2	1	P35579	P35579 [712-718]		0	924.494	High	High	1.51	R.VVFQEFR.Q	[712-718]
FALSE	High	Master Protein	Q8IV08	5'-3' exonuclease PLD3 [OS=Homo sapiens]	0	6	Human	3	4	3	490	54.7	6.47	6.35	3	DNA metabolism;stress response;other biological processes	other membranes;ER/Golgi;other cytoplasmic organelle	other molecular function	Pf13918	23646	PLD3	hsa:23646; Q8IV08; Q92853; Q9BW87	ENSG00000105223		Role of phospholipids in phagocytosis; Synthesis of PG	2	High	1
	Checked	Confidence	Annotated Sequence	Modifications	Marked as	# Protein Groups	# Proteins	# PSMs	Master Protein Accessions	Positions in Master Proteins	Modifications in Master Proteins	# Missed Cleavages	Theo. MH+ [Da]	Found in Sample: [S1] Sample2_QE_Alana_21junio2024	Confidence (by Search Engine): Sequest HT	XCorr (by Search Engine): Sequest HT	Sequence in Protein	Positions in Proteins
	FALSE	High	[K].ALLNVVDNAR.[S]		Human	1	1	2	Q8IV08	Q8IV08 [310-319]		0	1084.61	High	High	2.12	K.ALLNVVDNAR.S	[310-319]
	FALSE	High	[K].LFVVPADEAQAR.[I]		Human	1	1	1	Q8IV08	Q8IV08 [397-408]		0	1315.7	High	High	2.34	K.LFVVPADEAQAR.I	[397-408]
	FALSE	High	[R].SQLEAIFLR.[D]		Human	1	1	1	Q8IV08	Q8IV08 [458-466]		0	1076.61	High	High	1.55	R.SQLEAIFLR.D	[458-466]
FALSE	High	Master Protein	P0DOX6	Immunoglobulin mu heavy chain [OS=Homo sapiens]	0	6	Human	3	4	3	576	63.4	7.87	4.95	3	other biological processes	non-structural extracellular;plasma membrane;other membranes;other cell component		Pf07654, Pf07686							0	High	1
	Checked	Confidence	Annotated Sequence	Modifications	Marked as	# Protein Groups	# Proteins	# PSMs	Master Protein Accessions	Positions in Master Proteins	Modifications in Master Proteins	# Missed Cleavages	Theo. MH+ [Da]	Found in Sample: [S1] Sample2_QE_Alana_21junio2024	Confidence (by Search Engine): Sequest HT	XCorr (by Search Engine): Sequest HT	Sequence in Protein	Positions in Proteins
	FALSE	High	[K].LICQATGFSPR.[Q]	1xCarbamidomethyl [C3]	Human	1	3	1	P0DOX6	P0DOX6 [257-267]		0	1249.64	High	High	1.58	K.LICQATGFSPR.Q	[257-267]
	FALSE	High	[K].VSVFVPPR.[D]		Human	1	3	2	P0DOX6	P0DOX6 [238-245]		0	900.53	High	High	1.66	K.VSVFVPPR.D	[238-245]
	FALSE	High	[K].YVTSAPMPEPQAPGR.[Y]	1xOxidation [M7]	Human	1	3	1	P0DOX6	P0DOX6 [500-514]		0	1616.77	High	High	1.68	K.YVTSAPMPEPQAPGR.Y	[500-514]
FALSE	High	Master Protein	P02545	Prelamin-A/C [OS=Homo sapiens]	0	6	Human	3	3	3	664	74.1	7.02	3.77	3	cell cycle OR cell proliferation;cell organization and biogenesis;other metabolic processes;stress response;transport;developmental processes;other biological processes	cytosol;cytoskeleton;nucleus;other cell component	cytoskeletal activity;other molecular function	Pf00038, Pf00932	4000	LMNA	B4DI32; D3DVB0; D6RAQ3; E7EUI9; hsa:4000; P02545; P02546; Q5I6Y4; Q5I6Y6; Q5TCJ2; Q5TCJ3; Q6UYC3; Q969I8; Q96JA2	ENSG00000160789	Arrhythmogenic right ventricular cardiomyopathy; Adipogenesis; Fas ligand pathway and stress induction of heat shock proteins; Lamin A processing pathway; Nephrotic syndrome; Influence of laminopathies on Wnt signaling; Overlap between signal transduction pathways contributing to LMNA laminopathies; Familial partial lipodystrophy; Progeria-associated lipodystrophy; Acquired partial lipodystrophy …	Signaling by BRAF and RAF1 fusions; XBP1(S) activates chaperone genes	14	High	1
	Checked	Confidence	Annotated Sequence	Modifications	Marked as	# Protein Groups	# Proteins	# PSMs	Master Protein Accessions	Positions in Master Proteins	Modifications in Master Proteins	# Missed Cleavages	Theo. MH+ [Da]	Found in Sample: [S1] Sample2_QE_Alana_21junio2024	Confidence (by Search Engine): Sequest HT	XCorr (by Search Engine): Sequest HT	Sequence in Protein	Positions in Proteins
	FALSE	Medium	[R].IRIDSLSAQLSQLQK.[Q]		Human	1	6	1	P02545	P02545 [297-311]		1	1699.97	Medium	Medium	1.8	R.IRIDSLSAQLSQLQK.Q	[297-311]
	FALSE	High	[R].SGAQASSTPLSPTR.[I]		Human	1	4	1	P02545	P02545 [12-25]		0	1359.69	High	High	1.7	R.SGAQASSTPLSPTR.I	[12-25]
	FALSE	High	[R].VAVEEVDEEGKFVR.[L]		Human	1	6	1	P02545	P02545 [440-453]		1	1605.81	High	High	2.07	R.VAVEEVDEEGKFVR.L	[440-453]
FALSE	High	Master Protein	Q14956	Transmembrane glycoprotein NMB [OS=Homo sapiens]	0.003	6	Human	3	3	3	572	63.9	6.64	2.24	3	cell adhesion;cell-cell signaling;signal transduction;other biological processes	plasma membrane;other membranes;other cytoplasmic organelle	signal transduction activity or receptor binding;other molecular function	Pf18911, Pf20433	10457	GPNMB	A4D155; hsa:10457; Q14956; Q6UVX1; Q8N1A1	ENSG00000136235		PTK6 promotes HIF1A stabilization	1	High	1
	Checked	Confidence	Annotated Sequence	Modifications	Marked as	# Protein Groups	# Proteins	# PSMs	Master Protein Accessions	Positions in Master Proteins	Modifications in Master Proteins	# Missed Cleavages	Theo. MH+ [Da]	Found in Sample: [S1] Sample2_QE_Alana_21junio2024	Confidence (by Search Engine): Sequest HT	XCorr (by Search Engine): Sequest HT	Sequence in Protein	Positions in Proteins
	FALSE	Medium	[R].AYVPIAQVK.[D]		Human	1	2	1	Q14956	Q14956 [219-227]		0	988.583	Medium	Medium	1.32	R.AYVPIAQVK.D	[219-227]
	FALSE	High	[K].DVYVVTDQIPVFVTMFQK.[N]	1xOxidation [M15]	Human	1	2	1	Q14956	Q14956 [228-245]		0	2145.09	High	High	2.24	K.DVYVVTDQIPVFVTMFQK.N	[228-245]
	FALSE	Medium	[R].IPDENCQINR.[Y]	1xCarbamidomethyl [C6]	Human	1	2	1	Q14956	Q14956 [364-373]		0	1258.58	Medium	Medium	1.38	R.IPDENCQINR.Y	[364-373]
FALSE	High	Master Protein	P06865	Beta-hexosaminidase subunit alpha [OS=Homo sapiens]	0.006	6	Human	3	3	3	529	60.7	5.16	0	3	cell organization and biogenesis;protein metabolism;other metabolic processes;developmental processes;signal transduction;other biological processes	cytosol;other cytoplasmic organelle;other cell component	other molecular function	Pf00728, Pf14845	3073	HEXA	B4DKE7; E7ENH7; hsa:3073; P06865; Q53HS8; Q6AI32	ENSG00000213614	Degradation pathway of sphingolipids, including diseases; Glycosaminoglycan degradation	CS/DS degradation; Hyaluronan uptake and degradation; Glycosphingolipid catabolism; Keratan sulfate degradation; Defective HEXA causes GM2G1	7	High	1
	Checked	Confidence	Annotated Sequence	Modifications	Marked as	# Protein Groups	# Proteins	# PSMs	Master Protein Accessions	Positions in Master Proteins	Modifications in Master Proteins	# Missed Cleavages	Theo. MH+ [Da]	Found in Sample: [S1] Sample2_QE_Alana_21junio2024	Confidence (by Search Engine): Sequest HT	XCorr (by Search Engine): Sequest HT	Sequence in Protein	Positions in Proteins
	FALSE	Medium	[R].ALLSAPWYLNR.[I]		Human	1	1	1	P06865	P06865 [414-424]		0	1303.72	Medium	Medium	1.38	R.ALLSAPWYLNR.I	[414-424]
	FALSE	High	[K].LTSDLTFAYER.[L]		Human	1	1	1	P06865	P06865 [489-499]		0	1315.65	High	High	1.5	K.LTSDLTFAYER.L	[489-499]
	FALSE	High	[K].TEIEDFPR.[F]		Human	1	1	1	P06865	P06865 [159-166]		0	1006.48	High	High	1.57	K.TEIEDFPR.F	[159-166]
FALSE	High	Master Protein	P13639	Elongation factor 2 [OS=Homo sapiens]	0	6	Human	4	5	4	858	95.3	6.83	4.3	4	protein metabolism;other metabolic processes;other biological processes	non-structural extracellular;plasma membrane;other membranes;cytosol;other cell component	translation activity;nucleic acid binding activity;other molecular function	Pf00009, Pf00679, Pf03144, Pf03764, Pf14492	1938	EEF2	A0A384N6H1; B2RMP5; D6W618; hsa:1938; P13639; Q58J86	ENSG00000167658	Translation factors; AMP-activated protein kinase signaling; Brain-derived neurotrophic factor (BDNF) signaling pathway; IL-18 signaling pathway	Neutrophil degranulation; Protein methylation; Uptake and function of diphtheria toxin; Peptide chain elongation; Synthesis of diphthamide-EEF2	9	High	1
	Checked	Confidence	Annotated Sequence	Modifications	Marked as	# Protein Groups	# Proteins	# PSMs	Master Protein Accessions	Positions in Master Proteins	Modifications in Master Proteins	# Missed Cleavages	Theo. MH+ [Da]	Found in Sample: [S1] Sample2_QE_Alana_21junio2024	Confidence (by Search Engine): Sequest HT	XCorr (by Search Engine): Sequest HT	Sequence in Protein	Positions in Proteins
	FALSE	High	[K].ARPFPDGLAEDIDKGEVSAR.[Q]		Human	1	1	2	P13639	P13639 [606-625]		1	2143.08	High	High	2.48	K.ARPFPDGLAEDIDKGEVSAR.Q	[606-625]
	FALSE	Medium	[K].FSVSPVVR.[V]		Human	1	1	1	P13639	P13639 [499-506]		0	890.509	Medium	Medium	1.41	K.FSVSPVVR.V	[499-506]
	FALSE	High	[K].GEGQLGPAER.[A]		Human	1	1	1	P13639	P13639 [240-249]		0	1013.5	High	High	1.82	K.GEGQLGPAER.A	[240-249]
	FALSE	Medium	[R].VFSGLVSTGLK.[V]		Human	1	1	1	P13639	P13639 [416-426]		0	1107.64	Medium	Medium	1.43	R.VFSGLVSTGLK.V	[416-426]
FALSE	High	Master Protein	P04066	Tissue alpha-L-fucosidase [OS=Homo sapiens]	0	7	Human	3	6	3	466	53.7	6.84	9.73	3	other metabolic processes	non-structural extracellular;other cytoplasmic organelle;other cell component	other molecular function	Pf01120, Pf16757	2517	FUCA1	B2RBG3; hsa:2517; P04066; Q14334; Q14335; Q3LID0; Q8NAC2	ENSG00000179163	p53 transcriptional gene network	Neutrophil degranulation; Reactions specific to the complex N-glycan synthesis pathway	3	High	1
	Checked	Confidence	Annotated Sequence	Modifications	Marked as	# Protein Groups	# Proteins	# PSMs	Master Protein Accessions	Positions in Master Proteins	Modifications in Master Proteins	# Missed Cleavages	Theo. MH+ [Da]	Found in Sample: [S1] Sample2_QE_Alana_21junio2024	Confidence (by Search Engine): Sequest HT	XCorr (by Search Engine): Sequest HT	Sequence in Protein	Positions in Proteins
	FALSE	High	[K].DGLIVPIFQER.[L]		Human	1	1	4	P04066	P04066 [344-354]		0	1286.71	High	High	2.8	K.DGLIVPIFQER.L	[344-354]
	FALSE	Medium	[R].DLVGELGTALR.[K]		Human	1	1	1	P04066	P04066 [163-173]		0	1143.64	Medium	Medium	1.31	R.DLVGELGTALR.K	[163-173]
	FALSE	High	[K].ITMLGIQGDLK.[W]	1xOxidation [M3]	Human	1	1	1	P04066	P04066 [421-431]		0	1204.66	High	High	2.15	K.ITMLGIQGDLK.W	[421-431]
FALSE	High	Master Protein	P21281	V-type proton ATPase subunit B, brain isoform [OS=Homo sapiens]	0	7	Human	3	6	3	511	56.5	5.81	3.71	3	cell organization and biogenesis;other metabolic processes;transport;other biological processes	plasma membrane;other membranes;cytosol;ER/Golgi;other cytoplasmic organelle;other cell component	transporter activity;other molecular function	Pf00006, Pf02874	526	ATP6V1B2	B2R5Z3; D3DSQ5; hsa:526; P21281; Q14544; Q15859; Q96IR0	ENSG00000147416		Amino acids regulate mTORC1; ROS and RNS production in phagocytes; Insulin receptor recycling; Transferrin endocytosis and recycling; Ion channel transport	5	High	1
	Checked	Confidence	Annotated Sequence	Modifications	Marked as	# Protein Groups	# Proteins	# PSMs	Master Protein Accessions	Positions in Master Proteins	Modifications in Master Proteins	# Missed Cleavages	Theo. MH+ [Da]	Found in Sample: [S1] Sample2_QE_Alana_21junio2024	Confidence (by Search Engine): Sequest HT	XCorr (by Search Engine): Sequest HT	Sequence in Protein	Positions in Proteins
	FALSE	High	[K].AVVQVFEGTSGIDAK.[K]		Human	1	1	1	P21281	P21281 [94-108]		0	1520.8	High	High	1.56	K.AVVQVFEGTSGIDAK.K	[94-108]
	FALSE	High	[R].EQALAVSR.[N]		Human	1	1	3	P21281	P21281 [30-37]		0	873.479	High	High	1.54	R.EQALAVSR.N	[30-37]
	FALSE	High	[R].SGQVLEVSGSK.[A]		Human	1	1	2	P21281	P21281 [83-93]		0	1090.57	High	High	2.08	R.SGQVLEVSGSK.A	[83-93]
FALSE	High	Master Protein	O75083	WD repeat-containing protein 1 [OS=Homo sapiens]	0.006	7	Human	3	3	3	606	66.2	6.65	0	3	cell organization and biogenesis;other biological processes	non-structural extracellular;plasma membrane;other membranes;cytosol;cytoskeleton;other cell component	cytoskeletal activity	Pf00400	9948	WDR1	A8K6E9; A8MPU4; hsa:9948; O75083; O75313; Q8N6E5; Q9UG05; Q9UG78; Q9UQE0	ENSG00000071127	Hypertrophy model	Platelet degranulation	2	Medium	1
	Checked	Confidence	Annotated Sequence	Modifications	Marked as	# Protein Groups	# Proteins	# PSMs	Master Protein Accessions	Positions in Master Proteins	Modifications in Master Proteins	# Missed Cleavages	Theo. MH+ [Da]	Found in Sample: [S1] Sample2_QE_Alana_21junio2024	Confidence (by Search Engine): Sequest HT	XCorr (by Search Engine): Sequest HT	Sequence in Protein	Positions in Proteins
	FALSE	Medium	[R].FATASADGQIYIYDGK.[T]		Human	1	2	1	O75083	O75083 [204-219]		0	1719.82	Medium	Medium	1.36	R.FATASADGQIYIYDGK.T	[204-219]
	FALSE	Medium	[R].MTVDESGQLISCSMDDTVR.[Y]	1xCarbamidomethyl [C12]; 2xOxidation [M1; M14]	Human	1	2	1	O75083	O75083 [371-389]		0	2175.92	Medium	Medium	1.27	R.MTVDESGQLISCSMDDTVR.Y	[371-389]
	FALSE	Medium	[K].VFASLPQVER.[G]		Human	1	2	1	O75083	O75083 [8-17]		0	1145.63	Medium	Medium	1.37	K.VFASLPQVER.G	[8-17]
FALSE	High	Master Protein	P07686	Beta-hexosaminidase subunit beta [OS=Homo sapiens]	0.006	7	Human	3	3	3	556	63.1	6.76	0	3	cell organization and biogenesis;protein metabolism;other metabolic processes;developmental processes;other biological processes	non-structural extracellular;other cytoplasmic organelle;other cell component	other molecular function	Pf00728, Pf14845	3074	HEXB	hsa:3074; P07686	ENSG00000049860	Glycosaminoglycan degradation	Neutrophil degranulation; CS/DS degradation; Hyaluronan uptake and degradation; Glycosphingolipid catabolism; Keratan sulfate degradation; Defective HEXB causes GM2G2	7	High	1
	Checked	Confidence	Annotated Sequence	Modifications	Marked as	# Protein Groups	# Proteins	# PSMs	Master Protein Accessions	Positions in Master Proteins	Modifications in Master Proteins	# Missed Cleavages	Theo. MH+ [Da]	Found in Sample: [S1] Sample2_QE_Alana_21junio2024	Confidence (by Search Engine): Sequest HT	XCorr (by Search Engine): Sequest HT	Sequence in Protein	Positions in Proteins
	FALSE	High	[K].LAPGTIVEVWKDSAYPEELSR.[V]		Human	1	1	1	P07686	P07686 [415-435]		1	2360.21	High	High	1.89	K.LAPGTIVEVWKDSAYPEELSR.V	[415-435]
	FALSE	Medium	[R].MVIEYAR.[L]	1xOxidation [M1]	Human	1	1	1	P07686	P07686 [273-279]		0	897.45	Medium	Medium	1.31	R.MVIEYAR.L	[273-279]
	FALSE	Medium	[K].VLDIIATINK.[G]		Human	1	1	1	P07686	P07686 [391-400]		0	1099.67	Medium	Medium	1.43	K.VLDIIATINK.G	[391-400]
FALSE	High	Master Protein	Q86UX7	Fermitin family homolog 3 [OS=Homo sapiens]	0	7	Human	4	5	4	667	75.9	6.98	7.23	4	cell adhesion;cell organization and biogenesis;signal transduction;other biological processes	non-structural extracellular;cytoskeleton;other cell component	signal transduction activity or receptor binding;other molecular function	Pf00169, Pf00373, Pf18124	83706	FERMT3	hsa:83706; Q86UX7; Q8IUA1; Q8N207; Q9BT48	ENSG00000149781	Leukocyte-intrinsic Hippo pathway functions	Platelet degranulation	2	High	1
	Checked	Confidence	Annotated Sequence	Modifications	Marked as	# Protein Groups	# Proteins	# PSMs	Master Protein Accessions	Positions in Master Proteins	Modifications in Master Proteins	# Missed Cleavages	Theo. MH+ [Da]	Found in Sample: [S1] Sample2_QE_Alana_21junio2024	Confidence (by Search Engine): Sequest HT	XCorr (by Search Engine): Sequest HT	Sequence in Protein	Positions in Proteins
	FALSE	High	[K].AGDALWLR.[F]		Human	1	2	1	Q86UX7	Q86UX7 [243-250]		0	901.489	High	High	1.65	K.AGDALWLR.F	[243-250]
	FALSE	High	[K].GCEVVPDVNVSGQK.[F]	1xCarbamidomethyl [C2]	Human	1	2	1	Q86UX7	Q86UX7 [406-419]		0	1487.72	High	High	1.53	K.GCEVVPDVNVSGQK.F	[406-419]
	FALSE	High	[R].LTQLYEQAR.[W]		Human	1	2	1	Q86UX7	Q86UX7 [268-276]		0	1121.59	High	High	1.91	R.LTQLYEQAR.W	[268-276]
	FALSE	High	[K].VVLAGGVAPALFR.[G]		Human	1	2	2	Q86UX7	Q86UX7 [167-179]		0	1269.77	High	High	1.91	K.VVLAGGVAPALFR.G	[167-179]
FALSE	High	Master Protein	P01024	Complement C3 [OS=Homo sapiens]	0	8	Human	10	13	10	1663	187	6.4	20.22	10	cell organization and biogenesis;other metabolic processes;stress response;developmental processes;signal transduction;other biological processes	non-structural extracellular;plasma membrane;other membranes;ER/Golgi;other cytoplasmic organelle;other cell component	signal transduction activity or receptor binding;enzyme regulator activity	Pf00207, Pf01759, Pf01821, Pf01835, Pf07677, Pf07678, Pf07703, Pf17789, Pf17790, Pf17791, Pf21308, Pf21406	718	C3	A7E236; hsa:718; P01024	ENSG00000125730	Allograft rejection; Complement system; Dengue-2 interactions with complement and coagulation cascades; TYROBP causal network in microglia; Cells and molecules involved in local acute inflammatory response ; 16p11.2 distal deletion syndrome; Complement system in neuronal development and plasticity; Acquired partial lipodystrophy / Barraquer-Simons syndrome; Complement-mediated inflammation of pul…	Neutrophil degranulation; Immunoregulatory interactions between a Lymphoid and a non-Lymphoid cell; Regulation of Complement cascade; G alpha (i) signalling events; Peptide ligand-binding receptors; Regulation of Insulin-like Growth Factor (IGF) transport and uptake by Insulin-like Growth Factor Binding Proteins (IGFBPs); Post-translational protein phosphorylation; Purinergic signaling in leishma…	22	High	1
	Checked	Confidence	Annotated Sequence	Modifications	Marked as	# Protein Groups	# Proteins	# PSMs	Master Protein Accessions	Positions in Master Proteins	Modifications in Master Proteins	# Missed Cleavages	Theo. MH+ [Da]	Found in Sample: [S1] Sample2_QE_Alana_21junio2024	Confidence (by Search Engine): Sequest HT	XCorr (by Search Engine): Sequest HT	Sequence in Protein	Positions in Proteins
	FALSE	Medium	[K].GYTQQLAFR.[Q]		Human	1	1	1	P01024	P01024 [1052-1060]		0	1083.56	Medium	Medium	1.44	K.GYTQQLAFR.Q	[1052-1060]
	FALSE	High	[R].ILLQGTPVAQMTEDAVDAER.[L]	1xOxidation [M11]	Human	1	1	1	P01024	P01024 [980-999]		0	2173.08	High	High	1.95	R.ILLQGTPVAQMTEDAVDAER.L	[980-999]
	FALSE	High	[R].IPIEDGSGEVVLSR.[K]		Human	1	1	1	P01024	P01024 [291-304]		0	1470.78	High	High	2.12	R.IPIEDGSGEVVLSR.K	[291-304]
	FALSE	High	[R].LVAYYTLIGASGQR.[E]		Human	1	1	2	P01024	P01024 [531-544]		0	1511.82	High	High	2.63	R.LVAYYTLIGASGQR.E	[531-544]
	FALSE	High	[K].NTMILEICTR.[Y]	1xCarbamidomethyl [C8]; 1xOxidation [M3]	Human	1	1	1	P01024	P01024 [1382-1391]		0	1266.62	High	High	2.24	K.NTMILEICTR.Y	[1382-1391]
	FALSE	High	[K].SGSDEVQVGQQR.[T]		Human	1	1	2	P01024	P01024 [1571-1582]		0	1289.61	High	High	2.33	K.SGSDEVQVGQQR.T	[1571-1582]
	FALSE	Medium	[R].SNLDEDIIAEENIVSR.[S]		Human	1	1	1	P01024	P01024 [749-764]		0	1816.89	Medium	Medium	1.88	R.SNLDEDIIAEENIVSR.S	[749-764]
	FALSE	High	[K].TIYTPGSTVLYR.[I]		Human	1	1	1	P01024	P01024 [137-148]		0	1370.73	High	High	2.22	K.TIYTPGSTVLYR.I	[137-148]
	FALSE	High	[K].VLLDGVQNPR.[A]		Human	1	1	1	P01024	P01024 [306-315]		0	1110.63	High	High	1.56	K.VLLDGVQNPR.A	[306-315]
	FALSE	High	[R].VPVAVQGEDTVQSLTQGDGVAK.[L]		Human	1	1	2	P01024	P01024 [387-408]		0	2198.13	High	High	2.57	R.VPVAVQGEDTVQSLTQGDGVAK.L	[387-408]
FALSE	High	Master Protein	P11021	Endoplasmic reticulum chaperone BiP [OS=Homo sapiens]	0	9	Human	5	7	3	654	72.3	5.16	14.15	5	protein metabolism;other metabolic processes;stress response;transport;developmental processes;signal transduction;other biological processes	plasma membrane;other membranes;cytosol;mitochondrion;ER/Golgi;nucleus;other cell component	translation activity;other molecular function	Pf00012	3309	HSPA5	B0QZ61; hsa:3309; P11021; Q2EF78; Q9NPF1; Q9UK02	ENSG00000044574	Parkin-ubiquitin proteasomal system pathway; Apoptosis-related network due to altered Notch3 in ovarian cancer; Photodynamic therapy-induced unfolded protein response; Prion disease pathway; Unfolded protein response; Orexin receptor pathway	Platelet degranulation ; Antigen Presentation: Folding, assembly and peptide loading of class I MHC; Regulation of HSF1-mediated heat shock response; ATF6B (ATF6-beta) activates chaperones; IRE1alpha activates chaperones; PERK regulates gene expression; ATF6 (ATF6-alpha) activates chaperone genes	14	High	1
	Checked	Confidence	Annotated Sequence	Modifications	Marked as	# Protein Groups	# Proteins	# PSMs	Master Protein Accessions	Positions in Master Proteins	Modifications in Master Proteins	# Missed Cleavages	Theo. MH+ [Da]	Found in Sample: [S1] Sample2_QE_Alana_21junio2024	Confidence (by Search Engine): Sequest HT	XCorr (by Search Engine): Sequest HT	Sequence in Protein	Positions in Proteins
	FALSE	High	[R].IINEPTAAAIAYGLDK.[KRG]		Human	2	5	1	P11142; P11021	P11142 [172-187]; P11021 [198-213]		0	1659.9	High	High	1.66	R.IINEPTAAAIAYGLDK.R	[198-213]
	FALSE	High	[R].IINEPTAAAIAYGLDKR.[E]		Human	1	1	1	P11021	P11021 [198-214]		1	1816	High	High	2.15	R.IINEPTAAAIAYGLDKR.E	[198-214]
	FALSE	High	[R].ITPSYVAFTPEGER.[L]		Human	1	1	1	P11021	P11021 [61-74]		0	1566.78	High	High	1.65	R.ITPSYVAFTPEGER.L	[61-74]
	FALSE	High	[K].NQLTSNPENTVFDAKR.[L]		Human	1	1	1	P11021	P11021 [82-97]		1	1833.91	High	High	2.84	K.NQLTSNPENTVFDAKR.L	[82-97]
	FALSE	High	[RK].VEIIANDQGNR.[TI]		Human	3	9	6	P11142; P11021; P0DMV9	P11142 [26-36]; P11021 [50-60]; P0DMV9 [26-36]		0	1228.63	High	High	2.19	R.VEIIANDQGNR.I	[50-60]
FALSE	High	Master Protein	P13489	Ribonuclease inhibitor [OS=Homo sapiens]	0	9	Human	3	3	3	461	49.9	4.82	3.64	3	RNA metabolism OR transcription;other metabolic processes;other biological processes	non-structural extracellular;plasma membrane;other membranes;cytosol;nucleus;other cell component	enzyme regulator activity	Pf13516, Pf18779	6050	RNH1	hsa:6050; P13489; Q8IZK8; Q96FD7; Q9BQ80; Q9UDK6	ENSG00000023191; ENSG00000276230			0	High	1
	Checked	Confidence	Annotated Sequence	Modifications	Marked as	# Protein Groups	# Proteins	# PSMs	Master Protein Accessions	Positions in Master Proteins	Modifications in Master Proteins	# Missed Cleavages	Theo. MH+ [Da]	Found in Sample: [S1] Sample2_QE_Alana_21junio2024	Confidence (by Search Engine): Sequest HT	XCorr (by Search Engine): Sequest HT	Sequence in Protein	Positions in Proteins
	FALSE	High	[K].ELSLAGNELGDEGAR.[L]		Human	1	1	1	P13489	P13489 [288-302]		0	1530.74	High	High	1.52	K.ELSLAGNELGDEGAR.L	[288-302]
	FALSE	High	[K].ELTVSNNDINEAGVR.[V]		Human	1	1	1	P13489	P13489 [174-188]		0	1630.8	High	High	1.82	K.ELTVSNNDINEAGVR.V	[174-188]
	FALSE	High	[R].VNPALAELNLR.[S]		Human	1	1	1	P13489	P13489 [54-64]		0	1209.69	High	High	1.81	R.VNPALAELNLR.S	[54-64]
FALSE	High	Master Protein	Q96KP4	Cytosolic non-specific dipeptidase [OS=Homo sapiens]	0.006	9	Human	3	3	3	475	52.8	5.97	0	3	protein metabolism	cytosol;nucleus	other molecular function	Pf01546, Pf07687	55748	CNDP2	B3KUG4; hsa:55748; Q8WY59; Q96KP4; Q9BQ94; Q9NVB4; V9HWE5	ENSG00000133313		Glutathione synthesis and recycling; Paracetamol ADME	2	High	1
	Checked	Confidence	Annotated Sequence	Modifications	Marked as	# Protein Groups	# Proteins	# PSMs	Master Protein Accessions	Positions in Master Proteins	Modifications in Master Proteins	# Missed Cleavages	Theo. MH+ [Da]	Found in Sample: [S1] Sample2_QE_Alana_21junio2024	Confidence (by Search Engine): Sequest HT	XCorr (by Search Engine): Sequest HT	Sequence in Protein	Positions in Proteins
	FALSE	Medium	[K].QKLPDGSEIPLPPILLGR.[L]		Human	1	1	1	Q96KP4	Q96KP4 [67-84]		1	1943.13	Medium	Medium	1.69	K.QKLPDGSEIPLPPILLGR.L	[67-84]
	FALSE	Medium	[K].QLGGSVELVDIGK.[Q]		Human	1	2	1	Q96KP4	Q96KP4 [54-66]		0	1314.73	Medium	Medium	1.29	K.QLGGSVELVDIGK.Q	[54-66]
	FALSE	High	[K].TVFGVEPDLTR.[E]		Human	1	2	1	Q96KP4	Q96KP4 [403-413]		0	1233.65	High	High	1.47	K.TVFGVEPDLTR.E	[403-413]
FALSE	High	Master Protein	P06744	Glucose-6-phosphate isomerase [OS=Homo sapiens]	0	9	Human	4	6	4	558	63.1	8.32	5.33	4	other metabolic processes;stress response;developmental processes;signal transduction;other biological processes	non-structural extracellular;plasma membrane;other membranes;cytosol;other cell component	signal transduction activity or receptor binding;other molecular function	Pf00342	2821	GPI	B4DG39; hsa:2821; P06744; Q9BRD3; Q9BSK5; Q9UHE6	ENSG00000105220	Cori cycle; Clear cell renal cell carcinoma pathways; Metabolic reprogramming in colon cancer; Aerobic glycolysis; N-glycan biosynthesis; Disorders of fructose metabolism; Glycolysis and gluconeogenesis; Metabolic Epileptic Disorders; UDP-derived sugars synthesis in fibroblasts	Neutrophil degranulation; Glycolysis; Gluconeogenesis; TP53 Regulates Metabolic Genes	13	High	1
	Checked	Confidence	Annotated Sequence	Modifications	Marked as	# Protein Groups	# Proteins	# PSMs	Master Protein Accessions	Positions in Master Proteins	Modifications in Master Proteins	# Missed Cleavages	Theo. MH+ [Da]	Found in Sample: [S1] Sample2_QE_Alana_21junio2024	Confidence (by Search Engine): Sequest HT	XCorr (by Search Engine): Sequest HT	Sequence in Protein	Positions in Proteins
	FALSE	High	[K].INYTEGR.[A]		Human	1	2	1	P06744	P06744 [90-96]		0	852.421	High	High	1.85	K.INYTEGR.A	[90-96]
	FALSE	Medium	[R].SNTPILVDGKDVMPEVNK.[V]	1xOxidation [M13]	Human	1	2	1	P06744	P06744 [107-124]		1	1972.01	Medium	Medium	1.75	R.SNTPILVDGKDVMPEVNK.V	[107-124]
	FALSE	High	[RK].SPEDLER.[GL]		Human	1	3	3	P06744	P06744 [455-461]		0	845.4	High	High	1.84	K.SPEDLER.L	[455-461]
	FALSE	High	[K].TLAQLNPESSLFIIASK.[T]		Human	1	2	1	P06744	P06744 [195-211]		0	1832.02	High	High	1.59	K.TLAQLNPESSLFIIASK.T	[195-211]
FALSE	High	Master Protein	P08779	Keratin, type I cytoskeletal 16 [OS=Homo sapiens]	0.006	14	Human	6	9	3	473	51.2	5.05	0	6	cell organization and biogenesis;stress response;other biological processes	plasma membrane;cytosol;cytoskeleton	cytoskeletal activity	Pf00038	3868	KRT16	A8K488; hsa:3868; P08779; P30654; Q16402; Q9UBG8	ENSG00000186832	Vitamin D receptor pathway	Formation of the cornified envelope	3	High	1
	Checked	Confidence	Annotated Sequence	Modifications	Marked as	# Protein Groups	# Proteins	# PSMs	Master Protein Accessions	Positions in Master Proteins	Modifications in Master Proteins	# Missed Cleavages	Theo. MH+ [Da]	Found in Sample: [S1] Sample2_QE_Alana_21junio2024	Confidence (by Search Engine): Sequest HT	XCorr (by Search Engine): Sequest HT	Sequence in Protein	Positions in Proteins
	FALSE	Medium	[R].LASYLDKVR.[A]		Human	2	7	1	P13645; P08779	P13645 [157-165]; P08779 [128-136]		1	1064.61	Medium	Medium	1.42	R.LASYLDKVR.A	[128-136]
	FALSE	Medium	[K].IIAATIENAQPILQIDNAR.[L]		Human	1	1	1	P08779	P08779 [178-196]		0	2064.14	Medium	Medium	1.88	K.IIAATIENAQPILQIDNAR.L	[178-196]
	FALSE	High	[K].TEELNKEVASNSELVQSSR.[S]		Human	1	1	1	P08779	P08779 [312-330]		1	2120.05	High	High	1.95	K.TEELNKEVASNSELVQSSR.S	[312-330]
	FALSE	High	[R].VLDELTLAR.[TA]		Human	1	6	2	P08779	P08779 [226-234]		0	1029.59	High	High	1.51	R.VLDELTLAR.T	[226-234]
	FALSE	Medium	[K].VTMQNLNDR.[L]	1xOxidation [M3]	Human	2	7	3	P13645; P08779	P13645 [148-156]; P08779 [119-127]		0	1106.53	Medium	Medium	1.35	K.VTMQNLNDR.L	[119-127]
	FALSE	Medium	[K].VTMQNLNDRLASYLDKVR.[A]	1xOxidation [M3]	Human	2	3	1	P13645; P08779	P13645 [148-165]; P08779 [119-136]		2	2152.12	Medium	Medium	1.75	K.VTMQNLNDRLASYLDKVR.A	[119-136]
FALSE	High	Master Protein	P35908	Keratin, type II cytoskeletal 2 epidermal [OS=Homo sapiens]	0	22	Human	10	16	9	639	65.4	8	14.7	10	cell cycle OR cell proliferation;cell organization and biogenesis;protein metabolism;other metabolic processes;other biological processes	plasma membrane;cytosol;cytoskeleton;other cell component	bone, tooth or skin structural activity;cytoskeletal activity	Pf00038, Pf16208	3849	KRT2	hsa:3849; P35908; Q4VAQ2	ENSG00000172867		Formation of the cornified envelope	2	High	1
	Checked	Confidence	Annotated Sequence	Modifications	Marked as	# Protein Groups	# Proteins	# PSMs	Master Protein Accessions	Positions in Master Proteins	Modifications in Master Proteins	# Missed Cleavages	Theo. MH+ [Da]	Found in Sample: [S1] Sample2_QE_Alana_21junio2024	Confidence (by Search Engine): Sequest HT	XCorr (by Search Engine): Sequest HT	Sequence in Protein	Positions in Proteins
	FALSE	High	[RK].AQEREQIK.[VTA]		Human	1	10	1	P35908	P35908 [176-183]		1	1001.54	High	High	1.48	K.AQEREQIK.T	[176-183]
	FALSE	High	[KR].AQYEEIAQR.[S]		Human	1	6	2	P35908	P35908 [354-362]		0	1107.54	High	High	1.61	K.AQYEEIAQR.S	[354-362]
	FALSE	High	[R].GFSSGSAVVSGGSR.[R]		Human	1	1	1	P35908	P35908 [21-34]		0	1254.61	High	High	2.98	R.GFSSGSAVVSGGSR.R	[21-34]
	FALSE	High	[R].GGGFGGGSSFGGGSGFSGGGFGGGGFGGGR.[F]		Human	1	1	1	P35908	P35908 [93-122]		0	2399.02	High	High	4.26	R.GGGFGGGSSFGGGSGFSGGGFGGGGFGGGR.F	[93-122]
	FALSE	High	[K].GGSISGGGYGSGGGK.[H]		Human	1	1	1	P35908	P35908 [581-595]		0	1197.55	High	High	1.46	K.GGSISGGGYGSGGGK.H	[581-595]
	FALSE	High	[K].IEISELNR.[V]		Human	2	2	5	P35908; P04264	P35908 [394-401]; P04264 [396-403]		0	973.531	High	High	1.9	K.IEISELNR.V	[394-401]
	FALSE	High	[R].NKLNDLEEALQQAKEDLAR.[L]		Human	1	1	1	P35908	P35908 [440-458]		2	2198.14	High	High	2.18	R.NKLNDLEEALQQAKEDLAR.L	[440-458]
	FALSE	High	[R].SLVGLGGTK.[S]		Human	1	1	2	P35908	P35908 [62-70]		0	831.493	High	High	1.57	R.SLVGLGGTK.S	[62-70]
	FALSE	High	[R].TSQNSELNNMQDLVEDYKK.[K]	1xOxidation [M10]	Human	1	1	1	P35908	P35908 [248-266]		1	2272.04	High	High	1.89	R.TSQNSELNNMQDLVEDYKK.K	[248-266]
	FALSE	High	[K].VDLLNQEIEFLK.[V]		Human	1	1	1	P35908	P35908 [303-314]		0	1460.8	High	High	1.53	K.VDLLNQEIEFLK.V	[303-314]
FALSE	High	Master Protein	P35527	Keratin, type I cytoskeletal 9 [OS=Homo sapiens]	0	23	Human	11	16	11	623	62	5.24	23.02	11	cell organization and biogenesis;other biological processes	cytosol;cytoskeleton	cytoskeletal activity	Pf00038	3857	KRT9	hsa:3857; O00109; P35527; Q0IJ47; Q14665	ENSG00000171403		Formation of the cornified envelope	2	High	1
	Checked	Confidence	Annotated Sequence	Modifications	Marked as	# Protein Groups	# Proteins	# PSMs	Master Protein Accessions	Positions in Master Proteins	Modifications in Master Proteins	# Missed Cleavages	Theo. MH+ [Da]	Found in Sample: [S1] Sample2_QE_Alana_21junio2024	Confidence (by Search Engine): Sequest HT	XCorr (by Search Engine): Sequest HT	Sequence in Protein	Positions in Proteins
	FALSE	High	[K].EIETYHNLLEGGQEDFESSGAGK.[I]		Human	1	1	1	P35527	P35527 [450-472]		0	2510.13	High	High	2.2	K.EIETYHNLLEGGQEDFESSGAGK.I	[450-472]
	FALSE	High	[R].FSSSGGGGGGGR.[F]		Human	1	1	1	P35527	P35527 [35-46]		0	982.434	High	High	2.77	R.FSSSGGGGGGGR.F	[35-46]
	FALSE	High	[R].FSSSSGYGGGSSR.[V]		Human	1	1	1	P35527	P35527 [47-59]		0	1235.53	High	High	2.13	R.FSSSSGYGGGSSR.V	[47-59]
	FALSE	Medium	[R].HGVQELEIELQSQLSK.[K]		Human	1	1	1	P35527	P35527 [375-390]		0	1837.97	Medium	Medium	1.73	R.HGVQELEIELQSQLSK.K	[375-390]
	FALSE	High	[R].HGVQELEIELQSQLSKK.[A]		Human	1	1	1	P35527	P35527 [375-391]		1	1966.06	High	High	2.35	R.HGVQELEIELQSQLSKK.A	[375-391]
	FALSE	High	[R].MTLDDFR.[I]	1xOxidation [M1]	Human	1	1	2	P35527	P35527 [234-240]		0	913.408	High	High	1.56	R.MTLDDFR.I	[234-240]
	FALSE	High	[K].NYSPYYNTIDDLKDQIVDLTVGNNK.[T]		Human	1	1	1	P35527	P35527 [200-224]		1	2902.41	High	High	2.13	K.NYSPYYNTIDDLKDQIVDLTVGNNK.T	[200-224]
	FALSE	High	[R].QGVDADINGLR.[Q]		Human	1	1	2	P35527	P35527 [251-261]		0	1157.59	High	High	2.15	R.QGVDADINGLR.Q	[251-261]
	FALSE	High	[R].SGGGGGGGLGSGGSIR.[S]		Human	1	1	2	P35527	P35527 [14-29]		0	1232.6	High	High	2.28	R.SGGGGGGGLGSGGSIR.S	[14-29]
	FALSE	High	[K].STMQELNSR.[L]	1xOxidation [M3]	Human	1	1	3	P35527	P35527 [155-163]		0	1081.49	High	High	1.81	K.STMQELNSR.L	[155-163]
	FALSE	Medium	[K].TLLDIDNTR.[M]		Human	1	1	1	P35527	P35527 [225-233]		0	1060.56	Medium	Medium	1.31	K.TLLDIDNTR.M	[225-233]
FALSE	High	Master Protein	P04264	Keratin, type II cytoskeletal 1 [OS=Homo sapiens]	0	29	Human	16	23	15	644	66	8.12	21.6	16	cell organization and biogenesis;protein metabolism;other metabolic processes;stress response;other biological processes	non-structural extracellular;plasma membrane;other membranes;cytosol;cytoskeleton;other cell component	bone, tooth or skin structural activity;other molecular function	Pf00038, Pf16208, Pf16210	3848	KRT1	B2RA01; hsa:3848; P04264; P85925; P86104; Q14720; Q6GSJ0; Q9H298	ENSG00000167768	Corticotropin-releasing hormone signaling pathway	Neutrophil degranulation; Formation of the cornified envelope	4	High	1
	Checked	Confidence	Annotated Sequence	Modifications	Marked as	# Protein Groups	# Proteins	# PSMs	Master Protein Accessions	Positions in Master Proteins	Modifications in Master Proteins	# Missed Cleavages	Theo. MH+ [Da]	Found in Sample: [S1] Sample2_QE_Alana_21junio2024	Confidence (by Search Engine): Sequest HT	XCorr (by Search Engine): Sequest HT	Sequence in Protein	Positions in Proteins
	FALSE	High	[K].AEAESLYQSKYEELQITAGR.[H]		Human	1	1	1	P04264	P04264 [367-386]		1	2286.12	High	High	3.16	K.AEAESLYQSKYEELQITAGR.H	[367-386]
	FALSE	High	[R].FSSCGGGGGSFGAGGGFGSR.[S]	1xCarbamidomethyl [C4]	Human	1	1	1	P04264	P04264 [46-65]		0	1765.73	High	High	3.13	R.FSSCGGGGGSFGAGGGFGSR.S	[46-65]
	FALSE	High	[R].GSGGGSSGGSIGGR.[G]		Human	1	1	2	P04264	P04264 [603-616]		0	1092.5	High	High	1.56	R.GSGGGSSGGSIGGR.G	[603-616]
	FALSE	High	[K].IEISELNR.[V]		Human	2	2	5	P35908; P04264	P35908 [394-401]; P04264 [396-403]		0	973.531	High	High	1.9	K.IEISELNR.V	[396-403]
	FALSE	Medium	[K].NKLNDLEDALQQAK.[E]		Human	1	1	1	P04264	P04264 [442-455]		1	1599.83	Medium	Medium	1.79	K.NKLNDLEDALQQAK.E	[442-455]
	FALSE	High	[K].NKLNDLEDALQQAKEDLAR.[L]		Human	1	1	3	P04264	P04264 [442-460]		2	2184.13	High	High	3.55	K.NKLNDLEDALQQAKEDLAR.L	[442-460]
	FALSE	High	[K].QISNLQQSISDAEQRGENALKDAK.[N]		Human	1	1	1	P04264	P04264 [418-441]		2	2643.33	High	High	2.39	K.QISNLQQSISDAEQRGENALKDAK.N	[418-441]
	FALSE	High	[R].SLDLDSIIAEVK.[A]		Human	1	1	1	P04264	P04264 [344-355]		0	1302.72	High	High	2.26	R.SLDLDSIIAEVK.A	[344-355]
	FALSE	High	[K].SLNNQFASFIDK.[V]		Human	1	1	1	P04264	P04264 [186-197]		0	1383.69	High	High	1.51	K.SLNNQFASFIDK.V	[186-197]
	FALSE	High	[K].SLNNQFASFIDKVR.[F]		Human	1	1	1	P04264	P04264 [186-199]		1	1638.86	High	High	1.99	K.SLNNQFASFIDKVR.F	[186-199]
	FALSE	High	[K].SISISVAR.[G]		Human	1	1	1	P04264	P04264 [75-82]		0	832.489	High	High	1.5	K.SISISVAR.G	[75-82]
	FALSE	High	[R].SLVNLGGSK.[S]		Human	1	1	1	P04264	P04264 [66-74]		0	874.499	High	High	1.53	R.SLVNLGGSK.S	[66-74]
	FALSE	Medium	[R].THNLEPYFESFINNLR.[R]		Human	1	1	1	P04264	P04264 [224-239]		0	1993.98	Medium	Medium	1.51	R.THNLEPYFESFINNLR.R	[224-239]
	FALSE	High	[R].TLLEGEESR.[M]		Human	1	1	1	P04264	P04264 [484-492]		0	1033.52	High	High	1.56	R.TLLEGEESR.M	[484-492]
	FALSE	High	[R].TNAENEFVTIK.[K]		Human	1	1	1	P04264	P04264 [278-288]		0	1265.64	High	High	1.88	R.TNAENEFVTIK.K	[278-288]
	FALSE	High	[K].YEELQITAGR.[H]		Human	1	2	1	P04264	P04264 [377-386]		0	1179.6	High	High	1.7	K.YEELQITAGR.H	[377-386]
FALSE	High	Master Protein	P13645	Keratin, type I cytoskeletal 10 [OS=Homo sapiens]	0	33	Human	14	18	11	584	58.8	5.21	15.73	14	cell organization and biogenesis;protein metabolism;other metabolic processes;other biological processes	plasma membrane;cytosol;cytoskeleton;other cell component	bone, tooth or skin structural activity;other molecular function	Pf00038	3858	KRT10	hsa:3858; P13645; Q14664; Q8N175	ENSG00000186395		Formation of the cornified envelope	2	High	1
	Checked	Confidence	Annotated Sequence	Modifications	Marked as	# Protein Groups	# Proteins	# PSMs	Master Protein Accessions	Positions in Master Proteins	Modifications in Master Proteins	# Missed Cleavages	Theo. MH+ [Da]	Found in Sample: [S1] Sample2_QE_Alana_21junio2024	Confidence (by Search Engine): Sequest HT	XCorr (by Search Engine): Sequest HT	Sequence in Protein	Positions in Proteins
	FALSE	Medium	[R].ALEESNYELEGK.[I]		Human	1	1	1	P13645	P13645 [166-177]		0	1381.65	Medium	Medium	1.33	R.ALEESNYELEGK.I	[166-177]
	FALSE	Medium	[KR].DAEAWFNEK.[S]		Human	1	4	2	P13645	P13645 [335-343]		0	1109.49	Medium	Medium	1.37	K.DAEAWFNEK.S	[335-343]
	FALSE	High	[K].GSLGGGFSSGGFSGGSFSR.[G]		Human	1	1	1	P13645	P13645 [41-59]		0	1707.77	High	High	1.79	K.GSLGGGFSSGGFSGGSFSR.G	[41-59]
	FALSE	High	[R].GSSGGGCFGGSSGGYGGLGGFGGGSFR.[G]	1xCarbamidomethyl [C7]	Human	1	1	1	P13645	P13645 [60-86]		0	2342.98	High	High	3.11	R.GSSGGGCFGGSSGGYGGLGGFGGGSFR.G	[60-86]
	FALSE	Medium	[R].LASYLDKVR.[A]		Human	2	7	1	P13645; P08779	P13645 [157-165]; P08779 [128-136]		1	1064.61	Medium	Medium	1.42	R.LASYLDKVR.A	[157-165]
	FALSE	High	[R].LKYENEVALR.[Q]		Human	1	1	1	P13645	P13645 [236-245]		1	1234.68	High	High	2.07	R.LKYENEVALR.Q	[236-245]
	FALSE	High	[K].IRLENEIQTYR.[S]		Human	1	1	2	P13645	P13645 [440-450]		1	1434.77	High	High	2.06	K.IRLENEIQTYR.S	[440-450]
	FALSE	High	[K].QSLEASLAETEGR.[Y]		Human	1	1	1	P13645	P13645 [387-399]		0	1390.68	High	High	1.59	K.QSLEASLAETEGR.Y	[387-399]
	FALSE	High	[K].SKELTTEIDNNIEQISSYK.[S]		Human	1	1	1	P13645	P13645 [344-362]		1	2212.1	High	High	2.85	K.SKELTTEIDNNIEQISSYK.S	[344-362]
	FALSE	Medium	[R].SLLEGEGSSGGGGR.[G]		Human	1	1	1	P13645	P13645 [451-464]		0	1262.6	Medium	Medium	1.36	R.SLLEGEGSSGGGGR.G	[451-464]
	FALSE	High	[R].SQYEQLAEQNR.[K]		Human	1	1	1	P13645	P13645 [323-333]		0	1365.64	High	High	1.77	R.SQYEQLAEQNR.K	[323-333]
	FALSE	High	[K].TIDDLKNQILNLTTDNANILLQIDNAR.[L]		Human	1	1	1	P13645	P13645 [202-228]		1	3052.63	High	High	2.08	K.TIDDLKNQILNLTTDNANILLQIDNAR.L	[202-228]
	FALSE	Medium	[K].VTMQNLNDR.[L]	1xOxidation [M3]	Human	2	7	3	P13645; P08779	P13645 [148-156]; P08779 [119-127]		0	1106.53	Medium	Medium	1.35	K.VTMQNLNDR.L	[148-156]
	FALSE	Medium	[K].VTMQNLNDRLASYLDKVR.[A]	1xOxidation [M3]	Human	2	3	1	P13645; P08779	P13645 [148-165]; P08779 [119-136]		2	2152.12	Medium	Medium	1.75	K.VTMQNLNDRLASYLDKVR.A	[148-165]

## Sheet: HIV vehicle 2
Checked	Protein FDR Confidence: Sequest HT	Master	Accession	Description	Exp. q-value: Sequest HT	Coverage [%]	Marked as	# Peptides	# PSMs	# Unique Peptides	# AAs	MW [kDa]	calc. pI	Score Sequest HT: Sequest HT	# Peptides (by Search Engine): Sequest HT	Biological Process	Cellular Component	Molecular Function	Pfam IDs	Entrez Gene ID	Gene Symbol	Gene ID	Ensembl Gene ID	WikiPathways	Reactome Pathways	# Protein Pathway Groups	Found in Sample: [S1] Sample5_QE_Alana_21junio2024	# Protein Groups	Modifications
	Checked	Confidence	Annotated Sequence	Modifications	Marked as	# Protein Groups	# Proteins	# PSMs	Master Protein Accessions	Positions in Master Proteins	Modifications in Master Proteins	# Missed Cleavages	Theo. MH+ [Da]	Found in Sample: [S1] Sample5_QE_Alana_21junio2024	Confidence (by Search Engine): Sequest HT	XCorr (by Search Engine): Sequest HT	Sequence in Protein	Positions in Proteins
	FALSE	High	[R].TGSETPQAPMSGVGPVSGGPGGFGRGSQGGNFEGPNK.[R]		Human	1	1	1	Q8WXF1	Q8WXF1 [483-519]		1	3459.6	High	High	1.72	R.TGSETPQAPMSGVGPVSGGPGGFGRGSQGGNFEGPNK.R	[483-519]
FALSE	Medium	Master Protein	P02774	Vitamin D-binding protein [OS=Homo sapiens]	0.025	10	Human	3	3	3	474	52.9	5.45	0	3	other metabolic processes;transport	non-structural extracellular;cytosol;other cytoplasmic organelle;other cell component	transporter activity;cytoskeletal activity;other molecular function	Pf00273, Pf09164	2638	GC	B4DPP2; D6RAK8; hsa:2638; P02774; Q16309; Q16310; Q53F31; Q6GTG1	ENSG00000145321	Vitamin D metabolism	Vitamin D (calciferol) metabolism	2	High	1
	Checked	Confidence	Annotated Sequence	Modifications	Marked as	# Protein Groups	# Proteins	# PSMs	Master Protein Accessions	Positions in Master Proteins	Modifications in Master Proteins	# Missed Cleavages	Theo. MH+ [Da]	Found in Sample: [S1] Sample5_QE_Alana_21junio2024	Confidence (by Search Engine): Sequest HT	XCorr (by Search Engine): Sequest HT	Sequence in Protein	Positions in Proteins
	FALSE	Medium	[RK].AQEREQIK.[VTA]		Human	1	10	1	P35908	P35908 [176-183]		1	1001.54	Medium	Medium	1.55	K.AQEREQIK.T	[176-183]
	FALSE	High	[R].GFSSGSAVVSGGSR.[R]		Human	1	1	1	P35908	P35908 [21-34]		0	1254.61	High	High	1.91	R.GFSSGSAVVSGGSR.R	[21-34]
	FALSE	High	[K].IEISELNR.[V]		Human	2	2	4	P35908; P04264	P35908 [394-401]; P04264 [396-403]		0	973.531	High	High	2.06	K.IEISELNR.V	[394-401]
	FALSE	Medium	[R].SLVGLGGTK.[S]		Human	1	1	2	P35908	P35908 [62-70]		0	831.493	Medium	Medium	1.53	R.SLVGLGGTK.S	[62-70]
	FALSE	Medium	[K].VDLLNQEIEFLK.[V]		Human	1	1	1	P35908	P35908 [303-314]		0	1460.8	Medium	Medium	1.55	K.VDLLNQEIEFLK.V	[303-314]
	FALSE	Medium	[K].YEELQVTVGR.[H]		Human	1	1	1	P35908	P35908 [375-384]		0	1193.62	Medium	Medium	1.64	K.YEELQVTVGR.H	[375-384]
	FALSE	Medium	[R].YLDGLTAER.[T]		Human	1	1	1	P35908	P35908 [239-247]		0	1037.53	Medium	Medium	1.42	R.YLDGLTAER.T	[239-247]
	Checked	Confidence	Annotated Sequence	Modifications	Marked as	# Protein Groups	# Proteins	# PSMs	Master Protein Accessions	Positions in Master Proteins	Modifications in Master Proteins	# Missed Cleavages	Theo. MH+ [Da]	Found in Sample: [S1] Sample5_QE_Alana_21junio2024	Confidence (by Search Engine): Sequest HT	XCorr (by Search Engine): Sequest HT	Sequence in Protein	Positions in Proteins
	FALSE	Medium	[K].DTLMISR.[T]		Human	3	9	1	P01861; P01857-1; P01860	P01861 [129-135]; P01857-1 [132-138]; P01860 [179-185]		0	835.434	Medium	Medium	1.4	K.DTLMISR.T	[179-185]
	FALSE	High	[K].GPSVFPLAPCSR.[S]	1xCarbamidomethyl [C10]	Human	2	6	2	P01861; P01860	P01861 [5-16]; P01860 [5-16]		0	1287.65	High	High	2.39	K.GPSVFPLAPCSR.S	[5-16]
	FALSE	High	[K].SCDTPPPCPR.[C]	2xCarbamidomethyl [C2; C8]	Human	1	2	2	P01860	P01860 [119-128]; [134-143]; [149-158]		0	1186.5	High	High	1.91	K.SCDTPPPCPR.C; K.SCDTPPPCPR.C; K.SCDTPPPCPR.C	[119-128]; [134-143]; [149-158]
	FALSE	Medium	[KR].STSGGTAALGCLVK.[D]	1xCarbamidomethyl [C11]	Human	2	5	1	P01857-1; P01860	P01857-1 [17-30]; P01860 [17-30]		0	1321.68	Medium	Medium	1.56	R.STSGGTAALGCLVK.D	[17-30]
FALSE	High	Master Protein	P09467	Fructose-1,6-bisphosphatase 1 [OS=Homo sapiens]	0	11	Human	3	6	3	338	36.8	6.99	6.9	3	other metabolic processes;stress response;other biological processes	cytosol;nucleus;other cell component	other molecular function	Pf00316, Pf18913	2203	FBP1	hsa:2203; O75571; P09467; Q53F94; Q96E46	ENSG00000165140	Angiopoietin-like protein 8 regulatory pathway; Disorders of fructose metabolism; Glycolysis and gluconeogenesis; Metabolic Epileptic Disorders	Gluconeogenesis	5	High	1
	Checked	Confidence	Annotated Sequence	Modifications	Marked as	# Protein Groups	# Proteins	# PSMs	Master Protein Accessions	Positions in Master Proteins	Modifications in Master Proteins	# Missed Cleavages	Theo. MH+ [Da]	Found in Sample: [S1] Sample5_QE_Alana_21junio2024	Confidence (by Search Engine): Sequest HT	XCorr (by Search Engine): Sequest HT	Sequence in Protein	Positions in Proteins
	FALSE	Medium	[K].TTAQVLIR.[F]		Human	1	3	1	P15121	P15121 [244-251]		0	901.547	Medium	Medium	1.62	K.TTAQVLIR.F	[244-251]
FALSE	Medium	Master Protein	P07858	Cathepsin B [OS=Homo sapiens]	0.026	11	Human	3	3	3	339	37.8	6.3	1.62	3	protein metabolism;other metabolic processes;other biological processes	non-structural extracellular;plasma membrane;other membranes;other cytoplasmic organelle;other cell component	other molecular function	Pf00112, Pf08127	1508	CTSB	B3KQR5; B3KRR5; hsa:1508; P07858; Q503A6; Q96D87	ENSG00000164733; ENSG00000285132	Ebola virus infection in host; 8p23.1 copy number variation syndrome	Neutrophil degranulation; MHC class II antigen presentation; Collagen degradation; Assembly of collagen fibrils and other multimeric structures; Trafficking and processing of endosomal TLR	7	High	1
	Checked	Confidence	Annotated Sequence	Modifications	Marked as	# Protein Groups	# Proteins	# PSMs	Master Protein Accessions	Positions in Master Proteins	Modifications in Master Proteins	# Missed Cleavages	Theo. MH+ [Da]	Found in Sample: [S1] Sample5_QE_Alana_21junio2024	Confidence (by Search Engine): Sequest HT	XCorr (by Search Engine): Sequest HT	Sequence in Protein	Positions in Proteins
	FALSE	Medium	[K].EMTVTYIEASGK.[S]	1xOxidation [M2]	Human	1	1	2	P13686	P13686 [301-312]		0	1344.64	Medium	Medium	1.66	K.EMTVTYIEASGK.S	[301-312]
	FALSE	High	[R].FQETFEDVFSDR.[S]		Human	1	1	3	P13686	P13686 [86-97]		0	1519.67	High	High	2.72	R.FQETFEDVFSDR.S	[86-97]
FALSE	High	Master Protein	P35908	Keratin, type II cytoskeletal 2 epidermal [OS=Homo sapiens]	0	11	Human	7	11	6	639	65.4	8	9.12	7	cell cycle OR cell proliferation;cell organization and biogenesis;protein metabolism;other metabolic processes;other biological processes	plasma membrane;cytosol;cytoskeleton;other cell component	bone, tooth or skin structural activity;cytoskeletal activity	Pf00038, Pf16208	3849	KRT2	hsa:3849; P35908; Q4VAQ2	ENSG00000172867		Formation of the cornified envelope	2	High	1
	Checked	Confidence	Annotated Sequence	Modifications	Marked as	# Protein Groups	# Proteins	# PSMs	Master Protein Accessions	Positions in Master Proteins	Modifications in Master Proteins	# Missed Cleavages	Theo. MH+ [Da]	Found in Sample: [S1] Sample5_QE_Alana_21junio2024	Confidence (by Search Engine): Sequest HT	XCorr (by Search Engine): Sequest HT	Sequence in Protein	Positions in Proteins
	FALSE	High	[R].EMEENFAVEAANYQDTIGR.[L]	1xOxidation [M2]	Human	1	1	1	P08670	P08670 [346-364]		0	2202.96	High	High	1.94	R.EMEENFAVEAANYQDTIGR.L	[346-364]
	FALSE	High	[K].FADLSEAANR.[N]		Human	1	1	1	P08670	P08670 [295-304]		0	1093.53	High	High	1.76	K.FADLSEAANR.N	[295-304]
	FALSE	Medium	[RK].GTNESLER.[Q]		Human	1	4	1	P08670	P08670 [335-342]		0	905.432	Medium	Medium	1.47	K.GTNESLER.Q	[335-342]
	FALSE	Medium	[KR].LLEGEESR.[LI]		Human	1	8	2	P08670	P08670 [403-410]		0	932.468	Medium	Medium	1.37	K.LLEGEESR.I	[403-410]
	FALSE	High	[R].ISLPLPNFSSLNLR.[E]		Human	1	1	1	P08670	P08670 [411-424]		0	1570.9	High	High	2.36	R.ISLPLPNFSSLNLR.E	[411-424]
	FALSE	High	[R].QDVDNASLAR.[L]		Human	1	1	1	P08670	P08670 [208-217]		0	1088.53	High	High	1.81	R.QDVDNASLAR.L	[208-217]
	FALSE	Medium	[R].QVQSLTCEVDALKGTNESLER.[Q]	1xCarbamidomethyl [C7]	Human	1	1	1	P08670	P08670 [322-342]		1	2377.17	Medium	Medium	1.66	R.QVQSLTCEVDALKGTNESLER.Q	[322-342]
	FALSE	High	[R].TNEKVELQELNDR.[F]		Human	1	2	1	P08670	P08670 [101-113]		1	1587.8	High	High	1.89	R.TNEKVELQELNDR.F	[101-113]
FALSE	High	Master Protein	P00738	Haptoglobin [OS=Homo sapiens]	0	12	Human	4	7	4	406	45.2	6.58	5.71	4	stress response;other biological processes	non-structural extracellular;other cell component	other molecular function	Pf00089	3240	HP	B0AZL5; hsa:3240; P00737; P00738; Q0VAC4; Q0VAC5; Q2PP15; Q3B7J0; Q6LBY9; Q9UC67	ENSG00000257017	Network map of SARS-CoV-2 signaling pathway	Scavenging of heme from plasma; Neutrophil degranulation	3	High	1
	Checked	Confidence	Annotated Sequence	Modifications	Marked as	# Protein Groups	# Proteins	# PSMs	Master Protein Accessions	Positions in Master Proteins	Modifications in Master Proteins	# Missed Cleavages	Theo. MH+ [Da]	Found in Sample: [S1] Sample5_QE_Alana_21junio2024	Confidence (by Search Engine): Sequest HT	XCorr (by Search Engine): Sequest HT	Sequence in Protein	Positions in Proteins
	FALSE	Medium	[R].AQAWGER.[L]		Human	1	1	1	P02649	P02649 [225-231]		0	817.395	Medium	Medium	1.37	R.AQAWGER.L	[225-231]
	FALSE	High	[K].AYKSELEEQLTPVAEETR.[A]		Human	1	1	2	P02649	P02649 [91-108]		1	2093.04	High	High	2.4	K.AYKSELEEQLTPVAEETR.A	[91-108]
	FALSE	Medium	[R].DADDLQKR.[L]		Human	1	1	1	P02649	P02649 [169-176]		1	960.475	Medium	Medium	1.5	R.DADDLQKR.L	[169-176]
	FALSE	High	[R].DRLDEVKEQVAEVR.[A]		Human	1	1	2	P02649	P02649 [245-258]		2	1685.88	High	High	2.26	R.DRLDEVKEQVAEVR.A	[245-258]
	FALSE	High	[K].ELQAAQAR.[L]		Human	1	1	5	P02649	P02649 [114-121]		0	886.474	High	High	1.74	K.ELQAAQAR.L	[114-121]
	FALSE	High	[K].EQVAEVR.[A]		Human	1	1	1	P02649	P02649 [252-258]		0	830.437	High	High	1.69	K.EQVAEVR.A	[252-258]
	FALSE	High	[R].GEVQAMLGQSTEELR.[V]	1xOxidation [M6]	Human	1	1	1	P02649	P02649 [138-152]		0	1663.8	High	High	2.2	R.GEVQAMLGQSTEELR.V	[138-152]
	FALSE	High	[R].LAVYQAGAR.[E]		Human	1	1	2	P02649	P02649 [177-185]		0	948.526	High	High	1.93	R.LAVYQAGAR.E	[177-185]
	FALSE	High	[R].LDEVKEQVAEVR.[A]		Human	1	1	1	P02649	P02649 [247-258]		1	1414.75	High	High	1.83	R.LDEVKEQVAEVR.A	[247-258]
	FALSE	High	[R].LGADMEDVCGR.[L]	1xCarbamidomethyl [C9]; 1xOxidation [M5]	Human	1	1	2	P02649	P02649 [122-132]		0	1238.51	High	High	1.88	R.LGADMEDVCGR.L	[122-132]
	FALSE	High	[R].LGPLVEQGR.[V]		Human	1	1	4	P02649	P02649 [199-207]		0	968.552	High	High	1.96	R.LGPLVEQGR.V	[199-207]
	FALSE	High	[R].LQAEAFQAR.[L]		Human	1	1	1	P02649	P02649 [270-278]		0	1033.54	High	High	1.74	R.LQAEAFQAR.L	[270-278]
	FALSE	High	[K].SELEEQLTPVAEETR.[A]		Human	1	1	1	P02649	P02649 [94-108]		0	1730.84	High	High	2.4	K.SELEEQLTPVAEETR.A	[94-108]
	FALSE	Medium	[R].WELALGR.[F]		Human	1	1	1	P02649	P02649 [44-50]		0	844.468	Medium	Medium	1.58	R.WELALGR.F	[44-50]
FALSE	High	Master Protein	P01024	Complement C3 [OS=Homo sapiens]	0	12	Human	15	20	15	1663	187	6.4	21.01	15	cell organization and biogenesis;other metabolic processes;stress response;developmental processes;signal transduction;other biological processes	non-structural extracellular;plasma membrane;other membranes;ER/Golgi;other cytoplasmic organelle;other cell component	signal transduction activity or receptor binding;enzyme regulator activity	Pf00207, Pf01759, Pf01821, Pf01835, Pf07677, Pf07678, Pf07703, Pf17789, Pf17790, Pf17791, Pf21308, Pf21406	718	C3	A7E236; hsa:718; P01024	ENSG00000125730	Allograft rejection; Complement system; Dengue-2 interactions with complement and coagulation cascades; TYROBP causal network in microglia; Cells and molecules involved in local acute inflammatory response ; 16p11.2 distal deletion syndrome; Complement system in neuronal development and plasticity; Acquired partial lipodystrophy / Barraquer-Simons syndrome; Complement-mediated inflammation of pul…	Neutrophil degranulation; Regulation of Insulin-like Growth Factor (IGF) transport and uptake by Insulin-like Growth Factor Binding Proteins (IGFBPs); Post-translational protein phosphorylation; Immunoregulatory interactions between a Lymphoid and a non-Lymphoid cell; Regulation of Complement cascade; G alpha (i) signalling events; Peptide ligand-binding receptors; Purinergic signaling in leishma…	22	High	1
	Checked	Confidence	Annotated Sequence	Modifications	Marked as	# Protein Groups	# Proteins	# PSMs	Master Protein Accessions	Positions in Master Proteins	Modifications in Master Proteins	# Missed Cleavages	Theo. MH+ [Da]	Found in Sample: [S1] Sample5_QE_Alana_21junio2024	Confidence (by Search Engine): Sequest HT	XCorr (by Search Engine): Sequest HT	Sequence in Protein	Positions in Proteins
	FALSE	Medium	[K].KEDALNETR.[E]		Human	1	5	1	P10909	P10909 [81-89]		1	1075.54	Medium	Medium	1.46	K.KEDALNETR.E	[81-89]
FALSE	Medium	Master Protein	P00918	Carbonic anhydrase 2 [OS=Homo sapiens]	0.024	14	Human	3	3	3	260	29.2	7.4	0	3	other metabolic processes;transport;signal transduction;other biological processes	plasma membrane;other membranes;cytosol;other cell component	other molecular function	Pf00194	760	CA2	B2R7G8; hsa:760; P00918; Q6FI12; Q96ET9	ENSG00000104267	Proximal tubule transport	Reversible hydration of carbon dioxide; Erythrocytes take up carbon dioxide and release oxygen; Erythrocytes take up oxygen and release carbon dioxide	4	High	1
	Checked	Confidence	Annotated Sequence	Modifications	Marked as	# Protein Groups	# Proteins	# PSMs	Master Protein Accessions	Positions in Master Proteins	Modifications in Master Proteins	# Missed Cleavages	Theo. MH+ [Da]	Found in Sample: [S1] Sample5_QE_Alana_21junio2024	Confidence (by Search Engine): Sequest HT	XCorr (by Search Engine): Sequest HT	Sequence in Protein	Positions in Proteins
	FALSE	High	[R].AECMLQQAER.[L]	1xCarbamidomethyl [C3]; 1xOxidation [M4]	Human	1	1	3	P13796	P13796 [334-343]		0	1251.55	High	High	2.1	R.AECMLQQAER.L	[334-343]
	FALSE	High	[R].EGESLEDLMKLSPEELLLR.[W]	1xOxidation [M9]	Human	1	1	1	P13796	P13796 [254-272]		1	2217.13	High	High	1.97	R.EGESLEDLMKLSPEELLLR.W	[254-272]
	FALSE	High	[K].FSLVGIGGQDLNEGNR.[T]		Human	1	2	2	P13796	P13796 [473-488]		0	1675.84	High	High	1.89	K.FSLVGIGGQDLNEGNR.T	[473-488]
	FALSE	High	[K].KIENCNYAVELGK.[NH]	1xCarbamidomethyl [C5]	Human	1	5	2	P13796	P13796 [456-468]		1	1537.77	High	High	1.97	K.KLENCNYAVELGK.N	[456-468]
	FALSE	Medium	[K].IENCNYAVELGK.[NH]	1xCarbamidomethyl [C4]	Human	1	5	2	P13796	P13796 [457-468]		0	1409.67	Medium	Medium	1.51	K.LENCNYAVELGK.N	[457-468]
	FALSE	Medium	[K].IGNFSTDIKDSK.[A]		Human	1	1	1	P13796	P13796 [286-297]		1	1324.67	Medium	Medium	1.4	K.IGNFSTDIKDSK.A	[286-297]
	FALSE	Medium	[K].LSPEELLLR.[W]		Human	1	5	1	P13796	P13796 [264-272]		0	1069.63	Medium	Medium	1.63	K.LSPEELLLR.W	[264-272]
	FALSE	High	[K].MINLSVPDTIDER.[TA]	1xOxidation [M1]	Human	1	4	1	P13796	P13796 [166-178]		0	1518.75	High	High	2.89	K.MINLSVPDTIDER.T	[166-178]
	FALSE	High	[R].NEALIALLR.[E]		Human	1	1	2	P13796	P13796 [245-253]		0	1012.61	High	High	2.71	R.NEALIALLR.E	[245-253]
	FALSE	High	[R].NWMNSLGVNPR.[V]	1xOxidation [M3]	Human	1	1	2	P13796	P13796 [402-412]		0	1303.62	High	High	2.12	R.NWMNSLGVNPR.V	[402-412]
	FALSE	Medium	[K].TENLNDDEKLNNAK.[Y]		Human	1	2	1	P13796	P13796 [571-584]		1	1617.77	Medium	Medium	1.52	K.TENLNDDEKLNNAK.Y	[571-584]
	FALSE	Medium	[R].VYALPEDLVEVNPK.[M]		Human	1	2	2	P13796	P13796 [597-610]		0	1585.85	Medium	Medium	1.56	R.VYALPEDLVEVNPK.M	[597-610]
	FALSE	Medium	[R].YTLNILEEIGGGQK.[V]		Human	1	2	1	P13796	P13796 [502-515]		0	1534.81	Medium	Medium	1.58	R.YTLNILEEIGGGQK.V	[502-515]
FALSE	High	Master Protein	P01876-1	Isoform 1 of Immunoglobulin heavy constant alpha 1 [OS=Homo sapiens]	0	17	Human	5	10	5	353	37.6	6.51	13.51	5						IGHA1	P01876-1				0	High	1
	Checked	Confidence	Annotated Sequence	Modifications	Marked as	# Protein Groups	# Proteins	# PSMs	Master Protein Accessions	Positions in Master Proteins	Modifications in Master Proteins	# Missed Cleavages	Theo. MH+ [Da]	Found in Sample: [S1] Sample5_QE_Alana_21junio2024	Confidence (by Search Engine): Sequest HT	XCorr (by Search Engine): Sequest HT	Sequence in Protein	Positions in Proteins
	FALSE	High	[K].AIGAVPLIQGEYMIPCEK.[V]	1xCarbamidomethyl [C16]; 1xOxidation [M13]	Human	1	1	2	P07339	P07339 [314-331]		0	2005.01	High	High	2.1	K.AIGAVPLIQGEYMIPCEK.V	[314-331]
	FALSE	High	[R].DPDAQPGGELMLGGTDSK.[Y]	1xOxidation [M11]	Human	1	1	1	P07339	P07339 [236-253]		0	1803.81	High	High	2.09	R.DPDAQPGGELMLGGTDSK.Y	[236-253]
	FALSE	Medium	[K].FDGILGMAYPR.[I]	1xOxidation [M7]	Human	1	1	2	P07339	P07339 [195-205]		0	1255.61	Medium	Medium	1.53	K.FDGILGMAYPR.I	[195-205]
	FALSE	Medium	[R].ISVNNVLPVFDNLMQQK.[L]	1xOxidation [M14]	Human	1	1	2	P07339	P07339 [206-222]		0	1975.03	Medium	Medium	1.62	R.ISVNNVLPVFDNLMQQK.L	[206-222]
	FALSE	Medium	[R].QVFGEATKQPGITFIAAK.[F]		Human	1	1	1	P07339	P07339 [177-194]		1	1906.04	Medium	Medium	1.54	R.QVFGEATKQPGITFIAAK.F	[177-194]
	FALSE	High	[R].VGFAEAAR.[L]		Human	1	1	2	P07339	P07339 [404-411]		0	820.431	High	High	1.87	R.VGFAEAAR.L	[404-411]
	FALSE	Medium	[K].VSTLPAITLK.[L]		Human	1	1	3	P07339	P07339 [332-341]		0	1042.65	Medium	Medium	1.67	K.VSTLPAITLK.L	[332-341]
FALSE	High	Master Protein	P02647	Apolipoprotein A-I [OS=Homo sapiens]	0	19	Human	5	7	5	267	30.8	5.76	10.43	5	cell cycle OR cell proliferation;cell organization and biogenesis;protein metabolism;other metabolic processes;transport;developmental processes;signal transduction;other biological processes	non-structural extracellular;plasma membrane;other membranes;cytosol;ER/Golgi;other cytoplasmic organelle;other cell component	signal transduction activity or receptor binding;transporter activity;enzyme regulator activity;other molecular function	Pf01442	335	APOA1	A8K866; hsa:335; P02647; Q6LDN9; Q6Q785; Q9UCS8; Q9UCT8	ENSG00000118137	Selenium micronutrient network; Vitamin B12 metabolism; Folate metabolism; Complement system; PPAR-alpha pathway; Nuclear receptors meta-pathway; PPAR signaling pathway; Statin inhibition of cholesterol production; Familial hyperlipidemia type 1; Familial hyperlipidemia type 2; Familial hyperlipidemia type 3; Familial hyperlipidemia type 4; Familial hyperlipidemia type 5; Cholesterol metabolism; …	Platelet degranulation ; Regulation of Insulin-like Growth Factor (IGF) transport and uptake by Insulin-like Growth Factor Binding Proteins (IGFBPs); Post-translational protein phosphorylation; Scavenging of heme from plasma; PPARA activates gene expression; Amyloid fiber formation; Scavenging by Class B Receptors; Heme signaling; Retinoid metabolism and transport; HDL clearance; Defective ABCA1 …	32	High	1
	Checked	Confidence	Annotated Sequence	Modifications	Marked as	# Protein Groups	# Proteins	# PSMs	Master Protein Accessions	Positions in Master Proteins	Modifications in Master Proteins	# Missed Cleavages	Theo. MH+ [Da]	Found in Sample: [S1] Sample5_QE_Alana_21junio2024	Confidence (by Search Engine): Sequest HT	XCorr (by Search Engine): Sequest HT	Sequence in Protein	Positions in Proteins
	FALSE	High	[K].GVDEVTIVNILTNR.[S]		Human	1	2	1	P07355	P07355 [50-63]		0	1542.85	High	High	1.98	K.GVDEVTIVNILTNR.S	[50-63]
	FALSE	Medium	[R].QDIAFAYQR.[R]		Human	1	2	1	P07355	P07355 [69-77]		0	1111.55	Medium	Medium	1.62	R.QDIAFAYQR.R	[69-77]
	FALSE	High	[R].RAEDGSVIDYELIDQDAR.[D]		Human	1	2	2	P07355	P07355 [179-196]		1	2064.98	High	High	4.1	R.RAEDGSVIDYELIDQDAR.D	[179-196]
	FALSE	High	[R].SNAQRQDIAFAYQR.[R]		Human	1	2	1	P07355	P07355 [64-77]		1	1667.82	High	High	1.84	R.SNAQRQDIAFAYQR.R	[64-77]
	FALSE	High	[K].TDLEKDIISDTSGDFR.[K]		Human	1	3	1	P07355	P07355 [153-168]		1	1811.87	High	High	1.92	K.TDLEKDIISDTSGDFR.K	[153-168]
	FALSE	High	[K].TDLEKDIISDTSGDFRK.[L]		Human	1	3	2	P07355	P07355 [153-169]		2	1939.96	High	High	1.86	K.TDLEKDIISDTSGDFRK.L	[153-169]
	FALSE	High	[R].TNQELQEINR.[V]		Human	1	3	1	P07355	P07355 [136-145]		0	1244.62	High	High	2.2	R.TNQELQEINR.V	[136-145]
FALSE	High	Master Protein	P14618	Pyruvate kinase PKM [OS=Homo sapiens]	0	20	Human	6	11	6	531	57.9	7.84	12.23	6	cell organization and biogenesis;other metabolic processes;other biological processes	non-structural extracellular;cytosol;ER/Golgi;nucleus;other cell component	nucleic acid binding activity;kinase activity;other molecular function	Pf00224, Pf02887	5315	PKM	A6NFK3; B2R5N8; B3KRY0; B4DFX8; B4DUU6; hsa:5315; P14618; P14786; Q53GK4; Q96E76; Q9BWB5; Q9UCV6; Q9UPF2	ENSG00000067225	Photodynamic therapy-induced HIF-1 survival signaling; Amino acid metabolism; Clear cell renal cell carcinoma pathways; Metabolic reprogramming in colon cancer; Aerobic glycolysis; Glycolysis in senescence; Glucose metabolism in triple-negative breast cancer cells; Glycolysis and gluconeogenesis; Metabolic Epileptic Disorders	Neutrophil degranulation	10	High	1
	Checked	Confidence	Annotated Sequence	Modifications	Marked as	# Protein Groups	# Proteins	# PSMs	Master Protein Accessions	Positions in Master Proteins	Modifications in Master Proteins	# Missed Cleavages	Theo. MH+ [Da]	Found in Sample: [S1] Sample5_QE_Alana_21junio2024	Confidence (by Search Engine): Sequest HT	XCorr (by Search Engine): Sequest HT	Sequence in Protein	Positions in Proteins
	FALSE	Medium	[K].EIETYHNLLEGGQEDFESSGAGK.[I]		Human	1	1	1	P35527	P35527 [450-472]		0	2510.13	Medium	Medium	1.7	K.EIETYHNLLEGGQEDFESSGAGK.I	[450-472]
	FALSE	High	[R].FSSSGGGGGGGR.[F]		Human	1	1	1	P35527	P35527 [35-46]		0	982.434	High	High	1.72	R.FSSSGGGGGGGR.F	[35-46]
	FALSE	High	[R].FSSSSGYGGGSSR.[V]		Human	1	1	1	P35527	P35527 [47-59]		0	1235.53	High	High	1.99	R.FSSSSGYGGGSSR.V	[47-59]
	FALSE	Medium	[R].QGVDADINGLR.[Q]		Human	1	1	1	P35527	P35527 [251-261]		0	1157.59	Medium	Medium	1.34	R.QGVDADINGLR.Q	[251-261]
	FALSE	High	[R].SGGGGGGGLGSGGSIR.[S]		Human	1	1	1	P35527	P35527 [14-29]		0	1232.6	High	High	2.52	R.SGGGGGGGLGSGGSIR.S	[14-29]
	FALSE	Medium	[K].SLEDTKNR.[Y]		Human	1	1	1	P35527	P35527 [397-404]		1	962.49	Medium	Medium	1.42	K.SLEDTKNR.Y	[397-404]
	FALSE	Medium	[K].STMQELNSR.[L]	1xOxidation [M3]	Human	1	1	2	P35527	P35527 [155-163]		0	1081.49	Medium	Medium	1.59	K.STMQELNSR.L	[155-163]
	FALSE	Medium	[K].TLLDIDNTR.[M]		Human	1	1	1	P35527	P35527 [225-233]		0	1060.56	Medium	Medium	1.4	K.TLLDIDNTR.M	[225-233]
FALSE	High	Master Protein	P08670	Vimentin [OS=Homo sapiens]	0	20	Human	8	9	8	466	53.6	5.12	5.93	8	cell organization and biogenesis;stress response;developmental processes;signal transduction;other biological processes	plasma membrane;other membranes;cytosol;cytoskeleton;nucleus;other cytoplasmic organelle;other cell component	cytoskeletal activity;nucleic acid binding activity;other molecular function	Pf00038, Pf04732	7431	VIM	B0YJC2; D3DRU4; hsa:7431; P08670; Q15867; Q15868; Q15869; Q548L2; Q6LER9; Q8N850; Q96ML2; Q9NTM3	ENSG00000026025	Allograft rejection; Spinal cord injury; Primary focal segmental glomerulosclerosis (FSGS); Mammary gland development pathway - Puberty (Stage 2 of 4); Apoptosis-related network due to altered Notch3 in ovarian cancer; Striated muscle contraction pathway; TGF-beta signaling in thyroid cells for epithelial-mesenchymal transition; Ciliary landscape; Burn wound healing; CCL18 signaling pathway; TROP…	Interleukin-4 and Interleukin-13 signaling; Late endosomal microautophagy; Aggrephagy; Striated Muscle Contraction; RHOBTB1 GTPase cycle; Caspase-mediated cleavage of cytoskeletal proteins; Chaperone Mediated Autophagy	21	High	1
	Checked	Confidence	Annotated Sequence	Modifications	Marked as	# Protein Groups	# Proteins	# PSMs	Master Protein Accessions	Positions in Master Proteins	Modifications in Master Proteins	# Missed Cleavages	Theo. MH+ [Da]	Found in Sample: [S1] Sample5_QE_Alana_21junio2024	Confidence (by Search Engine): Sequest HT	XCorr (by Search Engine): Sequest HT	Sequence in Protein	Positions in Proteins
	FALSE	High	[R].DASGVTFTWTPSSGK.[S]		Human	1	2	1	P01876-1	P01876-1 [154-168]		0	1540.73	High	High	2.04	R.DASGVTFTWTPSSGK.S	[154-168]
	FALSE	High	[R].QEPSQGTTTFAVTSILR.[V]		Human	1	2	1	P01876-1	P01876-1 [283-299]		0	1835.95	High	High	1.76	R.QEPSQGTTTFAVTSILR.V	[283-299]
	FALSE	High	[K].SAVQGPPER.[D]		Human	1	4	5	P01876-1	P01876-1 [169-177]		0	940.485	High	High	2.03	K.SAVQGPPER.D	[169-177]
	FALSE	Medium	[K].TFTCTAAYPESK.[T]	1xCarbamidomethyl [C4]	Human	1	2	1	P01876-1	P01876-1 [201-212]		0	1375.62	Medium	Medium	1.47	K.TFTCTAAYPESK.T	[201-212]
	FALSE	Medium	[K].YLTWASR.[Q]		Human	1	5	2	P01876-1	P01876-1 [276-282]		0	896.462	Medium	Medium	1.34	K.YLTWASR.Q	[276-282]
FALSE	High	Master Protein	P07355	Annexin A2 [OS=Homo sapiens]	0	22	Human	7	9	7	339	38.6	7.75	12.64	7	cell organization and biogenesis;RNA metabolism OR transcription;other metabolic processes;transport;developmental processes;other biological processes	non-structural extracellular;extracellular matrix;plasma membrane;other membranes;cytosol;nucleus;other cytoplasmic organelle;other cell component	transporter activity;enzyme regulator activity;cytoskeletal activity;other molecular function	Pf00191	302	ANXA2	hsa:302; P07355; Q567R4; Q6N0B3; Q8TBV2; Q96DD5; Q9UDH8	ENSG00000182718	Gastrin signaling pathway; CCL18 signaling pathway; Prostaglandin synthesis and regulation	Neutrophil degranulation; Smooth Muscle Contraction; Gene and protein expression by JAK-STAT signaling after Interleukin-12 stimulation; Dissolution of Fibrin Clot	7	High	1
	Checked	Confidence	Annotated Sequence	Modifications	Marked as	# Protein Groups	# Proteins	# PSMs	Master Protein Accessions	Positions in Master Proteins	Modifications in Master Proteins	# Missed Cleavages	Theo. MH+ [Da]	Found in Sample: [S1] Sample5_QE_Alana_21junio2024	Confidence (by Search Engine): Sequest HT	XCorr (by Search Engine): Sequest HT	Sequence in Protein	Positions in Proteins
	FALSE	High	[K].NCECQTQGR.[S]	2xCarbamidomethyl [C2; C4]	Human	1	1	1	P05107	P05107 [480-488]		0	1152.45	High	High	1.89	K.NCECQTQGR.S	[480-488]
FALSE	Medium	Master Protein	P40121	Macrophage-capping protein [OS=Homo sapiens]	0.029	23	Human	5	5	5	348	38.5	6.19	1.88	5	cell organization and biogenesis;developmental processes;other biological processes	cytoskeleton;nucleus;other cell component	cytoskeletal activity;other molecular function	Pf00626	822	CAPG	B8ZZS7; D6W5K8; hsa:822; P40121; Q53SA7	ENSG00000042493	TYROBP causal network in microglia		1	High	1
	Checked	Confidence	Annotated Sequence	Modifications	Marked as	# Protein Groups	# Proteins	# PSMs	Master Protein Accessions	Positions in Master Proteins	Modifications in Master Proteins	# Missed Cleavages	Theo. MH+ [Da]	Found in Sample: [S1] Sample5_QE_Alana_21junio2024	Confidence (by Search Engine): Sequest HT	XCorr (by Search Engine): Sequest HT	Sequence in Protein	Positions in Proteins
	FALSE	High	[K].AIGYLNTGYQR.[Q]		Human	1	1	2	P01023	P01023 [1004-1014]		0	1255.64	High	High	1.91	K.AIGYLNTGYQR.Q	[1004-1014]
	FALSE	High	[K].DTVIKPLLVEPEGLEK.[E]		Human	1	1	1	P01023	P01023 [897-912]		0	1780.01	High	High	1.81	K.DTVIKPLLVEPEGLEK.E	[897-912]
	FALSE	Medium	[K].FQVDNNNR.[L]		Human	1	1	2	P01023	P01023 [1290-1297]		0	1006.47	Medium	Medium	1.61	K.FQVDNNNR.L	[1290-1297]
	FALSE	High	[K].LPPNVVEESAR.[A]		Human	1	1	7	P01023	P01023 [935-945]		0	1210.64	High	High	2.38	K.LPPNVVEESAR.A	[935-945]
	FALSE	High	[K].NEDSLVFVQTDK.[S]		Human	1	1	1	P01023	P01023 [124-135]		0	1394.68	High	High	2.15	K.NEDSLVFVQTDK.S	[124-135]
	FALSE	Medium	[R].QGIPFFGQVR.[L]		Human	1	1	1	P01023	P01023 [361-370]		0	1148.62	Medium	Medium	1.48	R.QGIPFFGQVR.L	[361-370]
	FALSE	Medium	[R].QSSEITR.[T]		Human	1	1	1	P01023	P01023 [339-345]		0	820.416	Medium	Medium	1.67	R.QSSEITR.T	[339-345]
	FALSE	Medium	[R].VGFYESDVMGR.[G]	1xOxidation [M9]	Human	1	1	1	P01023	P01023 [705-715]		0	1275.57	Medium	Medium	1.38	R.VGFYESDVMGR.G	[705-715]
	FALSE	High	[R].VTAAPQSVCALR.[A]	1xCarbamidomethyl [C9]	Human	1	1	2	P01023	P01023 [587-598]		0	1272.67	High	High	2.08	R.VTAAPQSVCALR.A	[587-598]
FALSE	High	Master Protein	P13796	Plastin-2 [OS=Homo sapiens]	0	23	Human	13	19	13	627	70.2	5.43	18.79	13	cell organization and biogenesis;signal transduction;other biological processes	plasma membrane;other membranes;cytosol;cytoskeleton;other cell component	signal transduction activity or receptor binding;cytoskeletal activity;other molecular function	Pf00036, Pf00307	3936	LCP1	B2R613; B4DUA0; hsa:3936; P13796; Q5TBN4	ENSG00000136167		Gene and protein expression by JAK-STAT signaling after Interleukin-12 stimulation	1	High	1
	Checked	Confidence	Annotated Sequence	Modifications	Marked as	# Protein Groups	# Proteins	# PSMs	Master Protein Accessions	Positions in Master Proteins	Modifications in Master Proteins	# Missed Cleavages	Theo. MH+ [Da]	Found in Sample: [S1] Sample5_QE_Alana_21junio2024	Confidence (by Search Engine): Sequest HT	XCorr (by Search Engine): Sequest HT	Sequence in Protein	Positions in Proteins
	FALSE	High	[R].FSSCGGGGGSFGAGGGFGSR.[S]	1xCarbamidomethyl [C4]	Human	1	1	1	P04264	P04264 [46-65]		0	1765.73	High	High	3.47	R.FSSCGGGGGSFGAGGGFGSR.S	[46-65]
	FALSE	Medium	[R].GSGGGSSGGSIGGR.[G]		Human	1	1	1	P04264	P04264 [603-616]		0	1092.5	Medium	Medium	1.62	R.GSGGGSSGGSIGGR.G	[603-616]
	FALSE	High	[K].IEISELNR.[V]		Human	2	2	4	P35908; P04264	P35908 [394-401]; P04264 [396-403]		0	973.531	High	High	2.06	K.IEISELNR.V	[396-403]
	FALSE	Medium	[K].NKLNDLEDALQQAK.[E]		Human	1	1	2	P04264	P04264 [442-455]		1	1599.83	Medium	Medium	1.54	K.NKLNDLEDALQQAK.E	[442-455]
	FALSE	High	[K].NKLNDLEDALQQAKEDLAR.[L]		Human	1	1	1	P04264	P04264 [442-460]		2	2184.13	High	High	2.06	K.NKLNDLEDALQQAKEDLAR.L	[442-460]
	FALSE	High	[R].SLDLDSIIAEVK.[A]		Human	1	1	1	P04264	P04264 [344-355]		0	1302.72	High	High	2.28	R.SLDLDSIIAEVK.A	[344-355]
	FALSE	High	[K].SLNNQFASFIDK.[V]		Human	1	1	2	P04264	P04264 [186-197]		0	1383.69	High	High	1.84	K.SLNNQFASFIDK.V	[186-197]
	FALSE	High	[K].SLNNQFASFIDKVR.[F]		Human	1	1	1	P04264	P04264 [186-199]		1	1638.86	High	High	2.23	K.SLNNQFASFIDKVR.F	[186-199]
	FALSE	High	[K].SISISVAR.[G]		Human	1	1	1	P04264	P04264 [75-82]		0	832.489	High	High	1.73	K.SISISVAR.G	[75-82]
	FALSE	Medium	[R].SLVNLGGSK.[S]		Human	1	1	2	P04264	P04264 [66-74]		0	874.499	Medium	Medium	1.62	R.SLVNLGGSK.S	[66-74]
	FALSE	High	[R].TLLEGEESR.[M]		Human	1	1	1	P04264	P04264 [484-492]		0	1033.52	High	High	1.77	R.TLLEGEESR.M	[484-492]
	FALSE	Medium	[R].TNAENEFVTIK.[K]		Human	1	1	1	P04264	P04264 [278-288]		0	1265.64	Medium	Medium	1.48	R.TNAENEFVTIK.K	[278-288]
	FALSE	Medium	[K].YEELQITAGR.[H]		Human	1	2	1	P04264	P04264 [377-386]		0	1179.6	Medium	Medium	1.61	K.YEELQITAGR.H	[377-386]
FALSE	High	Master Protein	P02786	Transferrin receptor protein 1 [OS=Homo sapiens]	0	23	Human	14	19	14	760	84.8	6.61	27.36	14	stress response;transport;signal transduction;other biological processes	non-structural extracellular;plasma membrane;other membranes;other cytoplasmic organelle;other cell component	nucleic acid binding activity;other molecular function	Pf02225, Pf04253, Pf04389	7037	TFRC	D3DXB0; hsa:7037; P02786; Q1HE24; Q59G55; Q9UCN0; Q9UCU5; Q9UDF9; Q9UK21	ENSG00000072274	Iron metabolism in placenta; Ferroptosis; 3q29 copy number variation syndrome; Iron metabolism disorders	RHOC GTPase cycle; RND2 GTPase cycle; RHOA GTPase cycle; CDC42 GTPase cycle; RAC1 GTPase cycle; RHOQ GTPase cycle; RHOG GTPase cycle; RAC2 GTPase cycle; RAC3 GTPase cycle; RHOB GTPase cycle; RHOJ GTPase cycle; Golgi Associated Vesicle Biogenesis; RND1 GTPase cycle; Cargo recognition for clathrin-mediated endocytosis; Transferrin endocytosis and recycling; RHOH GTPase cycle	21	High	1
	Checked	Confidence	Annotated Sequence	Modifications	Marked as	# Protein Groups	# Proteins	# PSMs	Master Protein Accessions	Positions in Master Proteins	Modifications in Master Proteins	# Missed Cleavages	Theo. MH+ [Da]	Found in Sample: [S1] Sample5_QE_Alana_21junio2024	Confidence (by Search Engine): Sequest HT	XCorr (by Search Engine): Sequest HT	Sequence in Protein	Positions in Proteins
	FALSE	High	[R].AGKPVICATQMLESMIK.[K]	1xCarbamidomethyl [C7]; 2xOxidation [M11; M15]	Human	1	3	1	P14618	P14618 [320-336]		0	1908.96	High	High	1.85	R.AGKPVICATQMLESMIK.K	[320-336]
	FALSE	High	[R].LAPITSDPTEATAVGAVEASFK.[C]		Human	1	2	3	P14618	P14618 [401-422]		0	2175.12	High	High	1.8	R.LAPITSDPTEATAVGAVEASFK.C	[401-422]
	FALSE	High	[R].LDIDSPPITAR.[N]		Human	1	2	1	P14618	P14618 [33-43]		0	1197.65	High	High	1.7	R.LDIDSPPITAR.N	[33-43]
	FALSE	High	[R].NTGIICTIGPASR.[S]	1xCarbamidomethyl [C6]	Human	1	2	2	P14618	P14618 [44-56]		0	1359.7	High	High	3.04	R.NTGIICTIGPASR.S	[44-56]
	FALSE	High	[R].RFDEILEASDGIMVAR.[G]	1xOxidation [M13]	Human	1	3	3	P14618	P14618 [279-294]		1	1837.91	High	High	2.34	R.RFDEILEASDGIMVAR.G	[279-294]
	FALSE	High	[R].TATESFASDPILYRPVAVALDTKGPEIR.[T]		Human	1	3	1	P14618	P14618 [93-120]		1	3017.59	High	High	2.22	R.TATESFASDPILYRPVAVALDTKGPEIR.T	[93-120]
FALSE	High	Master Protein	P07339	Cathepsin D [OS=Homo sapiens]	0	24	Human	7	13	7	412	44.5	6.54	10.99	7	cell organization and biogenesis;protein metabolism;other metabolic processes;other biological processes	other membranes;other cytoplasmic organelle;other cell component	other molecular function	Pf00026, Pf07966	1509	CTSD	hsa:1509; P07339; Q6IB57	ENSG00000117984	Prolactin signaling pathway; 8p23.1 copy number variation syndrome	Neutrophil degranulation; MHC class II antigen presentation; Collagen degradation; Estrogen-dependent gene expression; Insulin receptor recycling; Metabolism of Angiotensinogen to Angiotensins	8	High	1
	Checked	Confidence	Annotated Sequence	Modifications	Marked as	# Protein Groups	# Proteins	# PSMs	Master Protein Accessions	Positions in Master Proteins	Modifications in Master Proteins	# Missed Cleavages	Theo. MH+ [Da]	Found in Sample: [S1] Sample5_QE_Alana_21junio2024	Confidence (by Search Engine): Sequest HT	XCorr (by Search Engine): Sequest HT	Sequence in Protein	Positions in Proteins
	FALSE	Medium	[KR].DAEAWFNEK.[S]		Human	1	4	1	P13645	P13645 [335-343]		0	1109.49	Medium	Medium	1.39	K.DAEAWFNEK.S	[335-343]
	FALSE	Medium	[R].LASYLDKVR.[A]		Human	1	7	1	P13645	P13645 [157-165]		1	1064.61	Medium	Medium	1.44	R.LASYLDKVR.A	[157-165]
	FALSE	High	[K].IRLENEIQTYR.[S]		Human	1	1	2	P13645	P13645 [440-450]		1	1434.77	High	High	1.79	K.IRLENEIQTYR.S	[440-450]
	FALSE	High	[K].QSLEASLAETEGR.[Y]		Human	1	1	1	P13645	P13645 [387-399]		0	1390.68	High	High	2.19	K.QSLEASLAETEGR.Y	[387-399]
	FALSE	Medium	[K].SKELTTEIDNNIEQISSYK.[S]		Human	1	1	1	P13645	P13645 [344-362]		1	2212.1	Medium	Medium	1.55	K.SKELTTEIDNNIEQISSYK.S	[344-362]
	FALSE	High	[R].SQYEQLAEQNR.[K]		Human	1	1	1	P13645	P13645 [323-333]		0	1365.64	High	High	2.33	R.SQYEQLAEQNR.K	[323-333]
	FALSE	High	[K].VTMQNLNDR.[L]	1xOxidation [M3]	Human	1	7	2	P13645	P13645 [148-156]		0	1106.53	High	High	1.8	K.VTMQNLNDR.L	[148-156]
FALSE	High	Master Protein	P01857-1	Isoform 1 of Immunoglobulin heavy constant gamma 1 [OS=Homo sapiens]	0	26	Human	6	12	4	330	36.1	8.19	6.24	6						IGHG1	P01857-1				0	High	1
	Checked	Confidence	Annotated Sequence	Modifications	Marked as	# Protein Groups	# Proteins	# PSMs	Master Protein Accessions	Positions in Master Proteins	Modifications in Master Proteins	# Missed Cleavages	Theo. MH+ [Da]	Found in Sample: [S1] Sample5_QE_Alana_21junio2024	Confidence (by Search Engine): Sequest HT	XCorr (by Search Engine): Sequest HT	Sequence in Protein	Positions in Proteins
	FALSE	High	[K].EAGTLAYYEICDFLR.[G]	1xCarbamidomethyl [C11]	Human	1	1	1	P36222	P36222 [290-304]		0	1820.85	High	High	2.12	K.EAGTLAYYEICDFLR.G	[290-304]
	FALSE	High	[R].EGDGSCFPDALDR.[F]	1xCarbamidomethyl [C6]	Human	1	1	2	P36222	P36222 [36-48]		0	1438.59	High	High	2.07	R.EGDGSCFPDALDR.F	[36-48]
	FALSE	Medium	[K].GNQWVGYDDQESVK.[S]		Human	1	1	1	P36222	P36222 [322-335]		0	1624.72	Medium	Medium	1.41	K.GNQWVGYDDQESVK.S	[322-335]
	FALSE	Medium	[R].GQEDASPDR.[F]		Human	1	1	1	P36222	P36222 [225-233]		0	974.417	Medium	Medium	1.6	R.GQEDASPDR.F	[225-233]
	FALSE	Medium	[R].GQEDASPDRFSNTDYAVGYMLR.[L]	1xOxidation [M20]	Human	1	1	1	P36222	P36222 [225-246]		1	2508.11	Medium	Medium	1.66	R.GQEDASPDRFSNTDYAVGYMLR.L	[225-246]
	FALSE	Medium	[K].IASNTQSR.[R]		Human	1	1	1	P36222	P36222 [109-116]		0	876.453	Medium	Medium	1.38	K.IASNTQSR.R	[109-116]
	FALSE	High	[R].ILGQQVPYATK.[G]		Human	1	1	4	P36222	P36222 [311-321]		0	1217.69	High	High	1.85	R.ILGQQVPYATK.G	[311-321]
	FALSE	Medium	[K].LVCYYTSWSQYR.[E]	1xCarbamidomethyl [C3]	Human	1	1	1	P36222	P36222 [24-35]		0	1625.74	Medium	Medium	1.62	K.LVCYYTSWSQYR.E	[24-35]
	FALSE	Medium	[K].NRNPNLK.[T]		Human	1	1	1	P36222	P36222 [85-91]		1	855.48	Medium	Medium	1.35	K.NRNPNLK.T	[85-91]
	FALSE	High	[K].QLLLSAALSAGK.[V]		Human	1	1	1	P36222	P36222 [171-182]		0	1171.7	High	High	1.75	K.QLLLSAALSAGK.V	[171-182]
	FALSE	High	[R].SFTLASSETGVGAPISGPGIPGR.[F]		Human	1	1	4	P36222	P36222 [264-286]		0	2158.11	High	High	3.39	R.SFTLASSETGVGAPISGPGIPGR.F	[264-286]
	FALSE	Medium	[K].SVPPFLR.[T]		Human	1	1	2	P36222	P36222 [122-128]		0	815.477	Medium	Medium	1.39	K.SVPPFLR.T	[122-128]
FALSE	High	Master Protein	P60709	Actin, cytoplasmic 1 [OS=Homo sapiens]	0	31	Human	9	16	9	375	41.7	5.48	22.03	9	cell organization and biogenesis;developmental processes;other biological processes	plasma membrane;other membranes;cytosol;cytoskeleton;nucleus;other cell component	cytoskeletal activity;other molecular function	Pf00022	60	ACTB	hsa:60; P02570; P60709; P70514; P99021; Q11211; Q64316; Q75MN2; Q96B34; Q96HG5	ENSG00000075624	Arrhythmogenic right ventricular cardiomyopathy; Pathogenic Escherichia coli infection; Common pathways underlying drug addiction; Myometrial relaxation and contraction pathways; Focal adhesion; Fas ligand pathway and stress induction of heat shock proteins; Ebola virus infection in host; Acute viral myocarditis; Thermogenesis; Mechanoregulation and pathology of YAP/TAZ via Hippo and non-Hippo me…	Regulation of actin dynamics for phagocytic cup formation; FCGR3A-mediated phagocytosis; Sensory processing of sound by outer hair cells of the cochlea; Clathrin-mediated endocytosis; RHOF GTPase cycle; Recycling pathway of L1; Sensory processing of sound by inner hair cells of the cochlea; Cell-extracellular matrix interactions; UCH proteinases; RHO GTPases Activate WASPs and WAVEs; Translocatio…	47	High	1
	Checked	Confidence	Annotated Sequence	Modifications	Marked as	# Protein Groups	# Proteins	# PSMs	Master Protein Accessions	Positions in Master Proteins	Modifications in Master Proteins	# Missed Cleavages	Theo. MH+ [Da]	Found in Sample: [S1] Sample5_QE_Alana_21junio2024	Confidence (by Search Engine): Sequest HT	XCorr (by Search Engine): Sequest HT	Sequence in Protein	Positions in Proteins
	FALSE	Medium	[K].ADDKETCFAEEGK.[K]	1xCarbamidomethyl [C7]	Human	1	3	1	P02768	P02768 [585-597]		1	1499.63	Medium	Medium	1.56	K.ADDKETCFAEEGK.K	[585-597]
	FALSE	Medium	[K].AEFAEVSK.[L]		Human	1	2	1	P02768	P02768 [250-257]		0	880.441	Medium	Medium	1.47	K.AEFAEVSK.L	[250-257]
	FALSE	High	[K].ALVLIAFAQYLQQCPFEDHVK.[L]	1xCarbamidomethyl [C14]	Human	1	2	2	P02768	P02768 [45-65]		0	2490.28	High	High	2.73	K.ALVLIAFAQYLQQCPFEDHVK.L	[45-65]
	FALSE	Medium	[K].AVMDDFAAFVEK.[C]		Human	1	3	2	P02768	P02768 [570-581]		0	1342.63	Medium	Medium	1.44	K.AVMDDFAAFVEK.C	[570-581]
	FALSE	High	[K].AVMDDFAAFVEK.[C]	1xOxidation [M3]	Human	1	3	8	P02768	P02768 [570-581]		0	1358.63	High	High	2.28	K.AVMDDFAAFVEK.C	[570-581]
	FALSE	High	[K].CCAAADPHECYAK.[V]	3xCarbamidomethyl [C1; C2; C10]	Human	1	3	1	P02768	P02768 [384-396]		0	1552.6	High	High	2.37	K.CCAAADPHECYAK.V	[384-396]
	FALSE	High	[K].CCTESLVNR.[R]	2xCarbamidomethyl [C1; C2]	Human	1	3	5	P02768	P02768 [500-508]		0	1138.5	High	High	1.88	K.CCTESLVNR.R	[500-508]
	FALSE	High	[R].DAHKSEVAHR.[F]		Human	1	3	1	P02768	P02768 [25-34]		1	1149.58	High	High	1.77	R.DAHKSEVAHR.F	[25-34]
	FALSE	High	[K].DDNPNLPR.[L]		Human	1	2	3	P02768	P02768 [131-138]		0	940.448	High	High	1.7	K.DDNPNLPR.L	[131-138]
	FALSE	High	[K].DVFLGMFLYEYAR.[R]	1xOxidation [M6]	Human	1	2	3	P02768	P02768 [348-360]		0	1639.78	High	High	1.8	K.DVFLGMFLYEYAR.R	[348-360]
	FALSE	Medium	[R].ETYGEMADCCAK.[Q]	2xCarbamidomethyl [C9; C10]; 1xOxidation [M6]	Human	1	2	1	P02768	P02768 [106-117]		0	1450.53	Medium	Medium	1.54	R.ETYGEMADCCAK.Q	[106-117]
	FALSE	Medium	[R].HPYFYAPELLFFAK.[R]		Human	1	1	1	P02768	P02768 [170-183]		0	1742.89	Medium	Medium	1.56	R.HPYFYAPELLFFAK.R	[170-183]
	FALSE	Medium	[K].KQTALVELVK.[H]		Human	1	3	1	P02768	P02768 [549-558]		1	1128.7	Medium	Medium	1.64	K.KQTALVELVK.H	[549-558]
	FALSE	High	[K].KVPQVSTPTLVEVSR.[N]		Human	1	3	4	P02768	P02768 [438-452]		1	1639.94	High	High	2.35	K.KVPQVSTPTLVEVSR.N	[438-452]
	FALSE	Medium	[K].KYLYEIAR.[R]		Human	1	1	1	P02768	P02768 [161-168]		1	1055.59	Medium	Medium	1.67	K.KYLYEIAR.R	[161-168]
	FALSE	High	[K].LCTVATLR.[E]	1xCarbamidomethyl [C2]	Human	1	2	1	P02768	P02768 [98-105]		0	933.519	High	High	1.72	K.LCTVATLR.E	[98-105]
	FALSE	Medium	[K].LKECCEKPLLEK.[S]	2xCarbamidomethyl [C4; C5]	Human	1	2	1	P02768	P02768 [299-310]		1	1546.8	Medium	Medium	1.6	K.LKECCEKPLLEK.S	[299-310]
	FALSE	Medium	[K].LVAASQAALGL.[-]		Human	1	3	1	P02768	P02768 [599-609]		0	1013.6	Medium	Medium	1.37	K.LVAASQAALGL.-	[599-609]
	FALSE	Medium	[K].LVNEVTEFAK.[T]		Human	1	2	3	P02768	P02768 [66-75]		0	1149.62	Medium	Medium	1.65	K.LVNEVTEFAK.T	[66-75]
	FALSE	High	[R].LVRPEVDVMCTAFHDNEETFLK.[K]	1xCarbamidomethyl [C10]; 1xOxidation [M9]	Human	1	2	1	P02768	P02768 [139-160]		0	2666.26	High	High	3.03	R.LVRPEVDVMCTAFHDNEETFLK.K	[139-160]
	FALSE	High	[R].LVRPEVDVMCTAFHDNEETFLKK.[Y]	1xCarbamidomethyl [C10]; 1xOxidation [M9]	Human	1	2	4	P02768	P02768 [139-161]		1	2794.35	High	High	3.13	R.LVRPEVDVMCTAFHDNEETFLKK.Y	[139-161]
	FALSE	High	[R].MPCAEDYLSVVLNQLCVLHEK.[T]	2xCarbamidomethyl [C3; C16]; 1xOxidation [M1]	Human	1	3	1	P02768	P02768 [470-490]		0	2534.21	High	High	3.25	R.MPCAEDYLSVVLNQLCVLHEK.T	[470-490]
	FALSE	High	[K].QEPERNECFLQHKDDNPNLPR.[L]	1xCarbamidomethyl [C8]	Human	1	2	3	P02768	P02768 [118-138]		2	2636.23	High	High	2.82	K.QEPERNECFLQHKDDNPNLPR.L	[118-138]
	FALSE	High	[K].QNCELFEQLGEYK.[F]	1xCarbamidomethyl [C3]	Human	1	3	6	P02768	P02768 [414-426]		0	1657.75	High	High	2.58	K.QNCELFEQLGEYK.F	[414-426]
	FALSE	High	[K].QNCELFEQLGEYKFQNALLVR.[Y]	1xCarbamidomethyl [C3]	Human	1	3	1	P02768	P02768 [414-434]		1	2599.3	High	High	3.02	K.QNCELFEQLGEYKFQNALLVR.Y	[414-434]
	FALSE	High	[R].RHPDYSVVLLLR.[L]		Human	1	2	3	P02768	P02768 [361-372]		1	1467.84	High	High	2.7	R.RHPDYSVVLLLR.L	[361-372]
	FALSE	High	[R].RHPYFYAPELLFFAK.[R]		Human	1	1	1	P02768	P02768 [169-183]		1	1899	High	High	2.56	R.RHPYFYAPELLFFAK.R	[169-183]
	FALSE	High	[K].RMPCAEDYLSVVLNQLCVLHEK.[T]	2xCarbamidomethyl [C4; C17]; 1xOxidation [M2]	Human	1	3	2	P02768	P02768 [469-490]		1	2690.31	High	High	3.23	K.RMPCAEDYLSVVLNQLCVLHEK.T	[469-490]
	FALSE	High	[R].RPCFSALEVDETYVPK.[E]	1xCarbamidomethyl [C3]	Human	1	3	3	P02768	P02768 [509-524]		0	1910.93	High	High	2.4	R.RPCFSALEVDETYVPK.E	[509-524]
	FALSE	High	[K].SHCIAEVENDEMPADLPSLAADFVESK.[D]	1xCarbamidomethyl [C3]; 1xOxidation [M12]	Human	1	2	3	P02768	P02768 [311-337]		0	2990.34	High	High	4.76	K.SHCIAEVENDEMPADLPSLAADFVESK.D	[311-337]
	FALSE	High	[K].SHCIAEVENDEMPADLPSLAADFVESKDVCK.[N]	2xCarbamidomethyl [C3; C30]; 1xOxidation [M12]	Human	1	2	1	P02768	P02768 [311-341]		1	3492.56	High	High	3.99	K.SHCIAEVENDEMPADLPSLAADFVESKDVCK.N	[311-341]
	FALSE	High	[K].SLHTLFGDKLCTVATLR.[E]	1xCarbamidomethyl [C11]	Human	1	2	1	P02768	P02768 [89-105]		1	1932.04	High	High	2.54	K.SLHTLFGDKLCTVATLR.E	[89-105]
	FALSE	High	[K].TPVSDR.[V]		Human	1	3	1	P02768	P02768 [491-496]		0	674.347	High	High	2.12	K.TPVSDR.V	[491-496]
	FALSE	High	[K].TYETTLEK.[C]		Human	1	2	2	P02768	P02768 [376-383]		0	984.488	High	High	2.06	K.TYETTLEK.C	[376-383]
	FALSE	High	[K].VFDEFKPLVEEPQNLIK.[Q]		Human	1	3	1	P02768	P02768 [397-413]		0	2045.1	High	High	2.08	K.VFDEFKPLVEEPQNLIK.Q	[397-413]
	FALSE	Medium	[K].VHTECCHGDLLECADDRADLAK.[Y]	3xCarbamidomethyl [C5; C6; C13]	Human	1	2	1	P02768	P02768 [265-286]		1	2585.12	Medium	Medium	1.55	K.VHTECCHGDLLECADDRADLAK.Y	[265-286]
	FALSE	High	[K].VPQVSTPTLVEVSR.[N]		Human	1	3	3	P02768	P02768 [439-452]		0	1511.84	High	High	2.8	K.VPQVSTPTLVEVSR.N	[439-452]
	FALSE	Medium	[K].YICENQDSISSK.[L]	1xCarbamidomethyl [C3]	Human	1	2	1	P02768	P02768 [287-298]		0	1443.64	Medium	Medium	1.52	K.YICENQDSISSK.L	[287-298]
	FALSE	Medium	[K].YLYEIAR.[R]		Human	1	1	5	P02768	P02768 [162-168]		0	927.493	Medium	Medium	1.63	K.YLYEIAR.R	[162-168]
FALSE	High	Master Protein	P14780	Matrix metalloproteinase-9 [OS=Homo sapiens]	0	33	Human	18	38	18	707	78.4	6.06	68.98	18	cell organization and biogenesis;protein metabolism;other metabolic processes;stress response;developmental processes;signal transduction;other biological processes	non-structural extracellular;other cell component	other molecular function	Pf00040, Pf00045, Pf00413	4318	MMP9	B2R7V9; hsa:4318; P14780; Q3LR70; Q8N725; Q9H4Z1; Q9UCJ9; Q9UCL1; Q9UDK2	ENSG00000100985	Matrix metalloproteinases; Osteopontin signaling; Angiogenesis; TNF-related weak inducer of apoptosis (TWEAK) signaling pathway; AGE/RAGE pathway; Spinal cord injury; Mammary gland development pathway - Involution (Stage 4 of 4); Bladder cancer; IL1 and megakaryocytes in obesity; Photodynamic therapy-induced NF-kB survival signaling; Lung fibrosis; Epithelial to mesenchymal transition in colorect…	Neutrophil degranulation; Collagen degradation; Assembly of collagen fibrils and other multimeric structures; Extra-nuclear estrogen signaling; Signaling by SCF-KIT; Interleukin-4 and Interleukin-13 signaling; EPH-ephrin mediated repulsion of cells; Activation of Matrix Metalloproteinases	42	High	1
	Checked	Confidence	Annotated Sequence	Modifications	Marked as	# Protein Groups	# Proteins	# PSMs	Master Protein Accessions	Positions in Master Proteins	Modifications in Master Proteins	# Missed Cleavages	Theo. MH+ [Da]	Found in Sample: [S1] Sample5_QE_Alana_21junio2024	Confidence (by Search Engine): Sequest HT	XCorr (by Search Engine): Sequest HT	Sequence in Protein	Positions in Proteins
	FALSE	Medium	[K].ADGLYPNPR.[E]		Human	1	3	1	Q13231	Q13231 [424-432]		0	1002.5	Medium	Medium	1.42	K.ADGLYPNPR.E	[424-432]
	FALSE	High	[R].DNQWVGFDDVESFK.[T]		Human	1	4	6	Q13231	Q13231 [328-341]		0	1685.74	High	High	2.99	R.DNQWVGFDDVESFK.T	[328-341]
	FALSE	Medium	[R].DNQWVGFDDVESFKTK.[VG]		Human	1	4	2	Q13231	Q13231 [328-343]		1	1914.89	Medium	Medium	1.59	R.DNQWVGFDDVESFKTK.V	[328-343]
	FALSE	Medium	[K].EGGMLAYYEVCSWK.[G]	1xCarbamidomethyl [C11]; 1xOxidation [M4]	Human	1	4	1	Q13231	Q13231 [297-310]		0	1708.73	Medium	Medium	1.62	K.EGGMLAYYEVCSWK.G	[297-310]
	FALSE	High	[K].FTDMVATANNR.[Q]	1xOxidation [M4]	Human	1	3	1	Q13231	Q13231 [106-116]		0	1255.57	High	High	1.85	K.FTDMVATANNR.Q	[106-116]
	FALSE	High	[R].FTTLVQDLANAFQQEAQTSGK.[E]		Human	1	4	2	Q13231	Q13231 [155-175]		0	2297.14	High	High	5.15	R.FTTLVQDLANAFQQEAQTSGK.E	[155-175]
	FALSE	High	[R].FTTLVQDLANAFQQEAQTSGKER.[L]		Human	1	4	1	Q13231	Q13231 [155-177]		1	2582.28	High	High	2.14	R.FTTLVQDLANAFQQEAQTSGKER.L	[155-177]
	FALSE	High	[R].KYSFDGLDLDWEYPGSQGSPAVDKER.[F]		Human	1	4	1	Q13231	Q13231 [129-154]		2	2959.37	High	High	4.7	R.KYSFDGLDLDWEYPGSQGSPAVDKER.F	[129-154]
	FALSE	High	[R].LFQQSCPTGLVFSNSCK.[C]	2xCarbamidomethyl [C6; C16]	Human	1	3	3	Q13231	Q13231 [445-461]		0	1972.93	High	High	2.24	R.LFQQSCPTGLVFSNSCK.C	[445-461]
	FALSE	High	[K].LVCYFTNWAQYR.[Q]	1xCarbamidomethyl [C3]	Human	1	4	1	Q13231	Q13231 [24-35]		0	1620.76	High	High	2.82	K.LVCYFTNWAQYR.Q	[24-35]
	FALSE	High	[K].RQEESGAAASLNVDAAVQQWLQK.[G]		Human	1	4	1	Q13231	Q13231 [231-253]		1	2499.26	High	High	3.44	K.RQEESGAAASLNVDAAVQQWLQK.G	[231-253]
	FALSE	Medium	[R].SSFYSCAAGR.[L]	1xCarbamidomethyl [C6]	Human	1	3	1	Q13231	Q13231 [435-444]		0	1105.47	Medium	Medium	1.55	R.SSFYSCAAGR.L	[435-444]
	FALSE	High	[K].TLLAIGGWNFGTQK.[F]		Human	1	3	1	Q13231	Q13231 [92-105]		0	1505.81	High	High	2.09	K.TLLAIGGWNFGTQK.F	[92-105]
	FALSE	High	[R].VGAPATGSGTPGPFTK.[E]		Human	1	4	2	Q13231	Q13231 [281-296]		0	1444.74	High	High	1.7	R.VGAPATGSGTPGPFTK.E	[281-296]
	FALSE	High	[R].YPLIQTLR.[Q]		Human	1	4	5	Q13231	Q13231 [375-382]		0	1003.59	High	High	1.93	R.YPLIQTLR.Q	[375-382]
	FALSE	Medium	[K].YSFDGLDLDWEYPGSQGSPAVDKER.[F]		Human	1	4	1	Q13231	Q13231 [130-154]		1	2831.28	Medium	Medium	1.74	K.YSFDGLDLDWEYPGSQGSPAVDKER.F	[130-154]
FALSE	High	Master Protein	P02787	Serotransferrin [OS=Homo sapiens]	0	35	Human	22	34	22	698	77	7.12	36.89	22	cell organization and biogenesis;stress response;transport;signal transduction;other biological processes	non-structural extracellular;plasma membrane;other membranes;ER/Golgi;other cytoplasmic organelle;other cell component	signal transduction activity or receptor binding;other molecular function	Pf00405	7018	TF	hsa:7018; O43890; P02787; Q1HBA5; Q9NQB8; Q9UHV0	ENSG00000091513	Iron metabolism in placenta; Pluripotent stem cell differentiation pathway; Ferroptosis; IL-18 signaling pathway; 3q29 copy number variation syndrome; Iron metabolism disorders; Sudden infant death syndrome (SIDS) susceptibility pathways	Platelet degranulation ; Regulation of Insulin-like Growth Factor (IGF) transport and uptake by Insulin-like Growth Factor Binding Proteins (IGFBPs); Post-translational protein phosphorylation; Cargo recognition for clathrin-mediated endocytosis; Transferrin endocytosis and recycling	14	High	1
	Checked	Confidence	Annotated Sequence	Modifications	Marked as	# Protein Groups	# Proteins	# PSMs	Master Protein Accessions	Positions in Master Proteins	Modifications in Master Proteins	# Missed Cleavages	Theo. MH+ [Da]	Found in Sample: [S1] Sample5_QE_Alana_21junio2024	Confidence (by Search Engine): Sequest HT	XCorr (by Search Engine): Sequest HT	Sequence in Protein	Positions in Proteins
	FALSE	High	[K].AGFAGDDAPR.[A]		Human	1	11	4	P60709	P60709 [19-28]		0	976.448	High	High	1.93	K.AGFAGDDAPR.A	[19-28]
	FALSE	High	[K].DLYANTVLSGGTTMYPGIADR.[M]	1xOxidation [M14]	Human	1	2	3	P60709	P60709 [292-312]		0	2231.06	High	High	2.21	K.DLYANTVLSGGTTMYPGIADR.M	[292-312]
	FALSE	High	[K].DSYVGDEAQSKR.[G]		Human	1	6	1	P60709	P60709 [51-62]		1	1354.62	High	High	1.78	K.DSYVGDEAQSKR.G	[51-62]
	FALSE	Medium	[K].EITALAPSTMK.[I]		Human	1	7	1	P60709	P60709 [316-326]		0	1161.62	Medium	Medium	1.48	K.EITALAPSTMK.I	[316-326]
	FALSE	High	[R].KDLYANTVLSGGTTMYPGIADR.[M]	1xOxidation [M15]	Human	1	2	1	P60709	P60709 [291-312]		1	2359.16	High	High	2.43	R.KDLYANTVLSGGTTMYPGIADR.M	[291-312]
	FALSE	High	[K].LCYVALDFEQEMATAASSSSLEK.[S]	1xCarbamidomethyl [C2]; 1xOxidation [M12]	Human	1	3	1	P60709	P60709 [216-238]		0	2566.17	High	High	3.73	K.LCYVALDFEQEMATAASSSSLEK.S	[216-238]
	FALSE	Medium	[K].RGILTLK.[Y]		Human	1	10	2	P60709	P60709 [62-68]		1	800.535	Medium	Medium	1.38	K.RGILTLK.Y	[62-68]
	FALSE	High	[KR].SYELPDGQVITIGNER.[F]		Human	1	11	2	P60709	P60709 [239-254]		0	1790.89	High	High	2.54	K.SYELPDGQVITIGNER.F	[239-254]
	FALSE	Medium	[R].VAPEEHPVLLTEAPLNPK.[A]		Human	1	2	1	P60709	P60709 [96-113]		0	1954.06	Medium	Medium	1.56	R.VAPEEHPVLLTEAPLNPK.A	[96-113]
FALSE	High	Master Protein	P02649	Apolipoprotein E [OS=Homo sapiens]	0	36	Human	14	25	14	317	36.1	5.73	21.74	14	cell-cell signaling;cell organization and biogenesis;protein metabolism;other metabolic processes;stress response;transport;developmental processes;signal transduction;other biological processes	non-structural extracellular;extracellular matrix;plasma membrane;other membranes;ER/Golgi;other cytoplasmic organelle;other cell component	signal transduction activity or receptor binding;transporter activity;enzyme regulator activity;cytoskeletal activity;other molecular function	Pf01442	348	APOE	B2RC15; C0JYY5; hsa:348; P02649; Q9P2S4	ENSG00000130203	Vitamin B12 metabolism; Alzheimer's disease and miRNA effects; Apoptosis-related network due to altered Notch3 in ovarian cancer; ApoE and miR-146 in inflammation and atherosclerosis; Statin inhibition of cholesterol production; Familial hyperlipidemia type 3; Alzheimer's disease; Cholesterol metabolism; Fatty acids and lipoproteins transport in hepatocytes; HDAC6 interactions in the central nerv…	Regulation of Insulin-like Growth Factor (IGF) transport and uptake by Insulin-like Growth Factor Binding Proteins (IGFBPs); Post-translational protein phosphorylation; Amyloid fiber formation; Retinoid metabolism and transport; Scavenging by Class A Receptors; Chylomicron assembly; Chylomicron remodeling; HDL remodeling; Nuclear signaling by ERBB4; NR1H3 & NR1H2 regulate gene expression linked t…	22	High	1
	Checked	Confidence	Annotated Sequence	Modifications	Marked as	# Protein Groups	# Proteins	# PSMs	Master Protein Accessions	Positions in Master Proteins	Modifications in Master Proteins	# Missed Cleavages	Theo. MH+ [Da]	Found in Sample: [S1] Sample5_QE_Alana_21junio2024	Confidence (by Search Engine): Sequest HT	XCorr (by Search Engine): Sequest HT	Sequence in Protein	Positions in Proteins
	FALSE	Medium	[R].ADIKEMGLSLQWLYSAR.[G]	1xOxidation [M6]	Human	1	1	1	P02786	P02786 [630-646]		1	1997.02	Medium	Medium	1.67	R.ADIKEMGLSLQWLYSAR.G	[630-646]
	FALSE	Medium	[K].DSAQNSVIIVDK.[N]		Human	1	1	1	P02786	P02786 [194-205]		0	1288.67	Medium	Medium	1.67	K.DSAQNSVIIVDK.N	[194-205]
	FALSE	High	[K].DSAQNSVIIVDKNGR.[L]		Human	1	1	1	P02786	P02786 [194-208]		1	1615.84	High	High	1.93	K.DSAQNSVIIVDKNGR.L	[194-208]
	FALSE	High	[R].EAGSQKDENLALYVENQFR.[E]		Human	1	1	1	P02786	P02786 [156-174]		1	2211.07	High	High	2.64	R.EAGSQKDENLALYVENQFR.E	[156-174]
	FALSE	Medium	[R].EEPGEDFPAAR.[R]		Human	1	1	1	P02786	P02786 [110-120]		0	1217.54	Medium	Medium	1.62	R.EEPGEDFPAAR.R	[110-120]
	FALSE	High	[K].GFVEPDHYVVVGAQR.[D]		Human	1	1	1	P02786	P02786 [395-409]		0	1672.84	High	High	1.87	K.GFVEPDHYVVVGAQR.D	[395-409]
	FALSE	High	[K].LAQMFSDMVLK.[D]	2xOxidation [M4; M8]	Human	1	1	1	P02786	P02786 [429-439]		0	1314.64	High	High	1.76	K.LAQMFSDMVLK.D	[429-439]
	FALSE	High	[K].LDSTDFTGTIK.[L]		Human	1	1	2	P02786	P02786 [135-145]		0	1197.6	High	High	1.77	K.LDSTDFTGTIK.L	[135-145]
	FALSE	High	[K].LLNENSYVPR.[E]		Human	1	1	2	P02786	P02786 [146-155]		0	1204.63	High	High	1.8	K.LLNENSYVPR.E	[146-155]
	FALSE	Medium	[R].LVYLVENPGGYVAYSK.[A]		Human	1	1	1	P02786	P02786 [209-224]		0	1771.93	Medium	Medium	1.67	R.LVYLVENPGGYVAYSK.A	[209-224]
	FALSE	Medium	[R].RLYWDDLKR.[K]		Human	1	1	1	P02786	P02786 [121-129]		2	1264.68	Medium	Medium	1.61	R.RLYWDDLKR.K	[121-129]
	FALSE	High	[R].SSGLPNIPVQTISR.[A]		Human	1	1	1	P02786	P02786 [326-339]		0	1468.81	High	High	2.52	R.SSGLPNIPVQTISR.A	[326-339]
	FALSE	High	[K].VSASPLLYTLIEK.[T]		Human	1	1	4	P02786	P02786 [496-508]		0	1433.83	High	High	2.38	K.VSASPLLYTLIEK.T	[496-508]
	FALSE	High	[R].YNSQLLSFVR.[D]		Human	1	1	1	P02786	P02786 [614-623]		0	1226.65	High	High	2.27	R.YNSQLLSFVR.D	[614-623]
FALSE	High	Master Protein	P36222	Chitinase-3-like protein 1 [OS=Homo sapiens]	0	38	Human	12	20	12	383	42.6	8.46	26.4	12	other metabolic processes;stress response;developmental processes;signal transduction;other biological processes	non-structural extracellular;extracellular matrix;ER/Golgi;other cell component	extracellular structural activity;other molecular function	Pf00704	1116	CHI3L1	B2R7B0; hsa:1116; P30923; P36222; Q8IVA4; Q96HI7	ENSG00000133048	Mammary gland development pathway - Involution (Stage 4 of 4)	Neutrophil degranulation	2	High	1
	Checked	Confidence	Annotated Sequence	Modifications	Marked as	# Protein Groups	# Proteins	# PSMs	Master Protein Accessions	Positions in Master Proteins	Modifications in Master Proteins	# Missed Cleavages	Theo. MH+ [Da]	Found in Sample: [S1] Sample5_QE_Alana_21junio2024	Confidence (by Search Engine): Sequest HT	XCorr (by Search Engine): Sequest HT	Sequence in Protein	Positions in Proteins
	FALSE	High	[R].AFALWSAVTPLTFTR.[V]		Human	1	1	1	P14780	P14780 [144-158]		0	1680.91	High	High	2.57	R.AFALWSAVTPLTFTR.V	[144-158]
	FALSE	Medium	[R].AVIDDAFAR.[A]		Human	1	1	1	P14780	P14780 [135-143]		0	977.505	Medium	Medium	1.64	R.AVIDDAFAR.A	[135-143]
	FALSE	Medium	[K].AYFCQDR.[F]	1xCarbamidomethyl [C4]	Human	1	1	2	P14780	P14780 [671-677]		0	959.404	Medium	Medium	1.64	K.AYFCQDR.F	[671-677]
	FALSE	High	[R].CGVPDLGR.[F]	1xCarbamidomethyl [C1]	Human	1	1	3	P14780	P14780 [99-106]		0	873.425	High	High	1.74	R.CGVPDLGR.F	[99-106]
	FALSE	Medium	[K].EYSTCTSEGR.[G]	1xCarbamidomethyl [C5]	Human	1	1	1	P14780	P14780 [357-366]		0	1189.48	Medium	Medium	1.63	K.EYSTCTSEGR.G	[357-366]
	FALSE	Medium	[R].FGFCPSER.[L]	1xCarbamidomethyl [C4]	Human	1	1	1	P14780	P14780 [268-275]		0	999.435	Medium	Medium	1.4	R.FGFCPSER.L	[268-275]
	FALSE	High	[R].FGNADGAACHFPFIFEGR.[S]	1xCarbamidomethyl [C9]	Human	1	1	2	P14780	P14780 [222-239]		0	2012.91	High	High	2.25	R.FGNADGAACHFPFIFEGR.S	[222-239]
	FALSE	High	[R].GSRPQGPFLIADKWPALPR.[K]		Human	1	1	4	P14780	P14780 [547-565]		1	2106.16	High	High	3.2	R.GSRPQGPFLIADKWPALPR.K	[547-565]
	FALSE	High	[R].KLDSVFEER.[L]		Human	1	1	1	P14780	P14780 [566-574]		1	1122.58	High	High	2.01	R.KLDSVFEER.L	[566-574]
	FALSE	High	[K].KLFFFSGR.[Q]		Human	1	1	2	P14780	P14780 [578-585]		1	1001.56	High	High	1.71	K.KLFFFSGR.Q	[578-585]
	FALSE	Medium	[K].LFGFCPTR.[A]	1xCarbamidomethyl [C5]	Human	1	1	2	P14780	P14780 [325-332]		0	997.492	Medium	Medium	1.53	K.LFGFCPTR.A	[325-332]
	FALSE	High	[K].LGLGADVAQVTGALR.[S]		Human	1	1	4	P14780	P14780 [604-618]		0	1440.82	High	High	3.39	K.LGLGADVAQVTGALR.S	[604-618]
	FALSE	High	[R].LYTQDGNADGKPCQFPFIFQGQSYSACTTDGR.[S]	2xCarbamidomethyl [C13; C27]	Human	1	1	1	P14780	P14780 [276-307]		0	3629.61	High	High	2.6	R.LYTQDGNADGKPCQFPFIFQGQSYSACTTDGR.S	[276-307]
	FALSE	Medium	[K].MLLFSGR.[R]	1xOxidation [M1]	Human	1	1	1	P14780	P14780 [624-630]		0	839.444	Medium	Medium	1.36	K.MLLFSGR.R	[624-630]
	FALSE	Medium	[K].QLSLPETGELDSATLK.[A]		Human	1	1	1	P14780	P14780 [77-92]		0	1701.89	Medium	Medium	1.54	K.QLSLPETGELDSATLK.A	[77-92]
	FALSE	High	[R].QSTLVLFPGDLR.[T]		Human	1	1	8	P14780	P14780 [25-36]		0	1345.75	High	High	3.55	R.QSTLVLFPGDLR.T	[25-36]
	FALSE	High	[R].SDGLPWCSTTANYDTDDRFGFCPSER.[L]	2xCarbamidomethyl [C7; C22]	Human	1	1	1	P14780	P14780 [250-275]		1	3054.26	High	High	3	R.SDGLPWCSTTANYDTDDRFGFCPSER.L	[250-275]
	FALSE	Medium	[K].SLGPALLLLQK.[Q]		Human	1	1	2	P14780	P14780 [66-76]		0	1152.74	Medium	Medium	1.63	K.SLGPALLLLQK.Q	[66-76]
FALSE	High	Master Protein	Q13231	Chitotriosidase-1 [OS=Homo sapiens]	0	43	Human	16	30	16	466	51.6	6.96	49.43	16	other metabolic processes;other biological processes	non-structural extracellular;other cytoplasmic organelle;other cell component	other molecular function	Pf00704, Pf01607	1118	CHIT1	B3KNW6; hsa:1118; J3KN09; Q0VGG5; Q0VGG6; Q13231; Q3ZAR1; Q6ISC2; Q9H3V8; Q9UDJ8	ENSG00000133063		Neutrophil degranulation; Digestion of dietary carbohydrate	2	High	1
	Checked	Confidence	Annotated Sequence	Modifications	Marked as	# Protein Groups	# Proteins	# PSMs	Master Protein Accessions	Positions in Master Proteins	Modifications in Master Proteins	# Missed Cleavages	Theo. MH+ [Da]	Found in Sample: [S1] Sample5_QE_Alana_21junio2024	Confidence (by Search Engine): Sequest HT	XCorr (by Search Engine): Sequest HT	Sequence in Protein	Positions in Proteins
	FALSE	High	[K].ADRDQYELLCLDNTR.[K]	1xCarbamidomethyl [C10]	Human	1	1	1	P02787	P02787 [237-251]		1	1881.88	High	High	2.43	K.ADRDQYELLCLDNTR.K	[237-251]
	FALSE	Medium	[K].ASYLDCIR.[A]	1xCarbamidomethyl [C6]	Human	1	1	1	P02787	P02787 [62-69]		0	997.477	Medium	Medium	1.34	K.ASYLDCIR.A	[62-69]
	FALSE	High	[K].CSTSSLLEACTFR.[R]	2xCarbamidomethyl [C1; C10]	Human	1	1	1	P02787	P02787 [684-696]		0	1531.69	High	High	2.79	K.CSTSSLLEACTFR.R	[684-696]
	FALSE	Medium	[K].DLLFRDDTVCLAK.[L]	1xCarbamidomethyl [C10]	Human	1	1	1	P02787	P02787 [647-659]		1	1565.8	Medium	Medium	1.46	K.DLLFRDDTVCLAK.L	[647-659]
	FALSE	Medium	[K].DSGFQMNQLR.[G]	1xOxidation [M6]	Human	1	1	1	P02787	P02787 [123-132]		0	1211.55	Medium	Medium	1.35	K.DSGFQMNQLR.G	[123-132]
	FALSE	High	[K].EGYYGYTGAFR.[C]		Human	1	1	1	P02787	P02787 [531-541]		0	1283.57	High	High	2.11	K.EGYYGYTGAFR.C	[531-541]
	FALSE	High	[R].FDEFFSEGCAPGSK.[K]	1xCarbamidomethyl [C9]	Human	1	1	2	P02787	P02787 [495-508]		0	1577.66	High	High	2.04	R.FDEFFSEGCAPGSK.K	[495-508]
	FALSE	Medium	[K].HSTIFENLANK.[A]		Human	1	1	1	P02787	P02787 [226-236]		0	1273.65	Medium	Medium	1.5	K.HSTIFENLANK.A	[226-236]
	FALSE	High	[K].KASYLDCIR.[A]	1xCarbamidomethyl [C7]	Human	1	1	1	P02787	P02787 [61-69]		1	1125.57	High	High	2.24	K.KASYLDCIR.A	[61-69]
	FALSE	High	[R].KCSTSSLLEACTFR.[R]	2xCarbamidomethyl [C2; C11]	Human	1	1	2	P02787	P02787 [683-696]		1	1659.78	High	High	2.05	R.KCSTSSLLEACTFR.R	[683-696]
	FALSE	Medium	[K].KDSGFQMNQLR.[G]	1xOxidation [M7]	Human	1	1	1	P02787	P02787 [122-132]		1	1339.64	Medium	Medium	1.78	K.KDSGFQMNQLR.G	[122-132]
	FALSE	High	[R].KPVEEYANCHLAR.[A]	1xCarbamidomethyl [C9]	Human	1	1	3	P02787	P02787 [588-600]		0	1586.77	High	High	2.03	R.KPVEEYANCHLAR.A	[588-600]
	FALSE	Medium	[K].LCMGSGLNLCEPNNKEGYYGYTGAFR.[C]	2xCarbamidomethyl [C2; C10]; 1xOxidation [M3]	Human	1	1	1	P02787	P02787 [516-541]		1	2987.31	Medium	Medium	1.57	K.LCMGSGLNLCEPNNKEGYYGYTGAFR.C	[516-541]
	FALSE	High	[K].IMNGEADAMSLDGGFVYIAGK.[C]	2xOxidation [M2; M9]	Human	1	1	1	P02787	P02787 [400-420]		0	2191	High	High	2.2	K.IMNGEADAMSLDGGFVYIAGK.C	[400-420]
	FALSE	High	[K].MYLGYEYVTAIR.[N]	1xOxidation [M1]	Human	1	1	5	P02787	P02787 [332-343]		0	1494.73	High	High	2.37	K.MYLGYEYVTAIR.N	[332-343]
	FALSE	Medium	[K].NLNEKDYELLCLDGTR.[K]	1xCarbamidomethyl [C11]	Human	1	1	2	P02787	P02787 [572-587]		1	1952.94	Medium	Medium	1.63	K.NLNEKDYELLCLDGTR.K	[572-587]
	FALSE	High	[R].SAGWNIPIGLLYCDLPEPR.[K]	1xCarbamidomethyl [C13]	Human	1	1	1	P02787	P02787 [144-162]		0	2171.1	High	High	2.48	R.SAGWNIPIGLLYCDLPEPR.K	[144-162]
	FALSE	High	[K].SASDLTWDNLK.[G]		Human	1	1	3	P02787	P02787 [454-464]		0	1249.61	High	High	2.32	K.SASDLTWDNLK.G	[454-464]
	FALSE	High	[K].SCHTAVGR.[T]	1xCarbamidomethyl [C2]	Human	1	1	1	P02787	P02787 [468-475]		0	887.415	High	High	1.76	K.SCHTAVGR.T	[468-475]
	FALSE	High	[R].SETKDLLFRDDTVCLAK.[L]	1xCarbamidomethyl [C14]	Human	1	1	1	P02787	P02787 [643-659]		2	2011.02	High	High	1.83	R.SETKDLLFRDDTVCLAK.L	[643-659]
	FALSE	High	[K].SVIPSDGPSVACVK.[K]	1xCarbamidomethyl [C12]	Human	1	1	1	P02787	P02787 [47-60]		0	1415.72	High	High	2.02	K.SVIPSDGPSVACVK.K	[47-60]
	FALSE	Medium	[R].TAGWNIPMGLLYNK.[I]	1xOxidation [M8]	Human	1	1	2	P02787	P02787 [476-489]		0	1593.81	Medium	Medium	1.49	R.TAGWNIPMGLLYNK.I	[476-489]
FALSE	High	Master Protein	P01834	Immunoglobulin kappa constant [OS=Homo sapiens]	0	64	Human	4	20	4	107	11.8	6.52	31.93	4	signal transduction;other biological processes	non-structural extracellular;plasma membrane;other membranes;other cell component	other molecular function	Pf07654		IGKC	A0A075B6H6; A0A087X130; P01834			Regulation of actin dynamics for phagocytic cup formation; FCGR3A-mediated phagocytosis; Scavenging of heme from plasma; Initial triggering of complement; Classical antibody-mediated complement activation; Immunoregulatory interactions between a Lymphoid and a non-Lymphoid cell; Cell surface interactions at the vascular wall; FCGR activation; Role of phospholipids in phagocytosis; Role of LAT2/NT…	19	High	1
FALSE	High	Master Protein	P02768	Albumin [OS=Homo sapiens]	0	69	Human	38	85	38	609	69.3	6.28	121.07	38	stress response;other biological processes	non-structural extracellular;ER/Golgi;other cell component	nucleic acid binding activity;other molecular function	Pf00273	213	ALB	E7ESS9; hsa:213; O95574; P02768; P04277; Q13140; Q645G4; Q68DN5; Q6UXK4; Q86YG0; Q8IUK7; Q9P157; Q9P1I7; Q9UHS3; Q9UJZ0	ENSG00000163631	Selenium micronutrient network; Vitamin B12 metabolism; Folate metabolism; Complement system; VEGFA-VEGFR2 signaling	Scavenging of heme from plasma; Platelet degranulation ; Regulation of Insulin-like Growth Factor (IGF) transport and uptake by Insulin-like Growth Factor Binding Proteins (IGFBPs); Post-translational protein phosphorylation; Cytoprotection by HMOX1; Aspirin ADME; Ciprofloxacin ADME; Recycling of bile acids and salts; Prednisone ADME; Heme degradation; HDL remodeling; Heme biosynthesis	17	High	1
	Checked	Confidence	Annotated Sequence	Modifications	Marked as	# Protein Groups	# Proteins	# PSMs	Master Protein Accessions	Positions in Master Proteins	Modifications in Master Proteins	# Missed Cleavages	Theo. MH+ [Da]	Found in Sample: [S1] Sample5_QE_Alana_21junio2024	Confidence (by Search Engine): Sequest HT	XCorr (by Search Engine): Sequest HT	Sequence in Protein	Positions in Proteins
	FALSE	Medium	[-].MILLEVNNR.[I]	1xOxidation [M1]	Human	1	1	1	O15144	O15144 [1-9]		0	1117.6	Medium	Medium	1.64	-.MILLEVNNR.I	[1-9]
FALSE	Medium	Master Protein	P21333	Filamin-A [OS=Homo sapiens]	0.028	2	Human	4	4	4	2647	280.6	6.06	1.64	4	cell cycle OR cell proliferation;cell organization and biogenesis;protein metabolism;RNA metabolism OR transcription;other metabolic processes;stress response;transport;developmental processes;signal transduction;other biological processes	non-structural extracellular;plasma membrane;other membranes;cytosol;cytoskeleton;ER/Golgi;nucleus;other cell component	signal transduction activity or receptor binding;cytoskeletal activity;other molecular function	Pf00307, Pf00630	2316	FLNA	E9KL45; hsa:2316; P21333; Q5HY53; Q5HY55; Q8NF52	ENSG00000196924	Androgen receptor signaling pathway; Prolactin signaling pathway; Focal adhesion; Hypothesized pathways in pathogenesis of cardiovascular disease; MAPK signaling pathway; IL-4 signaling pathway; Ebola virus infection in host; Joubert syndrome; NPHP1 deletion syndrome	Platelet degranulation ; OAS antiviral response; RHO GTPases activate PAKs; GP1b-IX-V activation signalling; Cell-extracellular matrix interactions	14	Medium	1
	Checked	Confidence	Annotated Sequence	Modifications	Marked as	# Protein Groups	# Proteins	# PSMs	Master Protein Accessions	Positions in Master Proteins	Modifications in Master Proteins	# Missed Cleavages	Theo. MH+ [Da]	Found in Sample: [S1] Sample5_QE_Alana_21junio2024	Confidence (by Search Engine): Sequest HT	XCorr (by Search Engine): Sequest HT	Sequence in Protein	Positions in Proteins
	FALSE	Medium	[K].LVIITAGAR.[Q]		Human	1	4	1	P00338	P00338 [91-99]		0	913.583	Medium	Medium	1.34	K.LVIITAGAR.Q	[91-99]
	FALSE	High	[R].VIGSGCNLDSAR.[F]	1xCarbamidomethyl [C6]	Human	1	8	1	P00338	P00338 [158-169]		0	1248.6	High	High	1.93	R.VIGSGCNLDSAR.F	[158-169]
	FALSE	High	[K].VTLTSEEEAR.[L]		Human	1	3	1	P00338	P00338 [306-315]		0	1134.56	High	High	2.32	K.VTLTSEEEAR.L	[306-315]
FALSE	High	Master Protein	P19823	Inter-alpha-trypsin inhibitor heavy chain H2 [OS=Homo sapiens]	0	4	Human	3	6	3	946	106.4	6.86	4.21	3	other metabolic processes	non-structural extracellular;ER/Golgi	enzyme regulator activity;other molecular function	Pf00092, Pf06668, Pf08487	3698	ITIH2	hsa:3698; P19823; Q14659; Q15484; Q5T986	ENSG00000151655		Regulation of Insulin-like Growth Factor (IGF) transport and uptake by Insulin-like Growth Factor Binding Proteins (IGFBPs); Post-translational protein phosphorylation	2	High	1
	Checked	Confidence	Annotated Sequence	Modifications	Marked as	# Protein Groups	# Proteins	# PSMs	Master Protein Accessions	Positions in Master Proteins	Modifications in Master Proteins	# Missed Cleavages	Theo. MH+ [Da]	Found in Sample: [S1] Sample5_QE_Alana_21junio2024	Confidence (by Search Engine): Sequest HT	XCorr (by Search Engine): Sequest HT	Sequence in Protein	Positions in Proteins
	FALSE	Medium	[K].DIAPTLTLYVGK.[K]		Human	1	4	1	P00738	P00738 [216-227]		0	1290.73	Medium	Medium	1.4	K.DIAPTLTLYVGK.K	[216-227]
	FALSE	High	[K].SCAVAEYGVYVK.[V]	1xCarbamidomethyl [C2]	Human	1	4	2	P00738	P00738 [380-391]		0	1345.65	High	High	2.06	K.SCAVAEYGVYVK.V	[380-391]
	FALSE	Medium	[R].VGYVSGWGR.[N]		Human	1	2	1	P00738	P00738 [278-286]		0	980.495	Medium	Medium	1.57	R.VGYVSGWGR.N	[278-286]
	FALSE	High	[K].YVMLPVADQDQCIR.[H]	1xCarbamidomethyl [C12]; 1xOxidation [M3]	Human	1	2	3	P00738	P00738 [298-311]		0	1723.81	High	High	1.93	K.YVMLPVADQDQCIR.H	[298-311]
FALSE	High	Master Protein	P26038	Moesin [OS=Homo sapiens]	0	5	Human	3	7	3	577	67.8	6.4	5.61	3	cell adhesion;cell cycle OR cell proliferation;cell organization and biogenesis;other biological processes	plasma membrane;other membranes;cytosol;cytoskeleton;other cell component	signal transduction activity or receptor binding;cytoskeletal activity;nucleic acid binding activity;other molecular function	Pf00373, Pf00769, Pf09379, Pf09380, Pf20492	4478	MSN	hsa:4478; P26038	ENSG00000147065	Glial cell differentiation; AGE/RAGE pathway; Measles virus infection; 16p11.2 proximal deletion syndrome; Regulation of actin cytoskeleton	Sensory processing of sound by outer hair cells of the cochlea; Recycling pathway of L1; Sensory processing of sound by inner hair cells of the cochlea; Gene and protein expression by JAK-STAT signaling after Interleukin-12 stimulation; Signaling by ALK fusions and activated point mutants	10	High	1
	Checked	Confidence	Annotated Sequence	Modifications	Marked as	# Protein Groups	# Proteins	# PSMs	Master Protein Accessions	Positions in Master Proteins	Modifications in Master Proteins	# Missed Cleavages	Theo. MH+ [Da]	Found in Sample: [S1] Sample5_QE_Alana_21junio2024	Confidence (by Search Engine): Sequest HT	XCorr (by Search Engine): Sequest HT	Sequence in Protein	Positions in Proteins
	FALSE	Medium	[K].CDSSPDSAEDVR.[K]	1xCarbamidomethyl [C1]	Human	1	1	1	P02765	P02765 [132-143]		0	1337.53	Medium	Medium	1.65	K.CDSSPDSAEDVR.K	[132-143]
	FALSE	High	[K].CDSSPDSAEDVRK.[V]	1xCarbamidomethyl [C1]	Human	1	1	2	P02765	P02765 [132-144]		1	1465.62	High	High	1.81	K.CDSSPDSAEDVRK.V	[132-144]
FALSE	Medium	Master Protein	P06396	Gelsolin [OS=Homo sapiens]	0.041	5	Human	4	5	4	782	85.6	6.28	3.36	4	cell organization and biogenesis;protein metabolism;other metabolic processes;stress response;transport;developmental processes;other biological processes	non-structural extracellular;plasma membrane;other membranes;cytosol;cytoskeleton;other cell component	cytoskeletal activity;other molecular function	Pf00626	2934	GSN	A2A418; A8MUD1; A8MYN7; B7Z373; B7Z5V1; F5H1A8; hsa:2934; P06396; Q5T0I2; Q8WVV7	ENSG00000148180	Ebola virus infection in host; Regulation of actin cytoskeleton	Neutrophil degranulation; Amyloid fiber formation; Sensory processing of sound by outer hair cells of the cochlea; Caspase-mediated cleavage of cytoskeletal proteins	6	High	1
	Checked	Confidence	Annotated Sequence	Modifications	Marked as	# Protein Groups	# Proteins	# PSMs	Master Protein Accessions	Positions in Master Proteins	Modifications in Master Proteins	# Missed Cleavages	Theo. MH+ [Da]	Found in Sample: [S1] Sample5_QE_Alana_21junio2024	Confidence (by Search Engine): Sequest HT	XCorr (by Search Engine): Sequest HT	Sequence in Protein	Positions in Proteins
	FALSE	High	[RK].AEDTAVYYCAR.[-D]	1xCarbamidomethyl [C9]	Human	1	11	1	A0A0B4J1X5	A0A0B4J1X5 [107-117]		0	1318.57	High	High	2.3	R.AEDTAVYYCAR.-	[107-117]
	FALSE	High	[K].NTLYLQMNSLR.[A]	1xOxidation [M7]	Human	1	7	2	A0A0B4J1X5	A0A0B4J1X5 [96-106]		0	1368.69	High	High	1.7	K.NTLYLQMNSLR.A	[96-106]
FALSE	High	Master Protein	P0DOX6	Immunoglobulin mu heavy chain [OS=Homo sapiens]	0	6	Human	3	6	3	576	63.4	7.87	3.79	3	other biological processes	non-structural extracellular;plasma membrane;other membranes;other cell component		Pf07654, Pf07686							0	High	1
	Checked	Confidence	Annotated Sequence	Modifications	Marked as	# Protein Groups	# Proteins	# PSMs	Master Protein Accessions	Positions in Master Proteins	Modifications in Master Proteins	# Missed Cleavages	Theo. MH+ [Da]	Found in Sample: [S1] Sample5_QE_Alana_21junio2024	Confidence (by Search Engine): Sequest HT	XCorr (by Search Engine): Sequest HT	Sequence in Protein	Positions in Proteins
	FALSE	High	[R].VVAIQGVKASLYVAMNGEGYLYSSDVFTPECK.[F]	1xCarbamidomethyl [C31]; 1xOxidation [M15]	Human	1	2	1	P61328	P61328 [115-146]		1	3511.71	High	High	1.77	R.VVAIQGVKASLYVAMNGEGYLYSSDVFTPECK.F	[115-146]
FALSE	Medium	Master Protein	P11142	Heat shock cognate 71 kDa protein [OS=Homo sapiens]	0.025	6	Human	3	4	3	646	70.9	5.52	0	3	cell organization and biogenesis;protein metabolism;RNA metabolism OR transcription;other metabolic processes;stress response;transport;other biological processes	non-structural extracellular;plasma membrane;other membranes;cytosol;nucleus;other cytoplasmic organelle;other cell component	signal transduction activity or receptor binding;other molecular function	Pf00012	3312	HSPA8	hsa:3312; P11142; Q9H3R6	ENSG00000109971	Parkin-ubiquitin proteasomal system pathway; MAPK signaling pathway; Exercise-induced circadian regulation; Measles virus infection; Opioid receptor pathways; Extrafollicular and follicular B cell activation by SARS-CoV-2; 1p36 copy number variation syndrome; HDAC6 interactions in the central nervous system	Neutrophil degranulation; Late endosomal microautophagy; AUF1 (hnRNP D0) binds and destabilizes mRNA; HSP90 chaperone cycle for steroid hormone receptors (SHR) in the presence of ligand; PKR-mediated signaling; Regulation of HSF1-mediated heat shock response; Lysosome Vesicle Biogenesis; Golgi Associated Vesicle Biogenesis; Clathrin-mediated endocytosis; mRNA Splicing - Major Pathway; CHL1 intera…	27	Medium	1
	Checked	Confidence	Annotated Sequence	Modifications	Marked as	# Protein Groups	# Proteins	# PSMs	Master Protein Accessions	Positions in Master Proteins	Modifications in Master Proteins	# Missed Cleavages	Theo. MH+ [Da]	Found in Sample: [S1] Sample5_QE_Alana_21junio2024	Confidence (by Search Engine): Sequest HT	XCorr (by Search Engine): Sequest HT	Sequence in Protein	Positions in Proteins
	FALSE	Medium	[K].YGDSGEQIAGFVK.[E]		Human	1	2	1	P10619	P10619 [430-442]		0	1370.66	Medium	Medium	1.52	K.YGDSGEQIAGFVK.E	[430-442]
FALSE	Medium	Master Protein	P06744	Glucose-6-phosphate isomerase [OS=Homo sapiens]	0.025	6	Human	3	3	3	558	63.1	8.32	0	3	other metabolic processes;stress response;developmental processes;signal transduction;other biological processes	non-structural extracellular;plasma membrane;other membranes;cytosol;other cell component	signal transduction activity or receptor binding;other molecular function	Pf00342	2821	GPI	B4DG39; hsa:2821; P06744; Q9BRD3; Q9BSK5; Q9UHE6	ENSG00000105220	Cori cycle; Clear cell renal cell carcinoma pathways; Metabolic reprogramming in colon cancer; Aerobic glycolysis; N-glycan biosynthesis; Disorders of fructose metabolism; Glycolysis and gluconeogenesis; Metabolic Epileptic Disorders; UDP-derived sugars synthesis in fibroblasts	Glycolysis; Gluconeogenesis; Neutrophil degranulation; TP53 Regulates Metabolic Genes	13	Medium	1
	Checked	Confidence	Annotated Sequence	Modifications	Marked as	# Protein Groups	# Proteins	# PSMs	Master Protein Accessions	Positions in Master Proteins	Modifications in Master Proteins	# Missed Cleavages	Theo. MH+ [Da]	Found in Sample: [S1] Sample5_QE_Alana_21junio2024	Confidence (by Search Engine): Sequest HT	XCorr (by Search Engine): Sequest HT	Sequence in Protein	Positions in Proteins
	FALSE	Medium	[K].ADIGCTPGSGK.[D]	1xCarbamidomethyl [C5]	Human	1	1	1	P01024	P01024 [623-633]		0	1062.49	Medium	Medium	1.45	K.ADIGCTPGSGK.D	[623-633]
	FALSE	High	[K].GLEVTITAR.[F]		Human	1	1	1	P01024	P01024 [250-258]		0	959.552	High	High	1.85	K.GLEVTITAR.F	[250-258]
	FALSE	Medium	[K].GYTQQLAFR.[Q]		Human	1	1	1	P01024	P01024 [1052-1060]		0	1083.56	Medium	Medium	1.54	K.GYTQQLAFR.Q	[1052-1060]
	FALSE	Medium	[K].KQELSEAEQATR.[T]		Human	1	1	1	P01024	P01024 [428-439]		1	1389.7	Medium	Medium	1.59	K.KQELSEAEQATR.T	[428-439]
	FALSE	Medium	[R].ILLQGTPVAQMTEDAVDAER.[L]	1xOxidation [M11]	Human	1	1	1	P01024	P01024 [980-999]		0	2173.08	Medium	Medium	1.56	R.ILLQGTPVAQMTEDAVDAER.L	[980-999]
	FALSE	High	[R].IPIEDGSGEVVLSR.[K]		Human	1	1	1	P01024	P01024 [291-304]		0	1470.78	High	High	1.89	R.IPIEDGSGEVVLSR.K	[291-304]
	FALSE	High	[R].LVAYYTLIGASGQR.[E]		Human	1	1	1	P01024	P01024 [531-544]		0	1511.82	High	High	2.76	R.LVAYYTLIGASGQR.E	[531-544]
	FALSE	Medium	[R].NEQVEIR.[A]		Human	1	1	4	P01024	P01024 [842-848]		0	887.458	Medium	Medium	1.6	R.NEQVEIR.A	[842-848]
	FALSE	High	[K].NTMILEICTR.[Y]	1xCarbamidomethyl [C8]; 1xOxidation [M3]	Human	1	1	1	P01024	P01024 [1382-1391]		0	1266.62	High	High	2.31	K.NTMILEICTR.Y	[1382-1391]
	FALSE	High	[R].SEETKENEGFTVTAEGK.[G]		Human	1	1	2	P01024	P01024 [1321-1337]		1	1855.86	High	High	2.24	R.SEETKENEGFTVTAEGK.G	[1321-1337]
	FALSE	High	[K].SGSDEVQVGQQR.[T]		Human	1	1	2	P01024	P01024 [1571-1582]		0	1289.61	High	High	2.44	K.SGSDEVQVGQQR.T	[1571-1582]
	FALSE	Medium	[R].SNLDEDIIAEENIVSR.[S]		Human	1	1	1	P01024	P01024 [749-764]		0	1816.89	Medium	Medium	1.39	R.SNLDEDIIAEENIVSR.S	[749-764]
	FALSE	High	[K].TIYTPGSTVLYR.[I]		Human	1	1	1	P01024	P01024 [137-148]		0	1370.73	High	High	2.21	K.TIYTPGSTVLYR.I	[137-148]
	FALSE	Medium	[K].VLLDGVQNPR.[A]		Human	1	1	1	P01024	P01024 [306-315]		0	1110.63	Medium	Medium	1.33	K.VLLDGVQNPR.A	[306-315]
	FALSE	High	[R].VPVAVQGEDTVQSLTQGDGVAK.[L]		Human	1	1	1	P01024	P01024 [387-408]		0	2198.13	High	High	3.43	R.VPVAVQGEDTVQSLTQGDGVAK.L	[387-408]
FALSE	High	Master Protein	P01023	Alpha-2-macroglobulin [OS=Homo sapiens]	0	7	Human	9	18	9	1474	163.2	6.46	20.84	9	stress response;developmental processes;other biological processes	non-structural extracellular;other cell component	signal transduction activity or receptor binding;enzyme regulator activity;other molecular function	Pf00207, Pf01835, Pf07677, Pf07678, Pf07703, Pf17789, Pf17791	2	A2M	hsa:2; P01023; Q13677; Q59F47; Q5QTS0; Q68DN2; Q6PIY3; Q6PN97	ENSG00000175899	Complement system; Dengue-2 interactions with complement and coagulation cascades; Complement and coagulation cascades	Intrinsic Pathway of Fibrin Clot Formation; Degradation of the extracellular matrix; Platelet degranulation ; HDL assembly	7	High	1
	Checked	Confidence	Annotated Sequence	Modifications	Marked as	# Protein Groups	# Proteins	# PSMs	Master Protein Accessions	Positions in Master Proteins	Modifications in Master Proteins	# Missed Cleavages	Theo. MH+ [Da]	Found in Sample: [S1] Sample5_QE_Alana_21junio2024	Confidence (by Search Engine): Sequest HT	XCorr (by Search Engine): Sequest HT	Sequence in Protein	Positions in Proteins
	FALSE	High	[R].ALELEQER.[K]		Human	1	1	3	P26038	P26038 [372-379]		0	987.511	High	High	1.73	R.ALELEQER.K	[372-379]
	FALSE	High	[K].APDFVFYAPR.[L]		Human	1	5	1	P26038	P26038 [264-273]		0	1182.59	High	High	1.77	K.APDFVFYAPR.L	[264-273]
	FALSE	High	[R].RKPDTIEVQQMK.[A]	1xOxidation [M11]	Human	1	5	3	P26038	P26038 [295-306]		1	1488.78	High	High	2.11	R.RKPDTIEVQQMK.A	[295-306]
FALSE	High	Master Protein	P52209	6-phosphogluconate dehydrogenase, decarboxylating [OS=Homo sapiens]	0	8	Human	3	3	3	483	53.1	7.23	4.59	3	other metabolic processes	cytosol	other molecular function	Pf00393, Pf03446	5226	PGD	A8K2Y9; B4DQJ8; hsa:5226; P52209; Q9BWD8	ENSG00000142657	Pentose phosphate metabolism; Nuclear receptors meta-pathway; NRF2 pathway; VEGFA-VEGFR2 signaling; Metabolic reprogramming in colon cancer	NFE2L2 regulates pentose phosphate pathway genes; Pentose phosphate pathway	7	High	1
	Checked	Confidence	Annotated Sequence	Modifications	Marked as	# Protein Groups	# Proteins	# PSMs	Master Protein Accessions	Positions in Master Proteins	Modifications in Master Proteins	# Missed Cleavages	Theo. MH+ [Da]	Found in Sample: [S1] Sample5_QE_Alana_21junio2024	Confidence (by Search Engine): Sequest HT	XCorr (by Search Engine): Sequest HT	Sequence in Protein	Positions in Proteins
	FALSE	Medium	[K].AGQAVDDFIEK.[L]		Human	1	2	1	P52209	P52209 [77-87]		0	1192.58	Medium	Medium	1.39	K.AGQAVDDFIEK.L	[77-87]
	FALSE	High	[K].GILFVGSGVSGGEEGAR.[Y]		Human	1	2	1	P52209	P52209 [120-136]		0	1591.81	High	High	2.58	K.GILFVGSGVSGGEEGAR.Y	[120-136]
	FALSE	High	[K].SAVENCQDSWR.[R]	1xCarbamidomethyl [C6]	Human	1	2	1	P52209	P52209 [397-407]		0	1351.57	High	High	2.01	K.SAVENCQDSWR.R	[397-407]
FALSE	High	Master Protein	P00338	L-lactate dehydrogenase A chain [OS=Homo sapiens]	0	9	Human	3	3	3	332	36.7	8.27	4.24	3	other metabolic processes	cytosol;mitochondrion;other cell component	other molecular function	Pf00056, Pf02866	3939	LDHA	B4DKQ2; B7Z5E3; D3DQY3; F8W819; hsa:3939; P00338; Q53G53; Q6IBM7; Q6ZNV1; Q9UDE8; Q9UDE9	ENSG00000134333; ENSG00000288299	Cori cycle; HIF1A and PPARG regulation of glycolysis; Photodynamic therapy-induced HIF-1 survival signaling; VEGFA-VEGFR2 signaling; Amino acid metabolism; Clear cell renal cell carcinoma pathways; PI3K/AKT/mTOR - vitamin D3 signaling; Hereditary leiomyomatosis and renal cell carcinoma pathway; Metabolic reprogramming in colon cancer; Aerobic glycolysis; Glycolysis in senescence; Orexin receptor …	Pyruvate metabolism	20	High	1
	Checked	Confidence	Annotated Sequence	Modifications	Marked as	# Protein Groups	# Proteins	# PSMs	Master Protein Accessions	Positions in Master Proteins	Modifications in Master Proteins	# Missed Cleavages	Theo. MH+ [Da]	Found in Sample: [S1] Sample5_QE_Alana_21junio2024	Confidence (by Search Engine): Sequest HT	XCorr (by Search Engine): Sequest HT	Sequence in Protein	Positions in Proteins
	FALSE	High	[K].ELLLQPVTISR.[N]		Human	1	3	3	P59998	P59998 [45-55]		0	1268.76	High	High	2.39	K.ELLLQPVTISR.N	[45-55]
FALSE	High	Master Protein	P13645	Keratin, type I cytoskeletal 10 [OS=Homo sapiens]	0	14	Human	7	9	7	584	58.8	5.21	6.32	7	cell organization and biogenesis;protein metabolism;other metabolic processes;other biological processes	plasma membrane;cytosol;cytoskeleton;other cell component	bone, tooth or skin structural activity;other molecular function	Pf00038	3858	KRT10	hsa:3858; P13645; Q14664; Q8N175	ENSG00000186395		Formation of the cornified envelope	2	High	1
	Checked	Confidence	Annotated Sequence	Modifications	Marked as	# Protein Groups	# Proteins	# PSMs	Master Protein Accessions	Positions in Master Proteins	Modifications in Master Proteins	# Missed Cleavages	Theo. MH+ [Da]	Found in Sample: [S1] Sample5_QE_Alana_21junio2024	Confidence (by Search Engine): Sequest HT	XCorr (by Search Engine): Sequest HT	Sequence in Protein	Positions in Proteins
	FALSE	Medium	[K].DTLMISR.[T]		Human	3	9	1	P01861; P01857-1; P01860	P01861 [129-135]; P01857-1 [132-138]; P01860 [179-185]		0	835.434	Medium	Medium	1.4	K.DTLMISR.T	[132-138]
	FALSE	High	[R].EPQVYTLPPSRDELTK.[N]		Human	1	3	6	P01857-1	P01857-1 [228-243]		1	1872.97	High	High	1.81	R.EPQVYTLPPSRDELTK.N	[228-243]
	FALSE	High	[K].GPSVFPLAPSSK.[S]		Human	1	3	2	P01857-1	P01857-1 [5-16]		0	1186.65	High	High	1.98	K.GPSVFPLAPSSK.S	[5-16]
	FALSE	Medium	[KR].STSGGTAALGCLVK.[D]	1xCarbamidomethyl [C11]	Human	2	5	1	P01857-1; P01860	P01857-1 [17-30]; P01860 [17-30]		0	1321.68	Medium	Medium	1.56	K.STSGGTAALGCLVK.D	[17-30]
	FALSE	High	[R].TPEVTCVVVDVSHEDPEVK.[F]	1xCarbamidomethyl [C6]	Human	1	3	1	P01857-1	P01857-1 [139-157]		0	2139.03	High	High	2.3	R.TPEVTCVVVDVSHEDPEVK.F	[139-157]
	FALSE	Medium	[K].TTPPVLDSDGSFFLYSK.[L]		Human	1	3	1	P01857-1	P01857-1 [276-292]		0	1873.92	Medium	Medium	1.4	K.TTPPVLDSDGSFFLYSK.L	[276-292]
FALSE	High	Master Protein	P35527	Keratin, type I cytoskeletal 9 [OS=Homo sapiens]	0	16	Human	8	9	8	623	62	5.24	6.23	8	cell organization and biogenesis;other biological processes	cytosol;cytoskeleton	cytoskeletal activity	Pf00038	3857	KRT9	hsa:3857; O00109; P35527; Q0IJ47; Q14665	ENSG00000171403		Formation of the cornified envelope	2	High	1
	Checked	Confidence	Annotated Sequence	Modifications	Marked as	# Protein Groups	# Proteins	# PSMs	Master Protein Accessions	Positions in Master Proteins	Modifications in Master Proteins	# Missed Cleavages	Theo. MH+ [Da]	Found in Sample: [S1] Sample5_QE_Alana_21junio2024	Confidence (by Search Engine): Sequest HT	XCorr (by Search Engine): Sequest HT	Sequence in Protein	Positions in Proteins
	FALSE	High	[K].SGTASVVCLLNNFYPR.[E]	1xCarbamidomethyl [C8]	Human	1	2	3	P01834	P01834 [20-35]		0	1797.9	High	High	3.28	K.SGTASVVCLLNNFYPR.E	[20-35]
	FALSE	High	[R].TVAAPSVFIFPPSDEQLK.[S]		Human	1	1	14	P01834	P01834 [2-19]		0	1946.03	High	High	2.67	R.TVAAPSVFIFPPSDEQLK.S	[2-19]
	FALSE	High	[K].VDNALQSGNSQESVTEQDSK.[D]		Human	1	2	2	P01834	P01834 [43-62]		0	2135.97	High	High	2.15	K.VDNALQSGNSQESVTEQDSK.D	[43-62]
	FALSE	High	[K].VDNALQSGNSQESVTEQDSKDSTYSLSSTLTLSK.[A]		Human	1	2	1	P01834	P01834 [43-76]		1	3619.71	High	High	2.39	K.VDNALQSGNSQESVTEQDSKDSTYSLSSTLTLSK.A	[43-76]
FALSE	High	Master Protein	P04264	Keratin, type II cytoskeletal 1 [OS=Homo sapiens]	0	21	Human	13	19	12	644	66	8.12	27.43	13	cell organization and biogenesis;protein metabolism;other metabolic processes;stress response;other biological processes	non-structural extracellular;plasma membrane;other membranes;cytosol;cytoskeleton;other cell component	bone, tooth or skin structural activity;other molecular function	Pf00038, Pf16208, Pf16210	3848	KRT1	B2RA01; hsa:3848; P04264; P85925; P86104; Q14720; Q6GSJ0; Q9H298	ENSG00000167768	Corticotropin-releasing hormone signaling pathway	Neutrophil degranulation; Formation of the cornified envelope	4	High	1
	Checked	Confidence	Annotated Sequence	Modifications	Marked as	# Protein Groups	# Proteins	# PSMs	Master Protein Accessions	Positions in Master Proteins	Modifications in Master Proteins	# Missed Cleavages	Theo. MH+ [Da]	Found in Sample: [S1] Sample5_QE_Alana_21junio2024	Confidence (by Search Engine): Sequest HT	XCorr (by Search Engine): Sequest HT	Sequence in Protein	Positions in Proteins
	FALSE	Medium	[K].AQYEEIANR.[S]		Human	1	1	1	P13647	P13647 [344-352]		0	1093.53	Medium	Medium	1.51	K.AQYEEIANR.S	[344-352]
	FALSE	Medium	[K].YEELQQTAGR.[H]		Human	1	1	1	P13647	P13647 [365-374]		0	1194.57	Medium	Medium	1.34	K.YEELQQTAGR.H	[365-374]

## Sheet: HIV Vehicle 3
Checked	Protein FDR Confidence: Sequest HT	Master	Accession	Description	Exp. q-value: Sequest HT	Coverage [%]	Marked as	# Peptides	# PSMs	# Unique Peptides	# AAs	MW [kDa]	calc. pI	Score Sequest HT: Sequest HT	# Peptides (by Search Engine): Sequest HT	Biological Process	Cellular Component	Molecular Function	Pfam IDs	Entrez Gene ID	Gene Symbol	Gene ID	Ensembl Gene ID	Reactome Pathways	WikiPathways	# Protein Pathway Groups	Found in Sample: [S1] Sample8_QE_Alana_21junio2024	# Protein Groups	Modifications
	Checked	Confidence	Annotated Sequence	Modifications	Marked as	# Protein Groups	# Proteins	# PSMs	Master Protein Accessions	Positions in Master Proteins	Modifications in Master Proteins	# Missed Cleavages	Theo. MH+ [Da]	Found in Sample: [S1] Sample8_QE_Alana_21junio2024	Confidence (by Search Engine): Sequest HT	XCorr (by Search Engine): Sequest HT	Sequence in Protein	Positions in Proteins
	FALSE	High	[K].IPVTDEEQTNVPYIYAIGDILEDKVELTPVAIQAGR.[L]		Human	1	7	1	Q16881	Q16881 [466-501]		1	3970.07	High	High	4.62	K.IPVTDEEQTNVPYIYAIGDILEDKVELTPVAIQAGR.L	[466-501]
	FALSE	High	[R].QFVPIKVEQIEAGTPGR.[L]		Human	1	7	1	Q16881	Q16881 [400-416]		1	1869.02	High	High	2.45	R.QFVPIKVEQIEAGTPGR.L	[400-416]
FALSE	High	Master Protein	P37837	Transaldolase [OS=Homo sapiens]	0	11	Human	4	5	4	337	37.5	6.81	6.6	4	other metabolic processes	cytosol;other cell component	other molecular function	Pf00923	6888	TALDO1	B2R8M2; hsa:6888; O00751; P37837; Q8WV32; Q8WZ45	ENSG00000177156	Gene and protein expression by JAK-STAT signaling after Interleukin-12 stimulation; NFE2L2 regulates pentose phosphate pathway genes; Pentose phosphate pathway; Insulin effects increased synthesis of Xylulose-5-Phosphate; TALDO1 deficiency: failed conversion of SH7P, GA3P to Fru(6)P, E4P; TALDO1 deficiency: failed conversion of Fru(6)P, E4P to SH7P, GA3P	Pentose phosphate metabolism; Cori cycle; Metabolic reprogramming in colon cancer	9	Medium	1
	Checked	Confidence	Annotated Sequence	Modifications	Marked as	# Protein Groups	# Proteins	# PSMs	Master Protein Accessions	Positions in Master Proteins	Modifications in Master Proteins	# Missed Cleavages	Theo. MH+ [Da]	Found in Sample: [S1] Sample8_QE_Alana_21junio2024	Confidence (by Search Engine): Sequest HT	XCorr (by Search Engine): Sequest HT	Sequence in Protein	Positions in Proteins
	FALSE	High	[K].ADLEMQIESLTEELAYLK.[K]	1xOxidation [M5]	Human	1	1	1	P13645	P13645 [267-284]		0	2112.04	High	High	2.13	K.ADLEMQIESLTEELAYLK.K	[267-284]
	FALSE	Medium	[KR].DAEAWFNEK.[S]		Human	1	4	2	P13645	P13645 [335-343]		0	1109.49	Medium	Medium	1.48	K.DAEAWFNEK.S	[335-343]
	FALSE	High	[K].GSLGGGFSSGGFSGGSFSR.[G]		Human	1	1	1	P13645	P13645 [41-59]		0	1707.77	High	High	2.08	K.GSLGGGFSSGGFSGGSFSR.G	[41-59]
	FALSE	Medium	[R].LKYENEVALR.[Q]		Human	1	1	1	P13645	P13645 [236-245]		1	1234.68	Medium	Medium	1.32	R.LKYENEVALR.Q	[236-245]
	FALSE	Medium	[K].IRLENEIQTYR.[S]		Human	1	1	2	P13645	P13645 [440-450]		1	1434.77	Medium	Medium	1.71	K.IRLENEIQTYR.S	[440-450]
	FALSE	High	[R].NVSTGDVNVEMNAAPGVDLTQLLNNMR.[S]	2xOxidation [M11; M26]	Human	1	1	1	P13645	P13645 [296-322]		0	2904.38	High	High	1.93	R.NVSTGDVNVEMNAAPGVDLTQLLNNMR.S	[296-322]
	FALSE	High	[K].QSLEASLAETEGR.[Y]		Human	1	1	1	P13645	P13645 [387-399]		0	1390.68	High	High	1.97	K.QSLEASLAETEGR.Y	[387-399]
	FALSE	High	[K].SKELTTEIDNNIEQISSYK.[S]		Human	1	1	1	P13645	P13645 [344-362]		1	2212.1	High	High	2.06	K.SKELTTEIDNNIEQISSYK.S	[344-362]
	FALSE	Medium	[R].SLLEGEGSSGGGGR.[G]		Human	1	1	1	P13645	P13645 [451-464]		0	1262.6	Medium	Medium	1.59	R.SLLEGEGSSGGGGR.G	[451-464]
	FALSE	Medium	[R].SQYEQLAEQNR.[K]		Human	1	1	1	P13645	P13645 [323-333]		0	1365.64	Medium	Medium	1.29	R.SQYEQLAEQNR.K	[323-333]
	FALSE	High	[K].TIDDLKNQILNLTTDNANILLQIDNAR.[L]		Human	1	1	1	P13645	P13645 [202-228]		1	3052.63	High	High	4.53	K.TIDDLKNQILNLTTDNANILLQIDNAR.L	[202-228]
	FALSE	Medium	[K].VTMQNLNDR.[L]		Human	2	7	1	P02533; P13645	P02533 [117-125]; P13645 [148-156]		0	1090.53	Medium	Medium	1.45	K.VTMQNLNDR.L	[148-156]
	FALSE	Medium	[K].VTMQNLNDR.[L]	1xOxidation [M3]	Human	2	7	4	P02533; P13645	P02533 [117-125]; P13645 [148-156]		0	1106.53	Medium	Medium	1.6	K.VTMQNLNDR.L	[148-156]
FALSE	High	Master Protein	P26038	Moesin [OS=Homo sapiens]	0	14	Human	8	14	8	577	67.8	6.4	9.69	8	cell adhesion;cell cycle OR cell proliferation;cell organization and biogenesis;other biological processes	plasma membrane;other membranes;cytosol;cytoskeleton;other cell component	signal transduction activity or receptor binding;cytoskeletal activity;nucleic acid binding activity;other molecular function	Pf00373, Pf00769, Pf09379, Pf09380, Pf20492	4478	MSN	hsa:4478; P26038	ENSG00000147065	Sensory processing of sound by outer hair cells of the cochlea; Gene and protein expression by JAK-STAT signaling after Interleukin-12 stimulation; Recycling pathway of L1; Sensory processing of sound by inner hair cells of the cochlea; Signaling by ALK fusions and activated point mutants	Glial cell differentiation; AGE/RAGE pathway; Measles virus infection; 16p11.2 proximal deletion syndrome; Regulation of actin cytoskeleton	10	High	1
	Checked	Confidence	Annotated Sequence	Modifications	Marked as	# Protein Groups	# Proteins	# PSMs	Master Protein Accessions	Positions in Master Proteins	Modifications in Master Proteins	# Missed Cleavages	Theo. MH+ [Da]	Found in Sample: [S1] Sample8_QE_Alana_21junio2024	Confidence (by Search Engine): Sequest HT	XCorr (by Search Engine): Sequest HT	Sequence in Protein	Positions in Proteins
	FALSE	Medium	[K].DTLMISR.[T]		Human	3	9	1	P01859; P01857-1; P01860	P01859 [128-134]; P01857-1 [132-138]; P01860 [179-185]		0	835.434	Medium	Medium	1.52	K.DTLMISR.T	[179-185]
	FALSE	Medium	[R].EPQVYTLPPSR.[ED]		Human	3	7	1	P01859; P01857-1; P01860	P01859 [224-234]; P01857-1 [228-238]; P01860 [275-285]		0	1286.67	Medium	Medium	1.53	R.EPQVYTLPPSR.E	[275-285]
	FALSE	High	[K].GPSVFPLAPCSR.[S]	1xCarbamidomethyl [C10]	Human	2	6	2	P01859; P01860	P01859 [5-16]; P01860 [5-16]		0	1287.65	High	High	2.32	K.GPSVFPLAPCSR.S	[5-16]
	FALSE	High	[K].SCDTPPPCPR.[C]	2xCarbamidomethyl [C2; C8]	Human	1	2	2	P01860	P01860 [119-128]; [134-143]; [149-158]		0	1186.5	High	High	1.89	K.SCDTPPPCPR.C; K.SCDTPPPCPR.C; K.SCDTPPPCPR.C	[119-128]; [134-143]; [149-158]
	FALSE	High	[KR].STSGGTAALGCLVK.[D]	1xCarbamidomethyl [C11]	Human	2	5	1	P01857-1; P01860	P01857-1 [17-30]; P01860 [17-30]		0	1321.68	High	High	1.85	R.STSGGTAALGCLVK.D	[17-30]
FALSE	High	Master Protein	P01876-1	Isoform 1 of Immunoglobulin heavy constant alpha 1 [OS=Homo sapiens]	0	16	Human	5	7	4	353	37.6	6.51	7.33	5						IGHA1	P01876-1				0	High	1
	Checked	Confidence	Annotated Sequence	Modifications	Marked as	# Protein Groups	# Proteins	# PSMs	Master Protein Accessions	Positions in Master Proteins	Modifications in Master Proteins	# Missed Cleavages	Theo. MH+ [Da]	Found in Sample: [S1] Sample8_QE_Alana_21junio2024	Confidence (by Search Engine): Sequest HT	XCorr (by Search Engine): Sequest HT	Sequence in Protein	Positions in Proteins
	FALSE	High	[K].AGFAGDDAPR.[A]		Human	1	11	6	P60709	P60709 [19-28]		0	976.448	High	High	2.09	K.AGFAGDDAPR.A	[19-28]
	FALSE	High	[K].DLYANTVLSGGTTMYPGIADR.[M]	1xOxidation [M14]	Human	1	2	2	P60709	P60709 [292-312]		0	2231.06	High	High	2.66	K.DLYANTVLSGGTTMYPGIADR.M	[292-312]
	FALSE	Medium	[K].EITALAPSTMK.[I]		Human	1	7	1	P60709	P60709 [316-326]		0	1161.62	Medium	Medium	1.4	K.EITALAPSTMK.I	[316-326]
	FALSE	High	[R].KDLYANTVLSGGTTMYPGIADR.[M]	1xOxidation [M15]	Human	1	2	1	P60709	P60709 [291-312]		1	2359.16	High	High	2.57	R.KDLYANTVLSGGTTMYPGIADR.M	[291-312]
	FALSE	High	[K].LCYVALDFEQEMATAASSSSLEK.[S]	1xCarbamidomethyl [C2]; 1xOxidation [M12]	Human	1	3	1	P60709	P60709 [216-238]		0	2566.17	High	High	3.34	K.LCYVALDFEQEMATAASSSSLEK.S	[216-238]
	FALSE	Medium	[K].IIAPPERK.[Y]		Human	1	8	1	P60709	P60709 [329-336]		1	923.567	Medium	Medium	1.4	K.IIAPPERK.Y	[329-336]
	FALSE	High	[K].QEYDESGPSIVHR.[K]		Human	1	7	2	P60709	P60709 [360-372]		0	1516.7	High	High	2.12	K.QEYDESGPSIVHR.K	[360-372]
	FALSE	Medium	[K].RGILTLK.[Y]		Human	1	10	2	P60709	P60709 [62-68]		1	800.535	Medium	Medium	1.49	K.RGILTLK.Y	[62-68]
	FALSE	High	[KR].SYELPDGQVITIGNER.[F]		Human	1	11	6	P60709	P60709 [239-254]		0	1790.89	High	High	2.03	K.SYELPDGQVITIGNER.F	[239-254]
	FALSE	Medium	[R].VAPEEHPVLLTEAPLNPK.[A]		Human	1	2	1	P60709	P60709 [96-113]		0	1954.06	Medium	Medium	1.49	R.VAPEEHPVLLTEAPLNPK.A	[96-113]
FALSE	High	Master Protein	P02786	Transferrin receptor protein 1 [OS=Homo sapiens]	0	16	Human	10	18	10	760	84.8	6.61	23.66	10	stress response;transport;signal transduction;other biological processes	non-structural extracellular;plasma membrane;other membranes;other cytoplasmic organelle;other cell component	nucleic acid binding activity;other molecular function	Pf02225, Pf04253, Pf04389	7037	TFRC	D3DXB0; hsa:7037; P02786; Q1HE24; Q59G55; Q9UCN0; Q9UCU5; Q9UDF9; Q9UK21	ENSG00000072274	RHOC GTPase cycle; RND2 GTPase cycle; RHOA GTPase cycle; CDC42 GTPase cycle; RAC1 GTPase cycle; RHOQ GTPase cycle; RHOG GTPase cycle; RAC2 GTPase cycle; RAC3 GTPase cycle; RHOB GTPase cycle; RHOJ GTPase cycle; Golgi Associated Vesicle Biogenesis; RND1 GTPase cycle; Cargo recognition for clathrin-mediated endocytosis; Transferrin endocytosis and recycling; RHOH GTPase cycle	Iron metabolism in placenta; Ferroptosis; 3q29 copy number variation syndrome; Iron metabolism disorders	21	High	1
	Checked	Confidence	Annotated Sequence	Modifications	Marked as	# Protein Groups	# Proteins	# PSMs	Master Protein Accessions	Positions in Master Proteins	Modifications in Master Proteins	# Missed Cleavages	Theo. MH+ [Da]	Found in Sample: [S1] Sample8_QE_Alana_21junio2024	Confidence (by Search Engine): Sequest HT	XCorr (by Search Engine): Sequest HT	Sequence in Protein	Positions in Proteins
	FALSE	Medium	[K].LLGELLQDNAK.[L]		Human	1	2	1	P37837	P37837 [259-269]		0	1213.68	Medium	Medium	1.7	K.LLGELLQDNAK.L	[259-269]
	FALSE	Medium	[K].LVPVLSAK.[A]		Human	1	2	1	P37837	P37837 [270-277]		0	826.54	Medium	Medium	1.63	K.LVPVLSAK.A	[270-277]
	FALSE	Medium	[K].SYEPLEDPGVK.[S]		Human	1	2	1	P37837	P37837 [205-215]		0	1233.6	Medium	Medium	1.63	K.SYEPLEDPGVK.S	[205-215]
	FALSE	Medium	[R].VSTEVDAR.[L]		Human	1	2	2	P37837	P37837 [103-110]		0	876.442	Medium	Medium	1.64	R.VSTEVDAR.L	[103-110]
FALSE	High	Master Protein	P02647	Apolipoprotein A-I [OS=Homo sapiens]	0	19	Human	4	5	4	267	30.8	5.76	5.98	4	cell cycle OR cell proliferation;cell organization and biogenesis;protein metabolism;other metabolic processes;transport;developmental processes;signal transduction;other biological processes	non-structural extracellular;plasma membrane;other membranes;cytosol;ER/Golgi;other cytoplasmic organelle;other cell component	signal transduction activity or receptor binding;transporter activity;enzyme regulator activity;other molecular function	Pf01442	335	APOA1	A8K866; hsa:335; P02647; Q6LDN9; Q6Q785; Q9UCS8; Q9UCT8	ENSG00000118137	Platelet degranulation ; Regulation of Insulin-like Growth Factor (IGF) transport and uptake by Insulin-like Growth Factor Binding Proteins (IGFBPs); Post-translational protein phosphorylation; Scavenging of heme from plasma; PPARA activates gene expression; Amyloid fiber formation; Scavenging by Class B Receptors; Heme signaling; Retinoid metabolism and transport; HDL clearance; Defective ABCA1 …	Selenium micronutrient network; Vitamin B12 metabolism; Folate metabolism; Complement system; PPAR-alpha pathway; Nuclear receptors meta-pathway; PPAR signaling pathway; Statin inhibition of cholesterol production; Familial hyperlipidemia type 1; Familial hyperlipidemia type 2; Familial hyperlipidemia type 3; Familial hyperlipidemia type 4; Familial hyperlipidemia type 5; Cholesterol metabolism; …	32	High	1
	Checked	Confidence	Annotated Sequence	Modifications	Marked as	# Protein Groups	# Proteins	# PSMs	Master Protein Accessions	Positions in Master Proteins	Modifications in Master Proteins	# Missed Cleavages	Theo. MH+ [Da]	Found in Sample: [S1] Sample8_QE_Alana_21junio2024	Confidence (by Search Engine): Sequest HT	XCorr (by Search Engine): Sequest HT	Sequence in Protein	Positions in Proteins
	FALSE	High	[K].EAVANKGPVSVGVDAR.[H]		Human	1	2	1	P25774	P25774 [240-255]		1	1568.84	High	High	1.98	K.EAVANKGPVSVGVDAR.H	[240-255]
	FALSE	High	[K].EKNEEAVR.[R]		Human	1	2	2	P25774	P25774 [41-48]		1	974.49	High	High	1.8	K.EKNEEAVR.R	[41-48]
	FALSE	Medium	[K].GPVSVGVDAR.[H]		Human	1	2	1	P25774	P25774 [246-255]		0	956.516	Medium	Medium	1.58	K.GPVSVGVDAR.H	[246-255]
	FALSE	Medium	[R].ILPDSVDWR.[E]		Human	1	1	2	P25774	P25774 [114-122]		0	1100.57	Medium	Medium	1.34	R.ILPDSVDWR.E	[114-122]
	FALSE	High	[K].LVSLSAQNLVDCSTEK.[Y]	1xCarbamidomethyl [C12]	Human	1	2	1	P25774	P25774 [159-174]		0	1763.88	High	High	1.88	K.LVSLSAQNLVDCSTEK.Y	[159-174]
	FALSE	Medium	[R].VPSQWQR.[N]		Human	1	1	2	P25774	P25774 [97-103]		0	900.469	Medium	Medium	1.49	R.VPSQWQR.N	[97-103]
	FALSE	Medium	[K].YTELPYGR.[E]		Human	1	2	2	P25774	P25774 [227-234]		0	998.494	Medium	Medium	1.37	K.YTELPYGR.E	[227-234]
FALSE	High	Master Protein	P09467	Fructose-1,6-bisphosphatase 1 [OS=Homo sapiens]	0	19	Human	6	7	6	338	36.8	6.99	4.77	6	other metabolic processes;stress response;other biological processes	cytosol;nucleus;other cell component	other molecular function	Pf00316, Pf18913	2203	FBP1	hsa:2203; O75571; P09467; Q53F94; Q96E46	ENSG00000165140	Gluconeogenesis	Angiopoietin-like protein 8 regulatory pathway; Disorders of fructose metabolism; Glycolysis and gluconeogenesis; Metabolic Epileptic Disorders	5	High	1
	Checked	Confidence	Annotated Sequence	Modifications	Marked as	# Protein Groups	# Proteins	# PSMs	Master Protein Accessions	Positions in Master Proteins	Modifications in Master Proteins	# Missed Cleavages	Theo. MH+ [Da]	Found in Sample: [S1] Sample8_QE_Alana_21junio2024	Confidence (by Search Engine): Sequest HT	XCorr (by Search Engine): Sequest HT	Sequence in Protein	Positions in Proteins
	FALSE	High	[K].DGLIVPIFQER.[L]		Human	1	1	2	P04066	P04066 [344-354]		0	1286.71	High	High	1.89	K.DGLIVPIFQER.L	[344-354]
	FALSE	High	[K].ITMLGIQGDLK.[W]	1xOxidation [M3]	Human	1	1	1	P04066	P04066 [421-431]		0	1204.66	High	High	1.78	K.ITMLGIQGDLK.W	[421-431]
FALSE	High	Master Protein	P25774	Cathepsin S [OS=Homo sapiens]	0	19	Human	7	11	7	331	37.5	8.34	5.31	7	cell organization and biogenesis;protein metabolism;other metabolic processes;signal transduction;other biological processes	non-structural extracellular;other cytoplasmic organelle;other cell component	enzyme regulator activity;other molecular function	Pf00112, Pf08246	1520	CTSS	B4DWC9; D3DV05; hsa:1520; P25774; Q5T5I0; Q6FHS5; Q9BUG3	ENSG00000163131	Neutrophil degranulation; Degradation of the extracellular matrix; MHC class II antigen presentation; Assembly of collagen fibrils and other multimeric structures; Trafficking and processing of endosomal TLR; Endosomal/Vacuolar pathway		6	High	1
	Checked	Confidence	Annotated Sequence	Modifications	Marked as	# Protein Groups	# Proteins	# PSMs	Master Protein Accessions	Positions in Master Proteins	Modifications in Master Proteins	# Missed Cleavages	Theo. MH+ [Da]	Found in Sample: [S1] Sample8_QE_Alana_21junio2024	Confidence (by Search Engine): Sequest HT	XCorr (by Search Engine): Sequest HT	Sequence in Protein	Positions in Proteins
	FALSE	High	[K].AIGYLNTGYQR.[Q]		Human	1	1	1	P01023	P01023 [1004-1014]		0	1255.64	High	High	1.97	K.AIGYLNTGYQR.Q	[1004-1014]
	FALSE	Medium	[K].FQVDNNNR.[L]		Human	1	1	2	P01023	P01023 [1290-1297]		0	1006.47	Medium	Medium	1.3	K.FQVDNNNR.L	[1290-1297]
	FALSE	Medium	[K].GPTQEFK.[K]		Human	1	1	1	P01023	P01023 [109-115]		0	806.404	Medium	Medium	1.47	K.GPTQEFK.K	[109-115]
	FALSE	High	[K].LPPNVVEESAR.[A]		Human	1	1	4	P01023	P01023 [935-945]		0	1210.64	High	High	2.27	K.LPPNVVEESAR.A	[935-945]
	FALSE	High	[K].NEDSLVFVQTDK.[S]		Human	1	1	1	P01023	P01023 [124-135]		0	1394.68	High	High	1.91	K.NEDSLVFVQTDK.S	[124-135]
	FALSE	Medium	[R].QGIPFFGQVR.[L]		Human	1	1	1	P01023	P01023 [361-370]		0	1148.62	Medium	Medium	1.57	R.QGIPFFGQVR.L	[361-370]
	FALSE	High	[R].QSSEITR.[T]		Human	1	1	2	P01023	P01023 [339-345]		0	820.416	High	High	1.76	R.QSSEITR.T	[339-345]
	FALSE	High	[K].SDIAPVAR.[L]		Human	1	1	3	P01023	P01023 [532-539]		0	828.457	High	High	1.9	K.SDIAPVAR.L	[532-539]
	FALSE	Medium	[R].VTAAPQSVCALR.[A]	1xCarbamidomethyl [C9]	Human	1	1	1	P01023	P01023 [587-598]		0	1272.67	Medium	Medium	1.38	R.VTAAPQSVCALR.A	[587-598]
FALSE	High	Master Protein	P07858	Cathepsin B [OS=Homo sapiens]	0	20	Human	6	11	6	339	37.8	6.3	18.05	6	protein metabolism;other metabolic processes;other biological processes	non-structural extracellular;plasma membrane;other membranes;other cytoplasmic organelle;other cell component	other molecular function	Pf00112, Pf08127	1508	CTSB	B3KQR5; B3KRR5; hsa:1508; P07858; Q503A6; Q96D87	ENSG00000164733; ENSG00000285132	Neutrophil degranulation; MHC class II antigen presentation; Collagen degradation; Assembly of collagen fibrils and other multimeric structures; Trafficking and processing of endosomal TLR	Ebola virus infection in host; 8p23.1 copy number variation syndrome	7	High	1
	Checked	Confidence	Annotated Sequence	Modifications	Marked as	# Protein Groups	# Proteins	# PSMs	Master Protein Accessions	Positions in Master Proteins	Modifications in Master Proteins	# Missed Cleavages	Theo. MH+ [Da]	Found in Sample: [S1] Sample8_QE_Alana_21junio2024	Confidence (by Search Engine): Sequest HT	XCorr (by Search Engine): Sequest HT	Sequence in Protein	Positions in Proteins
	FALSE	High	[R].AKLEEQAQQIR.[L]		Human	1	1	1	P02649	P02649 [259-269]		1	1313.72	High	High	2.15	R.AKLEEQAQQIR.L	[259-269]
	FALSE	Medium	[R].AQAWGER.[L]		Human	1	1	2	P02649	P02649 [225-231]		0	817.395	Medium	Medium	1.37	R.AQAWGER.L	[225-231]
	FALSE	High	[K].AYKSELEEQLTPVAEETR.[A]		Human	1	1	1	P02649	P02649 [91-108]		1	2093.04	High	High	2.09	K.AYKSELEEQLTPVAEETR.A	[91-108]
	FALSE	Medium	[R].DADDLQKR.[L]		Human	1	1	1	P02649	P02649 [169-176]		1	960.475	Medium	Medium	1.55	R.DADDLQKR.L	[169-176]
	FALSE	High	[R].DRLDEVKEQVAEVR.[A]		Human	1	1	3	P02649	P02649 [245-258]		2	1685.88	High	High	2.51	R.DRLDEVKEQVAEVR.A	[245-258]
	FALSE	High	[K].ELQAAQAR.[L]		Human	1	1	5	P02649	P02649 [114-121]		0	886.474	High	High	1.96	K.ELQAAQAR.L	[114-121]
	FALSE	High	[R].GEVQAMLGQSTEELR.[V]	1xOxidation [M6]	Human	1	1	1	P02649	P02649 [138-152]		0	1663.8	High	High	2.23	R.GEVQAMLGQSTEELR.V	[138-152]
	FALSE	Medium	[R].GEVQAMLGQSTEELRVR.[L]	1xOxidation [M6]	Human	1	1	1	P02649	P02649 [138-154]		1	1918.97	Medium	Medium	1.53	R.GEVQAMLGQSTEELRVR.L	[138-154]
	FALSE	Medium	[R].LGADMEDVCGR.[L]	1xCarbamidomethyl [C9]; 1xOxidation [M5]	Human	1	1	1	P02649	P02649 [122-132]		0	1238.51	Medium	Medium	1.6	R.LGADMEDVCGR.L	[122-132]
	FALSE	Medium	[R].LGPLVEQGR.[V]		Human	1	1	5	P02649	P02649 [199-207]		0	968.552	Medium	Medium	1.74	R.LGPLVEQGR.V	[199-207]
	FALSE	Medium	[R].LQAEAFQAR.[L]		Human	1	1	2	P02649	P02649 [270-278]		0	1033.54	Medium	Medium	1.54	R.LQAEAFQAR.L	[270-278]
FALSE	High	Master Protein	P14618	Pyruvate kinase PKM [OS=Homo sapiens]	0	20	Human	7	10	7	531	57.9	7.84	16.16	7	cell organization and biogenesis;other metabolic processes;other biological processes	non-structural extracellular;cytosol;ER/Golgi;nucleus;other cell component	nucleic acid binding activity;kinase activity;other molecular function	Pf00224, Pf02887	5315	PKM	A6NFK3; B2R5N8; B3KRY0; B4DFX8; B4DUU6; hsa:5315; P14618; P14786; Q53GK4; Q96E76; Q9BWB5; Q9UCV6; Q9UPF2	ENSG00000067225	Neutrophil degranulation	Photodynamic therapy-induced HIF-1 survival signaling; Amino acid metabolism; Clear cell renal cell carcinoma pathways; Metabolic reprogramming in colon cancer; Aerobic glycolysis; Glycolysis in senescence; Glucose metabolism in triple-negative breast cancer cells; Glycolysis and gluconeogenesis; Metabolic Epileptic Disorders	10	High	1
	Checked	Confidence	Annotated Sequence	Modifications	Marked as	# Protein Groups	# Proteins	# PSMs	Master Protein Accessions	Positions in Master Proteins	Modifications in Master Proteins	# Missed Cleavages	Theo. MH+ [Da]	Found in Sample: [S1] Sample8_QE_Alana_21junio2024	Confidence (by Search Engine): Sequest HT	XCorr (by Search Engine): Sequest HT	Sequence in Protein	Positions in Proteins
	FALSE	High	[K].AIGAVPLIQGEYMIPCEK.[V]	1xCarbamidomethyl [C16]; 1xOxidation [M13]	Human	1	1	2	P07339	P07339 [314-331]		0	2005.01	High	High	2.34	K.AIGAVPLIQGEYMIPCEK.V	[314-331]
	FALSE	High	[R].DPDAQPGGELMLGGTDSK.[Y]	1xOxidation [M11]	Human	1	1	1	P07339	P07339 [236-253]		0	1803.81	High	High	2.07	R.DPDAQPGGELMLGGTDSK.Y	[236-253]
	FALSE	High	[K].EGCEAIVDTGTSLMVGPVDEVR.[E]	1xCarbamidomethyl [C3]; 1xOxidation [M14]	Human	1	1	1	P07339	P07339 [288-309]		0	2350.09	High	High	2.8	K.EGCEAIVDTGTSLMVGPVDEVR.E	[288-309]
	FALSE	Medium	[K].FDGILGMAYPR.[I]	1xOxidation [M7]	Human	1	1	1	P07339	P07339 [195-205]		0	1255.61	Medium	Medium	1.58	K.FDGILGMAYPR.I	[195-205]
	FALSE	High	[R].ISVNNVLPVFDNLMQQK.[L]	1xOxidation [M14]	Human	1	1	2	P07339	P07339 [206-222]		0	1975.03	High	High	2.31	R.ISVNNVLPVFDNLMQQK.L	[206-222]
	FALSE	High	[R].QVFGEATKQPGITFIAAK.[F]		Human	1	1	2	P07339	P07339 [177-194]		1	1906.04	High	High	1.72	R.QVFGEATKQPGITFIAAK.F	[177-194]
	FALSE	Medium	[R].TMSEVGGSVEDLIAK.[G]	1xOxidation [M2]	Human	1	1	1	P07339	P07339 [35-49]		0	1551.76	Medium	Medium	1.4	R.TMSEVGGSVEDLIAK.G	[35-49]
	FALSE	Medium	[R].VGFAEAAR.[L]		Human	1	1	2	P07339	P07339 [404-411]		0	820.431	Medium	Medium	1.59	R.VGFAEAAR.L	[404-411]
	FALSE	Medium	[R].VGFAEAARL.[-]		Human	1	1	1	P07339	P07339 [404-412]		1	933.515	Medium	Medium	1.34	R.VGFAEAARL.-	[404-412]
	FALSE	High	[K].VSTLPAITLK.[L]		Human	1	1	2	P07339	P07339 [332-341]		0	1042.65	High	High	1.92	K.VSTLPAITLK.L	[332-341]
FALSE	High	Master Protein	P07355	Annexin A2 [OS=Homo sapiens]	0	27	Human	8	11	8	339	38.6	7.75	14.14	8	cell organization and biogenesis;RNA metabolism OR transcription;other metabolic processes;transport;developmental processes;other biological processes	non-structural extracellular;extracellular matrix;plasma membrane;other membranes;cytosol;nucleus;other cytoplasmic organelle;other cell component	transporter activity;enzyme regulator activity;cytoskeletal activity;other molecular function	Pf00191	302	ANXA2	hsa:302; P07355; Q567R4; Q6N0B3; Q8TBV2; Q96DD5; Q9UDH8	ENSG00000182718	Neutrophil degranulation; Gene and protein expression by JAK-STAT signaling after Interleukin-12 stimulation; Smooth Muscle Contraction; Dissolution of Fibrin Clot	Gastrin signaling pathway; CCL18 signaling pathway; Prostaglandin synthesis and regulation	7	High	1
	Checked	Confidence	Annotated Sequence	Modifications	Marked as	# Protein Groups	# Proteins	# PSMs	Master Protein Accessions	Positions in Master Proteins	Modifications in Master Proteins	# Missed Cleavages	Theo. MH+ [Da]	Found in Sample: [S1] Sample8_QE_Alana_21junio2024	Confidence (by Search Engine): Sequest HT	XCorr (by Search Engine): Sequest HT	Sequence in Protein	Positions in Proteins
	FALSE	High	[K].ADRDQYELLCLDNTR.[K]	1xCarbamidomethyl [C10]	Human	1	1	5	P02787	P02787 [237-251]		1	1881.88	High	High	3.7	K.ADRDQYELLCLDNTR.K	[237-251]
	FALSE	High	[R].AIAANEADAVTLDAGLVYDAYLAPNNLKPVVAEFYGSK.[E]		Human	1	1	2	P02787	P02787 [70-107]		0	3954.02	High	High	4.14	R.AIAANEADAVTLDAGLVYDAYLAPNNLKPVVAEFYGSK.E	[70-107]
	FALSE	Medium	[K].ASYLDCIR.[A]	1xCarbamidomethyl [C6]	Human	1	1	1	P02787	P02787 [62-69]		0	997.477	Medium	Medium	1.33	K.ASYLDCIR.A	[62-69]
	FALSE	Medium	[K].CSTSSLLEACTFR.[R]	2xCarbamidomethyl [C1; C10]	Human	1	1	2	P02787	P02787 [684-696]		0	1531.69	Medium	Medium	1.74	K.CSTSSLLEACTFR.R	[684-696]
	FALSE	Medium	[K].DGAGDVAFVK.[H]		Human	1	1	1	P02787	P02787 [216-225]		0	978.489	Medium	Medium	1.38	K.DGAGDVAFVK.H	[216-225]
	FALSE	High	[K].DLLFRDDTVCLAK.[L]	1xCarbamidomethyl [C10]	Human	1	1	2	P02787	P02787 [647-659]		1	1565.8	High	High	2.1	K.DLLFRDDTVCLAK.L	[647-659]
	FALSE	High	[K].EGYYGYTGAFR.[C]		Human	1	1	2	P02787	P02787 [531-541]		0	1283.57	High	High	2.4	K.EGYYGYTGAFR.C	[531-541]
	FALSE	High	[R].FDEFFSEGCAPGSK.[K]	1xCarbamidomethyl [C9]	Human	1	1	3	P02787	P02787 [495-508]		0	1577.66	High	High	2.23	R.FDEFFSEGCAPGSK.K	[495-508]
	FALSE	Medium	[R].FDEFFSEGCAPGSKK.[D]	1xCarbamidomethyl [C9]	Human	1	1	1	P02787	P02787 [495-509]		1	1705.75	Medium	Medium	1.6	R.FDEFFSEGCAPGSKK.D	[495-509]
	FALSE	High	[K].KASYLDCIR.[A]	1xCarbamidomethyl [C7]	Human	1	1	1	P02787	P02787 [61-69]		1	1125.57	High	High	1.88	K.KASYLDCIR.A	[61-69]
	FALSE	High	[R].KCSTSSLLEACTFR.[R]	2xCarbamidomethyl [C2; C11]	Human	1	1	2	P02787	P02787 [683-696]		1	1659.78	High	High	1.94	R.KCSTSSLLEACTFR.R	[683-696]
	FALSE	Medium	[R].KPVEEYANCHLAR.[A]	1xCarbamidomethyl [C9]	Human	1	1	1	P02787	P02787 [588-600]		0	1586.77	Medium	Medium	1.63	R.KPVEEYANCHLAR.A	[588-600]
	FALSE	High	[K].IMNGEADAMSLDGGFVYIAGK.[C]	2xOxidation [M2; M9]	Human	1	1	1	P02787	P02787 [400-420]		0	2191	High	High	1.87	K.IMNGEADAMSLDGGFVYIAGK.C	[400-420]
	FALSE	High	[K].MYLGYEYVTAIR.[N]	1xOxidation [M1]	Human	1	1	4	P02787	P02787 [332-343]		0	1494.73	High	High	2.48	K.MYLGYEYVTAIR.N	[332-343]
	FALSE	High	[K].NLNEKDYELLCLDGTR.[K]	1xCarbamidomethyl [C11]	Human	1	1	1	P02787	P02787 [572-587]		1	1952.94	High	High	1.8	K.NLNEKDYELLCLDGTR.K	[572-587]
	FALSE	High	[R].SAGWNIPIGLLYCDLPEPR.[K]	1xCarbamidomethyl [C13]	Human	1	1	1	P02787	P02787 [144-162]		0	2171.1	High	High	2.81	R.SAGWNIPIGLLYCDLPEPR.K	[144-162]
	FALSE	Medium	[K].SASDLTWDNLK.[G]		Human	1	1	1	P02787	P02787 [454-464]		0	1249.61	Medium	Medium	1.68	K.SASDLTWDNLK.G	[454-464]
	FALSE	Medium	[K].SVIPSDGPSVACVK.[K]	1xCarbamidomethyl [C12]	Human	1	1	1	P02787	P02787 [47-60]		0	1415.72	Medium	Medium	1.36	K.SVIPSDGPSVACVK.K	[47-60]
	FALSE	Medium	[R].TAGWNIPMGLLYNK.[I]	1xOxidation [M8]	Human	1	1	1	P02787	P02787 [476-489]		0	1593.81	Medium	Medium	1.69	R.TAGWNIPMGLLYNK.I	[476-489]
FALSE	High	Master Protein	P13796	Plastin-2 [OS=Homo sapiens]	0	29	Human	15	19	15	627	70.2	5.43	30.82	15	cell organization and biogenesis;signal transduction;other biological processes	plasma membrane;other membranes;cytosol;cytoskeleton;other cell component	signal transduction activity or receptor binding;cytoskeletal activity;other molecular function	Pf00036, Pf00307	3936	LCP1	B2R613; B4DUA0; hsa:3936; P13796; Q5TBN4	ENSG00000136167	Gene and protein expression by JAK-STAT signaling after Interleukin-12 stimulation		1	High	1
	Checked	Confidence	Annotated Sequence	Modifications	Marked as	# Protein Groups	# Proteins	# PSMs	Master Protein Accessions	Positions in Master Proteins	Modifications in Master Proteins	# Missed Cleavages	Theo. MH+ [Da]	Found in Sample: [S1] Sample8_QE_Alana_21junio2024	Confidence (by Search Engine): Sequest HT	XCorr (by Search Engine): Sequest HT	Sequence in Protein	Positions in Proteins
	FALSE	Medium	[K].EAGTLAYYEICDFLR.[G]	1xCarbamidomethyl [C11]	Human	1	1	1	P36222	P36222 [290-304]		0	1820.85	Medium	Medium	1.5	K.EAGTLAYYEICDFLR.G	[290-304]
	FALSE	High	[R].EGDGSCFPDALDR.[F]	1xCarbamidomethyl [C6]	Human	1	1	2	P36222	P36222 [36-48]		0	1438.59	High	High	2.14	R.EGDGSCFPDALDR.F	[36-48]
	FALSE	Medium	[R].FPLTNAIK.[D]		Human	1	1	1	P36222	P36222 [370-377]		0	903.53	Medium	Medium	1.36	R.FPLTNAIK.D	[370-377]
	FALSE	Medium	[K].GNQWVGYDDQESVK.[S]		Human	1	1	1	P36222	P36222 [322-335]		0	1624.72	Medium	Medium	1.54	K.GNQWVGYDDQESVK.S	[322-335]
	FALSE	Medium	[K].IASNTQSR.[R]		Human	1	1	1	P36222	P36222 [109-116]		0	876.453	Medium	Medium	1.43	K.IASNTQSR.R	[109-116]
	FALSE	Medium	[R].ILGQQVPYATK.[G]		Human	1	1	3	P36222	P36222 [311-321]		0	1217.69	Medium	Medium	1.64	R.ILGQQVPYATK.G	[311-321]
	FALSE	Medium	[K].NRNPNLK.[T]		Human	1	1	1	P36222	P36222 [85-91]		1	855.48	Medium	Medium	1.66	K.NRNPNLK.T	[85-91]
	FALSE	Medium	[K].QLLLSAALSAGK.[V]		Human	1	1	1	P36222	P36222 [171-182]		0	1171.7	Medium	Medium	1.48	K.QLLLSAALSAGK.V	[171-182]
	FALSE	High	[R].SFTLASSETGVGAPISGPGIPGR.[F]		Human	1	1	3	P36222	P36222 [264-286]		0	2158.11	High	High	4.96	R.SFTLASSETGVGAPISGPGIPGR.F	[264-286]
	FALSE	Medium	[K].SVPPFLR.[T]		Human	1	1	1	P36222	P36222 [122-128]		0	815.477	Medium	Medium	1.45	K.SVPPFLR.T	[122-128]
FALSE	High	Master Protein	P08670	Vimentin [OS=Homo sapiens]	0	30	Human	13	17	13	466	53.6	5.12	12.88	13	cell organization and biogenesis;stress response;developmental processes;signal transduction;other biological processes	plasma membrane;other membranes;cytosol;cytoskeleton;nucleus;other cytoplasmic organelle;other cell component	cytoskeletal activity;nucleic acid binding activity;other molecular function	Pf00038, Pf04732	7431	VIM	B0YJC2; D3DRU4; hsa:7431; P08670; Q15867; Q15868; Q15869; Q548L2; Q6LER9; Q8N850; Q96ML2; Q9NTM3	ENSG00000026025	Interleukin-4 and Interleukin-13 signaling; Aggrephagy; Chaperone Mediated Autophagy; Late endosomal microautophagy; Striated Muscle Contraction; RHOBTB1 GTPase cycle; Caspase-mediated cleavage of cytoskeletal proteins	Allograft rejection; Spinal cord injury; Primary focal segmental glomerulosclerosis (FSGS); Mammary gland development pathway - Puberty (Stage 2 of 4); Apoptosis-related network due to altered Notch3 in ovarian cancer; Striated muscle contraction pathway; TGF-beta signaling in thyroid cells for epithelial-mesenchymal transition; Ciliary landscape; Burn wound healing; CCL18 signaling pathway; TROP…	21	High	1
	Checked	Confidence	Annotated Sequence	Modifications	Marked as	# Protein Groups	# Proteins	# PSMs	Master Protein Accessions	Positions in Master Proteins	Modifications in Master Proteins	# Missed Cleavages	Theo. MH+ [Da]	Found in Sample: [S1] Sample8_QE_Alana_21junio2024	Confidence (by Search Engine): Sequest HT	XCorr (by Search Engine): Sequest HT	Sequence in Protein	Positions in Proteins
	FALSE	High	[K].ADDKETCFAEEGK.[K]	1xCarbamidomethyl [C7]	Human	1	3	1	P02768	P02768 [585-597]		1	1499.63	High	High	2.2	K.ADDKETCFAEEGK.K	[585-597]
	FALSE	Medium	[K].ADDKETCFAEEGKK.[L]	1xCarbamidomethyl [C7]	Human	1	3	1	P02768	P02768 [585-598]		2	1627.73	Medium	Medium	1.59	K.ADDKETCFAEEGKK.L	[585-598]
	FALSE	Medium	[K].AEFAEVSK.[L]		Human	1	2	1	P02768	P02768 [250-257]		0	880.441	Medium	Medium	1.34	K.AEFAEVSK.L	[250-257]
	FALSE	High	[K].ALVLIAFAQYLQQCPFEDHVK.[L]	1xCarbamidomethyl [C14]	Human	1	2	1	P02768	P02768 [45-65]		0	2490.28	High	High	2.72	K.ALVLIAFAQYLQQCPFEDHVK.L	[45-65]
	FALSE	Medium	[K].ATKEQLK.[A]		Human	1	3	1	P02768	P02768 [563-569]		1	817.478	Medium	Medium	1.28	K.ATKEQLK.A	[563-569]
	FALSE	Medium	[K].AVMDDFAAFVEK.[C]		Human	1	3	1	P02768	P02768 [570-581]		0	1342.63	Medium	Medium	1.5	K.AVMDDFAAFVEK.C	[570-581]
	FALSE	High	[K].AVMDDFAAFVEK.[C]	1xOxidation [M3]	Human	1	3	5	P02768	P02768 [570-581]		0	1358.63	High	High	2.05	K.AVMDDFAAFVEK.C	[570-581]
	FALSE	Medium	[K].CCAAADPHECYAK.[V]	3xCarbamidomethyl [C1; C2; C10]	Human	1	3	1	P02768	P02768 [384-396]		0	1552.6	Medium	Medium	1.57	K.CCAAADPHECYAK.V	[384-396]
	FALSE	Medium	[K].CCTESLVNR.[R]	2xCarbamidomethyl [C1; C2]	Human	1	3	2	P02768	P02768 [500-508]		0	1138.5	Medium	Medium	1.72	K.CCTESLVNR.R	[500-508]
	FALSE	Medium	[K].DDNPNLPR.[L]		Human	1	2	2	P02768	P02768 [131-138]		0	940.448	Medium	Medium	1.55	K.DDNPNLPR.L	[131-138]
	FALSE	High	[K].DVFLGMFLYEYAR.[R]	1xOxidation [M6]	Human	1	2	4	P02768	P02768 [348-360]		0	1639.78	High	High	2.07	K.DVFLGMFLYEYAR.R	[348-360]
	FALSE	Medium	[R].ETYGEMADCCAK.[Q]	2xCarbamidomethyl [C9; C10]; 1xOxidation [M6]	Human	1	2	1	P02768	P02768 [106-117]		0	1450.53	Medium	Medium	1.42	R.ETYGEMADCCAK.Q	[106-117]
	FALSE	Medium	[R].FKDLGEENFK.[A]		Human	1	3	2	P02768	P02768 [35-44]		1	1226.61	Medium	Medium	1.59	R.FKDLGEENFK.A	[35-44]
	FALSE	Medium	[K].KLVAASQAALGL.[-]		Human	1	3	2	P02768	P02768 [598-609]		1	1141.69	Medium	Medium	1.71	K.KLVAASQAALGL.-	[598-609]
	FALSE	High	[K].KVPQVSTPTLVEVSR.[N]		Human	1	3	6	P02768	P02768 [438-452]		1	1639.94	High	High	2.61	K.KVPQVSTPTLVEVSR.N	[438-452]
	FALSE	High	[K].KYLYEIAR.[R]		Human	1	1	2	P02768	P02768 [161-168]		1	1055.59	High	High	1.89	K.KYLYEIAR.R	[161-168]
	FALSE	Medium	[K].LDELRDEGK.[A]		Human	1	1	1	P02768	P02768 [206-214]		1	1074.54	Medium	Medium	1.31	K.LDELRDEGK.A	[206-214]
	FALSE	Medium	[K].LKECCEKPLLEK.[S]	2xCarbamidomethyl [C4; C5]	Human	1	2	1	P02768	P02768 [299-310]		1	1546.8	Medium	Medium	1.53	K.LKECCEKPLLEK.S	[299-310]
	FALSE	Medium	[R].LSQRFPK.[A]		Human	1	2	1	P02768	P02768 [243-249]		1	875.51	Medium	Medium	1.47	R.LSQRFPK.A	[243-249]
	FALSE	Medium	[K].LVAASQAALGL.[-]		Human	1	3	1	P02768	P02768 [599-609]		0	1013.6	Medium	Medium	1.36	K.LVAASQAALGL.-	[599-609]
	FALSE	High	[R].LVRPEVDVMCTAFHDNEETFLK.[K]	1xCarbamidomethyl [C10]; 1xOxidation [M9]	Human	1	2	1	P02768	P02768 [139-160]		0	2666.26	High	High	2.41	R.LVRPEVDVMCTAFHDNEETFLK.K	[139-160]
	FALSE	High	[R].LVRPEVDVMCTAFHDNEETFLKK.[Y]	1xCarbamidomethyl [C10]; 1xOxidation [M9]	Human	1	2	3	P02768	P02768 [139-161]		1	2794.35	High	High	2.74	R.LVRPEVDVMCTAFHDNEETFLKK.Y	[139-161]
	FALSE	High	[R].MPCAEDYLSVVLNQLCVLHEK.[T]	2xCarbamidomethyl [C3; C16]; 1xOxidation [M1]	Human	1	3	1	P02768	P02768 [470-490]		0	2534.21	High	High	2.75	R.MPCAEDYLSVVLNQLCVLHEK.T	[470-490]
	FALSE	High	[K].QEPERNECFLQHKDDNPNLPR.[L]	1xCarbamidomethyl [C8]	Human	1	2	3	P02768	P02768 [118-138]		2	2636.23	High	High	3.01	K.QEPERNECFLQHKDDNPNLPR.L	[118-138]
	FALSE	Medium	[K].QNCELFEQLGEYK.[F]	1xCarbamidomethyl [C3]	Human	1	3	2	P02768	P02768 [414-426]		0	1657.75	Medium	Medium	1.66	K.QNCELFEQLGEYK.F	[414-426]
	FALSE	High	[K].QNCELFEQLGEYKFQNALLVR.[Y]	1xCarbamidomethyl [C3]	Human	1	3	1	P02768	P02768 [414-434]		1	2599.3	High	High	3.75	K.QNCELFEQLGEYKFQNALLVR.Y	[414-434]
	FALSE	High	[R].RHPDYSVVLLLR.[L]		Human	1	2	3	P02768	P02768 [361-372]		1	1467.84	High	High	2.76	R.RHPDYSVVLLLR.L	[361-372]
	FALSE	High	[K].RMPCAEDYLSVVLNQLCVLHEK.[T]	2xCarbamidomethyl [C4; C17]; 1xOxidation [M2]	Human	1	3	2	P02768	P02768 [469-490]		1	2690.31	High	High	2.91	K.RMPCAEDYLSVVLNQLCVLHEK.T	[469-490]
	FALSE	High	[R].RPCFSALEVDETYVPK.[E]	1xCarbamidomethyl [C3]	Human	1	3	4	P02768	P02768 [509-524]		0	1910.93	High	High	2.6	R.RPCFSALEVDETYVPK.E	[509-524]
	FALSE	High	[K].SHCIAEVENDEMPADLPSLAADFVESK.[D]	1xCarbamidomethyl [C3]; 1xOxidation [M12]	Human	1	2	2	P02768	P02768 [311-337]		0	2990.34	High	High	4.69	K.SHCIAEVENDEMPADLPSLAADFVESK.D	[311-337]
	FALSE	High	[K].SHCIAEVENDEMPADLPSLAADFVESKDVCK.[N]	2xCarbamidomethyl [C3; C30]; 1xOxidation [M12]	Human	1	2	2	P02768	P02768 [311-341]		1	3492.56	High	High	2.97	K.SHCIAEVENDEMPADLPSLAADFVESKDVCK.N	[311-341]
	FALSE	High	[K].SLHTLFGDKLCTVATLR.[E]	1xCarbamidomethyl [C11]	Human	1	2	1	P02768	P02768 [89-105]		1	1932.04	High	High	2.22	K.SLHTLFGDKLCTVATLR.E	[89-105]
	FALSE	Medium	[K].TCVADESAENCDK.[S]	2xCarbamidomethyl [C2; C11]	Human	1	2	1	P02768	P02768 [76-88]		0	1498.58	Medium	Medium	1.56	K.TCVADESAENCDK.S	[76-88]
	FALSE	High	[K].TPVSDR.[V]		Human	1	3	1	P02768	P02768 [491-496]		0	674.347	High	High	2.11	K.TPVSDR.V	[491-496]
	FALSE	Medium	[K].TYETTLEK.[C]		Human	1	2	2	P02768	P02768 [376-383]		0	984.488	Medium	Medium	1.7	K.TYETTLEK.C	[376-383]
	FALSE	High	[K].VFDEFKPLVEEPQNLIK.[Q]		Human	1	3	1	P02768	P02768 [397-413]		0	2045.1	High	High	1.8	K.VFDEFKPLVEEPQNLIK.Q	[397-413]
	FALSE	High	[K].VPQVSTPTLVEVSR.[N]		Human	1	3	3	P02768	P02768 [439-452]		0	1511.84	High	High	2.37	K.VPQVSTPTLVEVSR.N	[439-452]
	FALSE	Medium	[K].YLYEIAR.[R]		Human	1	1	7	P02768	P02768 [162-168]		0	927.493	Medium	Medium	1.5	K.YLYEIAR.R	[162-168]
FALSE	High	Master Protein	P14780	Matrix metalloproteinase-9 [OS=Homo sapiens]	0	30	Human	17	36	17	707	78.4	6.06	52.32	17	cell organization and biogenesis;protein metabolism;other metabolic processes;stress response;developmental processes;signal transduction;other biological processes	non-structural extracellular;other cell component	other molecular function	Pf00040, Pf00045, Pf00413	4318	MMP9	B2R7V9; hsa:4318; P14780; Q3LR70; Q8N725; Q9H4Z1; Q9UCJ9; Q9UCL1; Q9UDK2	ENSG00000100985	Collagen degradation; Neutrophil degranulation; Activation of Matrix Metalloproteinases; Assembly of collagen fibrils and other multimeric structures; Extra-nuclear estrogen signaling; Signaling by SCF-KIT; Interleukin-4 and Interleukin-13 signaling; EPH-ephrin mediated repulsion of cells	Matrix metalloproteinases; Osteopontin signaling; Angiogenesis; TNF-related weak inducer of apoptosis (TWEAK) signaling pathway; AGE/RAGE pathway; Spinal cord injury; Mammary gland development pathway - Involution (Stage 4 of 4); Bladder cancer; IL1 and megakaryocytes in obesity; Photodynamic therapy-induced NF-kB survival signaling; Lung fibrosis; Epithelial to mesenchymal transition in colorect…	42	High	1
	Checked	Confidence	Annotated Sequence	Modifications	Marked as	# Protein Groups	# Proteins	# PSMs	Master Protein Accessions	Positions in Master Proteins	Modifications in Master Proteins	# Missed Cleavages	Theo. MH+ [Da]	Found in Sample: [S1] Sample8_QE_Alana_21junio2024	Confidence (by Search Engine): Sequest HT	XCorr (by Search Engine): Sequest HT	Sequence in Protein	Positions in Proteins
	FALSE	High	[K].GLGTDEDSLIEIICSR.[T]	1xCarbamidomethyl [C14]	Human	1	3	1	P07355	P07355 [120-135]		0	1777.86	High	High	1.83	K.GLGTDEDSLIEIICSR.T	[120-135]
	FALSE	High	[K].GVDEVTIVNILTNR.[S]		Human	1	2	1	P07355	P07355 [50-63]		0	1542.85	High	High	2.59	K.GVDEVTIVNILTNR.S	[50-63]
	FALSE	Medium	[R].QDIAFAYQR.[R]		Human	1	2	1	P07355	P07355 [69-77]		0	1111.55	Medium	Medium	1.65	R.QDIAFAYQR.R	[69-77]
	FALSE	High	[R].RAEDGSVIDYELIDQDAR.[D]		Human	1	2	2	P07355	P07355 [179-196]		1	2064.98	High	High	3.64	R.RAEDGSVIDYELIDQDAR.D	[179-196]
	FALSE	Medium	[R].SEVDMLK.[I]	1xOxidation [M5]	Human	1	3	1	P07355	P07355 [296-302]		0	837.402	Medium	Medium	1.46	R.SEVDMLK.I	[296-302]
	FALSE	High	[K].TDLEKDIISDTSGDFR.[K]		Human	1	3	3	P07355	P07355 [153-168]		1	1811.87	High	High	1.97	K.TDLEKDIISDTSGDFR.K	[153-168]
	FALSE	High	[K].TDLEKDIISDTSGDFRK.[L]		Human	1	3	1	P07355	P07355 [153-169]		2	1939.96	High	High	2.28	K.TDLEKDIISDTSGDFRK.L	[153-169]
	FALSE	High	[R].TNQELQEINR.[V]		Human	1	3	1	P07355	P07355 [136-145]		0	1244.62	High	High	2.15	R.TNQELQEINR.V	[136-145]
FALSE	High	Master Protein	P36222	Chitinase-3-like protein 1 [OS=Homo sapiens]	0	31	Human	10	15	10	383	42.6	8.46	13.55	10	other metabolic processes;stress response;developmental processes;signal transduction;other biological processes	non-structural extracellular;extracellular matrix;ER/Golgi;other cell component	extracellular structural activity;other molecular function	Pf00704	1116	CHI3L1	B2R7B0; hsa:1116; P30923; P36222; Q8IVA4; Q96HI7	ENSG00000133048	Neutrophil degranulation	Mammary gland development pathway - Involution (Stage 4 of 4)	2	High	1
	Checked	Confidence	Annotated Sequence	Modifications	Marked as	# Protein Groups	# Proteins	# PSMs	Master Protein Accessions	Positions in Master Proteins	Modifications in Master Proteins	# Missed Cleavages	Theo. MH+ [Da]	Found in Sample: [S1] Sample8_QE_Alana_21junio2024	Confidence (by Search Engine): Sequest HT	XCorr (by Search Engine): Sequest HT	Sequence in Protein	Positions in Proteins
	FALSE	High	[K].EIETYHNLLEGGQEDFESSGAGK.[I]		Human	1	1	1	P35527	P35527 [450-472]		0	2510.13	High	High	2.85	K.EIETYHNLLEGGQEDFESSGAGK.I	[450-472]
	FALSE	High	[R].FSSSGGGGGGGR.[F]		Human	1	1	1	P35527	P35527 [35-46]		0	982.434	High	High	2.44	R.FSSSGGGGGGGR.F	[35-46]
	FALSE	Medium	[R].FSSSSGYGGGSSR.[V]		Human	1	1	1	P35527	P35527 [47-59]		0	1235.53	Medium	Medium	1.45	R.FSSSSGYGGGSSR.V	[47-59]
	FALSE	Medium	[R].MTLDDFR.[I]	1xOxidation [M1]	Human	1	1	4	P35527	P35527 [234-240]		0	913.408	Medium	Medium	1.64	R.MTLDDFR.I	[234-240]
	FALSE	Medium	[K].NYSPYYNTIDDLKDQIVDLTVGNNK.[T]		Human	1	1	1	P35527	P35527 [200-224]		1	2902.41	Medium	Medium	1.66	K.NYSPYYNTIDDLKDQIVDLTVGNNK.T	[200-224]
	FALSE	High	[R].QGVDADINGLR.[Q]		Human	1	1	2	P35527	P35527 [251-261]		0	1157.59	High	High	2.2	R.QGVDADINGLR.Q	[251-261]
	FALSE	High	[R].SGGGGGGGLGSGGSIR.[S]		Human	1	1	1	P35527	P35527 [14-29]		0	1232.6	High	High	3.07	R.SGGGGGGGLGSGGSIR.S	[14-29]
	FALSE	Medium	[K].STMQELNSR.[L]	1xOxidation [M3]	Human	1	1	2	P35527	P35527 [155-163]		0	1081.49	Medium	Medium	1.72	K.STMQELNSR.L	[155-163]
FALSE	High	Master Protein	P07339	Cathepsin D [OS=Homo sapiens]	0	33	Human	10	15	10	412	44.5	6.54	15.38	10	cell organization and biogenesis;protein metabolism;other metabolic processes;other biological processes	other membranes;other cytoplasmic organelle;other cell component	other molecular function	Pf00026, Pf07966	1509	CTSD	hsa:1509; P07339; Q6IB57	ENSG00000117984	MHC class II antigen presentation; Collagen degradation; Neutrophil degranulation; Estrogen-dependent gene expression; Insulin receptor recycling; Metabolism of Angiotensinogen to Angiotensins	Prolactin signaling pathway; 8p23.1 copy number variation syndrome	8	High	1
	Checked	Confidence	Annotated Sequence	Modifications	Marked as	# Protein Groups	# Proteins	# PSMs	Master Protein Accessions	Positions in Master Proteins	Modifications in Master Proteins	# Missed Cleavages	Theo. MH+ [Da]	Found in Sample: [S1] Sample8_QE_Alana_21junio2024	Confidence (by Search Engine): Sequest HT	XCorr (by Search Engine): Sequest HT	Sequence in Protein	Positions in Proteins
	FALSE	Medium	[R].FSSCGGGGGSFGAGGGFGSR.[S]	1xCarbamidomethyl [C4]	Human	1	1	1	P04264	P04264 [46-65]		0	1765.73	Medium	Medium	1.48	R.FSSCGGGGGSFGAGGGFGSR.S	[46-65]
	FALSE	Medium	[R].GGGGGGYGSGGSSYGSGGGSYGSGGGGGGGR.[G]		Human	1	1	1	P04264	P04264 [519-549]		0	2383.95	Medium	Medium	1.59	R.GGGGGGYGSGGSSYGSGGGSYGSGGGGGGGR.G	[519-549]
	FALSE	High	[R].GSGGGSSGGSIGGR.[G]		Human	1	1	1	P04264	P04264 [603-616]		0	1092.5	High	High	1.83	R.GSGGGSSGGSIGGR.G	[603-616]
	FALSE	High	[K].IEISELNR.[V]		Human	2	2	3	P35908; P04264	P35908 [394-401]; P04264 [396-403]		0	973.531	High	High	2.09	K.IEISELNR.V	[396-403]
	FALSE	High	[K].NKLNDLEDALQQAK.[E]		Human	1	1	1	P04264	P04264 [442-455]		1	1599.83	High	High	1.89	K.NKLNDLEDALQQAK.E	[442-455]
	FALSE	High	[K].NKLNDLEDALQQAKEDLAR.[L]		Human	1	1	1	P04264	P04264 [442-460]		2	2184.13	High	High	2.13	K.NKLNDLEDALQQAKEDLAR.L	[442-460]
	FALSE	High	[K].QISNLQQSISDAEQR.[G]		Human	1	1	2	P04264	P04264 [418-432]		0	1716.85	High	High	2.36	K.QISNLQQSISDAEQR.G	[418-432]
	FALSE	High	[K].SKAEAESLYQSKYEELQITAGR.[H]		Human	1	1	1	P04264	P04264 [365-386]		2	2501.25	High	High	1.99	K.SKAEAESLYQSKYEELQITAGR.H	[365-386]
	FALSE	High	[R].SLDLDSIIAEVK.[A]		Human	1	1	1	P04264	P04264 [344-355]		0	1302.72	High	High	2.34	R.SLDLDSIIAEVK.A	[344-355]
	FALSE	High	[K].SLNNQFASFIDK.[V]		Human	1	1	3	P04264	P04264 [186-197]		0	1383.69	High	High	2.38	K.SLNNQFASFIDK.V	[186-197]
	FALSE	High	[K].SLNNQFASFIDKVR.[F]		Human	1	1	1	P04264	P04264 [186-199]		1	1638.86	High	High	2.06	K.SLNNQFASFIDKVR.F	[186-199]
	FALSE	Medium	[K].SISISVAR.[G]		Human	1	1	1	P04264	P04264 [75-82]		0	832.489	Medium	Medium	1.44	K.SISISVAR.G	[75-82]
	FALSE	Medium	[R].TLLEGEESR.[M]		Human	1	1	3	P04264	P04264 [484-492]		0	1033.52	Medium	Medium	1.74	R.TLLEGEESR.M	[484-492]
	FALSE	High	[R].TNAENEFVTIK.[K]		Human	1	1	2	P04264	P04264 [278-288]		0	1265.64	High	High	2.15	R.TNAENEFVTIK.K	[278-288]
	FALSE	High	[R].TNAENEFVTIKK.[D]		Human	1	1	1	P04264	P04264 [278-289]		1	1393.73	High	High	1.87	R.TNAENEFVTIKK.D	[278-289]
	FALSE	Medium	[K].YEELQITAGR.[H]		Human	1	2	2	P04264	P04264 [377-386]		0	1179.6	Medium	Medium	1.73	K.YEELQITAGR.H	[377-386]
FALSE	High	Master Protein	P60709	Actin, cytoplasmic 1 [OS=Homo sapiens]	0	34	Human	10	23	10	375	41.7	5.48	25.79	10	cell organization and biogenesis;developmental processes;other biological processes	plasma membrane;other membranes;cytosol;cytoskeleton;nucleus;other cell component	cytoskeletal activity;other molecular function	Pf00022	60	ACTB	hsa:60; P02570; P60709; P70514; P99021; Q11211; Q64316; Q75MN2; Q96B34; Q96HG5	ENSG00000075624	Regulation of actin dynamics for phagocytic cup formation; FCGR3A-mediated phagocytosis; Clathrin-mediated endocytosis; Sensory processing of sound by outer hair cells of the cochlea; RHOF GTPase cycle; Recycling pathway of L1; Sensory processing of sound by inner hair cells of the cochlea; EPHB-mediated forward signaling; UCH proteinases; RHO GTPases Activate WASPs and WAVEs; Translocation of SL…	Arrhythmogenic right ventricular cardiomyopathy; Pathogenic Escherichia coli infection; Common pathways underlying drug addiction; Myometrial relaxation and contraction pathways; Focal adhesion; Fas ligand pathway and stress induction of heat shock proteins; Ebola virus infection in host; Acute viral myocarditis; Thermogenesis; Mechanoregulation and pathology of YAP/TAZ via Hippo and non-Hippo me…	47	High	1
	Checked	Confidence	Annotated Sequence	Modifications	Marked as	# Protein Groups	# Proteins	# PSMs	Master Protein Accessions	Positions in Master Proteins	Modifications in Master Proteins	# Missed Cleavages	Theo. MH+ [Da]	Found in Sample: [S1] Sample8_QE_Alana_21junio2024	Confidence (by Search Engine): Sequest HT	XCorr (by Search Engine): Sequest HT	Sequence in Protein	Positions in Proteins
	FALSE	High	[R].EQWPQCPTIK.[E]	1xCarbamidomethyl [C6]	Human	1	1	3	P07858	P07858 [88-97]		0	1286.62	High	High	1.94	R.EQWPQCPTIK.E	[88-97]
	FALSE	High	[R].GQDHCGIESEVVAGIPR.[T]	1xCarbamidomethyl [C5]	Human	1	1	2	P07858	P07858 [315-331]		0	1823.87	High	High	2.75	R.GQDHCGIESEVVAGIPR.T	[315-331]
	FALSE	Medium	[K].ICEPGYSPTYK.[Q]	1xCarbamidomethyl [C2]	Human	1	1	1	P07858	P07858 [210-220]		0	1314.6	Medium	Medium	1.48	K.ICEPGYSPTYK.Q	[210-220]
	FALSE	Medium	[R].LCGTFLGGPKPPQR.[V]	1xCarbamidomethyl [C2]	Human	1	1	1	P07858	P07858 [58-71]		0	1527.81	Medium	Medium	1.47	R.LCGTFLGGPKPPQR.V	[58-71]
	FALSE	Medium	[K].LPASFDAR.[E]		Human	1	1	1	P07858	P07858 [80-87]		0	876.457	Medium	Medium	1.32	K.LPASFDAR.E	[80-87]
	FALSE	High	[R].VMFTEDLKLPASFDAR.[E]	1xOxidation [M2]	Human	1	1	3	P07858	P07858 [72-87]		1	1855.93	High	High	2.55	R.VMFTEDLKLPASFDAR.E	[72-87]
FALSE	High	Master Protein	P02649	Apolipoprotein E [OS=Homo sapiens]	0	35	Human	11	23	11	317	36.1	5.73	17.85	11	cell-cell signaling;cell organization and biogenesis;protein metabolism;other metabolic processes;stress response;transport;developmental processes;signal transduction;other biological processes	non-structural extracellular;extracellular matrix;plasma membrane;other membranes;ER/Golgi;other cytoplasmic organelle;other cell component	signal transduction activity or receptor binding;transporter activity;enzyme regulator activity;cytoskeletal activity;other molecular function	Pf01442	348	APOE	B2RC15; C0JYY5; hsa:348; P02649; Q9P2S4	ENSG00000130203	Regulation of Insulin-like Growth Factor (IGF) transport and uptake by Insulin-like Growth Factor Binding Proteins (IGFBPs); Post-translational protein phosphorylation; Amyloid fiber formation; Retinoid metabolism and transport; Scavenging by Class A Receptors; Chylomicron assembly; Chylomicron remodeling; HDL remodeling; Nuclear signaling by ERBB4; NR1H3 & NR1H2 regulate gene expression linked t…	Vitamin B12 metabolism; Alzheimer's disease and miRNA effects; Apoptosis-related network due to altered Notch3 in ovarian cancer; ApoE and miR-146 in inflammation and atherosclerosis; Statin inhibition of cholesterol production; Familial hyperlipidemia type 3; Alzheimer's disease; Cholesterol metabolism; Fatty acids and lipoproteins transport in hepatocytes; HDAC6 interactions in the central nerv…	22	High	1
	Checked	Confidence	Annotated Sequence	Modifications	Marked as	# Protein Groups	# Proteins	# PSMs	Master Protein Accessions	Positions in Master Proteins	Modifications in Master Proteins	# Missed Cleavages	Theo. MH+ [Da]	Found in Sample: [S1] Sample8_QE_Alana_21junio2024	Confidence (by Search Engine): Sequest HT	XCorr (by Search Engine): Sequest HT	Sequence in Protein	Positions in Proteins
	FALSE	Medium	[K].ADGLYPNPR.[E]		Human	1	3	2	Q13231	Q13231 [424-432]		0	1002.5	Medium	Medium	1.64	K.ADGLYPNPR.E	[424-432]
	FALSE	High	[R].DNQWVGFDDVESFK.[T]		Human	1	4	6	Q13231	Q13231 [328-341]		0	1685.74	High	High	3.08	R.DNQWVGFDDVESFK.T	[328-341]
	FALSE	High	[R].DNQWVGFDDVESFKTK.[VG]		Human	1	4	3	Q13231	Q13231 [328-343]		1	1914.89	High	High	1.73	R.DNQWVGFDDVESFKTK.V	[328-343]
	FALSE	High	[K].EGGMLAYYEVCSWK.[G]	1xCarbamidomethyl [C11]; 1xOxidation [M4]	Human	1	4	1	Q13231	Q13231 [297-310]		0	1708.73	High	High	2.07	K.EGGMLAYYEVCSWK.G	[297-310]
	FALSE	Medium	[K].FTDMVATANNR.[Q]		Human	1	3	1	Q13231	Q13231 [106-116]		0	1239.58	Medium	Medium	1.4	K.FTDMVATANNR.Q	[106-116]
	FALSE	High	[K].FTDMVATANNR.[Q]	1xOxidation [M4]	Human	1	3	2	Q13231	Q13231 [106-116]		0	1255.57	High	High	1.96	K.FTDMVATANNR.Q	[106-116]
	FALSE	High	[R].FTTLVQDLANAFQQEAQTSGK.[E]		Human	1	4	2	Q13231	Q13231 [155-175]		0	2297.14	High	High	3.62	R.FTTLVQDLANAFQQEAQTSGK.E	[155-175]
	FALSE	Medium	[R].FTTLVQDLANAFQQEAQTSGKER.[L]		Human	1	4	1	Q13231	Q13231 [155-177]		1	2582.28	Medium	Medium	1.64	R.FTTLVQDLANAFQQEAQTSGKER.L	[155-177]
	FALSE	High	[R].KYSFDGLDLDWEYPGSQGSPAVDKER.[F]		Human	1	4	1	Q13231	Q13231 [129-154]		2	2959.37	High	High	3.15	R.KYSFDGLDLDWEYPGSQGSPAVDKER.F	[129-154]
	FALSE	High	[R].LFQQSCPTGLVFSNSCK.[C]	2xCarbamidomethyl [C6; C16]	Human	1	3	2	Q13231	Q13231 [445-461]		0	1972.93	High	High	2.34	R.LFQQSCPTGLVFSNSCK.C	[445-461]
	FALSE	High	[R].LLLSAAVPAGQTYVDAGYEVDK.[I]		Human	1	4	1	Q13231	Q13231 [178-199]		0	2280.18	High	High	2.06	R.LLLSAAVPAGQTYVDAGYEVDK.I	[178-199]
	FALSE	Medium	[K].LVCYFTNWAQYR.[Q]	1xCarbamidomethyl [C3]	Human	1	4	1	Q13231	Q13231 [24-35]		0	1620.76	Medium	Medium	1.48	K.LVCYFTNWAQYR.Q	[24-35]
	FALSE	Medium	[R].QTFVNSAIR.[F]		Human	1	4	1	Q13231	Q13231 [117-125]		0	1035.56	Medium	Medium	1.75	R.QTFVNSAIR.F	[117-125]
	FALSE	High	[K].RQEESGAAASLNVDAAVQQWLQK.[G]		Human	1	4	1	Q13231	Q13231 [231-253]		1	2499.26	High	High	3.88	K.RQEESGAAASLNVDAAVQQWLQK.G	[231-253]
	FALSE	Medium	[R].SFTLASSSDTR.[V]		Human	1	4	1	Q13231	Q13231 [270-280]		0	1171.56	Medium	Medium	1.35	R.SFTLASSSDTR.V	[270-280]
	FALSE	Medium	[R].SSFYSCAAGR.[L]	1xCarbamidomethyl [C6]	Human	1	3	2	Q13231	Q13231 [435-444]		0	1105.47	Medium	Medium	1.55	R.SSFYSCAAGR.L	[435-444]
	FALSE	High	[K].TLLAIGGWNFGTQK.[F]		Human	1	3	1	Q13231	Q13231 [92-105]		0	1505.81	High	High	2.23	K.TLLAIGGWNFGTQK.F	[92-105]
	FALSE	Medium	[R].VGAPATGSGTPGPFTK.[E]		Human	1	4	2	Q13231	Q13231 [281-296]		0	1444.74	Medium	Medium	1.65	R.VGAPATGSGTPGPFTK.E	[281-296]
	FALSE	High	[R].YPLIQTLR.[Q]		Human	1	4	5	Q13231	Q13231 [375-382]		0	1003.59	High	High	1.93	R.YPLIQTLR.Q	[375-382]
FALSE	High	Master Protein	P02787	Serotransferrin [OS=Homo sapiens]	0	35	Human	19	33	19	698	77	7.12	44.92	19	cell organization and biogenesis;stress response;transport;signal transduction;other biological processes	non-structural extracellular;plasma membrane;other membranes;ER/Golgi;other cytoplasmic organelle;other cell component	signal transduction activity or receptor binding;other molecular function	Pf00405	7018	TF	hsa:7018; O43890; P02787; Q1HBA5; Q9NQB8; Q9UHV0	ENSG00000091513	Platelet degranulation ; Regulation of Insulin-like Growth Factor (IGF) transport and uptake by Insulin-like Growth Factor Binding Proteins (IGFBPs); Post-translational protein phosphorylation; Cargo recognition for clathrin-mediated endocytosis; Transferrin endocytosis and recycling	Iron metabolism in placenta; Pluripotent stem cell differentiation pathway; Ferroptosis; IL-18 signaling pathway; 3q29 copy number variation syndrome; Iron metabolism disorders; Sudden infant death syndrome (SIDS) susceptibility pathways	14	High	1
	Checked	Confidence	Annotated Sequence	Modifications	Marked as	# Protein Groups	# Proteins	# PSMs	Master Protein Accessions	Positions in Master Proteins	Modifications in Master Proteins	# Missed Cleavages	Theo. MH+ [Da]	Found in Sample: [S1] Sample8_QE_Alana_21junio2024	Confidence (by Search Engine): Sequest HT	XCorr (by Search Engine): Sequest HT	Sequence in Protein	Positions in Proteins
	FALSE	High	[R].ADSTVMGGNSAGELCVFPFTFLGK.[E]	1xCarbamidomethyl [C15]; 1xOxidation [M6]	Human	1	1	1	P14780	P14780 [333-356]		0	2521.17	High	High	1.93	R.ADSTVMGGNSAGELCVFPFTFLGK.E	[333-356]
	FALSE	High	[R].AFALWSAVTPLTFTR.[V]		Human	1	1	1	P14780	P14780 [144-158]		0	1680.91	High	High	3.14	R.AFALWSAVTPLTFTR.V	[144-158]
	FALSE	High	[K].AYFCQDR.[F]	1xCarbamidomethyl [C4]	Human	1	1	4	P14780	P14780 [671-677]		0	959.404	High	High	1.8	K.AYFCQDR.F	[671-677]
	FALSE	Medium	[R].CGVPDLGR.[F]	1xCarbamidomethyl [C1]	Human	1	1	2	P14780	P14780 [99-106]		0	873.425	Medium	Medium	1.66	R.CGVPDLGR.F	[99-106]
	FALSE	Medium	[K].EYSTCTSEGR.[G]	1xCarbamidomethyl [C5]	Human	1	1	2	P14780	P14780 [357-366]		0	1189.48	Medium	Medium	1.72	K.EYSTCTSEGR.G	[357-366]
	FALSE	High	[R].GSRPQGPFLIADKWPALPR.[K]		Human	1	1	3	P14780	P14780 [547-565]		1	2106.16	High	High	3.24	R.GSRPQGPFLIADKWPALPR.K	[547-565]
	FALSE	High	[K].KLFFFSGR.[Q]		Human	1	1	2	P14780	P14780 [578-585]		1	1001.56	High	High	1.85	K.KLFFFSGR.Q	[578-585]
	FALSE	Medium	[K].LFFFSGR.[Q]		Human	1	1	1	P14780	P14780 [579-585]		0	873.462	Medium	Medium	1.65	K.LFFFSGR.Q	[579-585]
	FALSE	Medium	[K].LFGFCPTR.[A]	1xCarbamidomethyl [C5]	Human	1	1	1	P14780	P14780 [325-332]		0	997.492	Medium	Medium	1.51	K.LFGFCPTR.A	[325-332]
	FALSE	High	[K].LGLGADVAQVTGALR.[S]		Human	1	1	4	P14780	P14780 [604-618]		0	1440.82	High	High	3.43	K.LGLGADVAQVTGALR.S	[604-618]
	FALSE	Medium	[K].MLLFSGR.[R]	1xOxidation [M1]	Human	1	1	2	P14780	P14780 [624-630]		0	839.444	Medium	Medium	1.29	K.MLLFSGR.R	[624-630]
	FALSE	Medium	[R].QLAEEYLYR.[Y]		Human	1	1	3	P14780	P14780 [43-51]		0	1184.59	Medium	Medium	1.55	R.QLAEEYLYR.Y	[43-51]
	FALSE	Medium	[K].QLSLPETGELDSATLK.[A]		Human	1	1	1	P14780	P14780 [77-92]		0	1701.89	Medium	Medium	1.54	K.QLSLPETGELDSATLK.A	[77-92]
	FALSE	High	[R].QSTLVLFPGDLR.[T]		Human	1	1	6	P14780	P14780 [25-36]		0	1345.75	High	High	3.21	R.QSTLVLFPGDLR.T	[25-36]
	FALSE	High	[R].QVWVYTGASVLGPR.[R]		Human	1	1	1	P14780	P14780 [586-599]		0	1532.82	High	High	3.36	R.QVWVYTGASVLGPR.R	[586-599]
	FALSE	Medium	[R].SDGLPWCSTTANYDTDDRFGFCPSER.[L]	2xCarbamidomethyl [C7; C22]	Human	1	1	1	P14780	P14780 [250-275]		1	3054.26	Medium	Medium	1.54	R.SDGLPWCSTTANYDTDDRFGFCPSER.L	[250-275]
	FALSE	Medium	[K].SLGPALLLLQK.[Q]		Human	1	1	1	P14780	P14780 [66-76]		0	1152.74	Medium	Medium	1.52	K.SLGPALLLLQK.Q	[66-76]
FALSE	High	Master Protein	Q13231	Chitotriosidase-1 [OS=Homo sapiens]	0	52	Human	18	36	18	466	51.6	6.96	49.88	18	other metabolic processes;other biological processes	non-structural extracellular;other cytoplasmic organelle;other cell component	other molecular function	Pf00704, Pf01607	1118	CHIT1	B3KNW6; hsa:1118; J3KN09; Q0VGG5; Q0VGG6; Q13231; Q3ZAR1; Q6ISC2; Q9H3V8; Q9UDJ8	ENSG00000133063	Neutrophil degranulation; Digestion of dietary carbohydrate		2	High	1
	Checked	Confidence	Annotated Sequence	Modifications	Marked as	# Protein Groups	# Proteins	# PSMs	Master Protein Accessions	Positions in Master Proteins	Modifications in Master Proteins	# Missed Cleavages	Theo. MH+ [Da]	Found in Sample: [S1] Sample8_QE_Alana_21junio2024	Confidence (by Search Engine): Sequest HT	XCorr (by Search Engine): Sequest HT	Sequence in Protein	Positions in Proteins
	FALSE	Medium	[K].SGTASVVCLLNNFYPR.[E]	1xCarbamidomethyl [C8]	Human	1	2	1	P01834	P01834 [20-35]		0	1797.9	Medium	Medium	1.39	K.SGTASVVCLLNNFYPR.E	[20-35]
	FALSE	High	[R].TVAAPSVFIFPPSDEQLK.[S]		Human	1	1	3	P01834	P01834 [2-19]		0	1946.03	High	High	2.27	R.TVAAPSVFIFPPSDEQLK.S	[2-19]
	FALSE	Medium	[K].VDNALQSGNSQESVTEQDSK.[D]		Human	1	2	2	P01834	P01834 [43-62]		0	2135.97	Medium	Medium	1.68	K.VDNALQSGNSQESVTEQDSK.D	[43-62]
	FALSE	High	[K].VDNALQSGNSQESVTEQDSKDSTYSLSSTLTLSK.[A]		Human	1	2	1	P01834	P01834 [43-76]		1	3619.71	High	High	2.03	K.VDNALQSGNSQESVTEQDSKDSTYSLSSTLTLSK.A	[43-76]
	Checked	Confidence	Annotated Sequence	Modifications	Marked as	# Protein Groups	# Proteins	# PSMs	Master Protein Accessions	Positions in Master Proteins	Modifications in Master Proteins	# Missed Cleavages	Theo. MH+ [Da]	Found in Sample: [S1] Sample8_QE_Alana_21junio2024	Confidence (by Search Engine): Sequest HT	XCorr (by Search Engine): Sequest HT	Sequence in Protein	Positions in Proteins
	FALSE	High	[R].IPIEDGSGEVVLSR.[K]		Human	1	1	1	P01024	P01024 [291-304]		0	1470.78	High	High	1.91	R.IPIEDGSGEVVLSR.K	[291-304]
	FALSE	Medium	[R].LPYSVVR.[N]		Human	1	1	1	P01024	P01024 [835-841]		0	833.488	Medium	Medium	1.58	R.LPYSVVR.N	[835-841]
	FALSE	Medium	[R].LVAYYTLIGASGQR.[E]		Human	1	1	1	P01024	P01024 [531-544]		0	1511.82	Medium	Medium	1.31	R.LVAYYTLIGASGQR.E	[531-544]
	FALSE	Medium	[R].NEQVEIR.[A]		Human	1	1	3	P01024	P01024 [842-848]		0	887.458	Medium	Medium	1.75	R.NEQVEIR.A	[842-848]
	FALSE	Medium	[K].NTMILEICTR.[Y]	1xCarbamidomethyl [C8]; 1xOxidation [M3]	Human	1	1	1	P01024	P01024 [1382-1391]		0	1266.62	Medium	Medium	1.58	K.NTMILEICTR.Y	[1382-1391]
	FALSE	Medium	[K].SGSDEVQVGQQR.[T]		Human	1	1	2	P01024	P01024 [1571-1582]		0	1289.61	Medium	Medium	1.57	K.SGSDEVQVGQQR.T	[1571-1582]
	FALSE	High	[K].TIYTPGSTVLYR.[I]		Human	1	1	1	P01024	P01024 [137-148]		0	1370.73	High	High	2.24	K.TIYTPGSTVLYR.I	[137-148]
	FALSE	High	[R].VPVAVQGEDTVQSLTQGDGVAK.[L]		Human	1	1	1	P01024	P01024 [387-408]		0	2198.13	High	High	2.81	R.VPVAVQGEDTVQSLTQGDGVAK.L	[387-408]
FALSE	High	Master Protein	P01834	Immunoglobulin kappa constant [OS=Homo sapiens]	0	64	Human	4	7	4	107	11.8	6.52	8.33	4	signal transduction;other biological processes	non-structural extracellular;plasma membrane;other membranes;other cell component	other molecular function	Pf07654		IGKC	A0A075B6H6; A0A087X130; P01834		Scavenging of heme from plasma; Initial triggering of complement; Classical antibody-mediated complement activation; Immunoregulatory interactions between a Lymphoid and a non-Lymphoid cell; Cell surface interactions at the vascular wall; FCGR activation; Regulation of actin dynamics for phagocytic cup formation; Role of phospholipids in phagocytosis; Role of LAT2/NTAL/LAB on calcium mobilization…		19	High	1
FALSE	High	Master Protein	P02768	Albumin [OS=Homo sapiens]	0	64	Human	37	77	37	609	69.3	6.28	84.48	37	stress response;other biological processes	non-structural extracellular;ER/Golgi;other cell component	nucleic acid binding activity;other molecular function	Pf00273	213	ALB	E7ESS9; hsa:213; O95574; P02768; P04277; Q13140; Q645G4; Q68DN5; Q6UXK4; Q86YG0; Q8IUK7; Q9P157; Q9P1I7; Q9UHS3; Q9UJZ0	ENSG00000163631	Scavenging of heme from plasma; Platelet degranulation ; Regulation of Insulin-like Growth Factor (IGF) transport and uptake by Insulin-like Growth Factor Binding Proteins (IGFBPs); Post-translational protein phosphorylation; Cytoprotection by HMOX1; Aspirin ADME; Ciprofloxacin ADME; Recycling of bile acids and salts; Prednisone ADME; Heme degradation; HDL remodeling; Heme biosynthesis	Selenium micronutrient network; Vitamin B12 metabolism; Folate metabolism; Complement system; VEGFA-VEGFR2 signaling	17	High	1
	Checked	Confidence	Annotated Sequence	Modifications	Marked as	# Protein Groups	# Proteins	# PSMs	Master Protein Accessions	Positions in Master Proteins	Modifications in Master Proteins	# Missed Cleavages	Theo. MH+ [Da]	Found in Sample: [S1] Sample8_QE_Alana_21junio2024	Confidence (by Search Engine): Sequest HT	XCorr (by Search Engine): Sequest HT	Sequence in Protein	Positions in Proteins
	FALSE	High	[K].NFPSPVDAAFR.[Q]		Human	1	1	1	P02790	P02790 [92-102]		0	1220.61	High	High	2.02	K.NFPSPVDAAFR.Q	[92-102]
FALSE	High	Master Protein	P21333	Filamin-A [OS=Homo sapiens]	0	2	Human	4	4	4	2647	280.6	6.06	1.94	4	cell cycle OR cell proliferation;cell organization and biogenesis;protein metabolism;RNA metabolism OR transcription;other metabolic processes;stress response;transport;developmental processes;signal transduction;other biological processes	non-structural extracellular;plasma membrane;other membranes;cytosol;cytoskeleton;ER/Golgi;nucleus;other cell component	signal transduction activity or receptor binding;cytoskeletal activity;other molecular function	Pf00307, Pf00630	2316	FLNA	E9KL45; hsa:2316; P21333; Q5HY53; Q5HY55; Q8NF52	ENSG00000196924	Platelet degranulation ; OAS antiviral response; RHO GTPases activate PAKs; GP1b-IX-V activation signalling; Cell-extracellular matrix interactions	Androgen receptor signaling pathway; Prolactin signaling pathway; Focal adhesion; Hypothesized pathways in pathogenesis of cardiovascular disease; MAPK signaling pathway; IL-4 signaling pathway; Ebola virus infection in host; Joubert syndrome; NPHP1 deletion syndrome	14	High	1
	Checked	Confidence	Annotated Sequence	Modifications	Marked as	# Protein Groups	# Proteins	# PSMs	Master Protein Accessions	Positions in Master Proteins	Modifications in Master Proteins	# Missed Cleavages	Theo. MH+ [Da]	Found in Sample: [S1] Sample8_QE_Alana_21junio2024	Confidence (by Search Engine): Sequest HT	XCorr (by Search Engine): Sequest HT	Sequence in Protein	Positions in Proteins
	FALSE	Medium	[K].DTLMISR.[T]		Human	3	9	1	P01859; P01857-1; P01860	P01859 [128-134]; P01857-1 [132-138]; P01860 [179-185]		0	835.434	Medium	Medium	1.52	K.DTLMISR.T	[132-138]
	FALSE	Medium	[R].EPQVYTLPPSR.[ED]		Human	3	7	1	P01859; P01857-1; P01860	P01859 [224-234]; P01857-1 [228-238]; P01860 [275-285]		0	1286.67	Medium	Medium	1.53	R.EPQVYTLPPSR.D	[228-238]
	FALSE	High	[K].GPSVFPLAPSSK.[S]		Human	1	3	3	P01857-1	P01857-1 [5-16]		0	1186.65	High	High	2	K.GPSVFPLAPSSK.S	[5-16]
	FALSE	High	[KR].STSGGTAALGCLVK.[D]	1xCarbamidomethyl [C11]	Human	2	5	1	P01857-1; P01860	P01857-1 [17-30]; P01860 [17-30]		0	1321.68	High	High	1.85	K.STSGGTAALGCLVK.D	[17-30]
	FALSE	High	[R].TPEVTCVVVDVSHEDPEVK.[F]	1xCarbamidomethyl [C6]	Human	1	3	1	P01857-1	P01857-1 [139-157]		0	2139.03	High	High	2	R.TPEVTCVVVDVSHEDPEVK.F	[139-157]
	FALSE	Medium	[K].TTPPVLDSDGSFFLYSK.[L]		Human	1	3	1	P01857-1	P01857-1 [276-292]		0	1873.92	Medium	Medium	1.39	K.TTPPVLDSDGSFFLYSK.L	[276-292]
FALSE	High	Master Protein	P01024	Complement C3 [OS=Homo sapiens]	0	6	Human	8	11	8	1663	187	6.4	8.71	8	cell organization and biogenesis;other metabolic processes;stress response;developmental processes;signal transduction;other biological processes	non-structural extracellular;plasma membrane;other membranes;ER/Golgi;other cytoplasmic organelle;other cell component	signal transduction activity or receptor binding;enzyme regulator activity	Pf00207, Pf01759, Pf01821, Pf01835, Pf07677, Pf07678, Pf07703, Pf17789, Pf17790, Pf17791, Pf21308, Pf21406	718	C3	A7E236; hsa:718; P01024	ENSG00000125730	Neutrophil degranulation; Regulation of Insulin-like Growth Factor (IGF) transport and uptake by Insulin-like Growth Factor Binding Proteins (IGFBPs); Post-translational protein phosphorylation; Immunoregulatory interactions between a Lymphoid and a non-Lymphoid cell; Regulation of Complement cascade; G alpha (i) signalling events; Peptide ligand-binding receptors; Purinergic signaling in leishma…	Allograft rejection; Complement system; Dengue-2 interactions with complement and coagulation cascades; TYROBP causal network in microglia; Cells and molecules involved in local acute inflammatory response ; 16p11.2 distal deletion syndrome; Complement system in neuronal development and plasticity; Acquired partial lipodystrophy / Barraquer-Simons syndrome; Complement-mediated inflammation of pul…	22	High	1
	Checked	Confidence	Annotated Sequence	Modifications	Marked as	# Protein Groups	# Proteins	# PSMs	Master Protein Accessions	Positions in Master Proteins	Modifications in Master Proteins	# Missed Cleavages	Theo. MH+ [Da]	Found in Sample: [S1] Sample8_QE_Alana_21junio2024	Confidence (by Search Engine): Sequest HT	XCorr (by Search Engine): Sequest HT	Sequence in Protein	Positions in Proteins
	FALSE	Medium	[KR].AQYEEIAQR.[S]		Human	1	6	1	P35908	P35908 [354-362]		0	1107.54	Medium	Medium	1.62	K.AQYEEIAQR.S	[354-362]
	FALSE	High	[R].GFSSGSAVVSGGSR.[R]		Human	1	1	1	P35908	P35908 [21-34]		0	1254.61	High	High	2.2	R.GFSSGSAVVSGGSR.R	[21-34]
	FALSE	High	[R].GGGFGGGSSFGGGSGFSGGGFGGGGFGGGR.[F]		Human	1	1	1	P35908	P35908 [93-122]		0	2399.02	High	High	2.4	R.GGGFGGGSSFGGGSGFSGGGFGGGGFGGGR.F	[93-122]
	FALSE	Medium	[K].GGSISGGGYGSGGGK.[H]		Human	1	1	1	P35908	P35908 [581-595]		0	1197.55	Medium	Medium	1.48	K.GGSISGGGYGSGGGK.H	[581-595]
	FALSE	High	[R].HGGGGGGFGGGGFGSR.[S]		Human	1	1	2	P35908	P35908 [46-61]		0	1320.58	High	High	2.81	R.HGGGGGGFGGGGFGSR.S	[46-61]
	FALSE	High	[K].IEISELNR.[V]		Human	2	2	3	P35908; P04264	P35908 [394-401]; P04264 [396-403]		0	973.531	High	High	2.09	K.IEISELNR.V	[394-401]
	FALSE	Medium	[R].STSSFSCLSR.[H]	1xCarbamidomethyl [C7]	Human	1	1	1	P35908	P35908 [36-45]		0	1131.51	Medium	Medium	1.37	R.STSSFSCLSR.H	[36-45]
	FALSE	High	[R].TSQNSELNNMQDLVEDYKK.[K]		Human	1	1	1	P35908	P35908 [248-266]		1	2256.04	High	High	2.04	R.TSQNSELNNMQDLVEDYKK.K	[248-266]
	FALSE	High	[R].TSQNSELNNMQDLVEDYKK.[K]	1xOxidation [M10]	Human	1	1	1	P35908	P35908 [248-266]		1	2272.04	High	High	1.88	R.TSQNSELNNMQDLVEDYKK.K	[248-266]
	FALSE	Medium	[K].VDLLNQEIEFLK.[V]		Human	1	1	2	P35908	P35908 [303-314]		0	1460.8	Medium	Medium	1.64	K.VDLLNQEIEFLK.V	[303-314]
FALSE	High	Master Protein	P01023	Alpha-2-macroglobulin [OS=Homo sapiens]	0	6	Human	9	16	9	1474	163.2	6.46	19.41	9	stress response;developmental processes;other biological processes	non-structural extracellular;other cell component	signal transduction activity or receptor binding;enzyme regulator activity;other molecular function	Pf00207, Pf01835, Pf07677, Pf07678, Pf07703, Pf17789, Pf17791	2	A2M	hsa:2; P01023; Q13677; Q59F47; Q5QTS0; Q68DN2; Q6PIY3; Q6PN97	ENSG00000175899	Platelet degranulation ; Degradation of the extracellular matrix; HDL assembly; Intrinsic Pathway of Fibrin Clot Formation	Complement system; Dengue-2 interactions with complement and coagulation cascades; Complement and coagulation cascades	7	High	1
	Checked	Confidence	Annotated Sequence	Modifications	Marked as	# Protein Groups	# Proteins	# PSMs	Master Protein Accessions	Positions in Master Proteins	Modifications in Master Proteins	# Missed Cleavages	Theo. MH+ [Da]	Found in Sample: [S1] Sample8_QE_Alana_21junio2024	Confidence (by Search Engine): Sequest HT	XCorr (by Search Engine): Sequest HT	Sequence in Protein	Positions in Proteins
	FALSE	High	[K].EMTVTYIEASGK.[S]	1xOxidation [M2]	Human	1	1	2	P13686	P13686 [301-312]		0	1344.64	High	High	2.02	K.EMTVTYIEASGK.S	[301-312]
	FALSE	High	[R].FQETFEDVFSDR.[S]		Human	1	1	5	P13686	P13686 [86-97]		0	1519.67	High	High	3.08	R.FQETFEDVFSDR.S	[86-97]
FALSE	High	Master Protein	P35527	Keratin, type I cytoskeletal 9 [OS=Homo sapiens]	0	19	Human	8	13	8	623	62	5.24	15.76	8	cell organization and biogenesis;other biological processes	cytosol;cytoskeleton	cytoskeletal activity	Pf00038	3857	KRT9	hsa:3857; O00109; P35527; Q0IJ47; Q14665	ENSG00000171403	Formation of the cornified envelope		2	High	1
	Checked	Confidence	Annotated Sequence	Modifications	Marked as	# Protein Groups	# Proteins	# PSMs	Master Protein Accessions	Positions in Master Proteins	Modifications in Master Proteins	# Missed Cleavages	Theo. MH+ [Da]	Found in Sample: [S1] Sample8_QE_Alana_21junio2024	Confidence (by Search Engine): Sequest HT	XCorr (by Search Engine): Sequest HT	Sequence in Protein	Positions in Proteins
	FALSE	Medium	[K].DSAQNSVIIVDK.[N]		Human	1	1	1	P02786	P02786 [194-205]		0	1288.67	Medium	Medium	1.54	K.DSAQNSVIIVDK.N	[194-205]
	FALSE	High	[R].EAGSQKDENLALYVENQFR.[E]		Human	1	1	1	P02786	P02786 [156-174]		1	2211.07	High	High	2.81	R.EAGSQKDENLALYVENQFR.E	[156-174]
	FALSE	Medium	[R].EEPGEDFPAAR.[R]		Human	1	1	1	P02786	P02786 [110-120]		0	1217.54	Medium	Medium	1.51	R.EEPGEDFPAAR.R	[110-120]
	FALSE	Medium	[K].LDSTDFTGTIK.[L]		Human	1	1	1	P02786	P02786 [135-145]		0	1197.6	Medium	Medium	1.49	K.LDSTDFTGTIK.L	[135-145]
	FALSE	High	[K].LLNENSYVPR.[E]		Human	1	1	2	P02786	P02786 [146-155]		0	1204.63	High	High	2.09	K.LLNENSYVPR.E	[146-155]
	FALSE	High	[R].LVYLVENPGGYVAYSK.[A]		Human	1	1	4	P02786	P02786 [209-224]		0	1771.93	High	High	2.32	R.LVYLVENPGGYVAYSK.A	[209-224]
	FALSE	High	[R].RLYWDDLKR.[K]		Human	1	1	1	P02786	P02786 [121-129]		2	1264.68	High	High	1.9	R.RLYWDDLKR.K	[121-129]
	FALSE	High	[R].SSGLPNIPVQTISR.[A]		Human	1	1	2	P02786	P02786 [326-339]		0	1468.81	High	High	2.58	R.SSGLPNIPVQTISR.A	[326-339]
	FALSE	High	[K].VSASPLLYTLIEK.[T]		Human	1	1	4	P02786	P02786 [496-508]		0	1433.83	High	High	2.25	K.VSASPLLYTLIEK.T	[496-508]
	FALSE	High	[R].YNSQLLSFVR.[D]		Human	1	1	1	P02786	P02786 [614-623]		0	1226.65	High	High	2.34	R.YNSQLLSFVR.D	[614-623]
FALSE	High	Master Protein	P35908	Keratin, type II cytoskeletal 2 epidermal [OS=Homo sapiens]	0	21	Human	9	14	8	639	65.4	8	20.62	9	cell cycle OR cell proliferation;cell organization and biogenesis;protein metabolism;other metabolic processes;other biological processes	plasma membrane;cytosol;cytoskeleton;other cell component	bone, tooth or skin structural activity;cytoskeletal activity	Pf00038, Pf16208	3849	KRT2	hsa:3849; P35908; Q4VAQ2	ENSG00000172867	Formation of the cornified envelope		2	High	1
	Checked	Confidence	Annotated Sequence	Modifications	Marked as	# Protein Groups	# Proteins	# PSMs	Master Protein Accessions	Positions in Master Proteins	Modifications in Master Proteins	# Missed Cleavages	Theo. MH+ [Da]	Found in Sample: [S1] Sample8_QE_Alana_21junio2024	Confidence (by Search Engine): Sequest HT	XCorr (by Search Engine): Sequest HT	Sequence in Protein	Positions in Proteins
	FALSE	High	[R].AECMLQQAER.[L]	1xCarbamidomethyl [C3]; 1xOxidation [M4]	Human	1	1	2	P13796	P13796 [334-343]		0	1251.55	High	High	2.14	R.AECMLQQAER.L	[334-343]
	FALSE	Medium	[R].EITENLMATGDLDQDGR.[I]	1xOxidation [M7]	Human	1	1	1	P13796	P13796 [52-68]		0	1893.85	Medium	Medium	1.48	R.EITENLMATGDLDQDGR.I	[52-68]
	FALSE	High	[K].FSLVGIGGQDLNEGNR.[T]		Human	1	2	2	P13796	P13796 [473-488]		0	1675.84	High	High	2.62	K.FSLVGIGGQDLNEGNR.T	[473-488]
	FALSE	High	[K].KIENCNYAVELGK.[NH]	1xCarbamidomethyl [C5]	Human	1	5	2	P13796	P13796 [456-468]		1	1537.77	High	High	2.41	K.KLENCNYAVELGK.N	[456-468]
	FALSE	High	[K].LSPEELLLR.[W]		Human	1	5	1	P13796	P13796 [264-272]		0	1069.63	High	High	2.04	K.LSPEELLLR.W	[264-272]
	FALSE	High	[K].ISTSLPVLDLIDAIQPGSINYDLLK.[T]		Human	1	2	1	P13796	P13796 [546-570]		0	2698.49	High	High	3.71	K.ISTSLPVLDLIDAIQPGSINYDLLK.T	[546-570]
	FALSE	High	[K].ISTSLPVLDLIDAIQPGSINYDLLKTENLNDDEKLNNAK.[Y]		Human	1	2	1	P13796	P13796 [546-584]		2	4297.24	High	High	3.1	K.ISTSLPVLDLIDAIQPGSINYDLLKTENLNDDEKLNNAK.Y	[546-584]
	FALSE	High	[K].MINLSVPDTIDER.[TA]	1xOxidation [M1]	Human	1	4	1	P13796	P13796 [166-178]		0	1518.75	High	High	2.84	K.MINLSVPDTIDER.T	[166-178]
	FALSE	Medium	[K].MVMTVFACLMGK.[G]	1xCarbamidomethyl [C8]; 3xOxidation [M1; M3; M10]	Human	1	3	1	P13796	P13796 [611-622]		0	1435.65	Medium	Medium	1.57	K.MVMTVFACLMGK.G	[611-622]
	FALSE	High	[R].NEALIALLR.[E]		Human	1	1	2	P13796	P13796 [245-253]		0	1012.61	High	High	2.22	R.NEALIALLR.E	[245-253]
	FALSE	High	[R].NWMNSLGVNPR.[V]	1xOxidation [M3]	Human	1	1	1	P13796	P13796 [402-412]		0	1303.62	High	High	2.07	R.NWMNSLGVNPR.V	[402-412]
	FALSE	High	[K].TENLNDDEKLNNAK.[Y]		Human	1	2	1	P13796	P13796 [571-584]		1	1617.77	High	High	1.8	K.TENLNDDEKLNNAK.Y	[571-584]
	FALSE	Medium	[R].VREITENLMATGDLDQDGR.[I]	1xOxidation [M9]	Human	1	1	1	P13796	P13796 [50-68]		1	2149.02	Medium	Medium	1.63	R.VREITENLMATGDLDQDGR.I	[50-68]
	FALSE	High	[R].VYALPEDLVEVNPK.[M]		Human	1	2	2	P13796	P13796 [597-610]		0	1585.85	High	High	1.94	R.VYALPEDLVEVNPK.M	[597-610]
	FALSE	High	[R].YTLNILEEIGGGQK.[V]		Human	1	2	1	P13796	P13796 [502-515]		0	1534.81	High	High	1.85	R.YTLNILEEIGGGQK.V	[502-515]
FALSE	High	Master Protein	P04264	Keratin, type II cytoskeletal 1 [OS=Homo sapiens]	0	29	Human	16	25	15	644	66	8.12	26.07	16	cell organization and biogenesis;protein metabolism;other metabolic processes;stress response;other biological processes	non-structural extracellular;plasma membrane;other membranes;cytosol;cytoskeleton;other cell component	bone, tooth or skin structural activity;other molecular function	Pf00038, Pf16208, Pf16210	3848	KRT1	B2RA01; hsa:3848; P04264; P85925; P86104; Q14720; Q6GSJ0; Q9H298	ENSG00000167768	Neutrophil degranulation; Formation of the cornified envelope	Corticotropin-releasing hormone signaling pathway	4	High	1
	Checked	Confidence	Annotated Sequence	Modifications	Marked as	# Protein Groups	# Proteins	# PSMs	Master Protein Accessions	Positions in Master Proteins	Modifications in Master Proteins	# Missed Cleavages	Theo. MH+ [Da]	Found in Sample: [S1] Sample8_QE_Alana_21junio2024	Confidence (by Search Engine): Sequest HT	XCorr (by Search Engine): Sequest HT	Sequence in Protein	Positions in Proteins
	FALSE	High	[R].EMEENFAVEAANYQDTIGR.[L]	1xOxidation [M2]	Human	1	1	1	P08670	P08670 [346-364]		0	2202.96	High	High	2.01	R.EMEENFAVEAANYQDTIGR.L	[346-364]
	FALSE	Medium	[K].FADLSEAANR.[N]		Human	1	1	1	P08670	P08670 [295-304]		0	1093.53	Medium	Medium	1.56	K.FADLSEAANR.N	[295-304]
	FALSE	High	[RK].GTNESLER.[Q]		Human	1	4	2	P08670	P08670 [335-342]		0	905.432	High	High	1.78	K.GTNESLER.Q	[335-342]
	FALSE	High	[R].KVESLQEEIAFLK.[K]		Human	1	1	2	P08670	P08670 [223-235]		1	1533.85	High	High	2.01	R.KVESLQEEIAFLK.K	[223-235]
	FALSE	Medium	[KR].LLEGEESR.[LI]		Human	1	8	1	P08670	P08670 [403-410]		0	932.468	Medium	Medium	1.41	K.LLEGEESR.I	[403-410]
	FALSE	Medium	[K].ILLAELEQLK.[G]		Human	1	1	1	P08670	P08670 [130-139]		0	1169.71	Medium	Medium	1.38	K.ILLAELEQLK.G	[130-139]
	FALSE	Medium	[K].ILLAELEQLKGQGK.[S]		Human	1	1	1	P08670	P08670 [130-143]		1	1539.91	Medium	Medium	1.66	K.ILLAELEQLKGQGK.S	[130-143]
	FALSE	High	[R].ISLPLPNFSSLNLR.[E]		Human	1	1	1	P08670	P08670 [411-424]		0	1570.9	High	High	2.74	R.ISLPLPNFSSLNLR.E	[411-424]
	FALSE	High	[K].MALDIEIATYR.[K]	1xOxidation [M1]	Human	1	3	1	P08670	P08670 [391-401]		0	1311.66	High	High	2.24	K.MALDIEIATYR.K	[391-401]
	FALSE	Medium	[K].NLQEAEEWYK.[S]		Human	1	3	1	P08670	P08670 [283-292]		0	1309.61	Medium	Medium	1.29	K.NLQEAEEWYK.S	[283-292]
	FALSE	High	[R].QDVDNASLAR.[L]		Human	1	1	1	P08670	P08670 [208-217]		0	1088.53	High	High	2.09	R.QDVDNASLAR.L	[208-217]
	FALSE	High	[R].QVDQLTNDKAR.[V]		Human	1	1	2	P08670	P08670 [160-170]		1	1287.67	High	High	1.82	R.QVDQLTNDKAR.V	[160-170]
	FALSE	High	[R].TNEKVELQELNDR.[F]		Human	1	2	2	P08670	P08670 [101-113]		1	1587.8	High	High	1.77	R.TNEKVELQELNDR.F	[101-113]
FALSE	High	Master Protein	P13645	Keratin, type I cytoskeletal 10 [OS=Homo sapiens]	0	32	Human	12	18	11	584	58.8	5.21	12.78	12	cell organization and biogenesis;protein metabolism;other metabolic processes;other biological processes	plasma membrane;cytosol;cytoskeleton;other cell component	bone, tooth or skin structural activity;other molecular function	Pf00038	3858	KRT10	hsa:3858; P13645; Q14664; Q8N175	ENSG00000186395	Formation of the cornified envelope		2	High	1
	Checked	Confidence	Annotated Sequence	Modifications	Marked as	# Protein Groups	# Proteins	# PSMs	Master Protein Accessions	Positions in Master Proteins	Modifications in Master Proteins	# Missed Cleavages	Theo. MH+ [Da]	Found in Sample: [S1] Sample8_QE_Alana_21junio2024	Confidence (by Search Engine): Sequest HT	XCorr (by Search Engine): Sequest HT	Sequence in Protein	Positions in Proteins
	FALSE	Medium	[R].GTDTLREVQLR.[V]		Human	1	1	1	P08311	P08311 [155-165]		1	1287.7	Medium	Medium	1.29	R.GTDTLREVQLR.V	[155-165]

## Sheet: Venn diagram results
49 elements included exclusively in "HIV Vehicle 1":	3 common elements in "HIV Vehicle 1" and "HIV Vehicle 2":	4 elements included exclusively in "HIV Vehicle 2":	1 common element in "HIV Vehicle 2" and "HIV Vehicle 3":	0 elements included exclusively in "HIV Vehicle 3":	3 common elements in "HIV Vehicle 1" and "HIV Vehicle 3":	14 common elements in "HIV Vehicle 1", "HIV Vehicle 2" and "HIV Vehicle 3":
P07900	P00738	P02774	Q13231		P25774	P02647
P04439	P40121	P35908			P37837	P02786
P30101	P01857-1	P01024			P26038	P14618
P40926		P00918				P09467
P06576						P07858
Q9ULV4						P13796
P78417						P36222
P30041						P02787
P23381						P07355
P38606						P14780
P21333						P07339
P68104						P02649
Q13510						P08670
P61158						P60709
P06396
P01023
P40925
P11413
P25705
P08758
P23284
P13686
P04406
P17931
P04083
P52209
P12814
P59998
Q9UBR2
P11142
P29401
P04075
P52790
P18669
Q99536
P07437
P63104
P67936
P00558
P60174
P01859
P68363
P09382
P17900
P06733
P61626
P23528
Q06830
Q01469
