# Supplementary material for: Cannabinoid Receptor Type 2 Agonist JWH-133 Stimulates Antiviral Factors and Decreases Proviral, Inflammatory, and Neurotoxic Proteins in HIV-Infected Macrophage Secretome
Source: Int J Mol Sci. 2025 Oct 30;26(21):10596. doi: 10.3390/ijms262110596 (PMC12608856; doi:10.3390/ijms262110596)
Supplement: Supplementary file 1 [file ijms-26-10596-s001.zip › Supplementary Table S3. Protein ID HIV JWH-133 replicates.xlsx]

## Sheet: HIV JWH-133
	Accession	Checked	Protein FDR Confidence: Sequest HT	Master	Description	Exp. q-value: Sequest HT	Coverage [%]	Marked as	# Peptides	# PSMs	# Unique Peptides	# AAs	MW [kDa]	calc. pI	Score Sequest HT: Sequest HT	# Peptides (by Search Engine): Sequest HT	Biological Process	Cellular Component	Molecular Function	Pfam IDs	Entrez Gene ID	Gene Symbol	Gene ID	Ensembl Gene ID	WikiPathways	Reactome Pathways	# Protein Pathway Groups	Found in Sample: [S1] Sample3_QE_Alana_21junio2024	# Protein Groups	Modifications
	Annotated Sequence		Checked	Confidence	Modifications	Marked as	# Protein Groups	# Proteins	# PSMs	Master Protein Accessions	Positions in Master Proteins	Modifications in Master Proteins	# Missed Cleavages	Theo. MH+ [Da]	Found in Sample: [S1] Sample3_QE_Alana_21junio2024	Confidence (by Search Engine): Sequest HT	XCorr (by Search Engine): Sequest HT	Sequence in Protein	Positions in Proteins
	[R].KYEMFAQTLQQSR.[G]		FALSE	Medium	1xOxidation [M4]	Human	1	1	1	P55072	P55072 [754-766]		1	1645.8	Medium	Medium	1.67	R.KYEMFAQTLQQSR.G	[754-766]
	[R].LGDVISIQPCPDVK.[Y]		FALSE	Medium	1xCarbamidomethyl [C10]	Human	1	1	1	P55072	P55072 [96-109]		0	1540.8	Medium	Medium	1.31	R.LGDVISIQPCPDVK.Y	[96-109]
P02647	P02647	FALSE	High	Master Protein	Apolipoprotein A-I [OS=Homo sapiens]	0	23	Human	6	12	6	267	30.8	5.76	12.66	6	cell cycle OR cell proliferation;cell organization and biogenesis;protein metabolism;other metabolic processes;transport;developmental processes;signal transduction;other biological processes	non-structural extracellular;plasma membrane;other membranes;cytosol;ER/Golgi;other cytoplasmic organelle;other cell component	signal transduction activity or receptor binding;transporter activity;enzyme regulator activity;other molecular function	Pf01442	335	APOA1	A8K866; hsa:335; P02647; Q6LDN9; Q6Q785; Q9UCS8; Q9UCT8	ENSG00000118137	Selenium micronutrient network; Vitamin B12 metabolism; Folate metabolism; Complement system; PPAR-alpha pathway; Nuclear receptors meta-pathway; PPAR signaling pathway; Statin inhibition of cholesterol production; Familial hyperlipidemia type 1; Familial hyperlipidemia type 2; Familial hyperlipidemia type 3; Familial hyperlipidemia type 4; Familial hyperlipidemia type 5; Cholesterol metabolism; …	Platelet degranulation ; Regulation of Insulin-like Growth Factor (IGF) transport and uptake by Insulin-like Growth Factor Binding Proteins (IGFBPs); Post-translational protein phosphorylation; Scavenging of heme from plasma; PPARA activates gene expression; Amyloid fiber formation; Scavenging by Class B Receptors; Heme signaling; Retinoid metabolism and transport; HDL clearance; Defective ABCA1 …	32	High	1
	Annotated Sequence		Checked	Confidence	Modifications	Marked as	# Protein Groups	# Proteins	# PSMs	Master Protein Accessions	Positions in Master Proteins	Modifications in Master Proteins	# Missed Cleavages	Theo. MH+ [Da]	Found in Sample: [S1] Sample3_QE_Alana_21junio2024	Confidence (by Search Engine): Sequest HT	XCorr (by Search Engine): Sequest HT	Sequence in Protein	Positions in Proteins
	[R].AELQEGAR.[Q]		FALSE	High		Human	1	1	4	P02647	P02647 [148-155]		0	873.442	High	High	1.51	R.AELQEGAR.Q	[148-155]
	[K].DSGRDYVSQFEGSALGK.[Q]		FALSE	High		Human	1	1	2	P02647	P02647 [48-64]		1	1815.85	High	High	2.69	K.DSGRDYVSQFEGSALGK.Q	[48-64]
	[R].DYVSQFEGSALGK.[Q]		FALSE	High		Human	1	1	1	P02647	P02647 [52-64]		0	1400.67	High	High	1.72	R.DYVSQFEGSALGK.Q	[52-64]
	[K].LLDNWDSVTSTFSK.[L]		FALSE	High		Human	1	1	2	P02647	P02647 [70-83]		0	1612.79	High	High	2.15	K.LLDNWDSVTSTFSK.L	[70-83]
	[R].QGLLPVLESFK.[V]		FALSE	High		Human	1	1	2	P02647	P02647 [240-250]		0	1230.71	High	High	2.23	R.QGLLPVLESFK.V	[240-250]
P01876-1	[K].VSFLSALEEYTK.[K]		FALSE	High		Human	1	1	1	P02647	P02647 [251-262]		0	1386.72	High	High	1.96	K.VSFLSALEEYTK.K	[251-262]
	P09467	FALSE	High	Master Protein	Fructose-1,6-bisphosphatase 1 [OS=Homo sapiens]	0	30	Human	7	12	7	338	36.8	6.99	19.61	7	other metabolic processes;stress response;other biological processes	cytosol;nucleus;other cell component	other molecular function	Pf00316, Pf18913	2203	FBP1	hsa:2203; O75571; P09467; Q53F94; Q96E46	ENSG00000165140	Angiopoietin-like protein 8 regulatory pathway; Disorders of fructose metabolism; Glycolysis and gluconeogenesis; Metabolic Epileptic Disorders	Gluconeogenesis	5	High	1
	Annotated Sequence		Checked	Confidence	Modifications	Marked as	# Protein Groups	# Proteins	# PSMs	Master Protein Accessions	Positions in Master Proteins	Modifications in Master Proteins	# Missed Cleavages	Theo. MH+ [Da]	Found in Sample: [S1] Sample3_QE_Alana_21junio2024	Confidence (by Search Engine): Sequest HT	XCorr (by Search Engine): Sequest HT	Sequence in Protein	Positions in Proteins
	[R].APVILGSPDDVLEFLK.[V]		FALSE	High		Human	1	1	1	P09467	P09467 [315-330]		0	1712.95	High	High	1.75	R.APVILGSPDDVLEFLK.V	[315-330]
	[R].DFDPAVTEYIQR.[K]		FALSE	High		Human	1	1	2	P09467	P09467 [219-230]		0	1453.7	High	High	2.95	R.DFDPAVTEYIQR.K	[219-230]
	[K].EAVLDVIPTDIHQR.[A]		FALSE	High		Human	1	1	1	P09467	P09467 [301-314]		0	1605.86	High	High	2.19	K.EAVLDVIPTDIHQR.A	[301-314]
	[R].GTGELTQLLNSLCTAVK.[A]		FALSE	High	1xCarbamidomethyl [C13]	Human	1	1	1	P09467	P09467 [27-43]		0	1804.95	High	High	2.62	R.GTGELTQLLNSLCTAVK.A	[27-43]
P09467	[R].KKFPPDNSAPYGAR.[Y]		FALSE	Medium		Human	1	1	1	P09467	P09467 [231-244]		2	1547.8	Medium	Medium	1.81	R.KKFPPDNSAPYGAR.Y	[231-244]
	[K].KLDVLSNDLVMNMLK.[S]		FALSE	High	2xOxidation [M11; M13]	Human	1	1	3	P09467	P09467 [73-87]		1	1764.92	High	High	2.88	K.KLDVLSNDLVMNMLK.S	[73-87]
	[K].STDEPSEKDALQPGR.[N]		FALSE	High		Human	1	1	3	P09467	P09467 [144-158]		1	1629.77	High	High	2.6	K.STDEPSEKDALQPGR.N	[144-158]
	P02786	FALSE	High	Master Protein	Transferrin receptor protein 1 [OS=Homo sapiens]	0	31	Human	18	27	18	760	84.8	6.61	47.62	18	stress response;transport;signal transduction;other biological processes	non-structural extracellular;plasma membrane;other membranes;other cytoplasmic organelle;other cell component	nucleic acid binding activity;other molecular function	Pf02225, Pf04253, Pf04389	7037	TFRC	D3DXB0; hsa:7037; P02786; Q1HE24; Q59G55; Q9UCN0; Q9UCU5; Q9UDF9; Q9UK21	ENSG00000072274	Iron metabolism in placenta; Ferroptosis; 3q29 copy number variation syndrome; Iron metabolism disorders	RHOC GTPase cycle; RND2 GTPase cycle; RHOA GTPase cycle; CDC42 GTPase cycle; RAC1 GTPase cycle; RHOQ GTPase cycle; RHOG GTPase cycle; RAC2 GTPase cycle; RAC3 GTPase cycle; RHOB GTPase cycle; RHOJ GTPase cycle; Golgi Associated Vesicle Biogenesis; RND1 GTPase cycle; Cargo recognition for clathrin-mediated endocytosis; Transferrin endocytosis and recycling; RHOH GTPase cycle	21	High	1
	Annotated Sequence		Checked	Confidence	Modifications	Marked as	# Protein Groups	# Proteins	# PSMs	Master Protein Accessions	Positions in Master Proteins	Modifications in Master Proteins	# Missed Cleavages	Theo. MH+ [Da]	Found in Sample: [S1] Sample3_QE_Alana_21junio2024	Confidence (by Search Engine): Sequest HT	XCorr (by Search Engine): Sequest HT	Sequence in Protein	Positions in Proteins
	[R].AAAEVAGQFVIK.[L]		FALSE	Medium		Human	1	1	1	P02786	P02786 [589-600]		0	1203.67	Medium	Medium	1.3	R.AAAEVAGQFVIK.L	[589-600]
	[R].ADIKEMGLSLQWLYSAR.[G]		FALSE	High	1xOxidation [M6]	Human	1	1	2	P02786	P02786 [630-646]		1	1997.02	High	High	2.13	R.ADIKEMGLSLQWLYSAR.G	[630-646]
	[K].AVLGTSNFK.[V]		FALSE	High		Human	1	1	1	P02786	P02786 [487-495]		0	936.515	High	High	1.81	K.AVLGTSNFK.V	[487-495]
P02786	[K].DSAQNSVIIVDKNGR.[L]		FALSE	High		Human	1	1	1	P02786	P02786 [194-208]		1	1615.84	High	High	2.1	K.DSAQNSVIIVDKNGR.L	[194-208]
	[R].EAGSQKDENLALYVENQFR.[E]		FALSE	High		Human	1	1	2	P02786	P02786 [156-174]		1	2211.07	High	High	4.21	R.EAGSQKDENLALYVENQFR.E	[156-174]
	[R].EEPGEDFPAAR.[R]		FALSE	High		Human	1	1	1	P02786	P02786 [110-120]		0	1217.54	High	High	2.1	R.EEPGEDFPAAR.R	[110-120]
	[K].GFVEPDHYVVVGAQR.[D]		FALSE	High		Human	1	1	1	P02786	P02786 [395-409]		0	1672.84	High	High	2.21	K.GFVEPDHYVVVGAQR.D	[395-409]
	[R].KLSEKLDSTDFTGTIK.[L]		FALSE	High		Human	1	1	1	P02786	P02786 [130-145]		2	1782.95	High	High	2.45	R.KLSEKLDSTDFTGTIK.L	[130-145]
P14618	[K].LAQMFSDMVLK.[D]		FALSE	High	2xOxidation [M4; M8]	Human	1	1	1	P02786	P02786 [429-439]		0	1314.64	High	High	1.7	K.LAQMFSDMVLK.D	[429-439]
	[K].LAQMFSDMVLKDGFQPSR.[S]		FALSE	High	2xOxidation [M4; M8]	Human	1	1	2	P02786	P02786 [429-446]		1	2102	High	High	3.18	K.LAQMFSDMVLKDGFQPSR.S	[429-446]
	[K].LFGNMEGDCPSDWKTDSTCR.[M]		FALSE	High	2xCarbamidomethyl [C9; C19]; 1xOxidation [M5]	Human	1	1	1	P02786	P02786 [345-364]		1	2391.96	High	High	2.07	K.LFGNMEGDCPSDWKTDSTCR.M	[345-364]
	[K].LLNENSYVPR.[E]		FALSE	High		Human	1	1	2	P02786	P02786 [146-155]		0	1204.63	High	High	2.41	K.LLNENSYVPR.E	[146-155]
	[K].ILNIFGVIK.[G]		FALSE	High		Human	1	1	1	P02786	P02786 [386-394]		0	1016.65	High	High	1.93	K.ILNIFGVIK.G	[386-394]
P07355	[R].LVYLVENPGGYVAYSK.[A]		FALSE	High		Human	1	1	3	P02786	P02786 [209-224]		0	1771.93	High	High	2.16	R.LVYLVENPGGYVAYSK.A	[209-224]
	[R].RLYWDDLKR.[K]		FALSE	Medium		Human	1	1	2	P02786	P02786 [121-129]		2	1264.68	Medium	Medium	1.77	R.RLYWDDLKR.K	[121-129]
	[R].SSGLPNIPVQTISR.[A]		FALSE	High		Human	1	1	2	P02786	P02786 [326-339]		0	1468.81	High	High	2.46	R.SSGLPNIPVQTISR.A	[326-339]
	[K].VSASPLLYTLIEK.[T]		FALSE	High		Human	1	1	1	P02786	P02786 [496-508]		0	1433.83	High	High	2.32	K.VSASPLLYTLIEK.T	[496-508]
	[R].YNSQLLSFVR.[D]		FALSE	High		Human	1	1	2	P02786	P02786 [614-623]		0	1226.65	High	High	2.35	R.YNSQLLSFVR.D	[614-623]
	P14618	FALSE	High	Master Protein	Pyruvate kinase PKM [OS=Homo sapiens]	0	33	Human	9	18	9	531	57.9	7.84	30.53	9	cell organization and biogenesis;other metabolic processes;other biological processes	non-structural extracellular;cytosol;ER/Golgi;nucleus;other cell component	nucleic acid binding activity;kinase activity;other molecular function	Pf00224, Pf02887	5315	PKM	A6NFK3; B2R5N8; B3KRY0; B4DFX8; B4DUU6; hsa:5315; P14618; P14786; Q53GK4; Q96E76; Q9BWB5; Q9UCV6; Q9UPF2	ENSG00000067225	Photodynamic therapy-induced HIF-1 survival signaling; Amino acid metabolism; Clear cell renal cell carcinoma pathways; Metabolic reprogramming in colon cancer; Aerobic glycolysis; Glycolysis in senescence; Glucose metabolism in triple-negative breast cancer cells; Glycolysis and gluconeogenesis; Metabolic Epileptic Disorders	Neutrophil degranulation	10	High	1
	Annotated Sequence		Checked	Confidence	Modifications	Marked as	# Protein Groups	# Proteins	# PSMs	Master Protein Accessions	Positions in Master Proteins	Modifications in Master Proteins	# Missed Cleavages	Theo. MH+ [Da]	Found in Sample: [S1] Sample3_QE_Alana_21junio2024	Confidence (by Search Engine): Sequest HT	XCorr (by Search Engine): Sequest HT	Sequence in Protein	Positions in Proteins
	[R].AEGSDVANAVLDGADCIMLSGETAKGDYPLEAVR.[M]		FALSE	High	1xCarbamidomethyl [C16]; 1xOxidation [M18]	Human	1	3	1	P14618	P14618 [343-376]		1	3510.64	High	High	1.92	R.AEGSDVANAVLDGADCIMLSGETAKGDYPLEAVR.M	[343-376]
P02787	[R].AGKPVICATQMLESMIK.[K]		FALSE	High	1xCarbamidomethyl [C7]; 2xOxidation [M11; M15]	Human	1	3	2	P14618	P14618 [320-336]		0	1908.96	High	High	2.07	R.AGKPVICATQMLESMIK.K	[320-336]
	[R].GDLGIEIPAEK.[V]		FALSE	High		Human	1	5	2	P14618	P14618 [295-305]		0	1141.61	High	High	1.57	R.GDLGIEIPAEK.V	[295-305]
	[K].KGVNLPGAAVDLPAVSEKDIQDLK.[F]		FALSE	High		Human	1	3	1	P14618	P14618 [207-230]		2	2477.36	High	High	1.98	K.KGVNLPGAAVDLPAVSEKDIQDLK.F	[207-230]
	[R].LAPITSDPTEATAVGAVEASFK.[C]		FALSE	High		Human	1	2	3	P14618	P14618 [401-422]		0	2175.12	High	High	2.75	R.LAPITSDPTEATAVGAVEASFK.C	[401-422]
	[K].IENHEGVR.[R]		FALSE	High		Human	1	3	1	P14618	P14618 [271-278]		0	953.48	High	High	1.58	K.IENHEGVR.R	[271-278]
	[R].NTGIICTIGPASR.[S]		FALSE	High	1xCarbamidomethyl [C6]	Human	1	2	2	P14618	P14618 [44-56]		0	1359.7	High	High	2.79	R.NTGIICTIGPASR.S	[44-56]
P07339	[R].RFDEILEASDGIMVAR.[G]		FALSE	High	1xOxidation [M13]	Human	1	3	5	P14618	P14618 [279-294]		1	1837.91	High	High	2.92	R.RFDEILEASDGIMVAR.G	[279-294]
	[R].TATESFASDPILYRPVAVALDTKGPEIR.[T]		FALSE	High		Human	1	3	1	P14618	P14618 [93-120]		1	3017.59	High	High	3.58	R.TATESFASDPILYRPVAVALDTKGPEIR.T	[93-120]
	P01876-1	FALSE	High	Master Protein	Isoform 1 of Immunoglobulin heavy constant alpha 1 [OS=Homo sapiens]	0	35	Human	7	16	7	353	37.6	6.51	19.28	7						IGHA1	P01876-1				0	High	1
	Annotated Sequence		Checked	Confidence	Modifications	Marked as	# Protein Groups	# Proteins	# PSMs	Master Protein Accessions	Positions in Master Proteins	Modifications in Master Proteins	# Missed Cleavages	Theo. MH+ [Da]	Found in Sample: [S1] Sample3_QE_Alana_21junio2024	Confidence (by Search Engine): Sequest HT	XCorr (by Search Engine): Sequest HT	Sequence in Protein	Positions in Proteins
	[R].DASGVTFTWTPSSGK.[S]		FALSE	High		Human	1	2	2	P01876-1	P01876-1 [154-168]		0	1540.73	High	High	2.2	R.DASGVTFTWTPSSGK.S	[154-168]
	[R].NFPPSQDASGDLYTTSSQLTLPATQCLAGK.[S]		FALSE	High	1xCarbamidomethyl [C26]	Human	1	2	2	P01876-1	P01876-1 [52-81]		0	3168.52	High	High	1.9	R.NFPPSQDASGDLYTTSSQLTLPATQCLAGK.S	[52-81]
P08670	[R].QEPSQGTTTFAVTSILR.[V]		FALSE	High		Human	1	2	3	P01876-1	P01876-1 [283-299]		0	1835.95	High	High	3.92	R.QEPSQGTTTFAVTSILR.V	[283-299]
	[K].SAVQGPPER.[D]		FALSE	High		Human	1	4	6	P01876-1	P01876-1 [169-177]		0	940.485	High	High	1.71	K.SAVQGPPER.D	[169-177]
	[K].SGNTFRPEVHLLPPPSEELALNELVTLTCLAR.[G]		FALSE	High	1xCarbamidomethyl [C29]	Human	1	5	1	P01876-1	P01876-1 [222-253]		0	3573.87	High	High	3.78	K.SGNTFRPEVHLLPPPSEELALNELVTLTCLAR.G	[222-253]
	[K].TFTCTAAYPESK.[T]		FALSE	Medium	1xCarbamidomethyl [C4]	Human	1	2	1	P01876-1	P01876-1 [201-212]		0	1375.62	Medium	Medium	1.29	K.TFTCTAAYPESK.T	[201-212]
	[K].YLTWASR.[Q]		FALSE	Medium		Human	1	5	1	P01876-1	P01876-1 [276-282]		0	896.462	Medium	Medium	1.45	K.YLTWASR.Q	[276-282]
P36222	P36222	FALSE	High	Master Protein	Chitinase-3-like protein 1 [OS=Homo sapiens]	0	38	Human	12	23	12	383	42.6	8.46	35.49	12	other metabolic processes;stress response;developmental processes;signal transduction;other biological processes	non-structural extracellular;extracellular matrix;ER/Golgi;other cell component	extracellular structural activity;other molecular function	Pf00704	1116	CHI3L1	B2R7B0; hsa:1116; P30923; P36222; Q8IVA4; Q96HI7	ENSG00000133048	Mammary gland development pathway - Involution (Stage 4 of 4)	Neutrophil degranulation	2	High	1
	Annotated Sequence		Checked	Confidence	Modifications	Marked as	# Protein Groups	# Proteins	# PSMs	Master Protein Accessions	Positions in Master Proteins	Modifications in Master Proteins	# Missed Cleavages	Theo. MH+ [Da]	Found in Sample: [S1] Sample3_QE_Alana_21junio2024	Confidence (by Search Engine): Sequest HT	XCorr (by Search Engine): Sequest HT	Sequence in Protein	Positions in Proteins
	[K].EAGTLAYYEICDFLR.[G]		FALSE	High	1xCarbamidomethyl [C11]	Human	1	1	1	P36222	P36222 [290-304]		0	1820.85	High	High	2.81	K.EAGTLAYYEICDFLR.G	[290-304]
	[R].EGDGSCFPDALDR.[F]		FALSE	High	1xCarbamidomethyl [C6]	Human	1	1	2	P36222	P36222 [36-48]		0	1438.59	High	High	1.81	R.EGDGSCFPDALDR.F	[36-48]
	[K].GNQWVGYDDQESVK.[S]		FALSE	High		Human	1	1	1	P36222	P36222 [322-335]		0	1624.72	High	High	2.24	K.GNQWVGYDDQESVK.S	[322-335]
P60709	[R].GQEDASPDR.[F]		FALSE	High		Human	1	1	1	P36222	P36222 [225-233]		0	974.417	High	High	1.51	R.GQEDASPDR.F	[225-233]
	[R].GQEDASPDRFSNTDYAVGYMLR.[L]		FALSE	High		Human	1	1	2	P36222	P36222 [225-246]		1	2492.11	High	High	2.72	R.GQEDASPDRFSNTDYAVGYMLR.L	[225-246]
	[R].GQEDASPDRFSNTDYAVGYMLR.[L]		FALSE	Medium	1xOxidation [M20]	Human	1	1	1	P36222	P36222 [225-246]		1	2508.11	Medium	Medium	1.65	R.GQEDASPDRFSNTDYAVGYMLR.L	[225-246]
	[R].ILGQQVPYATK.[G]		FALSE	High		Human	1	1	4	P36222	P36222 [311-321]		0	1217.69	High	High	1.6	R.ILGQQVPYATK.G	[311-321]
	[K].LVCYYTSWSQYR.[E]		FALSE	High	1xCarbamidomethyl [C3]	Human	1	1	1	P36222	P36222 [24-35]		0	1625.74	High	High	2.13	K.LVCYYTSWSQYR.E	[24-35]
P13796	[K].LVMGIPTFGR.[S]		FALSE	High	1xOxidation [M3]	Human	1	1	1	P36222	P36222 [254-263]		0	1106.6	High	High	1.59	K.LVMGIPTFGR.S	[254-263]
	[K].NRNPNLK.[T]		FALSE	Medium		Human	1	1	1	P36222	P36222 [85-91]		1	855.48	Medium	Medium	1.38	K.NRNPNLK.T	[85-91]
	[K].QLLLSAALSAGK.[V]		FALSE	High		Human	1	1	2	P36222	P36222 [171-182]		0	1171.7	High	High	1.84	K.QLLLSAALSAGK.V	[171-182]
	[R].SFTLASSETGVGAPISGPGIPGR.[F]		FALSE	High		Human	1	1	4	P36222	P36222 [264-286]		0	2158.11	High	High	5.07	R.SFTLASSETGVGAPISGPGIPGR.F	[264-286]
	[K].SVPPFLR.[T]		FALSE	Medium		Human	1	1	2	P36222	P36222 [122-128]		0	815.477	Medium	Medium	1.47	K.SVPPFLR.T	[122-128]
	P07355	FALSE	High	Master Protein	Annexin A2 [OS=Homo sapiens]	0	42	Human	13	25	13	339	38.6	7.75	41.7	13	cell organization and biogenesis;RNA metabolism OR transcription;other metabolic processes;transport;developmental processes;other biological processes	non-structural extracellular;extracellular matrix;plasma membrane;other membranes;cytosol;nucleus;other cytoplasmic organelle;other cell component	transporter activity;enzyme regulator activity;cytoskeletal activity;other molecular function	Pf00191	302	ANXA2	hsa:302; P07355; Q567R4; Q6N0B3; Q8TBV2; Q96DD5; Q9UDH8	ENSG00000182718	Gastrin signaling pathway; CCL18 signaling pathway; Prostaglandin synthesis and regulation	Dissolution of Fibrin Clot; Neutrophil degranulation; Gene and protein expression by JAK-STAT signaling after Interleukin-12 stimulation; Smooth Muscle Contraction	7	High	1
P14780	Annotated Sequence		Checked	Confidence	Modifications	Marked as	# Protein Groups	# Proteins	# PSMs	Master Protein Accessions	Positions in Master Proteins	Modifications in Master Proteins	# Missed Cleavages	Theo. MH+ [Da]	Found in Sample: [S1] Sample3_QE_Alana_21junio2024	Confidence (by Search Engine): Sequest HT	XCorr (by Search Engine): Sequest HT	Sequence in Protein	Positions in Proteins
	[K].AYTNFDAERDALNIETAIK.[T]		FALSE	Medium		Human	1	3	1	P07355	P07355 [29-47]		1	2155.07	Medium	Medium	1.3	K.AYTNFDAERDALNIETAIK.T	[29-47]
	[R].DLYDAGVKR.[K]		FALSE	Medium		Human	1	2	1	P07355	P07355 [197-205]		1	1036.54	Medium	Medium	1.46	R.DLYDAGVKR.K	[197-205]
	[K].GLGTDEDSLIEIICSR.[T]		FALSE	High	1xCarbamidomethyl [C14]	Human	1	3	2	P07355	P07355 [120-135]		0	1777.86	High	High	3.72	K.GLGTDEDSLIEIICSR.T	[120-135]
	[K].GVDEVTIVNILTNR.[S]		FALSE	High		Human	1	2	4	P07355	P07355 [50-63]		0	1542.85	High	High	2.61	K.GVDEVTIVNILTNR.S	[50-63]
	[R].QDIAFAYQR.[R]		FALSE	High		Human	1	2	2	P07355	P07355 [69-77]		0	1111.55	High	High	1.73	R.QDIAFAYQR.R	[69-77]
	[R].RAEDGSVIDYELIDQDAR.[D]		FALSE	High		Human	1	2	2	P07355	P07355 [179-196]		1	2064.98	High	High	4.65	R.RAEDGSVIDYELIDQDAR.D	[179-196]
P02649	[R].RAEDGSVIDYELIDQDARDLYDAGVK.[R]		FALSE	High		Human	1	2	1	P07355	P07355 [179-204]		2	2926.41	High	High	2.63	R.RAEDGSVIDYELIDQDARDLYDAGVK.R	[179-204]
	[K].SLYYYIQQDTKGDYQK.[A]		FALSE	High		Human	1	3	1	P07355	P07355 [314-329]		1	2012.96	High	High	2.64	K.SLYYYIQQDTKGDYQK.A	[314-329]
	[K].SYSPYDMLESIR.[K]		FALSE	Medium	1xOxidation [M7]	Human	1	3	1	P07355	P07355 [234-245]		0	1476.67	Medium	Medium	1.29	K.SYSPYDMLESIR.K	[234-245]
	[K].TDLEKDIISDTSGDFR.[K]		FALSE	High		Human	1	3	2	P07355	P07355 [153-168]		1	1811.87	High	High	2.61	K.TDLEKDIISDTSGDFR.K	[153-168]
	[K].TDLEKDIISDTSGDFRK.[L]		FALSE	High		Human	1	3	5	P07355	P07355 [153-169]		2	1939.96	High	High	2.98	K.TDLEKDIISDTSGDFRK.L	[153-169]
P02768	[K].TKGVDEVTIVNILTNR.[S]		FALSE	Medium		Human	1	2	1	P07355	P07355 [48-63]		1	1771.99	Medium	Medium	1.66	K.TKGVDEVTIVNILTNR.S	[48-63]
	[R].TNQELQEINR.[V]		FALSE	High		Human	1	3	2	P07355	P07355 [136-145]		0	1244.62	High	High	2.4	R.TNQELQEINR.V	[136-145]
	P07339	FALSE	High	Master Protein	Cathepsin D [OS=Homo sapiens]	0	44	Human	14	30	14	412	44.5	6.54	38.29	14	cell organization and biogenesis;protein metabolism;other metabolic processes;other biological processes	other membranes;other cytoplasmic organelle;other cell component	other molecular function	Pf00026, Pf07966	1509	CTSD	hsa:1509; P07339; Q6IB57	ENSG00000117984	Prolactin signaling pathway; 8p23.1 copy number variation syndrome	Neutrophil degranulation; MHC class II antigen presentation; Collagen degradation; Estrogen-dependent gene expression; Insulin receptor recycling; Metabolism of Angiotensinogen to Angiotensins	8	High	1
	Annotated Sequence		Checked	Confidence	Modifications	Marked as	# Protein Groups	# Proteins	# PSMs	Master Protein Accessions	Positions in Master Proteins	Modifications in Master Proteins	# Missed Cleavages	Theo. MH+ [Da]	Found in Sample: [S1] Sample3_QE_Alana_21junio2024	Confidence (by Search Engine): Sequest HT	XCorr (by Search Engine): Sequest HT	Sequence in Protein	Positions in Proteins
	[K].AIGAVPLIQGEYMIPCEK.[V]		FALSE	High	1xCarbamidomethyl [C16]	Human	1	1	1	P07339	P07339 [314-331]		0	1989.02	High	High	1.89	K.AIGAVPLIQGEYMIPCEK.V	[314-331]
	[K].AIGAVPLIQGEYMIPCEK.[V]		FALSE	High	1xCarbamidomethyl [C16]; 1xOxidation [M13]	Human	1	1	4	P07339	P07339 [314-331]		0	2005.01	High	High	2.27	K.AIGAVPLIQGEYMIPCEK.V	[314-331]
	[R].DPDAQPGGELMLGGTDSK.[Y]		FALSE	High		Human	1	1	1	P07339	P07339 [236-253]		0	1787.81	High	High	1.5	R.DPDAQPGGELMLGGTDSK.Y	[236-253]
	[R].DPDAQPGGELMLGGTDSK.[Y]		FALSE	High	1xOxidation [M11]	Human	1	1	1	P07339	P07339 [236-253]		0	1803.81	High	High	1.99	R.DPDAQPGGELMLGGTDSK.Y	[236-253]
	[K].EGCEAIVDTGTSLMVGPVDEVR.[E]		FALSE	High	1xCarbamidomethyl [C3]; 1xOxidation [M14]	Human	1	1	2	P07339	P07339 [288-309]		0	2350.09	High	High	3.18	K.EGCEAIVDTGTSLMVGPVDEVR.E	[288-309]
	[K].EGCEAIVDTGTSLMVGPVDEVRELQK.[A]		FALSE	Medium	1xCarbamidomethyl [C3]; 1xOxidation [M14]	Human	1	1	1	P07339	P07339 [288-313]		1	2848.37	Medium	Medium	1.61	K.EGCEAIVDTGTSLMVGPVDEVRELQK.A	[288-313]
	[K].FDGILGMAYPR.[I]		FALSE	High		Human	1	1	1	P07339	P07339 [195-205]		0	1239.62	High	High	1.97	K.FDGILGMAYPR.I	[195-205]
	[K].FDGILGMAYPR.[I]		FALSE	High	1xOxidation [M7]	Human	1	1	3	P07339	P07339 [195-205]		0	1255.61	High	High	1.85	K.FDGILGMAYPR.I	[195-205]
	[R].ISVNNVLPVFDNLMQQK.[L]		FALSE	High	1xOxidation [M14]	Human	1	1	4	P07339	P07339 [206-222]		0	1975.03	High	High	2.96	R.ISVNNVLPVFDNLMQQK.L	[206-222]
	[K].LVDQNIFSFYLSR.[D]		FALSE	High		Human	1	1	1	P07339	P07339 [223-235]		0	1601.83	High	High	2.48	K.LVDQNIFSFYLSR.D	[223-235]
	[K].QPGITFIAAK.[F]		FALSE	High		Human	1	1	1	P07339	P07339 [185-194]		0	1045.6	High	High	1.79	K.QPGITFIAAK.F	[185-194]
	[R].QVFGEATKQPGITFIAAK.[F]		FALSE	High		Human	1	1	2	P07339	P07339 [177-194]		1	1906.04	High	High	2.15	R.QVFGEATKQPGITFIAAK.F	[177-194]
	[R].TMSEVGGSVEDLIAK.[G]		FALSE	High	1xOxidation [M2]	Human	1	1	1	P07339	P07339 [35-49]		0	1551.76	High	High	1.57	R.TMSEVGGSVEDLIAK.G	[35-49]
	[R].VGFAEAAR.[L]		FALSE	High		Human	1	1	3	P07339	P07339 [404-411]		0	820.431	High	High	1.61	R.VGFAEAAR.L	[404-411]
	[K].VSTLPAITLK.[L]		FALSE	High		Human	1	1	1	P07339	P07339 [332-341]		0	1042.65	High	High	1.54	K.VSTLPAITLK.L	[332-341]
	[K].YSQAVPAVTEGPIPEVLK.[N]		FALSE	High		Human	1	1	2	P07339	P07339 [55-72]		0	1898.03	High	High	2.61	K.YSQAVPAVTEGPIPEVLK.N	[55-72]
	[R].YYTVFDRDNNR.[V]		FALSE	Medium		Human	1	1	1	P07339	P07339 [393-403]		1	1462.67	Medium	Medium	1.38	R.YYTVFDRDNNR.V	[393-403]
	P08670	FALSE	High	Master Protein	Vimentin [OS=Homo sapiens]	0	46	Human	20	30	20	466	53.6	5.12	45.22	20	cell organization and biogenesis;stress response;developmental processes;signal transduction;other biological processes	plasma membrane;other membranes;cytosol;cytoskeleton;nucleus;other cytoplasmic organelle;other cell component	cytoskeletal activity;nucleic acid binding activity;other molecular function	Pf00038, Pf04732	7431	VIM	B0YJC2; D3DRU4; hsa:7431; P08670; Q15867; Q15868; Q15869; Q548L2; Q6LER9; Q8N850; Q96ML2; Q9NTM3	ENSG00000026025	Allograft rejection; Spinal cord injury; Primary focal segmental glomerulosclerosis (FSGS); Mammary gland development pathway - Puberty (Stage 2 of 4); Apoptosis-related network due to altered Notch3 in ovarian cancer; Striated muscle contraction pathway; TGF-beta signaling in thyroid cells for epithelial-mesenchymal transition; Ciliary landscape; Burn wound healing; CCL18 signaling pathway; TROP…	Interleukin-4 and Interleukin-13 signaling; Aggrephagy; Chaperone Mediated Autophagy; Late endosomal microautophagy; Striated Muscle Contraction; RHOBTB1 GTPase cycle; Caspase-mediated cleavage of cytoskeletal proteins	21	High	1
	Annotated Sequence		Checked	Confidence	Modifications	Marked as	# Protein Groups	# Proteins	# PSMs	Master Protein Accessions	Positions in Master Proteins	Modifications in Master Proteins	# Missed Cleavages	Theo. MH+ [Da]	Found in Sample: [S1] Sample3_QE_Alana_21junio2024	Confidence (by Search Engine): Sequest HT	XCorr (by Search Engine): Sequest HT	Sequence in Protein	Positions in Proteins
	[R].EKLQEEMLQREEAENTLQSFR.[Q]		FALSE	High	1xOxidation [M7]	Human	1	1	1	P08670	P08670 [187-207]		2	2624.26	High	High	1.98	R.EKLQEEMLQREEAENTLQSFR.Q	[187-207]
	[R].EMEENFAVEAANYQDTIGR.[L]		FALSE	High	1xOxidation [M2]	Human	1	1	2	P08670	P08670 [346-364]		0	2202.96	High	High	3.13	R.EMEENFAVEAANYQDTIGR.L	[346-364]
	[RK].GTNESLER.[Q]		FALSE	Medium		Human	1	4	1	P08670	P08670 [335-342]		0	905.432	Medium	Medium	1.48	K.GTNESLER.Q	[335-342]
	[R].KVESLQEEIAFLK.[K]		FALSE	High		Human	1	1	3	P08670	P08670 [223-235]		1	1533.85	High	High	2.72	R.KVESLQEEIAFLK.K	[223-235]
	[R].KVESLQEEIAFLKK.[L]		FALSE	High		Human	1	1	1	P08670	P08670 [223-236]		2	1661.95	High	High	2.25	R.KVESLQEEIAFLKK.L	[223-236]
	[R].LGDLYEEEMR.[E]		FALSE	High		Human	1	1	1	P08670	P08670 [146-155]		0	1254.57	High	High	1.72	R.LGDLYEEEMR.E	[146-155]
	[KR].LLEGEESR.[LI]		FALSE	Medium		Human	1	8	1	P08670	P08670 [403-410]		0	932.468	Medium	Medium	1.39	K.LLEGEESR.I	[403-410]
	[K].ILLAELEQLKGQGK.[S]		FALSE	Medium		Human	1	1	1	P08670	P08670 [130-143]		1	1539.91	Medium	Medium	1.82	K.ILLAELEQLKGQGK.S	[130-143]
	[K].LQEEMLQREEAENTLQSFRQDVDNASLAR.[L]		FALSE	High	1xOxidation [M5]	Human	1	1	2	P08670	P08670 [189-217]		2	3436.64	High	High	2.51	K.LQEEMLQREEAENTLQSFRQDVDNASLAR.L	[189-217]
	[R].ISLPLPNFSSLNLR.[E]		FALSE	High		Human	1	1	4	P08670	P08670 [411-424]		0	1570.9	High	High	3.21	R.ISLPLPNFSSLNLR.E	[411-424]
	[K].MALDIEIATYR.[K]		FALSE	High	1xOxidation [M1]	Human	1	3	1	P08670	P08670 [391-401]		0	1311.66	High	High	2.06	K.MALDIEIATYR.K	[391-401]
	[K].NLQEAEEWYK.[S]		FALSE	High		Human	1	3	1	P08670	P08670 [283-292]		0	1309.61	High	High	1.64	K.NLQEAEEWYK.S	[283-292]
	[R].QMREMEENFAVEAANYQDTIGR.[L]		FALSE	High	2xOxidation [M2; M5]	Human	1	1	1	P08670	P08670 [343-364]		1	2634.16	High	High	2.82	R.QMREMEENFAVEAANYQDTIGR.L	[343-364]
	[R].QQYESVAAK.[N]		FALSE	Medium		Human	1	1	1	P08670	P08670 [274-282]		0	1023.51	Medium	Medium	1.34	R.QQYESVAAK.N	[274-282]
	[R].QVDQLTNDKAR.[V]		FALSE	Medium		Human	1	1	3	P08670	P08670 [160-170]		1	1287.67	Medium	Medium	1.81	R.QVDQLTNDKAR.V	[160-170]
	[R].QVQSLTCEVDALK.[G]		FALSE	Medium	1xCarbamidomethyl [C7]	Human	1	1	1	P08670	P08670 [322-334]		0	1490.75	Medium	Medium	1.29	R.QVQSLTCEVDALK.G	[322-334]
	[R].QVQSLTCEVDALKGTNESLER.[Q]		FALSE	High	1xCarbamidomethyl [C7]	Human	1	1	2	P08670	P08670 [322-342]		1	2377.17	High	High	3.54	R.QVQSLTCEVDALKGTNESLER.Q	[322-342]
	[R].SLYASSPGGVYATR.[S]		FALSE	High		Human	1	1	1	P08670	P08670 [51-64]		0	1428.71	High	High	2.4	R.SLYASSPGGVYATR.S	[51-64]
	[R].TNEKVELQELNDR.[F]		FALSE	Medium		Human	1	2	1	P08670	P08670 [101-113]		1	1587.8	Medium	Medium	1.75	R.TNEKVELQELNDR.F	[101-113]
	[R].VEVERDNLAEDIMR.[L]		FALSE	High		Human	1	1	1	P08670	P08670 [171-184]		1	1688.83	High	High	2.02	R.VEVERDNLAEDIMR.L	[171-184]
	P14780	FALSE	High	Master Protein	Matrix metalloproteinase-9 [OS=Homo sapiens]	0	50	Human	27	79	27	707	78.4	6.06	143.29	27	cell organization and biogenesis;protein metabolism;other metabolic processes;stress response;developmental processes;signal transduction;other biological processes	non-structural extracellular;other cell component	other molecular function	Pf00040, Pf00045, Pf00413	4318	MMP9	B2R7V9; hsa:4318; P14780; Q3LR70; Q8N725; Q9H4Z1; Q9UCJ9; Q9UCL1; Q9UDK2	ENSG00000100985	Matrix metalloproteinases; Osteopontin signaling; Angiogenesis; TNF-related weak inducer of apoptosis (TWEAK) signaling pathway; AGE/RAGE pathway; Spinal cord injury; Mammary gland development pathway - Involution (Stage 4 of 4); Bladder cancer; IL1 and megakaryocytes in obesity; Photodynamic therapy-induced NF-kB survival signaling; Lung fibrosis; Epithelial to mesenchymal transition in colorect…	Neutrophil degranulation; Collagen degradation; Assembly of collagen fibrils and other multimeric structures; Extra-nuclear estrogen signaling; Signaling by SCF-KIT; Interleukin-4 and Interleukin-13 signaling; EPH-ephrin mediated repulsion of cells; Activation of Matrix Metalloproteinases	42	High	1
	Annotated Sequence		Checked	Confidence	Modifications	Marked as	# Protein Groups	# Proteins	# PSMs	Master Protein Accessions	Positions in Master Proteins	Modifications in Master Proteins	# Missed Cleavages	Theo. MH+ [Da]	Found in Sample: [S1] Sample3_QE_Alana_21junio2024	Confidence (by Search Engine): Sequest HT	XCorr (by Search Engine): Sequest HT	Sequence in Protein	Positions in Proteins
	[R].ADSTVMGGNSAGELCVFPFTFLGK.[E]		FALSE	High	1xCarbamidomethyl [C15]; 1xOxidation [M6]	Human	1	1	7	P14780	P14780 [333-356]		0	2521.17	High	High	2.86	R.ADSTVMGGNSAGELCVFPFTFLGK.E	[333-356]
	[R].AFALWSAVTPLTFTR.[V]		FALSE	High		Human	1	1	5	P14780	P14780 [144-158]		0	1680.91	High	High	3.77	R.AFALWSAVTPLTFTR.V	[144-158]
	[R].AVIDDAFAR.[A]		FALSE	Medium		Human	1	1	2	P14780	P14780 [135-143]		0	977.505	Medium	Medium	1.41	R.AVIDDAFAR.A	[135-143]
	[K].AYFCQDR.[F]		FALSE	High	1xCarbamidomethyl [C4]	Human	1	1	3	P14780	P14780 [671-677]		0	959.404	High	High	1.72	K.AYFCQDR.F	[671-677]
	[R].CGVPDLGR.[F]		FALSE	High	1xCarbamidomethyl [C1]	Human	1	1	3	P14780	P14780 [99-106]		0	873.425	High	High	1.7	R.CGVPDLGR.F	[99-106]
	[K].EYSTCTSEGR.[G]		FALSE	High	1xCarbamidomethyl [C5]	Human	1	1	2	P14780	P14780 [357-366]		0	1189.48	High	High	1.55	K.EYSTCTSEGR.G	[357-366]
	[R].FGNADGAACHFPFIFEGR.[S]		FALSE	High	1xCarbamidomethyl [C9]	Human	1	1	4	P14780	P14780 [222-239]		0	2012.91	High	High	2.55	R.FGNADGAACHFPFIFEGR.S	[222-239]
	[R].FQTFEGDLK.[W]		FALSE	Medium		Human	1	1	1	P14780	P14780 [107-115]		0	1084.53	Medium	Medium	1.33	R.FQTFEGDLK.W	[107-115]
	[R].GSRPQGPFLIADKWPALPR.[K]		FALSE	High		Human	1	1	8	P14780	P14780 [547-565]		1	2106.16	High	High	4.48	R.GSRPQGPFLIADKWPALPR.K	[547-565]
	[K].KLFFFSGR.[Q]		FALSE	High		Human	1	1	2	P14780	P14780 [578-585]		1	1001.56	High	High	1.59	K.KLFFFSGR.Q	[578-585]
	[K].LFFFSGR.[Q]		FALSE	High		Human	1	1	3	P14780	P14780 [579-585]		0	873.462	High	High	1.69	K.LFFFSGR.Q	[579-585]
	[K].LGLGADVAQVTGALR.[S]		FALSE	High		Human	1	1	3	P14780	P14780 [604-618]		0	1440.82	High	High	3.27	K.LGLGADVAQVTGALR.S	[604-618]
	[R].LWCATTSNFDSDKK.[W]		FALSE	High	1xCarbamidomethyl [C3]	Human	1	1	1	P14780	P14780 [371-384]		1	1672.76	High	High	2.39	R.LWCATTSNFDSDKK.W	[371-384]
	[R].LYTQDGNADGKPCQFPFIFQGQSYSACTTDGR.[S]		FALSE	High	2xCarbamidomethyl [C13; C27]	Human	1	1	3	P14780	P14780 [276-307]		0	3629.61	High	High	3.39	R.LYTQDGNADGKPCQFPFIFQGQSYSACTTDGR.S	[276-307]
	[R].MFPGVPLDTHDVFQYR.[E]		FALSE	High	1xOxidation [M1]	Human	1	1	2	P14780	P14780 [653-668]		0	1937.92	High	High	2.71	R.MFPGVPLDTHDVFQYR.E	[653-668]
	[K].MLLFSGR.[R]		FALSE	High	1xOxidation [M1]	Human	1	1	2	P14780	P14780 [624-630]		0	839.444	High	High	1.51	K.MLLFSGR.R	[624-630]
	[R].QLAEEYLYR.[Y]		FALSE	High		Human	1	1	3	P14780	P14780 [43-51]		0	1184.59	High	High	2.34	R.QLAEEYLYR.Y	[43-51]
	[K].QLSLPETGELDSATLK.[A]		FALSE	High		Human	1	1	3	P14780	P14780 [77-92]		0	1701.89	High	High	2.29	K.QLSLPETGELDSATLK.A	[77-92]
	[R].QSTLVLFPGDLR.[T]		FALSE	High		Human	1	1	9	P14780	P14780 [25-36]		0	1345.75	High	High	3.4	R.QSTLVLFPGDLR.T	[25-36]
	[R].QVWVYTGASVLGPR.[R]		FALSE	High		Human	1	1	2	P14780	P14780 [586-599]		0	1532.82	High	High	3.24	R.QVWVYTGASVLGPR.R	[586-599]
	[R].RLDKLGLGADVAQVTGALR.[S]		FALSE	High		Human	1	1	2	P14780	P14780 [600-618]		2	1953.12	High	High	2.41	R.RLDKLGLGADVAQVTGALR.S	[600-618]
	[R].SDGLPWCSTTANYDTDDRFGFCPSER.[L]		FALSE	High	2xCarbamidomethyl [C7; C22]	Human	1	1	1	P14780	P14780 [250-275]		1	3054.26	High	High	3.64	R.SDGLPWCSTTANYDTDDRFGFCPSER.L	[250-275]
	[R].SELNQVDQVGYVTYDILQCPED.[-]		FALSE	High	1xCarbamidomethyl [C19]	Human	1	1	3	P14780	P14780 [686-707]		0	2585.17	High	High	2.64	R.SELNQVDQVGYVTYDILQCPED.-	[686-707]
	[K].SLGPALLLLQK.[Q]		FALSE	High		Human	1	1	2	P14780	P14780 [66-76]		0	1152.74	High	High	1.84	K.SLGPALLLLQK.Q	[66-76]
	[R].VAEMRGESK.[S]		FALSE	High	1xOxidation [M4]	Human	1	1	1	P14780	P14780 [57-65]		1	1022.49	High	High	1.75	R.VAEMRGESK.S	[57-65]
	[R].WCATTANYDRDK.[L]		FALSE	Medium	1xCarbamidomethyl [C2]	Human	1	1	1	P14780	P14780 [313-324]		1	1500.65	Medium	Medium	1.56	R.WCATTANYDRDK.L	[313-324]
	[R].WCATTANYDRDKLFGFCPTR.[A]		FALSE	High	2xCarbamidomethyl [C2; C17]	Human	1	1	1	P14780	P14780 [313-332]		2	2479.13	High	High	2.78	R.WCATTANYDRDKLFGFCPTR.A	[313-332]
	P02787	FALSE	High	Master Protein	Serotransferrin [OS=Homo sapiens]	0	52	Human	29	42	29	698	77	7.12	59.84	29	cell organization and biogenesis;stress response;transport;signal transduction;other biological processes	non-structural extracellular;plasma membrane;other membranes;ER/Golgi;other cytoplasmic organelle;other cell component	signal transduction activity or receptor binding;other molecular function	Pf00405	7018	TF	hsa:7018; O43890; P02787; Q1HBA5; Q9NQB8; Q9UHV0	ENSG00000091513	Iron metabolism in placenta; Pluripotent stem cell differentiation pathway; Ferroptosis; IL-18 signaling pathway; 3q29 copy number variation syndrome; Iron metabolism disorders; Sudden infant death syndrome (SIDS) susceptibility pathways	Platelet degranulation ; Regulation of Insulin-like Growth Factor (IGF) transport and uptake by Insulin-like Growth Factor Binding Proteins (IGFBPs); Post-translational protein phosphorylation; Cargo recognition for clathrin-mediated endocytosis; Transferrin endocytosis and recycling	14	High	1
	Annotated Sequence		Checked	Confidence	Modifications	Marked as	# Protein Groups	# Proteins	# PSMs	Master Protein Accessions	Positions in Master Proteins	Modifications in Master Proteins	# Missed Cleavages	Theo. MH+ [Da]	Found in Sample: [S1] Sample3_QE_Alana_21junio2024	Confidence (by Search Engine): Sequest HT	XCorr (by Search Engine): Sequest HT	Sequence in Protein	Positions in Proteins
	[K].ADRDQYELLCLDNTR.[K]		FALSE	High	1xCarbamidomethyl [C10]	Human	1	1	1	P02787	P02787 [237-251]		1	1881.88	High	High	2.45	K.ADRDQYELLCLDNTR.K	[237-251]
	[R].AIAANEADAVTLDAGLVYDAYLAPNNLKPVVAEFYGSK.[E]		FALSE	High		Human	1	1	1	P02787	P02787 [70-107]		0	3954.02	High	High	3.22	R.AIAANEADAVTLDAGLVYDAYLAPNNLKPVVAEFYGSK.E	[70-107]
	[K].ASYLDCIR.[A]		FALSE	High	1xCarbamidomethyl [C6]	Human	1	1	2	P02787	P02787 [62-69]		0	997.477	High	High	1.61	K.ASYLDCIR.A	[62-69]
	[R].CLVEKGDVAFVK.[H]		FALSE	High	1xCarbamidomethyl [C1]	Human	1	1	1	P02787	P02787 [542-553]		1	1364.72	High	High	2.51	R.CLVEKGDVAFVK.H	[542-553]
	[K].CSTSSLLEACTFR.[R]		FALSE	High	2xCarbamidomethyl [C1; C10]	Human	1	1	2	P02787	P02787 [684-696]		0	1531.69	High	High	2.72	K.CSTSSLLEACTFR.R	[684-696]
	[K].DGAGDVAFVK.[H]		FALSE	High		Human	1	1	1	P02787	P02787 [216-225]		0	978.489	High	High	1.67	K.DGAGDVAFVK.H	[216-225]
	[K].DLLFRDDTVCLAK.[L]		FALSE	High	1xCarbamidomethyl [C10]	Human	1	1	1	P02787	P02787 [647-659]		1	1565.8	High	High	2.93	K.DLLFRDDTVCLAK.L	[647-659]
	[K].DSGFQMNQLR.[G]		FALSE	Medium	1xOxidation [M6]	Human	1	1	1	P02787	P02787 [123-132]		0	1211.55	Medium	Medium	1.33	K.DSGFQMNQLR.G	[123-132]
	[K].EDPQTFYYAVAVVK.[K]		FALSE	Medium		Human	1	1	1	P02787	P02787 [108-121]		0	1629.82	Medium	Medium	1.34	K.EDPQTFYYAVAVVK.K	[108-121]
	[K].EGYYGYTGAFR.[C]		FALSE	High		Human	1	1	1	P02787	P02787 [531-541]		0	1283.57	High	High	2.22	K.EGYYGYTGAFR.C	[531-541]
	[R].FDEFFSEGCAPGSK.[K]		FALSE	High	1xCarbamidomethyl [C9]	Human	1	1	2	P02787	P02787 [495-508]		0	1577.66	High	High	2.43	R.FDEFFSEGCAPGSK.K	[495-508]
	[K].HSTIFENLANK.[A]		FALSE	High		Human	1	1	1	P02787	P02787 [226-236]		0	1273.65	High	High	1.66	K.HSTIFENLANK.A	[226-236]
	[K].HSTIFENLANKADRDQYELLCLDNTR.[K]		FALSE	High	1xCarbamidomethyl [C21]	Human	1	1	2	P02787	P02787 [226-251]		2	3136.51	High	High	3.17	K.HSTIFENLANKADRDQYELLCLDNTR.K	[226-251]
	[K].KASYLDCIR.[A]		FALSE	Medium	1xCarbamidomethyl [C7]	Human	1	1	1	P02787	P02787 [61-69]		1	1125.57	Medium	Medium	1.36	K.KASYLDCIR.A	[61-69]
	[R].KCSTSSLLEACTFR.[R]		FALSE	High	2xCarbamidomethyl [C2; C11]	Human	1	1	1	P02787	P02787 [683-696]		1	1659.78	High	High	2.62	R.KCSTSSLLEACTFR.R	[683-696]
	[K].KDSGFQMNQLR.[G]		FALSE	Medium		Human	1	1	1	P02787	P02787 [122-132]		1	1323.65	Medium	Medium	1.75	K.KDSGFQMNQLR.G	[122-132]
	[R].KPVDEYKDCHLAQVPSHTVVAR.[S]		FALSE	High	1xCarbamidomethyl [C9]	Human	1	1	1	P02787	P02787 [252-273]		1	2549.29	High	High	2.13	R.KPVDEYKDCHLAQVPSHTVVAR.S	[252-273]
	[R].KPVEEYANCHLAR.[A]		FALSE	High	1xCarbamidomethyl [C9]	Human	1	1	1	P02787	P02787 [588-600]		0	1586.77	High	High	2.06	R.KPVEEYANCHLAR.A	[588-600]
	[K].LCMGSGLNLCEPNNKEGYYGYTGAFR.[C]		FALSE	High	2xCarbamidomethyl [C2; C10]; 1xOxidation [M3]	Human	1	1	2	P02787	P02787 [516-541]		1	2987.31	High	High	2.82	K.LCMGSGLNLCEPNNKEGYYGYTGAFR.C	[516-541]
	[K].IECVSAETTEDCIAK.[I]		FALSE	Medium	2xCarbamidomethyl [C3; C12]	Human	1	1	1	P02787	P02787 [385-399]		0	1725.77	Medium	Medium	1.58	K.IECVSAETTEDCIAK.I	[385-399]
	[R].LKCDEWSVNSVGKIECVSAETTEDCIAK.[I]		FALSE	High	3xCarbamidomethyl [C3; C16; C25]	Human	1	1	1	P02787	P02787 [372-399]		2	3228.49	High	High	2.22	R.LKCDEWSVNSVGKIECVSAETTEDCIAK.I	[372-399]
	[K].IMNGEADAMSLDGGFVYIAGK.[C]		FALSE	High	2xOxidation [M2; M9]	Human	1	1	3	P02787	P02787 [400-420]		0	2191	High	High	2.77	K.IMNGEADAMSLDGGFVYIAGK.C	[400-420]
	[K].MYLGYEYVTAIR.[N]		FALSE	High	1xOxidation [M1]	Human	1	1	2	P02787	P02787 [332-343]		0	1494.73	High	High	2.01	K.MYLGYEYVTAIR.N	[332-343]
	[K].NLNEKDYELLCLDGTR.[K]		FALSE	High	1xCarbamidomethyl [C11]	Human	1	1	2	P02787	P02787 [572-587]		1	1952.94	High	High	2.61	K.NLNEKDYELLCLDGTR.K	[572-587]
	[R].SAGWNIPIGLLYCDLPEPR.[K]		FALSE	High	1xCarbamidomethyl [C13]	Human	1	1	3	P02787	P02787 [144-162]		0	2171.1	High	High	3.49	R.SAGWNIPIGLLYCDLPEPR.K	[144-162]
	[K].SASDLTWDNLK.[G]		FALSE	High		Human	1	1	1	P02787	P02787 [454-464]		0	1249.61	High	High	1.86	K.SASDLTWDNLK.G	[454-464]
	[K].SCHTAVGR.[T]		FALSE	High	1xCarbamidomethyl [C2]	Human	1	1	1	P02787	P02787 [468-475]		0	887.415	High	High	1.52	K.SCHTAVGR.T	[468-475]
	[K].SVIPSDGPSVACVK.[K]		FALSE	High	1xCarbamidomethyl [C12]	Human	1	1	1	P02787	P02787 [47-60]		0	1415.72	High	High	1.57	K.SVIPSDGPSVACVK.K	[47-60]
	[R].TAGWNIPMGLLYNK.[I]		FALSE	High	1xOxidation [M8]	Human	1	1	3	P02787	P02787 [476-489]		0	1593.81	High	High	2.3	R.TAGWNIPMGLLYNK.I	[476-489]
	P13796	FALSE	High	Master Protein	Plastin-2 [OS=Homo sapiens]	0	54	Human	27	44	27	627	70.2	5.43	70.19	27	cell organization and biogenesis;signal transduction;other biological processes	plasma membrane;other membranes;cytosol;cytoskeleton;other cell component	signal transduction activity or receptor binding;cytoskeletal activity;other molecular function	Pf00036, Pf00307	3936	LCP1	B2R613; B4DUA0; hsa:3936; P13796; Q5TBN4	ENSG00000136167		Gene and protein expression by JAK-STAT signaling after Interleukin-12 stimulation	1	High	1
	Annotated Sequence		Checked	Confidence	Modifications	Marked as	# Protein Groups	# Proteins	# PSMs	Master Protein Accessions	Positions in Master Proteins	Modifications in Master Proteins	# Missed Cleavages	Theo. MH+ [Da]	Found in Sample: [S1] Sample3_QE_Alana_21junio2024	Confidence (by Search Engine): Sequest HT	XCorr (by Search Engine): Sequest HT	Sequence in Protein	Positions in Proteins
	[R].AECMLQQAER.[L]		FALSE	High	1xCarbamidomethyl [C3]; 1xOxidation [M4]	Human	1	1	2	P13796	P13796 [334-343]		0	1251.55	High	High	2.22	R.AECMLQQAER.L	[334-343]
	[K].ALENDPDCR.[H]		FALSE	Medium	1xCarbamidomethyl [C8]	Human	1	4	1	P13796	P13796 [133-141]		0	1089.46	Medium	Medium	1.36	K.ALENDPDCR.H	[133-141]
	[K].AYYHLLEQVAPKGDEEGVPAVVIDMSGLR.[E]		FALSE	High	1xOxidation [M25]	Human	1	1	2	P13796	P13796 [298-326]		1	3172.6	High	High	2.42	K.AYYHLLEQVAPKGDEEGVPAVVIDMSGLR.E	[298-326]
	[R].EGESLEDLMKLSPEELLLR.[W]		FALSE	High	1xOxidation [M9]	Human	1	1	1	P13796	P13796 [254-272]		1	2217.13	High	High	3.05	R.EGESLEDLMKLSPEELLLR.W	[254-272]
	[KR].EKDDIQR.[LA]		FALSE	High		Human	1	3	2	P13796	P13796 [327-333]		1	903.453	High	High	1.65	R.EKDDIQR.A	[327-333]
	[R].EITENLMATGDLDQDGR.[I]		FALSE	High	1xOxidation [M7]	Human	1	1	1	P13796	P13796 [52-68]		0	1893.85	High	High	1.84	R.EITENLMATGDLDQDGR.I	[52-68]
	[K].FSLVGIGGQDLNEGNR.[T]		FALSE	High		Human	1	2	3	P13796	P13796 [473-488]		0	1675.84	High	High	3.22	K.FSLVGIGGQDLNEGNR.T	[473-488]
	[R].GSVSDEEMMELREAFAK.[V]		FALSE	High	2xOxidation [M8; M9]	Human	1	1	2	P13796	P13796 [4-20]		1	1960.86	High	High	2.07	R.GSVSDEEMMELREAFAK.V	[4-20]
	[R].HVIPMNPNTNDLFNAVGDGIVLCK.[M]		FALSE	High	1xCarbamidomethyl [C23]; 1xOxidation [M5]	Human	1	1	1	P13796	P13796 [142-165]		0	2654.31	High	High	2.2	R.HVIPMNPNTNDLFNAVGDGIVLCK.M	[142-165]
	[K].KIENCNYAVELGK.[NH]		FALSE	High	1xCarbamidomethyl [C5]	Human	1	5	2	P13796	P13796 [456-468]		1	1537.77	High	High	2.3	K.KLENCNYAVELGK.N	[456-468]
	[K].IENCNYAVELGK.[NH]		FALSE	High	1xCarbamidomethyl [C4]	Human	1	5	4	P13796	P13796 [457-468]		0	1409.67	High	High	1.74	K.LENCNYAVELGK.N	[457-468]
	[K].IGNFSTDIKDSK.[A]		FALSE	High		Human	1	1	1	P13796	P13796 [286-297]		1	1324.67	High	High	1.97	K.IGNFSTDIKDSK.A	[286-297]
	[K].IKVPVDWNR.[V]		FALSE	Medium		Human	1	1	1	P13796	P13796 [433-441]		1	1126.64	Medium	Medium	1.38	K.IKVPVDWNR.V	[433-441]
	[K].LSPEELLLR.[W]		FALSE	Medium		Human	1	5	2	P13796	P13796 [264-272]		0	1069.63	Medium	Medium	1.45	K.LSPEELLLR.W	[264-272]
	[K].ISTSLPVLDLIDAIQPGSINYDLLKTENLNDDEKLNNAK.[Y]		FALSE	High		Human	1	2	3	P13796	P13796 [546-584]		2	4297.24	High	High	5.1	K.ISTSLPVLDLIDAIQPGSINYDLLKTENLNDDEKLNNAK.Y	[546-584]
	[K].MINLSVPDTIDER.[TA]		FALSE	High	1xOxidation [M1]	Human	1	4	2	P13796	P13796 [166-178]		0	1518.75	High	High	2.72	K.MINLSVPDTIDER.T	[166-178]
	[R].NEALIALLR.[E]		FALSE	High		Human	1	1	1	P13796	P13796 [245-253]		0	1012.61	High	High	2.37	R.NEALIALLR.E	[245-253]
	[R].NWMNSLGVNPR.[V]		FALSE	High		Human	1	1	1	P13796	P13796 [402-412]		0	1287.63	High	High	1.5	R.NWMNSLGVNPR.V	[402-412]
	[R].NWMNSLGVNPR.[V]		FALSE	High	1xOxidation [M3]	Human	1	1	4	P13796	P13796 [402-412]		0	1303.62	High	High	2.47	R.NWMNSLGVNPR.V	[402-412]
	[R].RYTLNILEEIGGGQK.[V]		FALSE	High		Human	1	2	1	P13796	P13796 [501-515]		1	1690.91	High	High	2.49	R.RYTLNILEEIGGGQK.V	[501-515]
	[K].TENLNDDEKLNNAK.[Y]		FALSE	Medium		Human	1	2	2	P13796	P13796 [571-584]		1	1617.77	Medium	Medium	1.81	K.TENLNDDEKLNNAK.Y	[571-584]
	[K].VDTDGNGYISFNELNDLFK.[A]		FALSE	Medium		Human	1	1	1	P13796	P13796 [21-39]		0	2161.01	Medium	Medium	1.32	K.VDTDGNGYISFNELNDLFK.A	[21-39]
	[K].VNDDIIVNWVNETLR.[E]		FALSE	High		Human	1	2	1	P13796	P13796 [516-530]		0	1799.93	High	High	2.97	K.VNDDIIVNWVNETLR.E	[516-530]
	[K].VPVDWNR.[V]		FALSE	Medium		Human	1	1	1	P13796	P13796 [435-441]		0	885.458	Medium	Medium	1.3	K.VPVDWNR.V	[435-441]
	[R].VREITENLMATGDLDQDGR.[I]		FALSE	High	1xOxidation [M9]	Human	1	1	1	P13796	P13796 [50-68]		1	2149.02	High	High	3.26	R.VREITENLMATGDLDQDGR.I	[50-68]
	[R].VYALPEDLVEVNPK.[M]		FALSE	High		Human	1	2	3	P13796	P13796 [597-610]		0	1585.85	High	High	1.96	R.VYALPEDLVEVNPK.M	[597-610]
	[R].YPALHKPENQDIDWGALEGETR.[E]		FALSE	High		Human	1	1	1	P13796	P13796 [374-395]		0	2539.22	High	High	2.13	R.YPALHKPENQDIDWGALEGETR.E	[374-395]
	[R].YTLNILEEIGGGQK.[V]		FALSE	High		Human	1	2	1	P13796	P13796 [502-515]		0	1534.81	High	High	2.46	R.YTLNILEEIGGGQK.V	[502-515]
	P02649	FALSE	High	Master Protein	Apolipoprotein E [OS=Homo sapiens]	0	62	Human	21	46	21	317	36.1	5.73	73.25	21	cell-cell signaling;cell organization and biogenesis;protein metabolism;other metabolic processes;stress response;transport;developmental processes;signal transduction;other biological processes	non-structural extracellular;extracellular matrix;plasma membrane;other membranes;ER/Golgi;other cytoplasmic organelle;other cell component	signal transduction activity or receptor binding;transporter activity;enzyme regulator activity;cytoskeletal activity;other molecular function	Pf01442	348	APOE	B2RC15; C0JYY5; hsa:348; P02649; Q9P2S4	ENSG00000130203	Vitamin B12 metabolism; Alzheimer's disease and miRNA effects; Apoptosis-related network due to altered Notch3 in ovarian cancer; ApoE and miR-146 in inflammation and atherosclerosis; Statin inhibition of cholesterol production; Familial hyperlipidemia type 3; Alzheimer's disease; Cholesterol metabolism; Fatty acids and lipoproteins transport in hepatocytes; HDAC6 interactions in the central nerv…	Regulation of Insulin-like Growth Factor (IGF) transport and uptake by Insulin-like Growth Factor Binding Proteins (IGFBPs); Post-translational protein phosphorylation; Amyloid fiber formation; Retinoid metabolism and transport; Scavenging by Class A Receptors; Chylomicron assembly; Chylomicron remodeling; HDL remodeling; Nuclear signaling by ERBB4; NR1H3 & NR1H2 regulate gene expression linked t…	22	High	1
	Annotated Sequence		Checked	Confidence	Modifications	Marked as	# Protein Groups	# Proteins	# PSMs	Master Protein Accessions	Positions in Master Proteins	Modifications in Master Proteins	# Missed Cleavages	Theo. MH+ [Da]	Found in Sample: [S1] Sample3_QE_Alana_21junio2024	Confidence (by Search Engine): Sequest HT	XCorr (by Search Engine): Sequest HT	Sequence in Protein	Positions in Proteins
	[R].AATVGSLAGQPLQER.[A]		FALSE	High		Human	1	1	1	P02649	P02649 [210-224]		0	1497.8	High	High	1.71	R.AATVGSLAGQPLQER.A	[210-224]
	[R].AKLEEQAQQIR.[L]		FALSE	High		Human	1	1	2	P02649	P02649 [259-269]		1	1313.72	High	High	1.8	R.AKLEEQAQQIR.L	[259-269]
	[R].AQAWGER.[L]		FALSE	Medium		Human	1	1	4	P02649	P02649 [225-231]		0	817.395	Medium	Medium	1.39	R.AQAWGER.L	[225-231]
	[K].AYKSELEEQLTPVAEETR.[A]		FALSE	High		Human	1	1	2	P02649	P02649 [91-108]		1	2093.04	High	High	3.29	K.AYKSELEEQLTPVAEETR.A	[91-108]
	[R].DRLDEVKEQVAEVR.[A]		FALSE	High		Human	1	1	3	P02649	P02649 [245-258]		2	1685.88	High	High	2.88	R.DRLDEVKEQVAEVR.A	[245-258]
	[K].ELQAAQAR.[L]		FALSE	High		Human	1	1	7	P02649	P02649 [114-121]		0	886.474	High	High	2.03	K.ELQAAQAR.L	[114-121]
	[K].EQVAEVR.[A]		FALSE	Medium		Human	1	1	1	P02649	P02649 [252-258]		0	830.437	Medium	Medium	1.42	K.EQVAEVR.A	[252-258]
	[R].GEVQAMLGQSTEELR.[V]		FALSE	High	1xOxidation [M6]	Human	1	1	1	P02649	P02649 [138-152]		0	1663.8	High	High	1.93	R.GEVQAMLGQSTEELR.V	[138-152]
	[R].GEVQAMLGQSTEELRVR.[L]		FALSE	High	1xOxidation [M6]	Human	1	1	1	P02649	P02649 [138-154]		1	1918.97	High	High	1.88	R.GEVQAMLGQSTEELRVR.L	[138-154]
	[R].LAVYQAGAR.[E]		FALSE	High		Human	1	1	3	P02649	P02649 [177-185]		0	948.526	High	High	1.83	R.LAVYQAGAR.E	[177-185]
	[K].LEEQAQQIR.[L]		FALSE	Medium		Human	1	1	1	P02649	P02649 [261-269]		0	1114.59	Medium	Medium	1.39	K.LEEQAQQIR.L	[261-269]
	[R].LGADMEDVCGR.[L]		FALSE	Medium	1xCarbamidomethyl [C9]	Human	1	1	1	P02649	P02649 [122-132]		0	1222.52	Medium	Medium	1.35	R.LGADMEDVCGR.L	[122-132]
	[R].LGADMEDVCGR.[L]		FALSE	High	1xCarbamidomethyl [C9]; 1xOxidation [M5]	Human	1	1	2	P02649	P02649 [122-132]		0	1238.51	High	High	1.99	R.LGADMEDVCGR.L	[122-132]
	[R].LGPLVEQGR.[V]		FALSE	High		Human	1	1	3	P02649	P02649 [199-207]		0	968.552	High	High	1.99	R.LGPLVEQGR.V	[199-207]
	[R].LQAEAFQAR.[L]		FALSE	High		Human	1	1	1	P02649	P02649 [270-278]		0	1033.54	High	High	2.06	R.LQAEAFQAR.L	[270-278]
	[R].QQTEWQSGQR.[W]		FALSE	High		Human	1	1	1	P02649	P02649 [34-43]		0	1247.58	High	High	2	R.QQTEWQSGQR.W	[34-43]
	[K].RLAVYQAGAR.[E]		FALSE	High		Human	1	1	2	P02649	P02649 [176-185]		1	1104.63	High	High	2.98	K.RLAVYQAGAR.E	[176-185]
	[K].SELEEQLTPVAEETR.[A]		FALSE	High		Human	1	1	1	P02649	P02649 [94-108]		0	1730.84	High	High	3.43	K.SELEEQLTPVAEETR.A	[94-108]
	[K].SWFEPLVEDMQR.[Q]		FALSE	Medium	1xOxidation [M10]	Human	1	1	1	P02649	P02649 [281-292]		0	1552.71	Medium	Medium	1.33	K.SWFEPLVEDMQR.Q	[281-292]
	[K].VQAAVGTSAAPVPSDNH.[-]		FALSE	Medium		Human	1	1	1	P02649	P02649 [301-317]		0	1620.8	Medium	Medium	1.38	K.VQAAVGTSAAPVPSDNH.-	[301-317]
	[R].WELALGR.[F]		FALSE	High		Human	1	1	2	P02649	P02649 [44-50]		0	844.468	High	High	1.9	R.WELALGR.F	[44-50]
	[R].WVQTLSEQVQEELLSSQVTQELR.[A]		FALSE	High		Human	1	1	5	P02649	P02649 [57-79]		0	2730.39	High	High	4.84	R.WVQTLSEQVQEELLSSQVTQELR.A	[57-79]
	P02768	FALSE	High	Master Protein	Albumin [OS=Homo sapiens]	0	72	Human	44	126	44	609	69.3	6.28	213.81	44	stress response;other biological processes	non-structural extracellular;ER/Golgi;other cell component	nucleic acid binding activity;other molecular function	Pf00273	213	ALB	E7ESS9; hsa:213; O95574; P02768; P04277; Q13140; Q645G4; Q68DN5; Q6UXK4; Q86YG0; Q8IUK7; Q9P157; Q9P1I7; Q9UHS3; Q9UJZ0	ENSG00000163631	Selenium micronutrient network; Vitamin B12 metabolism; Folate metabolism; Complement system; VEGFA-VEGFR2 signaling	Scavenging of heme from plasma; Platelet degranulation ; Regulation of Insulin-like Growth Factor (IGF) transport and uptake by Insulin-like Growth Factor Binding Proteins (IGFBPs); Post-translational protein phosphorylation; Cytoprotection by HMOX1; Aspirin ADME; Ciprofloxacin ADME; Recycling of bile acids and salts; Prednisone ADME; Heme degradation; HDL remodeling; Heme biosynthesis	17	High	1
	Annotated Sequence		Checked	Confidence	Modifications	Marked as	# Protein Groups	# Proteins	# PSMs	Master Protein Accessions	Positions in Master Proteins	Modifications in Master Proteins	# Missed Cleavages	Theo. MH+ [Da]	Found in Sample: [S1] Sample3_QE_Alana_21junio2024	Confidence (by Search Engine): Sequest HT	XCorr (by Search Engine): Sequest HT	Sequence in Protein	Positions in Proteins
	[K].ADDKETCFAEEGKK.[L]		FALSE	High	1xCarbamidomethyl [C7]	Human	1	3	4	P02768	P02768 [585-598]		2	1627.73	High	High	1.94	K.ADDKETCFAEEGKK.L	[585-598]
	[K].ALVLIAFAQYLQQCPFEDHVK.[L]		FALSE	High	1xCarbamidomethyl [C14]	Human	1	2	2	P02768	P02768 [45-65]		0	2490.28	High	High	3.99	K.ALVLIAFAQYLQQCPFEDHVK.L	[45-65]
	[K].AVMDDFAAFVEK.[C]		FALSE	High	1xOxidation [M3]	Human	1	3	5	P02768	P02768 [570-581]		0	1358.63	High	High	2.39	K.AVMDDFAAFVEK.C	[570-581]
	[K].AWAVAR.[LG]		FALSE	High		Human	1	6	1	P02768	P02768 [237-242]		0	673.378	High	High	2.25	K.AWAVAR.L	[237-242]
	[K].CCAAADPHECYAK.[V]		FALSE	High	3xCarbamidomethyl [C1; C2; C10]	Human	1	3	1	P02768	P02768 [384-396]		0	1552.6	High	High	3.32	K.CCAAADPHECYAK.V	[384-396]
	[K].CCTESLVNR.[R]		FALSE	High	2xCarbamidomethyl [C1; C2]	Human	1	3	2	P02768	P02768 [500-508]		0	1138.5	High	High	1.68	K.CCTESLVNR.R	[500-508]
	[K].DDNPNLPR.[L]		FALSE	High		Human	1	2	3	P02768	P02768 [131-138]		0	940.448	High	High	1.65	K.DDNPNLPR.L	[131-138]
	[K].DVFLGMFLYEYAR.[R]		FALSE	High	1xOxidation [M6]	Human	1	2	8	P02768	P02768 [348-360]		0	1639.78	High	High	2.5	K.DVFLGMFLYEYAR.R	[348-360]
	[K].EFNAETFTFHADICTLSEKER.[Q]		FALSE	High	1xCarbamidomethyl [C14]	Human	1	3	3	P02768	P02768 [525-545]		1	2545.17	High	High	3.72	K.EFNAETFTFHADICTLSEKER.Q	[525-545]
	[R].ETYGEMADCCAK.[Q]		FALSE	Medium	2xCarbamidomethyl [C9; C10]	Human	1	2	1	P02768	P02768 [106-117]		0	1434.53	Medium	Medium	1.47	R.ETYGEMADCCAK.Q	[106-117]
	[R].ETYGEMADCCAK.[Q]		FALSE	Medium	2xCarbamidomethyl [C9; C10]; 1xOxidation [M6]	Human	1	2	1	P02768	P02768 [106-117]		0	1450.53	Medium	Medium	1.42	R.ETYGEMADCCAK.Q	[106-117]
	[R].ETYGEMADCCAKQEPER.[N]		FALSE	Medium	2xCarbamidomethyl [C9; C10]; 1xOxidation [M6]	Human	1	2	1	P02768	P02768 [106-122]		1	2089.83	Medium	Medium	1.69	R.ETYGEMADCCAKQEPER.N	[106-122]
	[K].FQNALLVR.[Y]		FALSE	Medium		Human	1	3	2	P02768	P02768 [427-434]		0	960.563	Medium	Medium	1.46	K.FQNALLVR.Y	[427-434]
	[R].HPYFYAPELLFFAK.[R]		FALSE	High		Human	1	1	1	P02768	P02768 [170-183]		0	1742.89	High	High	1.84	R.HPYFYAPELLFFAK.R	[170-183]
	[K].KLVAASQAALGL.[-]		FALSE	High		Human	1	3	2	P02768	P02768 [598-609]		1	1141.69	High	High	1.85	K.KLVAASQAALGL.-	[598-609]
	[K].KVPQVSTPTLVEVSR.[N]		FALSE	High		Human	1	3	7	P02768	P02768 [438-452]		1	1639.94	High	High	2.62	K.KVPQVSTPTLVEVSR.N	[438-452]
	[K].LCTVATLR.[E]		FALSE	Medium	1xCarbamidomethyl [C2]	Human	1	2	1	P02768	P02768 [98-105]		0	933.519	Medium	Medium	1.47	K.LCTVATLR.E	[98-105]
	[R].LSQRFPK.[A]		FALSE	Medium		Human	1	2	1	P02768	P02768 [243-249]		1	875.51	Medium	Medium	1.4	R.LSQRFPK.A	[243-249]
	[K].LVAASQAALGL.[-]		FALSE	Medium		Human	1	3	1	P02768	P02768 [599-609]		0	1013.6	Medium	Medium	1.41	K.LVAASQAALGL.-	[599-609]
	[K].LVNEVTEFAK.[T]		FALSE	High		Human	1	2	1	P02768	P02768 [66-75]		0	1149.62	High	High	1.62	K.LVNEVTEFAK.T	[66-75]
	[R].LVRPEVDVMCTAFHDNEETFLK.[K]		FALSE	High	1xCarbamidomethyl [C10]; 1xOxidation [M9]	Human	1	2	1	P02768	P02768 [139-160]		0	2666.26	High	High	3.02	R.LVRPEVDVMCTAFHDNEETFLK.K	[139-160]
	[R].LVRPEVDVMCTAFHDNEETFLKK.[Y]		FALSE	High	1xCarbamidomethyl [C10]	Human	1	2	2	P02768	P02768 [139-161]		1	2778.36	High	High	2.91	R.LVRPEVDVMCTAFHDNEETFLKK.Y	[139-161]
	[R].LVRPEVDVMCTAFHDNEETFLKK.[Y]		FALSE	High	1xCarbamidomethyl [C10]; 1xOxidation [M9]	Human	1	2	4	P02768	P02768 [139-161]		1	2794.35	High	High	3.01	R.LVRPEVDVMCTAFHDNEETFLKK.Y	[139-161]
	[R].MPCAEDYLSVVLNQLCVLHEK.[T]		FALSE	High	2xCarbamidomethyl [C3; C16]; 1xOxidation [M1]	Human	1	3	1	P02768	P02768 [470-490]		0	2534.21	High	High	3.72	R.MPCAEDYLSVVLNQLCVLHEK.T	[470-490]
	[R].NECFLQHKDDNPNLPR.[L]		FALSE	High	1xCarbamidomethyl [C3]	Human	1	2	1	P02768	P02768 [123-138]		1	1996.93	High	High	2.1	R.NECFLQHKDDNPNLPR.L	[123-138]
	[K].NYAEAKDVFLGMFLYEYAR.[R]		FALSE	High	1xOxidation [M12]	Human	1	2	4	P02768	P02768 [342-360]		1	2316.1	High	High	3.22	K.NYAEAKDVFLGMFLYEYAR.R	[342-360]
	[K].QEPERNECFLQHKDDNPNLPR.[L]		FALSE	High	1xCarbamidomethyl [C8]	Human	1	2	4	P02768	P02768 [118-138]		2	2636.23	High	High	3.3	K.QEPERNECFLQHKDDNPNLPR.L	[118-138]
	[K].QNCELFEQLGEYK.[F]		FALSE	High	1xCarbamidomethyl [C3]	Human	1	3	2	P02768	P02768 [414-426]		0	1657.75	High	High	2.34	K.QNCELFEQLGEYK.F	[414-426]
	[K].QNCELFEQLGEYKFQNALLVR.[Y]		FALSE	High	1xCarbamidomethyl [C3]	Human	1	3	4	P02768	P02768 [414-434]		1	2599.3	High	High	4.25	K.QNCELFEQLGEYKFQNALLVR.Y	[414-434]
	[K].QTALVELVK.[H]		FALSE	Medium		Human	1	3	1	P02768	P02768 [550-558]		0	1000.6	Medium	Medium	1.44	K.QTALVELVK.H	[550-558]
	[R].RHPDYSVVLLLR.[L]		FALSE	High		Human	1	2	7	P02768	P02768 [361-372]		1	1467.84	High	High	3.03	R.RHPDYSVVLLLR.L	[361-372]
	[R].RHPYFYAPELLFFAK.[R]		FALSE	High		Human	1	1	3	P02768	P02768 [169-183]		1	1899	High	High	3.14	R.RHPYFYAPELLFFAK.R	[169-183]
	[K].RMPCAEDYLSVVLNQLCVLHEK.[T]		FALSE	High	2xCarbamidomethyl [C4; C17]; 1xOxidation [M2]	Human	1	3	4	P02768	P02768 [469-490]		1	2690.31	High	High	3.79	K.RMPCAEDYLSVVLNQLCVLHEK.T	[469-490]
	[R].RPCFSALEVDETYVPK.[E]		FALSE	High	1xCarbamidomethyl [C3]	Human	1	3	7	P02768	P02768 [509-524]		0	1910.93	High	High	2.79	R.RPCFSALEVDETYVPK.E	[509-524]
	[K].SHCIAEVENDEMPADLPSLAADFVESK.[D]		FALSE	High	1xCarbamidomethyl [C3]; 1xOxidation [M12]	Human	1	2	2	P02768	P02768 [311-337]		0	2990.34	High	High	5.57	K.SHCIAEVENDEMPADLPSLAADFVESK.D	[311-337]
	[K].SHCIAEVENDEMPADLPSLAADFVESKDVCK.[N]		FALSE	High	2xCarbamidomethyl [C3; C30]; 1xOxidation [M12]	Human	1	2	3	P02768	P02768 [311-341]		1	3492.56	High	High	5.56	K.SHCIAEVENDEMPADLPSLAADFVESKDVCK.N	[311-341]
	[K].SLHTLFGDKLCTVATLR.[E]		FALSE	High	1xCarbamidomethyl [C11]	Human	1	2	5	P02768	P02768 [89-105]		1	1932.04	High	High	2.74	K.SLHTLFGDKLCTVATLR.E	[89-105]
	[K].TCVADESAENCDKSLHTLFGDK.[L]		FALSE	High	2xCarbamidomethyl [C2; C11]	Human	1	2	2	P02768	P02768 [76-97]		1	2497.1	High	High	2.06	K.TCVADESAENCDKSLHTLFGDK.L	[76-97]
	[K].TCVADESAENCDKSLHTLFGDKLCTVATLR.[E]		FALSE	High	3xCarbamidomethyl [C2; C11; C24]	Human	1	2	3	P02768	P02768 [76-105]		2	3411.6	High	High	4.23	K.TCVADESAENCDKSLHTLFGDKLCTVATLR.E	[76-105]
	[K].TPVSDR.[V]		FALSE	High		Human	1	3	1	P02768	P02768 [491-496]		0	674.347	High	High	2.1	K.TPVSDR.V	[491-496]
	[K].TPVSDRVTK.[C]		FALSE	Medium		Human	1	3	2	P02768	P02768 [491-499]		1	1002.56	Medium	Medium	1.45	K.TPVSDRVTK.C	[491-499]
	[K].VFDEFKPLVEEPQNLIK.[Q]		FALSE	High		Human	1	3	3	P02768	P02768 [397-413]		0	2045.1	High	High	4.91	K.VFDEFKPLVEEPQNLIK.Q	[397-413]
	[K].VHTECCHGDLLECADDRADLAK.[Y]		FALSE	High	3xCarbamidomethyl [C5; C6; C13]	Human	1	2	1	P02768	P02768 [265-286]		1	2585.12	High	High	2.31	K.VHTECCHGDLLECADDRADLAK.Y	[265-286]
	[K].VPQVSTPTLVEVSR.[N]		FALSE	High		Human	1	3	3	P02768	P02768 [439-452]		0	1511.84	High	High	2.64	K.VPQVSTPTLVEVSR.N	[439-452]
	[K].YICENQDSISSK.[L]		FALSE	Medium	1xCarbamidomethyl [C3]	Human	1	2	1	P02768	P02768 [287-298]		0	1443.64	Medium	Medium	1.33	K.YICENQDSISSK.L	[287-298]
	[K].YLYEIAR.[R]		FALSE	High		Human	1	1	7	P02768	P02768 [162-168]		0	927.493	High	High	1.6	K.YLYEIAR.R	[162-168]
	P60709	FALSE	High	Master Protein	Actin, cytoplasmic 1 [OS=Homo sapiens]	0	74	Human	20	43	20	375	41.7	5.48	68.53	20	cell organization and biogenesis;developmental processes;other biological processes	plasma membrane;other membranes;cytosol;cytoskeleton;nucleus;other cell component	cytoskeletal activity;other molecular function	Pf00022	60	ACTB	hsa:60; P02570; P60709; P70514; P99021; Q11211; Q64316; Q75MN2; Q96B34; Q96HG5	ENSG00000075624	Arrhythmogenic right ventricular cardiomyopathy; Pathogenic Escherichia coli infection; Common pathways underlying drug addiction; Myometrial relaxation and contraction pathways; Focal adhesion; Fas ligand pathway and stress induction of heat shock proteins; Ebola virus infection in host; Acute viral myocarditis; Thermogenesis; Mechanoregulation and pathology of YAP/TAZ via Hippo and non-Hippo me…	B-WICH complex positively regulates rRNA expression; HATs acetylate histones; Regulation of actin dynamics for phagocytic cup formation; FCGR3A-mediated phagocytosis; Signaling by BRAF and RAF1 fusions; Signaling by moderate kinase activity BRAF mutants; Paradoxical activation of RAF signaling by kinase inactive BRAF; Signaling downstream of RAS mutants; Signaling by RAF1 mutants; MAP2K and MAPK …	47	High	1
	Annotated Sequence		Checked	Confidence	Modifications	Marked as	# Protein Groups	# Proteins	# PSMs	Master Protein Accessions	Positions in Master Proteins	Modifications in Master Proteins	# Missed Cleavages	Theo. MH+ [Da]	Found in Sample: [S1] Sample3_QE_Alana_21junio2024	Confidence (by Search Engine): Sequest HT	XCorr (by Search Engine): Sequest HT	Sequence in Protein	Positions in Proteins
	[K].AGFAGDDAPR.[A]		FALSE	High		Human	1	11	4	P60709	P60709 [19-28]		0	976.448	High	High	2.15	K.AGFAGDDAPR.A	[19-28]
	[R].AVFPSIVGRPR.[QH]		FALSE	High		Human	1	10	1	P60709	P60709 [29-39]		0	1198.71	High	High	2.18	R.AVFPSIVGRPR.H	[29-39]
	[K].DLYANTVLSGGTTMYPGIADR.[M]		FALSE	High	1xOxidation [M14]	Human	1	2	4	P60709	P60709 [292-312]		0	2231.06	High	High	2.67	K.DLYANTVLSGGTTMYPGIADR.M	[292-312]
	[K].DSYVGDEAQSKR.[G]		FALSE	High		Human	1	6	2	P60709	P60709 [51-62]		1	1354.62	High	High	2.08	K.DSYVGDEAQSKR.G	[51-62]
	[K].EKLCYVALDFEQEMATAASSSSLEK.[S]		FALSE	High	1xCarbamidomethyl [C4]; 1xOxidation [M14]	Human	1	3	2	P60709	P60709 [214-238]		1	2823.31	High	High	2.43	K.EKLCYVALDFEQEMATAASSSSLEK.S	[214-238]
	[K].EITALAPSTMK.[I]		FALSE	High		Human	1	7	1	P60709	P60709 [316-326]		0	1161.62	High	High	1.61	K.EITALAPSTMK.I	[316-326]
	[R].FRCPEALFQPSFLGMESCGIHETTFNSIMK.[C]		FALSE	Medium	2xCarbamidomethyl [C3; C18]; 2xOxidation [M15; M29]	Human	1	2	1	P60709	P60709 [255-284]		1	3566.62	Medium	Medium	1.88	R.FRCPEALFQPSFLGMESCGIHETTFNSIMK.C	[255-284]
	[R].GYSFTTTAER.[E]		FALSE	High		Human	1	2	1	P60709	P60709 [197-206]		0	1132.53	High	High	2.05	R.GYSFTTTAER.E	[197-206]
	[R].GYSFTTTAEREIVR.[D]		FALSE	Medium		Human	1	2	1	P60709	P60709 [197-210]		1	1629.82	Medium	Medium	1.32	R.GYSFTTTAEREIVR.D	[197-210]
	[R].HQGVMVGMGQKDSYVGDEAQSKR.[G]		FALSE	High	2xOxidation [M5; M8]	Human	1	6	1	P60709	P60709 [40-62]		2	2539.17	High	High	2.78	R.HQGVMVGMGQKDSYVGDEAQSKR.G	[40-62]
	[R].KDLYANTVLSGGTTMYPGIADR.[M]		FALSE	High	1xOxidation [M15]	Human	1	2	2	P60709	P60709 [291-312]		1	2359.16	High	High	3.5	R.KDLYANTVLSGGTTMYPGIADR.M	[291-312]
	[K].LCYVALDFEQEMATAASSSSLEK.[S]		FALSE	High	1xCarbamidomethyl [C2]; 1xOxidation [M12]	Human	1	3	5	P60709	P60709 [216-238]		0	2566.17	High	High	3.03	K.LCYVALDFEQEMATAASSSSLEK.S	[216-238]
	[R].LDLAGRDLTDYLMK.[I]		FALSE	Medium	1xOxidation [M13]	Human	1	8	1	P60709	P60709 [178-191]		1	1639.84	Medium	Medium	1.32	R.LDLAGRDLTDYLMK.I	[178-191]
	[K].IKIIAPPER.[K]		FALSE	High		Human	1	8	1	P60709	P60709 [327-335]		1	1036.65	High	High	2.08	K.IKIIAPPER.K	[327-335]
	[K].IIAPPERK.[Y]		FALSE	Medium		Human	1	8	1	P60709	P60709 [329-336]		1	923.567	Medium	Medium	1.33	K.IIAPPERK.Y	[329-336]
	[K].MTQIMFETFNTPAMYVAIQAVLSLYASGR.[T]		FALSE	High	3xOxidation [M1; M5; M14]	Human	1	2	1	P60709	P60709 [119-147]		0	3301.59	High	High	4.74	K.MTQIMFETFNTPAMYVAIQAVLSLYASGR.T	[119-147]
	[K].QEYDESGPSIVHR.[K]		FALSE	High		Human	1	7	2	P60709	P60709 [360-372]		0	1516.7	High	High	2.06	K.QEYDESGPSIVHR.K	[360-372]
	[KR].SYELPDGQVITIGNER.[F]		FALSE	High		Human	1	11	8	P60709	P60709 [239-254]		0	1790.89	High	High	2.39	K.SYELPDGQVITIGNER.F	[239-254]
	[R].TTGIVMDSGDGVTHTVPIYEGYALPHAILR.[L]		FALSE	High	1xOxidation [M6]	Human	1	2	2	P60709	P60709 [148-177]		0	3199.61	High	High	3.79	R.TTGIVMDSGDGVTHTVPIYEGYALPHAILR.L	[148-177]
	[R].VAPEEHPVLLTEAPLNPK.[A]		FALSE	Medium		Human	1	2	2	P60709	P60709 [96-113]		0	1954.06	Medium	Medium	1.65	R.VAPEEHPVLLTEAPLNPK.A	[96-113]
	P11413	FALSE	High	Master Protein	Glucose-6-phosphate 1-dehydrogenase [OS=Homo sapiens]	0	10	Human	5	11	5	515	59.2	6.84	16.96	5	other metabolic processes;stress response;other biological processes	plasma membrane;other membranes;cytosol;cytoskeleton;other cell component	other molecular function	Pf00479, Pf02781	2539	G6PD	D3DWX9; hsa:2539; P11413; Q16000; Q16765; Q8IU70; Q8IU88; Q8IUA6; Q96PQ2	ENSG00000160211	Glutathione metabolism; Pentose phosphate metabolism; Cori cycle; Vitamin D receptor pathway; Nuclear receptors meta-pathway; NRF2 pathway; ATM signaling in development and disease ; Metabolic reprogramming in colon cancer; Vitamin D-sensitive calcium signaling in depression; Pentose phosphate pathway in senescent cells; NAD metabolism in oncogene-induced senescence and mitochondrial dysfunction-…	TP53 Regulates Metabolic Genes; NFE2L2 regulates pentose phosphate pathway genes; Pentose phosphate pathway	16	High	1
	Annotated Sequence		Checked	Confidence	Modifications	Marked as	# Protein Groups	# Proteins	# PSMs	Master Protein Accessions	Positions in Master Proteins	Modifications in Master Proteins	# Missed Cleavages	Theo. MH+ [Da]	Found in Sample: [S1] Sample3_QE_Alana_21junio2024	Confidence (by Search Engine): Sequest HT	XCorr (by Search Engine): Sequest HT	Sequence in Protein	Positions in Proteins
	[R].DGLLPENTFIVGYAR.[S]		FALSE	High		Human	1	3	4	P11413	P11413 [58-72]		0	1664.86	High	High	3.46	R.DGLLPENTFIVGYAR.S	[58-72]
	[R].GGYFDEFGIIR.[DG]		FALSE	High		Human	1	3	1	P11413	P11413 [247-257]		0	1273.62	High	High	1.74	R.GGYFDEFGIIR.D	[247-257]
	[R].IFGPIWNR.[D]		FALSE	High		Human	1	3	3	P11413	P11413 [220-227]		0	1002.55	High	High	1.86	R.IFGPIWNR.D	[220-227]
	[K].LPDAYER.[L]		FALSE	High		Human	1	3	2	P11413	P11413 [433-439]		0	863.426	High	High	1.76	K.LPDAYER.L	[433-439]
	[R].VGFQYEGTYK.[W]		FALSE	High		Human	1	3	1	P11413	P11413 [499-508]		0	1191.57	High	High	1.49	R.VGFQYEGTYK.W	[499-508]
	P38606	FALSE	High	Master Protein	V-type proton ATPase catalytic subunit A [OS=Homo sapiens]	0	10	Human	5	5	5	617	68.3	5.52	6.09	5	cell organization and biogenesis;other metabolic processes;transport;other biological processes	plasma membrane;other membranes;cytosol;ER/Golgi;nucleus;other cytoplasmic organelle;other cell component	transporter activity;other molecular function	Pf00006, Pf02874, Pf16886	523	ATP6V1A	B2RBR8; B7Z1R5; D3DN75; hsa:523; P38606; Q53YD9; Q96DY6; Q9UHY3	ENSG00000114573	Proximal tubule transport	Amino acids regulate mTORC1; ROS and RNS production in phagocytes; Insulin receptor recycling; Transferrin endocytosis and recycling; Ion channel transport	6	High	1
	Annotated Sequence		Checked	Confidence	Modifications	Marked as	# Protein Groups	# Proteins	# PSMs	Master Protein Accessions	Positions in Master Proteins	Modifications in Master Proteins	# Missed Cleavages	Theo. MH+ [Da]	Found in Sample: [S1] Sample3_QE_Alana_21junio2024	Confidence (by Search Engine): Sequest HT	XCorr (by Search Engine): Sequest HT	Sequence in Protein	Positions in Proteins
	[K].AKEILQEEEDLAEIVQLVGK.[A]		FALSE	High		Human	1	2	1	P38606	P38606 [479-498]		1	2254.22	High	High	2.28	K.AKEILQEEEDLAEIVQLVGK.A	[479-498]
	[K].FTMVQVWPVR.[Q]		FALSE	High	1xOxidation [M3]	Human	1	2	1	P38606	P38606 [203-212]		0	1278.67	High	High	1.97	K.FTMVQVWPVR.Q	[203-212]
	[R].GVNVSALSR.[D]		FALSE	Medium		Human	1	2	1	P38606	P38606 [121-129]		0	902.505	Medium	Medium	1.39	R.GVNVSALSR.D	[121-129]
	[R].LAEMPADSGYPAYLGAR.[L]		FALSE	High	1xOxidation [M4]	Human	1	2	1	P38606	P38606 [365-381]		0	1797.85	High	High	1.84	R.LAEMPADSGYPAYLGAR.L	[365-381]
	[R].LASFYER.[A]		FALSE	Medium		Human	1	2	1	P38606	P38606 [382-388]		0	885.446	Medium	Medium	1.32	R.LASFYER.A	[382-388]
	P07686	FALSE	High	Master Protein	Beta-hexosaminidase subunit beta [OS=Homo sapiens]	0	10	Human	6	6	5	556	63.1	6.76	4.74	6	cell organization and biogenesis;protein metabolism;other metabolic processes;developmental processes;other biological processes	non-structural extracellular;other cytoplasmic organelle;other cell component	other molecular function	Pf00728, Pf14845	3074	HEXB	hsa:3074; P07686	ENSG00000049860	Glycosaminoglycan degradation	Neutrophil degranulation; CS/DS degradation; Hyaluronan uptake and degradation; Glycosphingolipid catabolism; Keratan sulfate degradation; Defective HEXB causes GM2G2	7	High	1
	Annotated Sequence		Checked	Confidence	Modifications	Marked as	# Protein Groups	# Proteins	# PSMs	Master Protein Accessions	Positions in Master Proteins	Modifications in Master Proteins	# Missed Cleavages	Theo. MH+ [Da]	Found in Sample: [S1] Sample3_QE_Alana_21junio2024	Confidence (by Search Engine): Sequest HT	XCorr (by Search Engine): Sequest HT	Sequence in Protein	Positions in Proteins
	[K].DSAYPEELSR.[V]		FALSE	Medium		Human	1	1	1	P07686	P07686 [426-435]		0	1166.53	Medium	Medium	1.31	K.DSAYPEELSR.V	[426-435]
	[R].GILIDTSR.[H]		FALSE	High		Human	2	2	2	P06865; P07686	P06865 [171-178]; P07686 [204-211]		0	874.499	High	High	1.65	R.GILIDTSR.H	[204-211]
	[K].LAPGTIVEVWKDSAYPEELSR.[V]		FALSE	High		Human	1	1	1	P07686	P07686 [415-435]		1	2360.21	High	High	3.09	K.LAPGTIVEVWKDSAYPEELSR.V	[415-435]
	[K].VEPLDFGGTQK.[Q]		FALSE	High		Human	1	1	1	P07686	P07686 [466-476]		0	1190.61	High	High	1.57	K.VEPLDFGGTQK.Q	[466-476]
	[K].VLDIIATINK.[G]		FALSE	Medium		Human	1	1	1	P07686	P07686 [391-400]		0	1099.67	Medium	Medium	1.35	K.VLDIIATINK.G	[391-400]
	[K].YYKVEPLDFGGTQK.[Q]		FALSE	Medium		Human	1	1	1	P07686	P07686 [463-476]		1	1644.83	Medium	Medium	1.55	K.YYKVEPLDFGGTQK.Q	[463-476]
	Q99536	FALSE	High	Master Protein	Synaptic vesicle membrane protein VAT-1 homolog [OS=Homo sapiens]	0	11	Human	3	6	3	393	41.9	6.29	9.39	3	other biological processes	non-structural extracellular;other membranes;mitochondrion;other cytoplasmic organelle	other molecular function	Pf08240, Pf13602	10493	VAT1	A8K345; B0AZP7; B4DPX4; hsa:10493; Q13035; Q5BKZ7; Q96A39; Q99536; Q9BUT8	ENSG00000108828		Neutrophil degranulation	1	High	1
	Annotated Sequence		Checked	Confidence	Modifications	Marked as	# Protein Groups	# Proteins	# PSMs	Master Protein Accessions	Positions in Master Proteins	Modifications in Master Proteins	# Missed Cleavages	Theo. MH+ [Da]	Found in Sample: [S1] Sample3_QE_Alana_21junio2024	Confidence (by Search Engine): Sequest HT	XCorr (by Search Engine): Sequest HT	Sequence in Protein	Positions in Proteins
	[K].LQSRPAAPPAPGPGQLTLR.[L]		FALSE	High		Human	1	1	3	Q99536	Q99536 [64-82]		0	1927.09	High	High	3.26	K.LQSRPAAPPAPGPGQLTLR.L	[64-82]
	[K].VLLVPGPEKEN.[-]		FALSE	Medium		Human	1	3	2	Q99536	Q99536 [383-393]		1	1194.67	Medium	Medium	1.36	K.VLLVPGPEKEN.-	[383-393]
	[K].VVTYGMANLLTGPK.[R]		FALSE	High	1xOxidation [M6]	Human	1	3	1	Q99536	Q99536 [282-295]		0	1479.79	High	High	1.87	K.VVTYGMANLLTGPK.R	[282-295]
	P02774	FALSE	High	Master Protein	Vitamin D-binding protein [OS=Homo sapiens]	0.013	11	Human	3	4	3	474	52.9	5.45	0	3	other metabolic processes;transport	non-structural extracellular;cytosol;other cytoplasmic organelle;other cell component	transporter activity;cytoskeletal activity;other molecular function	Pf00273, Pf09164	2638	GC	B4DPP2; D6RAK8; hsa:2638; P02774; Q16309; Q16310; Q53F31; Q6GTG1	ENSG00000145321	Vitamin D metabolism	Vitamin D (calciferol) metabolism	2	High	1
	Annotated Sequence		Checked	Confidence	Modifications	Marked as	# Protein Groups	# Proteins	# PSMs	Master Protein Accessions	Positions in Master Proteins	Modifications in Master Proteins	# Missed Cleavages	Theo. MH+ [Da]	Found in Sample: [S1] Sample3_QE_Alana_21junio2024	Confidence (by Search Engine): Sequest HT	XCorr (by Search Engine): Sequest HT	Sequence in Protein	Positions in Proteins
	[K].SLGECCDVEDSTTCFNAK.[G]		FALSE	High	3xCarbamidomethyl [C5; C6; C14]	Human	1	3	2	P02774	P02774 [371-388]		0	2092.83	High	High	1.59	K.SLGECCDVEDSTTCFNAK.G	[371-388]
	[K].VMDKYTFELSR.[R]		FALSE	Medium	1xOxidation [M2]	Human	1	3	1	P02774	P02774 [342-352]		1	1404.68	Medium	Medium	1.63	K.VMDKYTFELSR.R	[342-352]
	[K].VPTADLEDVLPLAEDITNILSK.[C]		FALSE	Medium		Human	1	3	1	P02774	P02774 [243-264]		0	2366.27	Medium	Medium	1.64	K.VPTADLEDVLPLAEDITNILSK.C	[243-264]
	P07900	FALSE	High	Master Protein	Heat shock protein HSP 90-alpha [OS=Homo sapiens]	0	11	Human	6	7	4	732	84.6	5.02	13.64	6	cell organization and biogenesis;protein metabolism;DNA metabolism;other metabolic processes;stress response;transport;developmental processes;other biological processes	non-structural extracellular;extracellular matrix;plasma membrane;other membranes;cytosol;cytoskeleton;mitochondrion;nucleus;other cytoplasmic organelle;other cell component	signal transduction activity or receptor binding;enzyme regulator activity;cytoskeletal activity;nucleic acid binding activity;other molecular function	Pf00183, Pf13589	3320	HSP90AA1	A8K500; B3KPJ9; hsa:3320; P07900; Q2PP14; Q5CAQ6; Q5CAQ7; Q9BVQ5	ENSG00000080824	Nucleotide-binding oligomerization domain (NOD) pathway; TNF-alpha signaling pathway; Corticotropin-releasing hormone signaling pathway; Aryl hydrocarbon receptor pathway; Ebstein-Barr virus LMP1 signaling; Aryl hydrocarbon receptor pathway; Constitutive androstane receptor pathway; Pregnane X receptor pathway; Glucocorticoid receptor pathway; Nuclear receptors meta-pathway; NRF2 pathway; Photody…	Extra-nuclear estrogen signaling; Regulation of actin dynamics for phagocytic cup formation; Potential therapeutics for SARS; Interleukin-4 and Interleukin-13 signaling; SARS-CoV-2 activates/modulates innate and adaptive immune responses; Neutrophil degranulation; The role of GTSE1 in G2/M progression after G2 checkpoint; HSP90 chaperone cycle for steroid hormone receptors (SHR) in the presence o…	71	High	1
	Annotated Sequence		Checked	Confidence	Modifications	Marked as	# Protein Groups	# Proteins	# PSMs	Master Protein Accessions	Positions in Master Proteins	Modifications in Master Proteins	# Missed Cleavages	Theo. MH+ [Da]	Found in Sample: [S1] Sample3_QE_Alana_21junio2024	Confidence (by Search Engine): Sequest HT	XCorr (by Search Engine): Sequest HT	Sequence in Protein	Positions in Proteins
	[K].DQVANSAFVER.[L]		FALSE	High		Human	1	2	1	P07900	P07900 [500-510]		0	1235.6	High	High	2.08	K.DQVANSAFVER.L	[500-510]
	[R].ELISNSSDALDKIR.[Y]		FALSE	High		Human	1	2	1	P07900	P07900 [47-60]		1	1560.82	High	High	2.43	R.ELISNSSDALDKIR.Y	[47-60]
	[R].GVVDSEDIPLNLSR.[E]		FALSE	High		Human	2	5	4	P07900; P08238	P07900 [387-400]; P08238 [379-392]		0	1513.79	High	High	2.76	R.GVVDSEDLPLNISR.E	[387-400]
	[R].RAPFDLFENR.[K]		FALSE	High		Human	1	2	1	P07900	P07900 [346-355]		1	1264.64	High	High	1.86	R.RAPFDLFENR.K	[346-355]
	[R].TLTIVDTGIGMTK.[A]		FALSE	High	1xOxidation [M11]	Human	2	4	2	P07900; P08238	P07900 [88-100]; P08238 [83-95]		0	1365.73	High	High	1.88	R.TLTIVDTGIGMTK.A	[88-100]
	[R].YYTSASGDEMVSLKDYCTR.[M]		FALSE	High	1xCarbamidomethyl [C17]; 1xOxidation [M10]	Human	1	2	1	P07900	P07900 [465-483]		1	2261.97	High	High	2.47	R.YYTSASGDEMVSLKDYCTR.M	[465-483]
	P06576	FALSE	High	Master Protein	ATP synthase subunit beta, mitochondrial [OS=Homo sapiens]	0	11	Human	4	5	4	529	56.5	5.4	9.62	4	other metabolic processes;transport;developmental processes;other biological processes	plasma membrane;other membranes;mitochondrion;other cell component	signal transduction activity or receptor binding;transporter activity;other molecular function	Pf00006, Pf02874	506	ATP5F1B	A8K4X0; hsa:506; P06576; Q14283	ENSG00000110955	Electron transport chain: OXPHOS system in mitochondria; 7q11.23 copy number variation syndrome; Oxidative phosphorylation	Transcriptional activation of mitochondrial biogenesis; Mitochondrial protein import; Mitochondrial protein degradation; Cristae formation; Formation of ATP by chemiosmotic coupling	8	High	1
	Annotated Sequence		Checked	Confidence	Modifications	Marked as	# Protein Groups	# Proteins	# PSMs	Master Protein Accessions	Positions in Master Proteins	Modifications in Master Proteins	# Missed Cleavages	Theo. MH+ [Da]	Found in Sample: [S1] Sample3_QE_Alana_21junio2024	Confidence (by Search Engine): Sequest HT	XCorr (by Search Engine): Sequest HT	Sequence in Protein	Positions in Proteins
	[R].FTQAGSEVSALLGR.[I]		FALSE	High		Human	1	1	1	P06576	P06576 [311-324]		0	1435.75	High	High	2.64	R.FTQAGSEVSALLGR.I	[311-324]
	[K].IGLFGGAGVGK.[T]		FALSE	High		Human	1	1	1	P06576	P06576 [202-212]		0	975.562	High	High	1.55	K.IGLFGGAGVGK.T	[202-212]
	[R].TIAMDGTEGLVR.[G]		FALSE	High	1xOxidation [M4]	Human	1	1	1	P06576	P06576 [110-121]		0	1278.64	High	High	2.06	R.TIAMDGTEGLVR.G	[110-121]
	[K].VLDSGAPIKIPVGPETLGR.[I]		FALSE	High		Human	1	1	2	P06576	P06576 [125-143]		1	1919.1	High	High	2.77	K.VLDSGAPIKIPVGPETLGR.I	[125-143]
	P50395	FALSE	High	Master Protein	Rab GDP dissociation inhibitor beta [OS=Homo sapiens]	0.004	11	Human	4	4	4	445	50.6	6.47	2.89	4	transport;signal transduction;other biological processes	non-structural extracellular;other membranes;cytosol;ER/Golgi;other cytoplasmic organelle;other cell component	enzyme regulator activity;other molecular function	Pf00996	2665	GDI2	hsa:2665; O43928; P50395; Q5SX88; Q9UQM6	ENSG00000057608		Neutrophil degranulation; RAB GEFs exchange GTP for GDP on RABs	2	High	1
	Annotated Sequence		Checked	Confidence	Modifications	Marked as	# Protein Groups	# Proteins	# PSMs	Master Protein Accessions	Positions in Master Proteins	Modifications in Master Proteins	# Missed Cleavages	Theo. MH+ [Da]	Found in Sample: [S1] Sample3_QE_Alana_21junio2024	Confidence (by Search Engine): Sequest HT	XCorr (by Search Engine): Sequest HT	Sequence in Protein	Positions in Proteins
	[K].DLGTESQIFISR.[T]		FALSE	High		Human	1	2	1	P50395	P50395 [391-402]		0	1365.7	High	High	2.89	K.DLGTESQIFISR.T	[391-402]
	[R].GRDWNVDLIPK.[F]		FALSE	Medium		Human	1	3	1	P50395	P50395 [69-79]		1	1312.7	Medium	Medium	1.35	R.GRDWNVDLIPK.F	[69-79]
	[K].LYSESLAR.[Y]		FALSE	High		Human	1	3	1	P50395	P50395 [211-218]		0	938.494	High	High	1.5	K.LYSESLAR.Y	[211-218]
	[K].SPYLYPLYGLGELPQGFAR.[L]		FALSE	Medium		Human	1	3	1	P50395	P50395 [222-240]		0	2141.11	Medium	Medium	1.48	K.SPYLYPLYGLGELPQGFAR.L	[222-240]
	P04075	FALSE	High	Master Protein	Fructose-bisphosphate aldolase A [OS=Homo sapiens]	0	12	Human	3	3	3	364	39.4	8.09	4.25	3	cell organization and biogenesis;other metabolic processes;other biological processes	non-structural extracellular;cytosol;cytoskeleton;other cell component	cytoskeletal activity;other molecular function	Pf00274	226	ALDOA	B4DXI7; hsa:226; P04075; Q6FH76; Q6FI10; Q96B15; Q9BWD9; Q9UCN2	ENSG00000149925	VEGFA-VEGFR2 signaling; Clear cell renal cell carcinoma pathways; Aerobic glycolysis; 16p11.2 proximal deletion syndrome; Glycolysis and gluconeogenesis; Metabolic Epileptic Disorders; Sudden infant death syndrome (SIDS) susceptibility pathways	Neutrophil degranulation; Platelet degranulation ; Glycolysis; Gluconeogenesis	11	High	1
	Annotated Sequence		Checked	Confidence	Modifications	Marked as	# Protein Groups	# Proteins	# PSMs	Master Protein Accessions	Positions in Master Proteins	Modifications in Master Proteins	# Missed Cleavages	Theo. MH+ [Da]	Found in Sample: [S1] Sample3_QE_Alana_21junio2024	Confidence (by Search Engine): Sequest HT	XCorr (by Search Engine): Sequest HT	Sequence in Protein	Positions in Proteins
	[K].AAQEEYVKR.[A]		FALSE	Medium		Human	1	2	1	P04075	P04075 [323-331]		1	1093.56	Medium	Medium	1.45	K.AAQEEYVKR.A	[323-331]
	[K].ADDGRPFPQVIK.[S]		FALSE	High		Human	1	2	1	P04075	P04075 [88-99]		0	1342.71	High	High	1.65	K.ADDGRPFPQVIK.S	[88-99]
	[K].GVVPLAGTNGETTTQGLDGLSER.[C]		FALSE	High		Human	1	2	1	P04075	P04075 [112-134]		0	2272.14	High	High	2.6	K.GVVPLAGTNGETTTQGLDGLSER.C	[112-134]
	P40926	FALSE	High	Master Protein	Malate dehydrogenase, mitochondrial [OS=Homo sapiens]	0.006	12	Human	3	4	3	338	35.5	8.68	1.92	3	other metabolic processes	other membranes;mitochondrion;other cell component	other molecular function	Pf00056, Pf02866	4191	MDH2	A8K414; B2RE78; B4DE44; E9PDB2; O43682; P40926	ENSG00000146701	Amino acid metabolism; Metabolic reprogramming in colon cancer; NAD metabolism in oncogene-induced senescence and mitochondrial dysfunction-associated senescence; Glycolysis and gluconeogenesis; Metabolic Epileptic Disorders; 7q11.23 distal copy number variation; TCA cycle (aka Krebs or citric acid cycle)	Mitochondrial protein degradation; Gluconeogenesis; Citric acid cycle (TCA cycle)	10	High	1
	Annotated Sequence		Checked	Confidence	Modifications	Marked as	# Protein Groups	# Proteins	# PSMs	Master Protein Accessions	Positions in Master Proteins	Modifications in Master Proteins	# Missed Cleavages	Theo. MH+ [Da]	Found in Sample: [S1] Sample3_QE_Alana_21junio2024	Confidence (by Search Engine): Sequest HT	XCorr (by Search Engine): Sequest HT	Sequence in Protein	Positions in Proteins
	[K].AGAGSATLSMAYAGAR.[F]		FALSE	High	1xOxidation [M10]	Human	1	2	1	P40926	P40926 [242-257]		0	1470.7	High	High	1.59	K.AGAGSATLSMAYAGAR.F	[242-257]
	[K].IFGVTTLDIVR.[A]		FALSE	Medium		Human	1	1	1	P40926	P40926 [166-176]		0	1233.72	Medium	Medium	1.37	K.IFGVTTLDIVR.A	[166-176]
	[K].VDFPQDQLTALTGR.[I]		FALSE	High		Human	1	2	2	P40926	P40926 [216-229]		0	1560.8	High	High	1.92	K.VDFPQDQLTALTGR.I	[216-229]
	P17931	FALSE	High	Master Protein	Galectin-3 [OS=Homo sapiens]	0.003	13	Human	3	5	3	250	26.1	8.56	2.25	3	RNA metabolism OR transcription;other metabolic processes;stress response;signal transduction;other biological processes	plasma membrane;other membranes;cytosol;mitochondrion;nucleus;other cell component	signal transduction activity or receptor binding;enzyme regulator activity;other molecular function	Pf00337	3958	LGALS3	B2RC38; hsa:3958; P17931; Q16005; Q6IBA7; Q96J47	ENSG00000131981	AGE/RAGE pathway; Spinal cord injury; 2q13 copy number variation syndrome; Immune infiltration in pancreatic cancer	Neutrophil degranulation; RUNX1 regulates transcription of genes involved in differentiation of myeloid cells; Advanced glycosylation endproduct receptor signaling; RUNX2 regulates genes involved in differentiation of myeloid cells	8	High	1
	Annotated Sequence		Checked	Confidence	Modifications	Marked as	# Protein Groups	# Proteins	# PSMs	Master Protein Accessions	Positions in Master Proteins	Modifications in Master Proteins	# Missed Cleavages	Theo. MH+ [Da]	Found in Sample: [S1] Sample3_QE_Alana_21junio2024	Confidence (by Search Engine): Sequest HT	XCorr (by Search Engine): Sequest HT	Sequence in Protein	Positions in Proteins
	[R].GNDVAFHFNPR.[F]		FALSE	Medium		Human	1	1	2	P17931	P17931 [152-162]		0	1273.61	Medium	Medium	1.57	R.GNDVAFHFNPR.F	[152-162]
	[R].MLITILGTVKPNANR.[I]		FALSE	High	1xOxidation [M1]	Human	1	1	1	P17931	P17931 [130-144]		0	1656.95	High	High	2.25	R.MLITILGTVKPNANR.I	[130-144]
	[R].VIVCNTK.[L]		FALSE	Medium	1xCarbamidomethyl [C4]	Human	1	1	2	P17931	P17931 [170-176]		0	833.455	Medium	Medium	1.33	R.VIVCNTK.L	[170-176]
	Q01518	FALSE	High	Master Protein	Adenylyl cyclase-associated protein 1 [OS=Homo sapiens]	0	13	Human	4	4	4	475	51.9	8.06	5.95	4	cell organization and biogenesis;transport;signal transduction;other biological processes	non-structural extracellular;plasma membrane;other membranes;cytoskeleton;other cytoplasmic organelle;other cell component	cytoskeletal activity;other molecular function	Pf01213, Pf08603	10487	CAP1	hsa:10487; Q01518; Q53HR7; Q5T0S1; Q5T0S2; Q6I9U6	ENSG00000131236	Angiopoietin-like protein 8 regulatory pathway; Insulin signaling; Complement system in neuronal development and plasticity; Opioid receptor pathways	Platelet degranulation ; Neutrophil degranulation; Role of ABL in ROBO-SLIT signaling	7	High	1
	Annotated Sequence		Checked	Confidence	Modifications	Marked as	# Protein Groups	# Proteins	# PSMs	Master Protein Accessions	Positions in Master Proteins	Modifications in Master Proteins	# Missed Cleavages	Theo. MH+ [Da]	Found in Sample: [S1] Sample3_QE_Alana_21junio2024	Confidence (by Search Engine): Sequest HT	XCorr (by Search Engine): Sequest HT	Sequence in Protein	Positions in Proteins
	[K].AGAAPYVQAFDSLLAGPVAEYLK.[I]		FALSE	High		Human	1	1	1	Q01518	Q01518 [38-60]		0	2351.23	High	High	3.35	K.AGAAPYVQAFDSLLAGPVAEYLK.I	[38-60]
	[K].LSDLLAPISEQIKEVITFR.[E]		FALSE	High		Human	1	2	1	Q01518	Q01518 [101-119]		1	2172.23	High	High	2.6	K.LSDLLAPISEQIKEVITFR.E	[101-119]
	[K].NSLDCEIVSAK.[S]		FALSE	Medium	1xCarbamidomethyl [C5]	Human	1	2	1	Q01518	Q01518 [423-433]		0	1235.59	Medium	Medium	1.36	K.NSLDCEIVSAK.S	[423-433]
	[RK].VPTISINK.[T]		FALSE	High		Human	1	5	1	Q01518	Q01518 [405-412]		0	871.525	High	High	1.6	K.VPTISINK.T	[405-412]
	P25774	FALSE	High	Master Protein	Cathepsin S [OS=Homo sapiens]	0	13	Human	5	7	5	331	37.5	8.34	6.32	5	cell organization and biogenesis;protein metabolism;other metabolic processes;signal transduction;other biological processes	non-structural extracellular;other cytoplasmic organelle;other cell component	enzyme regulator activity;other molecular function	Pf00112, Pf08246	1520	CTSS	B4DWC9; D3DV05; hsa:1520; P25774; Q5T5I0; Q6FHS5; Q9BUG3	ENSG00000163131		Neutrophil degranulation; Degradation of the extracellular matrix; MHC class II antigen presentation; Assembly of collagen fibrils and other multimeric structures; Trafficking and processing of endosomal TLR; Endosomal/Vacuolar pathway	6	High	1
	Annotated Sequence		Checked	Confidence	Modifications	Marked as	# Protein Groups	# Proteins	# PSMs	Master Protein Accessions	Positions in Master Proteins	Modifications in Master Proteins	# Missed Cleavages	Theo. MH+ [Da]	Found in Sample: [S1] Sample3_QE_Alana_21junio2024	Confidence (by Search Engine): Sequest HT	XCorr (by Search Engine): Sequest HT	Sequence in Protein	Positions in Proteins
	[K].CQYDSK.[Y]		FALSE	Medium	1xCarbamidomethyl [C1]	Human	1	2	1	P25774	P25774 [213-218]		0	800.324	Medium	Medium	1.34	K.CQYDSK.Y	[213-218]
	[K].EKNEEAVR.[R]		FALSE	Medium		Human	1	2	1	P25774	P25774 [41-48]		1	974.49	Medium	Medium	1.41	K.EKNEEAVR.R	[41-48]
	[K].GPVSVGVDAR.[H]		FALSE	High		Human	1	2	1	P25774	P25774 [246-255]		0	956.516	High	High	1.68	K.GPVSVGVDAR.H	[246-255]
	[K].LVSLSAQNLVDCSTEK.[Y]		FALSE	High	1xCarbamidomethyl [C12]	Human	1	2	3	P25774	P25774 [159-174]		0	1763.88	High	High	1.94	K.LVSLSAQNLVDCSTEK.Y	[159-174]
	[K].LVSLSAQNLVDCSTEKYGNK.[G]		FALSE	High	1xCarbamidomethyl [C12]	Human	1	2	1	P25774	P25774 [159-178]		1	2226.11	High	High	2.87	K.LVSLSAQNLVDCSTEKYGNK.G	[159-178]
	P00918	FALSE	High	Master Protein	Carbonic anhydrase 2 [OS=Homo sapiens]	0.003	14	Human	3	3	3	260	29.2	7.4	2.24	3	other metabolic processes;transport;signal transduction;other biological processes	plasma membrane;other membranes;cytosol;other cell component	other molecular function	Pf00194	760	CA2	B2R7G8; hsa:760; P00918; Q6FI12; Q96ET9	ENSG00000104267	Proximal tubule transport	Reversible hydration of carbon dioxide; Erythrocytes take up carbon dioxide and release oxygen; Erythrocytes take up oxygen and release carbon dioxide	4	High	1
	Annotated Sequence		Checked	Confidence	Modifications	Marked as	# Protein Groups	# Proteins	# PSMs	Master Protein Accessions	Positions in Master Proteins	Modifications in Master Proteins	# Missed Cleavages	Theo. MH+ [Da]	Found in Sample: [S1] Sample3_QE_Alana_21junio2024	Confidence (by Search Engine): Sequest HT	XCorr (by Search Engine): Sequest HT	Sequence in Protein	Positions in Proteins
	[K].GGPLDGTYR.[L]		FALSE	Medium		Human	1	1	1	P00918	P00918 [81-89]		0	935.458	Medium	Medium	1.47	K.GGPLDGTYR.L	[81-89]
	[K].VVDVLDSIK.[T]		FALSE	Medium		Human	1	1	1	P00918	P00918 [159-167]		0	987.572	Medium	Medium	1.44	K.VVDVLDSIK.T	[159-167]
	[K].YDPSLKPLSVSYDQATSLR.[I]		FALSE	High		Human	1	1	1	P00918	P00918 [40-58]		0	2140.09	High	High	2.24	K.YDPSLKPLSVSYDQATSLR.I	[40-58]
	P21281	FALSE	High	Master Protein	V-type proton ATPase subunit B, brain isoform [OS=Homo sapiens]	0	14	Human	6	6	6	511	56.5	5.81	5.94	6	cell organization and biogenesis;other metabolic processes;transport;other biological processes	plasma membrane;other membranes;cytosol;ER/Golgi;other cytoplasmic organelle;other cell component	transporter activity;other molecular function	Pf00006, Pf02874	526	ATP6V1B2	B2R5Z3; D3DSQ5; hsa:526; P21281; Q14544; Q15859; Q96IR0	ENSG00000147416		Amino acids regulate mTORC1; ROS and RNS production in phagocytes; Insulin receptor recycling; Transferrin endocytosis and recycling; Ion channel transport	5	High	1
	Annotated Sequence		Checked	Confidence	Modifications	Marked as	# Protein Groups	# Proteins	# PSMs	Master Protein Accessions	Positions in Master Proteins	Modifications in Master Proteins	# Missed Cleavages	Theo. MH+ [Da]	Found in Sample: [S1] Sample3_QE_Alana_21junio2024	Confidence (by Search Engine): Sequest HT	XCorr (by Search Engine): Sequest HT	Sequence in Protein	Positions in Proteins
	[K].AVVQVFEGTSGIDAK.[K]		FALSE	High		Human	1	1	1	P21281	P21281 [94-108]		0	1520.8	High	High	1.6	K.AVVQVFEGTSGIDAK.K	[94-108]
	[R].EQALAVSR.[N]		FALSE	High		Human	1	1	1	P21281	P21281 [30-37]		0	873.479	High	High	1.5	R.EQALAVSR.N	[30-37]
	[R].IPQSTLSEFYPR.[D]		FALSE	High		Human	1	1	1	P21281	P21281 [495-506]		0	1437.74	High	High	1.97	R.IPQSTLSEFYPR.D	[495-506]
	[R].NFIAQGPYENR.[T]		FALSE	High		Human	1	1	1	P21281	P21281 [461-471]		0	1308.63	High	High	2.27	R.NFIAQGPYENR.T	[461-471]
	[R].QIYPPINVLPSLSR.[L]		FALSE	High		Human	1	2	1	P21281	P21281 [387-400]		0	1596.91	High	High	1.59	R.QIYPPINVLPSLSR.L	[387-400]
	[R].SGQVLEVSGSK.[A]		FALSE	High		Human	1	1	1	P21281	P21281 [83-93]		0	1090.57	High	High	1.7	R.SGQVLEVSGSK.A	[83-93]
	P11142	FALSE	High	Master Protein	Heat shock cognate 71 kDa protein [OS=Homo sapiens]	0	15	Human	8	14	5	646	70.9	5.52	25.68	8	cell organization and biogenesis;protein metabolism;RNA metabolism OR transcription;other metabolic processes;stress response;transport;other biological processes	non-structural extracellular;plasma membrane;other membranes;cytosol;nucleus;other cytoplasmic organelle;other cell component	signal transduction activity or receptor binding;other molecular function	Pf00012	3312	HSPA8	hsa:3312; P11142; Q9H3R6	ENSG00000109971	Parkin-ubiquitin proteasomal system pathway; MAPK signaling pathway; Exercise-induced circadian regulation; Measles virus infection; Opioid receptor pathways; Extrafollicular and follicular B cell activation by SARS-CoV-2; 1p36 copy number variation syndrome; HDAC6 interactions in the central nervous system	Neutrophil degranulation; Late endosomal microautophagy; AUF1 (hnRNP D0) binds and destabilizes mRNA; HSP90 chaperone cycle for steroid hormone receptors (SHR) in the presence of ligand; PKR-mediated signaling; Regulation of HSF1-mediated heat shock response; Lysosome Vesicle Biogenesis; Golgi Associated Vesicle Biogenesis; Clathrin-mediated endocytosis; mRNA Splicing - Major Pathway; CHL1 intera…	27	High	1
	Annotated Sequence		Checked	Confidence	Modifications	Marked as	# Protein Groups	# Proteins	# PSMs	Master Protein Accessions	Positions in Master Proteins	Modifications in Master Proteins	# Missed Cleavages	Theo. MH+ [Da]	Found in Sample: [S1] Sample3_QE_Alana_21junio2024	Confidence (by Search Engine): Sequest HT	XCorr (by Search Engine): Sequest HT	Sequence in Protein	Positions in Proteins
	[R].ARFEELNADLFR.[G]		FALSE	High		Human	1	3	1	P11142	P11142 [300-311]		1	1480.75	High	High	2.57	R.ARFEELNADLFR.G	[300-311]
	[K].DAGTIAGLNVLR.[I]		FALSE	High		Human	1	2	2	P11142	P11142 [160-171]		0	1199.67	High	High	1.9	K.DAGTIAGLNVLR.I	[160-171]
	[R].IINEPTAAAIAYGLDK.[KRG]		FALSE	High		Human	2	5	1	P11142; P11021	P11142 [172-187]; P11021 [198-213]		0	1659.9	High	High	1.68	R.IINEPTAAAIAYGLDK.K	[172-187]
	[R].IINEPTAAAIAYGLDKK.[GV]		FALSE	High		Human	1	3	2	P11142	P11142 [172-188]		1	1787.99	High	High	2.85	R.IINEPTAAAIAYGLDKK.V	[172-188]
	[K].NQVAMNPTNTVFDAKR.[L]		FALSE	High	1xOxidation [M5]	Human	1	2	1	P11142	P11142 [57-72]		1	1821.89	High	High	2.75	K.NQVAMNPTNTVFDAKR.L	[57-72]
	[R].TTPSYVAFTDTER.[L]		FALSE	High		Human	2	8	2	P11142; P0DMV9	P11142 [37-49]; P0DMV9 [37-49]		0	1487.7	High	High	2.41	R.TTPSYVAFTDTER.L	[37-49]
	[K].TVTNAVVTVPAYFNDSQR.[Q]		FALSE	High		Human	1	2	4	P11142	P11142 [138-155]		0	1982	High	High	2.69	K.TVTNAVVTVPAYFNDSQR.Q	[138-155]
	[RK].VEIIANDQGNR.[TI]		FALSE	Medium		Human	3	9	2	P11142; P11021; P0DMV9	P11142 [26-36]; P11021 [50-60]; P0DMV9 [26-36]		0	1228.63	Medium	Medium	1.44	K.VEIIANDQGNR.T	[26-36]
	P61158	FALSE	High	Master Protein	Actin-related protein 3 [OS=Homo sapiens]	0	15	Human	5	6	5	418	47.3	5.88	7.07	5	cell cycle OR cell proliferation;cell organization and biogenesis;stress response;other biological processes	cytosol;cytoskeleton;nucleus;other cell component	cytoskeletal activity;other molecular function	Pf00022	10096	ACTR3	hsa:10096; P32391; P61158; Q53QM2	ENSG00000115091	Physico-chemical features and toxicity-associated pathways	Regulation of actin dynamics for phagocytic cup formation; FCGR3A-mediated phagocytosis; RHO GTPases Activate WASPs and WAVEs; EPHB-mediated forward signaling; Clathrin-mediated endocytosis	6	High	1
	Annotated Sequence		Checked	Confidence	Modifications	Marked as	# Protein Groups	# Proteins	# PSMs	Master Protein Accessions	Positions in Master Proteins	Modifications in Master Proteins	# Missed Cleavages	Theo. MH+ [Da]	Found in Sample: [S1] Sample3_QE_Alana_21junio2024	Confidence (by Search Engine): Sequest HT	XCorr (by Search Engine): Sequest HT	Sequence in Protein	Positions in Proteins
	[R].DITYFIQQLLR.[ED]		FALSE	High		Human	1	5	1	P61158	P61158 [199-209]		0	1409.78	High	High	2.75	R.DITYFIQQLLR.D	[199-209]
	[R].DREVGIPPEQSLETAK.[A]		FALSE	High		Human	1	1	2	P61158	P61158 [210-225]		1	1768.91	High	High	2.21	R.DREVGIPPEQSLETAK.A	[210-225]
	[K].DYEEIGPSICR.[H]		FALSE	High	1xCarbamidomethyl [C10]	Human	1	1	1	P61158	P61158 [399-409]		0	1338.6	High	High	2.11	K.DYEEIGPSICR.H	[399-409]
	[R].LPACVVDCGTGYTK.[L]		FALSE	High	2xCarbamidomethyl [C4; C8]	Human	1	1	1	P61158	P61158 [5-18]		0	1540.71	High	High	1.5	R.LPACVVDCGTGYTK.L	[5-18]
	[RK].LSEELSGGR.[IL]		FALSE	High		Human	1	3	1	P61158	P61158 [349-357]		0	947.479	High	High	1.52	K.LSEELSGGR.L	[349-357]
	P37837	FALSE	High	Master Protein	Transaldolase [OS=Homo sapiens]	0	15	Human	5	9	5	337	37.5	6.81	3.5	5	other metabolic processes	cytosol;other cell component	other molecular function	Pf00923	6888	TALDO1	B2R8M2; hsa:6888; O00751; P37837; Q8WV32; Q8WZ45	ENSG00000177156	Pentose phosphate metabolism; Cori cycle; Metabolic reprogramming in colon cancer	Gene and protein expression by JAK-STAT signaling after Interleukin-12 stimulation; NFE2L2 regulates pentose phosphate pathway genes; Pentose phosphate pathway; Insulin effects increased synthesis of Xylulose-5-Phosphate; TALDO1 deficiency: failed conversion of SH7P, GA3P to Fru(6)P, E4P; TALDO1 deficiency: failed conversion of Fru(6)P, E4P to SH7P, GA3P	9	High	1
	Annotated Sequence		Checked	Confidence	Modifications	Marked as	# Protein Groups	# Proteins	# PSMs	Master Protein Accessions	Positions in Master Proteins	Modifications in Master Proteins	# Missed Cleavages	Theo. MH+ [Da]	Found in Sample: [S1] Sample3_QE_Alana_21junio2024	Confidence (by Search Engine): Sequest HT	XCorr (by Search Engine): Sequest HT	Sequence in Protein	Positions in Proteins
	[K].ALAGCDFLTISPK.[L]		FALSE	Medium	1xCarbamidomethyl [C5]	Human	1	2	1	P37837	P37837 [246-258]		0	1392.72	Medium	Medium	1.37	K.ALAGCDFLTISPK.L	[246-258]
	[K].LLGELLQDNAK.[L]		FALSE	High		Human	1	2	1	P37837	P37837 [259-269]		0	1213.68	High	High	1.54	K.LLGELLQDNAK.L	[259-269]
	[K].LVPVLSAK.[A]		FALSE	High		Human	1	2	1	P37837	P37837 [270-277]		0	826.54	High	High	1.64	K.LVPVLSAK.A	[270-277]
	[K].SYEPLEDPGVK.[S]		FALSE	Medium		Human	1	2	1	P37837	P37837 [205-215]		0	1233.6	Medium	Medium	1.3	K.SYEPLEDPGVK.S	[205-215]
	[R].VSTEVDAR.[L]		FALSE	High		Human	1	2	5	P37837	P37837 [103-110]		0	876.442	High	High	1.86	R.VSTEVDAR.L	[103-110]
	P01023	FALSE	High	Master Protein	Alpha-2-macroglobulin [OS=Homo sapiens]	0	15	Human	17	26	17	1474	163.2	6.46	26.22	17	stress response;developmental processes;other biological processes	non-structural extracellular;other cell component	signal transduction activity or receptor binding;enzyme regulator activity;other molecular function	Pf00207, Pf01835, Pf07677, Pf07678, Pf07703, Pf17789, Pf17791	2	A2M	hsa:2; P01023; Q13677; Q59F47; Q5QTS0; Q68DN2; Q6PIY3; Q6PN97	ENSG00000175899	Complement system; Dengue-2 interactions with complement and coagulation cascades; Complement and coagulation cascades	Platelet degranulation ; Degradation of the extracellular matrix; HDL assembly; Intrinsic Pathway of Fibrin Clot Formation	7	High	1
	Annotated Sequence		Checked	Confidence	Modifications	Marked as	# Protein Groups	# Proteins	# PSMs	Master Protein Accessions	Positions in Master Proteins	Modifications in Master Proteins	# Missed Cleavages	Theo. MH+ [Da]	Found in Sample: [S1] Sample3_QE_Alana_21junio2024	Confidence (by Search Engine): Sequest HT	XCorr (by Search Engine): Sequest HT	Sequence in Protein	Positions in Proteins
	[K].AAQVTIQSSGTFSSK.[F]		FALSE	Medium		Human	1	1	1	P01023	P01023 [1275-1289]		0	1511.77	Medium	Medium	1.33	K.AAQVTIQSSGTFSSK.F	[1275-1289]
	[R].AFQPFFVELTMPYSVIR.[G]		FALSE	Medium	1xOxidation [M11]	Human	1	3	2	P01023	P01023 [788-804]		0	2061.05	Medium	Medium	1.6	R.AFQPFFVELTMPYSVIR.G	[788-804]
	[K].AIGYLNTGYQR.[Q]		FALSE	High		Human	1	1	1	P01023	P01023 [1004-1014]		0	1255.64	High	High	1.56	K.AIGYLNTGYQR.Q	[1004-1014]
	[K].ALLAYAFALAGNQDK.[R]		FALSE	High		Human	1	1	1	P01023	P01023 [1148-1162]		0	1565.83	High	High	2.27	K.ALLAYAFALAGNQDK.R	[1148-1162]
	[K].FQVDNNNR.[L]		FALSE	High		Human	1	1	2	P01023	P01023 [1290-1297]		0	1006.47	High	High	1.56	K.FQVDNNNR.L	[1290-1297]
	[R].LLLQQVSLPELPGEYSMK.[V]		FALSE	High	1xOxidation [M17]	Human	1	1	2	P01023	P01023 [1298-1315]		0	2061.09	High	High	1.94	R.LLLQQVSLPELPGEYSMK.V	[1298-1315]
	[K].LPPNVVEESAR.[A]		FALSE	High		Human	1	1	3	P01023	P01023 [935-945]		0	1210.64	High	High	1.96	K.LPPNVVEESAR.A	[935-945]
	[K].NEDSLVFVQTDK.[S]		FALSE	High		Human	1	1	3	P01023	P01023 [124-135]		0	1394.68	High	High	2.11	K.NEDSLVFVQTDK.S	[124-135]
	[R].NQGNTWLTAFVLK.[T]		FALSE	High		Human	1	3	1	P01023	P01023 [1035-1047]		0	1491.8	High	High	1.59	R.NQGNTWLTAFVLK.T	[1035-1047]
	[K].QFSFPLSSEPFQGSYK.[V]		FALSE	High		Human	1	1	1	P01023	P01023 [189-204]		0	1848.88	High	High	1.66	K.QFSFPLSSEPFQGSYK.V	[189-204]
	[R].QGIPFFGQVR.[L]		FALSE	High		Human	1	1	2	P01023	P01023 [361-370]		0	1148.62	High	High	2.14	R.QGIPFFGQVR.L	[361-370]
	[R].QSSEITR.[T]		FALSE	High		Human	1	1	2	P01023	P01023 [339-345]		0	820.416	High	High	1.8	R.QSSEITR.T	[339-345]
	[K].SDIAPVAR.[L]		FALSE	High		Human	1	1	1	P01023	P01023 [532-539]		0	828.457	High	High	1.54	K.SDIAPVAR.L	[532-539]
	[K].SSSNEEVMFLTVQVK.[G]		FALSE	High	1xOxidation [M8]	Human	1	1	1	P01023	P01023 [94-108]		0	1713.84	High	High	1.84	K.SSSNEEVMFLTVQVK.G	[94-108]
	[R].VGFYESDVMGR.[G]		FALSE	High	1xOxidation [M9]	Human	1	1	1	P01023	P01023 [705-715]		0	1275.57	High	High	1.51	R.VGFYESDVMGR.G	[705-715]
	[R].VTAAPQSVCALR.[A]		FALSE	High	1xCarbamidomethyl [C9]	Human	1	1	1	P01023	P01023 [587-598]		0	1272.67	High	High	2.7	R.VTAAPQSVCALR.A	[587-598]
	[K].YNILPEKEEFPFALGVQTLPQTCDEPK.[A]		FALSE	High	1xCarbamidomethyl [C23]	Human	1	1	1	P01023	P01023 [1330-1356]		1	3163.57	High	High	2.63	K.YNILPEKEEFPFALGVQTLPQTCDEPK.A	[1330-1356]
	P04439	FALSE	High	Master Protein	HLA class I histocompatibility antigen, A alpha chain [OS=Homo sapiens]	0	16	Human	4	4	3	365	40.8	6	7.32	4	stress response;signal transduction;other biological processes	non-structural extracellular;plasma membrane;other membranes;ER/Golgi;other cytoplasmic organelle;other cell component	signal transduction activity or receptor binding;other molecular function	Pf00129, Pf06623, Pf07654	3105	HLA-A	B1PKZ3; hsa:3105; O02939; O02954; O02955; O02963; O19509; O19546; O19598; O19605; O19606; O19619; O19647; O19673; O19687; O19695; O19756; O19794; O19795; O43906; O43907; O46874; O62921; O62924; O77937; O77938; O77964; O78073; O78171; O98009; O98010; O98011; O98137; P01891; P01892; P04439; P05534; P06338; P10313; P10314; P10315; P10316; P13746; P16188; P16189; P16190; P18462; P30443; P30444; P3044…	ENSG00000206503	Proteasome degradation; Allograft rejection; Ebola virus infection in host; Cancer immunotherapy by PD-1 blockade; TAR syndrome	Immunoregulatory interactions between a Lymphoid and a non-Lymphoid cell; E3 ubiquitin ligases ubiquitinate target proteins; ER-Phagosome pathway; SARS-CoV-2 activates/modulates innate and adaptive immune responses; Interferon gamma signaling; Interferon alpha/beta signaling; Antigen Presentation: Folding, assembly and peptide loading of class I MHC; Nef mediated downregulation of MHC class I com…	14	High	1
	Annotated Sequence		Checked	Confidence	Modifications	Marked as	# Protein Groups	# Proteins	# PSMs	Master Protein Accessions	Positions in Master Proteins	Modifications in Master Proteins	# Missed Cleavages	Theo. MH+ [Da]	Found in Sample: [S1] Sample3_QE_Alana_21junio2024	Confidence (by Search Engine): Sequest HT	XCorr (by Search Engine): Sequest HT	Sequence in Protein	Positions in Proteins
	[R].DGEDQTQDTELVETRPAGDGTFQK.[W]		FALSE	High		Human	1	5	1	P04439	P04439 [244-267]		0	2637.19	High	High	2.05	R.DGEDQTQDTELVETRPAGDGTFQK.W	[244-267]
	[R].FDSDAASQR.[M]		FALSE	Medium		Human	1	2	1	P04439	P04439 [60-68]		0	996.438	Medium	Medium	1.42	R.FDSDAASQR.M	[60-68]
	[R].FIAVGYVDDTQFVR.[F]		FALSE	High		Human	1	2	1	P04439	P04439 [46-59]		0	1629.83	High	High	2.76	R.FIAVGYVDDTQFVR.F	[46-59]
	[K].WAAVVVPSGEEQR.[Y]		FALSE	High		Human	2	9	1	P01889; P04439	P01889 [268-280]; P04439 [268-280]		0	1427.73	High	High	2.51	K.WAAVVVPSGEEQR.Y	[268-280]
	P13686	FALSE	High	Master Protein	Tartrate-resistant acid phosphatase type 5 [OS=Homo sapiens]	0	16	Human	4	8	4	325	36.6	8.7	11.36	4	other metabolic processes;stress response;developmental processes;other biological processes	other membranes;cytosol;other cytoplasmic organelle	other molecular function	Pf00149	54	ACP5	A8K3V2; hsa:54; P13686; Q2TAB1; Q6IAS6; Q9UCJ5; Q9UCJ6; Q9UCJ7	ENSG00000102575	Osteoclast signaling; RANKL/RANK signaling pathway	Vitamin B2 (riboflavin) metabolism	3	High	1
	Annotated Sequence		Checked	Confidence	Modifications	Marked as	# Protein Groups	# Proteins	# PSMs	Master Protein Accessions	Positions in Master Proteins	Modifications in Master Proteins	# Missed Cleavages	Theo. MH+ [Da]	Found in Sample: [S1] Sample3_QE_Alana_21junio2024	Confidence (by Search Engine): Sequest HT	XCorr (by Search Engine): Sequest HT	Sequence in Protein	Positions in Proteins
	[K].EMTVTYIEASGK.[S]		FALSE	High		Human	1	1	1	P13686	P13686 [301-312]		0	1328.64	High	High	1.5	K.EMTVTYIEASGK.S	[301-312]
	[K].EMTVTYIEASGK.[S]		FALSE	High	1xOxidation [M2]	Human	1	1	1	P13686	P13686 [301-312]		0	1344.64	High	High	1.52	K.EMTVTYIEASGK.S	[301-312]
	[R].FQETFEDVFSDR.[S]		FALSE	High		Human	1	1	3	P13686	P13686 [86-97]		0	1519.67	High	High	3.15	R.FQETFEDVFSDR.S	[86-97]
	[R].FVAVGDWGGVPNAPFHTAR.[E]		FALSE	High		Human	1	1	2	P13686	P13686 [28-46]		0	1998	High	High	2.19	R.FVAVGDWGGVPNAPFHTAR.E	[28-46]
	[R].WNFPSPFYR.[L]		FALSE	High		Human	1	1	1	P13686	P13686 [130-138]		0	1213.58	High	High	1.55	R.WNFPSPFYR.L	[130-138]
	O00299	FALSE	High	Master Protein	Chloride intracellular channel protein 1 [OS=Homo sapiens]	0	16	Human	4	6	4	241	26.9	5.17	4.05	4	transport;signal transduction;other biological processes	non-structural extracellular;plasma membrane;other membranes;mitochondrion;ER/Golgi;nucleus;other cell component	transporter activity	Pf13409, Pf13410	1192	CLIC1	hsa:1192; O00299; Q15089; Q502X1	ENSG00000206394; ENSG00000213719; ENSG00000223639; ENSG00000226248; ENSG00000226417; ENSG00000226651; ENSG00000230685	VEGFA-VEGFR2 signaling		1	High	1
	Annotated Sequence		Checked	Confidence	Modifications	Marked as	# Protein Groups	# Proteins	# PSMs	Master Protein Accessions	Positions in Master Proteins	Modifications in Master Proteins	# Missed Cleavages	Theo. MH+ [Da]	Found in Sample: [S1] Sample3_QE_Alana_21junio2024	Confidence (by Search Engine): Sequest HT	XCorr (by Search Engine): Sequest HT	Sequence in Protein	Positions in Proteins
	[R].GFTIPEAFR.[G]		FALSE	High		Human	1	1	3	O00299	O00299 [196-204]		0	1037.54	High	High	2.12	R.GFTIPEAFR.G	[196-204]
	[K].GVTFNVTTVDTK.[R]		FALSE	High		Human	1	1	1	O00299	O00299 [38-49]		0	1281.67	High	High	1.92	K.GVTFNVTTVDTK.R	[38-49]
	[K].IGNCPFSQR.[L]		FALSE	High	1xCarbamidomethyl [C4]	Human	1	1	1	O00299	O00299 [21-29]		0	1078.51	High	High	1.53	K.IGNCPFSQR.L	[21-29]
	[R].YLSNAYAR.[E]		FALSE	Medium		Human	1	1	1	O00299	O00299 [209-216]		0	957.479	Medium	Medium	1.35	R.YLSNAYAR.E	[209-216]
	P12814	FALSE	High	Master Protein	Alpha-actinin-1 [OS=Homo sapiens]	0	16	Human	10	11	6	892	103	5.41	13.58	10	cell adhesion;cell organization and biogenesis;other biological processes	non-structural extracellular;plasma membrane;other membranes;cytosol;cytoskeleton;other cell component	signal transduction activity or receptor binding;cytoskeletal activity;nucleic acid binding activity;other molecular function	Pf00307, Pf00435, Pf08726	87	ACTN1	B3V8S3; B4DHH3; B7TY16; hsa:87; P12814; Q1HE25; Q9BTN1	ENSG00000072110	Arrhythmogenic right ventricular cardiomyopathy; Focal adhesion; Ebola virus infection in host; MFAP5 effect on permeability and motility of endothelial cells via cytoskeleton rearrangement; Regulation of actin cytoskeleton	Platelet degranulation ; RHOD GTPase cycle; RHOF GTPase cycle; Nephrin family interactions; Syndecan interactions; RHOBTB2 GTPase cycle; Regulation of cytoskeletal remodeling and cell spreading by IPP complex components	12	High	1
	Annotated Sequence		Checked	Confidence	Modifications	Marked as	# Protein Groups	# Proteins	# PSMs	Master Protein Accessions	Positions in Master Proteins	Modifications in Master Proteins	# Missed Cleavages	Theo. MH+ [Da]	Found in Sample: [S1] Sample3_QE_Alana_21junio2024	Confidence (by Search Engine): Sequest HT	XCorr (by Search Engine): Sequest HT	Sequence in Protein	Positions in Proteins
	[K].ACLISLGYDIGNDPQGEAEFAR.[I]		FALSE	High	1xCarbamidomethyl [C2]	Human	1	1	1	P12814	P12814 [773-794]		0	2396.12	High	High	1.88	K.ACLISLGYDIGNDPQGEAEFAR.I	[773-794]
	[K].AGTQIENIEEDFRDGLK.[L]		FALSE	High		Human	1	4	1	P12814	P12814 [48-64]		1	1934.95	High	High	2.14	K.AGTQIENIEEDFRDGLK.L	[48-64]
	[K].EGLLLWCQR.[K]		FALSE	High	1xCarbamidomethyl [C7]	Human	2	8	2	P12814; O43707	P12814 [148-156]; O43707 [167-175]		0	1174.6	High	High	1.75	K.EGLLLWCQR.K	[148-156]
	[R].ELPPDQAEYCIAR.[M]		FALSE	High	1xCarbamidomethyl [C10]	Human	2	7	1	P12814; O43707	P12814 [851-863]; O43707 [870-882]		0	1561.73	High	High	2.08	R.ELPPDQAEYCIAR.M	[851-863]
	[R].KDDPLTNLNTAFDVAEK.[Y]		FALSE	High		Human	1	4	1	P12814	P12814 [198-214]		1	1890.94	High	High	2.02	R.KDDPLTNLNTAFDVAEK.Y	[198-214]
	[K].LLETIDQLYLEYAKR.[A]		FALSE	Medium		Human	1	4	1	P12814	P12814 [503-517]		1	1868.02	Medium	Medium	1.73	K.LLETIDQLYLEYAKR.A	[503-517]
	[R].LSNRPAFMPSEGR.[M]		FALSE	Medium	1xOxidation [M8]	Human	1	4	1	P12814	P12814 [347-359]		0	1477.72	Medium	Medium	1.75	R.LSNRPAFMPSEGR.M	[347-359]
	[K].LVSIGAEEIVDGNVK.[M]		FALSE	Medium		Human	1	6	1	P12814	P12814 [107-121]		0	1542.84	Medium	Medium	1.39	K.LVSIGAEEIVDGNVK.M	[107-121]
	[R].TINEVENQILTR.[D]		FALSE	High		Human	2	7	1	P12814; O43707	P12814 [727-738]; O43707 [746-757]		0	1429.76	High	High	2.81	R.TINEVENQILTR.D	[727-738]
	[R].VGWEQLLTTIAR.[T]		FALSE	High		Human	2	7	1	P12814; O43707	P12814 [715-726]; O43707 [734-745]		0	1386.77	High	High	2.78	R.VGWEQLLTTIAR.T	[715-726]
	P26038	FALSE	High	Master Protein	Moesin [OS=Homo sapiens]	0	16	Human	8	13	8	577	67.8	6.4	10.82	8	cell adhesion;cell cycle OR cell proliferation;cell organization and biogenesis;other biological processes	plasma membrane;other membranes;cytosol;cytoskeleton;other cell component	signal transduction activity or receptor binding;cytoskeletal activity;nucleic acid binding activity;other molecular function	Pf00373, Pf00769, Pf09379, Pf09380, Pf20492	4478	MSN	hsa:4478; P26038	ENSG00000147065	Glial cell differentiation; AGE/RAGE pathway; Measles virus infection; 16p11.2 proximal deletion syndrome; Regulation of actin cytoskeleton	Sensory processing of sound by outer hair cells of the cochlea; Recycling pathway of L1; Sensory processing of sound by inner hair cells of the cochlea; Gene and protein expression by JAK-STAT signaling after Interleukin-12 stimulation; Signaling by ALK fusions and activated point mutants	10	High	1
	Annotated Sequence		Checked	Confidence	Modifications	Marked as	# Protein Groups	# Proteins	# PSMs	Master Protein Accessions	Positions in Master Proteins	Modifications in Master Proteins	# Missed Cleavages	Theo. MH+ [Da]	Found in Sample: [S1] Sample3_QE_Alana_21junio2024	Confidence (by Search Engine): Sequest HT	XCorr (by Search Engine): Sequest HT	Sequence in Protein	Positions in Proteins
	[R].AKFYPEDVSEELIQDITQR.[L]		FALSE	High		Human	1	1	1	P26038	P26038 [82-100]		1	2281.13	High	High	2.13	R.AKFYPEDVSEELIQDITQR.L	[82-100]
	[R].ALELEQER.[K]		FALSE	Medium		Human	1	1	1	P26038	P26038 [372-379]		0	987.511	Medium	Medium	1.31	R.ALELEQER.K	[372-379]
	[K].APDFVFYAPR.[L]		FALSE	High		Human	1	5	1	P26038	P26038 [264-273]		0	1182.59	High	High	2.18	K.APDFVFYAPR.L	[264-273]
	[K].FYPEDVSEELIQDITQR.[L]		FALSE	Medium		Human	1	1	1	P26038	P26038 [84-100]		0	2082	Medium	Medium	1.72	K.FYPEDVSEELIQDITQR.L	[84-100]
	[K].IGFPWSEIR.[N]		FALSE	Medium		Human	1	5	2	P26038	P26038 [238-246]		0	1104.58	Medium	Medium	1.32	K.IGFPWSEIR.N	[238-246]
	[R].RKPDTIEVQQMK.[A]		FALSE	High	1xOxidation [M11]	Human	1	5	4	P26038	P26038 [295-306]		1	1488.78	High	High	2.14	R.RKPDTIEVQQMK.A	[295-306]
	[K].TQEQLALEMAELTAR.[I]		FALSE	High	1xOxidation [M9]	Human	1	1	1	P26038	P26038 [413-427]		0	1719.86	High	High	2.03	K.TQEQLALEMAELTAR.I	[413-427]
	[R].VTTMDAELEFAIQPNTTGK.[Q]		FALSE	High	1xOxidation [M4]	Human	1	5	2	P26038	P26038 [9-27]		0	2082.01	High	High	2.35	R.VTTMDAELEFAIQPNTTGK.Q	[9-27]
	P52790	FALSE	High	Master Protein	Hexokinase-3 [OS=Homo sapiens]	0	16	Human	10	13	10	923	99	5.4	14.66	10	other metabolic processes;other biological processes	non-structural extracellular;cytosol;mitochondrion;other cell component	kinase activity;other molecular function	Pf00349, Pf03727	3101	HK3	hsa:3101; P52790; Q8N1E7	ENSG00000160883	Clear cell renal cell carcinoma pathways; PI3K/AKT/mTOR - vitamin D3 signaling; Metabolic reprogramming in colon cancer; Glycolysis and gluconeogenesis; Metabolic Epileptic Disorders; 5q35 copy number variation; UDP-derived sugars synthesis in fibroblasts	Neutrophil degranulation; Glycolysis	9	High	1
	Annotated Sequence		Checked	Confidence	Modifications	Marked as	# Protein Groups	# Proteins	# PSMs	Master Protein Accessions	Positions in Master Proteins	Modifications in Master Proteins	# Missed Cleavages	Theo. MH+ [Da]	Found in Sample: [S1] Sample3_QE_Alana_21junio2024	Confidence (by Search Engine): Sequest HT	XCorr (by Search Engine): Sequest HT	Sequence in Protein	Positions in Proteins
	[R].AILEDLGLPLTSDDALMVLEVCQAVSQR.[A]		FALSE	High	1xCarbamidomethyl [C22]; 1xOxidation [M17]	Human	1	1	1	P52790	P52790 [808-835]		0	3072.56	High	High	2.72	R.AILEDLGLPLTSDDALMVLEVCQAVSQR.A	[808-835]
	[R].AQLQQIQASLLGSMEQALR.[G]		FALSE	High	1xOxidation [M14]	Human	1	1	1	P52790	P52790 [45-63]		0	2101.11	High	High	2.71	R.AQLQQIQASLLGSMEQALR.G	[45-63]
	[K].ASDCEGQDVVSLLR.[E]		FALSE	High	1xCarbamidomethyl [C4]	Human	1	1	2	P52790	P52790 [631-644]		0	1548.73	High	High	1.88	K.ASDCEGQDVVSLLR.E	[631-644]
	[R].CSGVEGQDVVQLLR.[D]		FALSE	Medium	1xCarbamidomethyl [C1]	Human	1	1	1	P52790	P52790 [190-203]		0	1559.78	Medium	Medium	1.29	R.CSGVEGQDVVQLLR.D	[190-203]
	[R].FDASVDQASINPGK.[Q]		FALSE	Medium		Human	1	1	1	P52790	P52790 [731-744]		0	1448.7	Medium	Medium	1.41	R.FDASVDQASINPGK.Q	[731-744]
	[K].FLSEIESDSLALR.[Q]		FALSE	High		Human	1	1	1	P52790	P52790 [792-804]		0	1479.77	High	High	1.58	K.FLSEIESDSLALR.Q	[792-804]
	[R].GQASPAPAVR.[M]		FALSE	High		Human	1	1	2	P52790	P52790 [64-73]		0	953.516	High	High	1.72	R.GQASPAPAVR.M	[64-73]
	[R].GVAMVTAVAAR.[L]		FALSE	High	1xOxidation [M4]	Human	1	1	1	P52790	P52790 [465-475]		0	1061.58	High	High	1.65	R.GVAMVTAVAAR.L	[465-475]
	[K].MIGGLYLGELVR.[L]		FALSE	High	1xOxidation [M1]	Human	1	1	2	P52790	P52790 [309-320]		0	1336.73	High	High	2.36	K.MIGGLYLGELVR.L	[309-320]
	[R].NVAGVPGDSGR.[M]		FALSE	High		Human	1	1	1	P52790	P52790 [698-708]		0	1028.51	High	High	1.55	R.NVAGVPGDSGR.M	[698-708]
	P51149	FALSE	High	Master Protein	Ras-related protein Rab-7a [OS=Homo sapiens]	0.004	17	Human	3	3	3	207	23.5	6.7	2.37	3	cell organization and biogenesis;protein metabolism;other metabolic processes;transport;other biological processes	plasma membrane;other membranes;cytosol;mitochondrion;ER/Golgi;other cytoplasmic organelle;other cell component	other molecular function	Pf00071	7879	RAB7A	A8K3V6; hsa:7879; P51149; Q9NWJ0; Q9UPB0	ENSG00000075785	Ebola virus infection in host; Autosomal recessive osteopetrosis pathways; Intracellular trafficking proteins involved in CMT neuropathy	Neutrophil degranulation; Prevention of phagosomal-lysosomal fusion; CDC42 GTPase cycle; RAC1 GTPase cycle; RHOQ GTPase cycle; RHOG GTPase cycle; RAB GEFs exchange GTP for GDP on RABs; RAB geranylgeranylation; MHC class II antigen presentation; RAC2 GTPase cycle; RAC3 GTPase cycle; RHOD GTPase cycle; RHOJ GTPase cycle; RHOF GTPase cycle; Suppression of autophagy; RHOH GTPase cycle; TBC/RABGAPs	20	High	1
	Annotated Sequence		Checked	Confidence	Modifications	Marked as	# Protein Groups	# Proteins	# PSMs	Master Protein Accessions	Positions in Master Proteins	Modifications in Master Proteins	# Missed Cleavages	Theo. MH+ [Da]	Found in Sample: [S1] Sample3_QE_Alana_21junio2024	Confidence (by Search Engine): Sequest HT	XCorr (by Search Engine): Sequest HT	Sequence in Protein	Positions in Proteins
	[K].EAINVEQAFQTIAR.[N]		FALSE	High		Human	1	1	1	P51149	P51149 [158-171]		0	1589.83	High	High	2.37	K.EAINVEQAFQTIAR.N	[158-171]
	[K].NNIPYFETSAK.[E]		FALSE	Medium		Human	1	1	1	P51149	P51149 [147-157]		0	1283.63	Medium	Medium	1.46	K.NNIPYFETSAK.E	[147-157]
	[K].VIILGDSGVGK.[T]		FALSE	High		Human	1	1	1	P51149	P51149 [11-21]		0	1057.63	High	High	1.49	K.VIILGDSGVGK.T	[11-21]
	Q9UBR2	FALSE	High	Master Protein	Cathepsin Z [OS=Homo sapiens]	0	17	Human	4	5	4	303	33.8	7.11	7.72	4	protein metabolism;other metabolic processes;developmental processes;other biological processes	non-structural extracellular;plasma membrane;other membranes;ER/Golgi;other cytoplasmic organelle;other cell component	other molecular function	Pf00112	1522	CTSZ	B2RC40; hsa:1522; O75331; Q9UBR2; Q9UQV5; Q9UQV6	ENSG00000101160		Neutrophil degranulation; Metabolism of Angiotensinogen to Angiotensins; COPII-mediated vesicle transport; Lysosome Vesicle Biogenesis; Cargo concentration in the ER	5	High	1
	Annotated Sequence		Checked	Confidence	Modifications	Marked as	# Protein Groups	# Proteins	# PSMs	Master Protein Accessions	Positions in Master Proteins	Modifications in Master Proteins	# Missed Cleavages	Theo. MH+ [Da]	Found in Sample: [S1] Sample3_QE_Alana_21junio2024	Confidence (by Search Engine): Sequest HT	XCorr (by Search Engine): Sequest HT	Sequence in Protein	Positions in Proteins
	[R].GQTCYRPLRGDGLAPLGR.[S]		FALSE	Medium	1xCarbamidomethyl [C4]	Human	1	1	1	Q9UBR2	Q9UBR2 [30-47]		1	1987.03	Medium	Medium	1.86	R.GQTCYRPLRGDGLAPLGR.S	[30-47]
	[R].NSWGEPWGER.[G]		FALSE	High		Human	1	1	1	Q9UBR2	Q9UBR2 [261-270]		0	1217.53	High	High	2.05	R.NSWGEPWGER.G	[261-270]
	[R].NVDGVNYASITR.[N]		FALSE	High		Human	1	1	1	Q9UBR2	Q9UBR2 [70-81]		0	1308.65	High	High	2.24	R.NVDGVNYASITR.N	[70-81]
	[R].VGDYGSLSGR.[E]		FALSE	High		Human	1	1	2	Q9UBR2	Q9UBR2 [190-199]		0	1010.49	High	High	1.75	R.VGDYGSLSGR.E	[190-199]
	P00558	FALSE	High	Master Protein	Phosphoglycerate kinase 1 [OS=Homo sapiens]	0	17	Human	5	10	5	417	44.6	8.1	16.18	5	protein metabolism;other metabolic processes;stress response;other biological processes	non-structural extracellular;other membranes;cytosol	kinase activity;other molecular function	Pf00162	5230	PGK1	A8K4W6; B7Z7A9; hsa:5230; P00558; Q5J7W1; Q6IBT6; Q8NI87	ENSG00000102144	Cori cycle; Photodynamic therapy-induced HIF-1 survival signaling; VEGFA-VEGFR2 signaling; Clear cell renal cell carcinoma pathways; Metabolic reprogramming in colon cancer; Aerobic glycolysis; Glycolysis in senescence; Warburg effect modulated by deubiquitinating enzymes and their substrates; Glycolysis and gluconeogenesis; Metabolic Epileptic Disorders	Glycolysis; Gluconeogenesis; Manipulation of host energy metabolism	13	High	1
	Annotated Sequence		Checked	Confidence	Modifications	Marked as	# Protein Groups	# Proteins	# PSMs	Master Protein Accessions	Positions in Master Proteins	Modifications in Master Proteins	# Missed Cleavages	Theo. MH+ [Da]	Found in Sample: [S1] Sample3_QE_Alana_21junio2024	Confidence (by Search Engine): Sequest HT	XCorr (by Search Engine): Sequest HT	Sequence in Protein	Positions in Proteins
	[K].ACANPAAGSVILLENLR.[F]		FALSE	High	1xCarbamidomethyl [C2]	Human	1	2	3	P00558	P00558 [107-123]		0	1768.94	High	High	2.4	K.ACANPAAGSVILLENLR.F	[107-123]
	[K].ITLPVDFVTADKFDENAK.[T]		FALSE	High		Human	1	2	2	P00558	P00558 [280-297]		1	2023.04	High	High	2.41	K.ITLPVDFVTADKFDENAK.T	[280-297]
	[K].NNQITNNQR.[I]		FALSE	Medium		Human	1	2	1	P00558	P00558 [31-39]		0	1101.54	Medium	Medium	1.37	K.NNQITNNQR.I	[31-39]
	[R].VDFNVPMKNNQITNNQR.[I]		FALSE	High	1xOxidation [M7]	Human	1	1	2	P00558	P00558 [23-39]		1	2048	High	High	2.97	R.VDFNVPMKNNQITNNQR.I	[23-39]
	[K].VLNNMEIGTSLFDEEGAK.[I]		FALSE	High	1xOxidation [M5]	Human	1	2	2	P00558	P00558 [247-264]		0	1982.94	High	High	1.75	K.VLNNMEIGTSLFDEEGAK.I	[247-264]
	P23381	FALSE	High	Master Protein	Tryptophan--tRNA ligase, cytoplasmic [OS=Homo sapiens]	0	17	Human	5	6	5	471	53.1	6.23	8.09	5	protein metabolism;RNA metabolism OR transcription;other metabolic processes;developmental processes;other biological processes	cytosol;nucleus;other cell component	enzyme regulator activity;other molecular function	Pf00458, Pf00579	7453	WARS1	A6NGN1; A6NID3; hsa:7453; P23381; P78535; Q502Y0; Q53XB6; Q9UDI5; Q9UDL3	ENSG00000140105	Photodynamic therapy-induced unfolded protein response; Amino acid metabolism	Cytosolic tRNA aminoacylation	3	High	1
	Annotated Sequence		Checked	Confidence	Modifications	Marked as	# Protein Groups	# Proteins	# PSMs	Master Protein Accessions	Positions in Master Proteins	Modifications in Master Proteins	# Missed Cleavages	Theo. MH+ [Da]	Found in Sample: [S1] Sample3_QE_Alana_21junio2024	Confidence (by Search Engine): Sequest HT	XCorr (by Search Engine): Sequest HT	Sequence in Protein	Positions in Proteins
	[R].DRTDIQCLIPCAIDQDPYFR.[M]		FALSE	High	2xCarbamidomethyl [C7; C11]	Human	1	2	2	P23381	P23381 [299-318]		1	2496.16	High	High	2.17	R.DRTDIQCLIPCAIDQDPYFR.M	[299-318]
	[K].GIDYDKLIVR.[F]		FALSE	High		Human	1	2	1	P23381	P23381 [97-106]		1	1191.67	High	High	2.05	K.GIDYDKLIVR.F	[97-106]
	[K].GIFGFTDSDCIGK.[I]		FALSE	High	1xCarbamidomethyl [C10]	Human	1	2	1	P23381	P23381 [265-277]		0	1416.65	High	High	1.66	K.GIFGFTDSDCIGK.I	[265-277]
	[K].ISFPAIQAAPSFSNSFPQIFR.[D]		FALSE	Medium		Human	1	2	1	P23381	P23381 [278-298]		0	2325.2	Medium	Medium	1.7	K.ISFPAIQAAPSFSNSFPQIFR.D	[278-298]
	[K].MSASDPNSSIFLTDTAK.[Q]		FALSE	High	1xOxidation [M1]	Human	1	2	1	P23381	P23381 [350-366]		0	1800.83	High	High	2.2	K.MSASDPNSSIFLTDTAK.Q	[350-366]
	P59998	FALSE	High	Master Protein	Actin-related protein 2/3 complex subunit 4 [OS=Homo sapiens]	0	18	Human	3	5	3	168	19.7	8.43	8.61	3	cell organization and biogenesis	cytosol;cytoskeleton;nucleus;other cell component	cytoskeletal activity;other molecular function	Pf05856	10093	ARPC4	C9JWM7; E7ETI0; F6TTL5; hsa:10093; O15509; P59998; Q6P0W5; Q96QJ3	ENSG00000241553	Pathogenic Escherichia coli infection	Regulation of actin dynamics for phagocytic cup formation; FCGR3A-mediated phagocytosis; RHO GTPases Activate WASPs and WAVEs; Clathrin-mediated endocytosis; EPHB-mediated forward signaling	6	High	1
	Annotated Sequence		Checked	Confidence	Modifications	Marked as	# Protein Groups	# Proteins	# PSMs	Master Protein Accessions	Positions in Master Proteins	Modifications in Master Proteins	# Missed Cleavages	Theo. MH+ [Da]	Found in Sample: [S1] Sample3_QE_Alana_21junio2024	Confidence (by Search Engine): Sequest HT	XCorr (by Search Engine): Sequest HT	Sequence in Protein	Positions in Proteins
	[R].AENFFILR.[R]		FALSE	High		Human	1	4	1	P59998	P59998 [98-105]		0	1009.55	High	High	1.94	R.AENFFILR.R	[98-105]
	[K].ELLLQPVTISR.[N]		FALSE	High		Human	1	3	2	P59998	P59998 [45-55]		0	1268.76	High	High	2.48	K.ELLLQPVTISR.N	[45-55]
	[K].VLIEGSINSVR.[V]		FALSE	High		Human	1	3	2	P59998	P59998 [61-71]		0	1186.68	High	High	1.88	K.VLIEGSINSVR.V	[61-71]
	P52209	FALSE	High	Master Protein	6-phosphogluconate dehydrogenase, decarboxylating [OS=Homo sapiens]	0	18	Human	7	8	7	483	53.1	7.23	8.22	7	other metabolic processes	cytosol	other molecular function	Pf00393, Pf03446	5226	PGD	A8K2Y9; B4DQJ8; hsa:5226; P52209; Q9BWD8	ENSG00000142657	Pentose phosphate metabolism; Nuclear receptors meta-pathway; NRF2 pathway; VEGFA-VEGFR2 signaling; Metabolic reprogramming in colon cancer	NFE2L2 regulates pentose phosphate pathway genes; Pentose phosphate pathway	7	High	1
	Annotated Sequence		Checked	Confidence	Modifications	Marked as	# Protein Groups	# Proteins	# PSMs	Master Protein Accessions	Positions in Master Proteins	Modifications in Master Proteins	# Missed Cleavages	Theo. MH+ [Da]	Found in Sample: [S1] Sample3_QE_Alana_21junio2024	Confidence (by Search Engine): Sequest HT	XCorr (by Search Engine): Sequest HT	Sequence in Protein	Positions in Proteins
	[K].AGQAVDDFIEK.[L]		FALSE	Medium		Human	1	2	1	P52209	P52209 [77-87]		0	1192.58	Medium	Medium	1.41	K.AGQAVDDFIEK.L	[77-87]
	[K].GILFVGSGVSGGEEGAR.[Y]		FALSE	High		Human	1	2	2	P52209	P52209 [120-136]		0	1591.81	High	High	3.82	K.GILFVGSGVSGGEEGAR.Y	[120-136]
	[K].KSFLEDIR.[K]		FALSE	Medium		Human	1	2	1	P52209	P52209 [317-324]		1	1007.55	Medium	Medium	1.3	K.KSFLEDIR.K	[317-324]
	[K].IKDAFDRNPELQNLLLDDFFK.[S]		FALSE	High		Human	1	2	1	P52209	P52209 [376-396]		2	2551.32	High	High	2.49	K.IKDAFDRNPELQNLLLDDFFK.S	[376-396]
	[R].RIILLVK.[A]		FALSE	Medium		Human	1	2	1	P52209	P52209 [70-76]		1	854.619	Medium	Medium	1.3	R.RIILLVK.A	[70-76]
	[K].SAVENCQDSWR.[R]		FALSE	High	1xCarbamidomethyl [C6]	Human	1	2	1	P52209	P52209 [397-407]		0	1351.57	High	High	1.92	K.SAVENCQDSWR.R	[397-407]
	[R].TVSKVDDFLANEAK.[G]		FALSE	Medium		Human	1	2	1	P52209	P52209 [35-48]		1	1536.79	Medium	Medium	1.43	R.TVSKVDDFLANEAK.G	[35-48]
	P25705	FALSE	High	Master Protein	ATP synthase subunit alpha, mitochondrial [OS=Homo sapiens]	0	18	Human	9	10	9	553	59.7	9.13	8.94	9	other metabolic processes;transport;other biological processes	plasma membrane;other membranes;mitochondrion;other cell component	signal transduction activity or receptor binding;transporter activity;other molecular function	Pf00006, Pf00306, Pf02874	498	ATP5F1A	A8K092; B4DY56; hsa:498; K7ENP3; P25705; Q53XX6; Q8IXV2; Q96FB4; Q96HW2; Q96IR6; Q9BTV8	ENSG00000152234	Electron transport chain: OXPHOS system in mitochondria; 7q11.23 copy number variation syndrome; Oxidative phosphorylation	Mitochondrial protein import; Mitochondrial protein degradation; Cristae formation; Formation of ATP by chemiosmotic coupling	7	High	1
	Annotated Sequence		Checked	Confidence	Modifications	Marked as	# Protein Groups	# Proteins	# PSMs	Master Protein Accessions	Positions in Master Proteins	Modifications in Master Proteins	# Missed Cleavages	Theo. MH+ [Da]	Found in Sample: [S1] Sample3_QE_Alana_21junio2024	Confidence (by Search Engine): Sequest HT	XCorr (by Search Engine): Sequest HT	Sequence in Protein	Positions in Proteins
	[K].AVDSLVPIGR.[G]		FALSE	Medium		Human	1	3	1	P25705	P25705 [195-204]		0	1026.59	Medium	Medium	1.42	K.AVDSLVPIGR.G	[195-204]
	[R].ELIIGDR.[Q]		FALSE	High		Human	1	3	2	P25705	P25705 [208-214]		0	815.462	High	High	1.58	R.ELIIGDR.Q	[208-214]
	[R].EVAAFAQFGSDLDAATQQLLSR.[G]		FALSE	High		Human	1	3	1	P25705	P25705 [442-463]		0	2338.17	High	High	4.49	R.EVAAFAQFGSDLDAATQQLLSR.G	[442-463]
	[K].LELAQYR.[E]		FALSE	Medium		Human	1	3	1	P25705	P25705 [435-441]		0	892.489	Medium	Medium	1.4	K.LELAQYR.E	[435-441]
	[R].QMSLLLR.[R]		FALSE	Medium	1xOxidation [M2]	Human	1	3	1	P25705	P25705 [323-329]		0	876.497	Medium	Medium	1.34	R.QMSLLLR.R	[323-329]
	[K].QVAGTMKLELAQYR.[E]		FALSE	High	1xOxidation [M6]	Human	1	3	1	P25705	P25705 [428-441]		1	1623.85	High	High	2.25	K.QVAGTMKLELAQYR.E	[428-441]
	[R].TGAIVDVPVGEELLGR.[V]		FALSE	High		Human	1	2	1	P25705	P25705 [134-149]		0	1624.89	High	High	2.2	R.TGAIVDVPVGEELLGR.V	[134-149]
	[K].TSIAIDTIINQK.[R]		FALSE	Medium		Human	1	3	1	P25705	P25705 [219-230]		0	1316.74	Medium	Medium	1.35	K.TSIAIDTIINQK.R	[219-230]
	[R].VLSIGDGIAR.[V]		FALSE	Medium		Human	1	3	1	P25705	P25705 [74-83]		0	1000.58	Medium	Medium	1.47	R.VLSIGDGIAR.V	[74-83]
	P06396	FALSE	High	Master Protein	Gelsolin [OS=Homo sapiens]	0	18	Human	11	12	11	782	85.6	6.28	12.15	11	cell organization and biogenesis;protein metabolism;other metabolic processes;stress response;transport;developmental processes;other biological processes	non-structural extracellular;plasma membrane;other membranes;cytosol;cytoskeleton;other cell component	cytoskeletal activity;other molecular function	Pf00626	2934	GSN	A2A418; A8MUD1; A8MYN7; B7Z373; B7Z5V1; F5H1A8; hsa:2934; P06396; Q5T0I2; Q8WVV7	ENSG00000148180	Ebola virus infection in host; Regulation of actin cytoskeleton	Amyloid fiber formation; Neutrophil degranulation; Sensory processing of sound by outer hair cells of the cochlea; Caspase-mediated cleavage of cytoskeletal proteins	6	High	1
	Annotated Sequence		Checked	Confidence	Modifications	Marked as	# Protein Groups	# Proteins	# PSMs	Master Protein Accessions	Positions in Master Proteins	Modifications in Master Proteins	# Missed Cleavages	Theo. MH+ [Da]	Found in Sample: [S1] Sample3_QE_Alana_21junio2024	Confidence (by Search Engine): Sequest HT	XCorr (by Search Engine): Sequest HT	Sequence in Protein	Positions in Proteins
	[K].AGALNSNDAFVLK.[T]		FALSE	High		Human	1	4	2	P06396	P06396 [585-597]		0	1319.7	High	High	1.76	K.AGALNSNDAFVLK.T	[585-597]
	[K].AGKEPGLQIWR.[V]		FALSE	High		Human	1	4	1	P06396	P06396 [62-72]		1	1254.7	High	High	1.69	K.AGKEPGLQIWR.V	[62-72]
	[R].AQPVQVAEGSEPDGFWEALGGK.[A]		FALSE	High		Human	1	4	1	P06396	P06396 [627-648]		0	2272.09	High	High	2.42	R.AQPVQVAEGSEPDGFWEALGGK.A	[627-648]
	[K].EPGLQIWR.[V]		FALSE	Medium		Human	1	4	1	P06396	P06396 [65-72]		0	998.542	Medium	Medium	1.47	K.EPGLQIWR.V	[65-72]
	[K].GIRDNER.[S]		FALSE	High		Human	1	4	1	P06396	P06396 [246-252]		1	859.438	High	High	1.85	K.GIRDNER.S	[246-252]
	[K].HVVPNEVVVQR.[L]		FALSE	Medium		Human	1	4	1	P06396	P06396 [178-188]		0	1275.72	Medium	Medium	1.73	K.HVVPNEVVVQR.L	[178-188]
	[R].IEGSNKVPVDPATYGQFYGGDSYIILYNYR.[H]		FALSE	High		Human	1	4	1	P06396	P06396 [452-481]		1	3399.65	High	High	2.07	R.IEGSNKVPVDPATYGQFYGGDSYIILYNYR.H	[452-481]
	[R].LFACSNK.[I]		FALSE	Medium	1xCarbamidomethyl [C4]	Human	1	4	1	P06396	P06396 [669-675]		0	839.408	Medium	Medium	1.3	R.LFACSNK.I	[669-675]
	[K].QTQVSVLPEGGETPLFK.[Q]		FALSE	High		Human	1	4	1	P06396	P06396 [374-390]		0	1829.96	High	High	1.59	K.QTQVSVLPEGGETPLFK.Q	[374-390]
	[R].RTPITVVK.[Q]		FALSE	High		Human	1	4	1	P06396	P06396 [741-748]		1	913.583	High	High	1.53	R.RTPITVVK.Q	[741-748]
	[K].TPSAAYLWVGTGASEAEK.[T]		FALSE	High		Human	1	4	1	P06396	P06396 [598-615]		0	1837.9	High	High	2.36	K.TPSAAYLWVGTGASEAEK.T	[598-615]
	P01009	FALSE	High	Master Protein	Alpha-1-antitrypsin [OS=Homo sapiens]	0.013	19	Human	5	5	5	418	46.7	5.59	0	5	stress response	non-structural extracellular;other membranes;ER/Golgi;other cell component	enzyme regulator activity;other molecular function	Pf00079	5265	SERPINA1	A6PX14; B2RDQ8; P01009; Q0PVP5; Q13672; Q53XB8; Q5U0M1; Q7M4R2; Q86U18; Q86U19; Q96BF9; Q96ES1; Q9P1P0; Q9UCE6; Q9UCM3	ENSG00000197249	Nuclear receptors meta-pathway; NRF2 pathway; Lung fibrosis; Lung fibrosis; Dengue-2 interactions with complement and coagulation cascades; Complement and coagulation cascades	Neutrophil degranulation; Platelet degranulation ; Regulation of Insulin-like Growth Factor (IGF) transport and uptake by Insulin-like Growth Factor Binding Proteins (IGFBPs); Post-translational protein phosphorylation; COPII-mediated vesicle transport; Cargo concentration in the ER	12	High	1
	Annotated Sequence		Checked	Confidence	Modifications	Marked as	# Protein Groups	# Proteins	# PSMs	Master Protein Accessions	Positions in Master Proteins	Modifications in Master Proteins	# Missed Cleavages	Theo. MH+ [Da]	Found in Sample: [S1] Sample3_QE_Alana_21junio2024	Confidence (by Search Engine): Sequest HT	XCorr (by Search Engine): Sequest HT	Sequence in Protein	Positions in Proteins
	[K].FNKPFVFLMIEQNTK.[S]		FALSE	Medium	1xOxidation [M9]	Human	1	1	1	P01009	P01009 [390-404]		0	1871.97	Medium	Medium	1.63	K.FNKPFVFLMIEQNTK.S	[390-404]
	[K].ITPNLAEFAFSLYR.[Q]		FALSE	High		Human	1	3	1	P01009	P01009 [50-63]		0	1641.86	High	High	1.53	K.ITPNLAEFAFSLYR.Q	[50-63]
	[K].SVLGQLGITK.[V]		FALSE	Medium		Human	1	2	1	P01009	P01009 [325-334]		0	1015.61	Medium	Medium	1.31	K.SVLGQLGITK.V	[325-334]
	[R].TLNQPDSQLQLTTGNGLFLSEGLK.[L]		FALSE	Medium		Human	1	3	1	P01009	P01009 [126-149]		0	2574.34	Medium	Medium	1.8	R.TLNQPDSQLQLTTGNGLFLSEGLK.L	[126-149]
	[K].VFSNGADLSGVTEEAPLK.[L]		FALSE	Medium		Human	1	2	1	P01009	P01009 [335-352]		0	1833.92	Medium	Medium	1.32	K.VFSNGADLSGVTEEAPLK.L	[335-352]
	P01859	FALSE	High	Master Protein	Immunoglobulin heavy constant gamma 2 [OS=Homo sapiens]- REMOVED	0	20	Human	6	10	3	395	43.8	6.52	14.61	6	stress response;signal transduction;other biological processes	non-structural extracellular;plasma membrane;other membranes;other cell component	signal transduction activity or receptor binding;other molecular function	Pf07654		IGHG2	A0A286YEY4; A6NE66; P01859	ENSG00000211893; ENSG00000274497		Initial triggering of complement; Classical antibody-mediated complement activation; FCGR activation; Regulation of actin dynamics for phagocytic cup formation; Role of phospholipids in phagocytosis; FCGR3A-mediated IL10 synthesis; FCGR3A-mediated phagocytosis; Regulation of Complement cascade	8	High	1
	Annotated Sequence		Checked	Confidence	Modifications	Marked as	# Protein Groups	# Proteins	# PSMs	Master Protein Accessions	Positions in Master Proteins	Modifications in Master Proteins	# Missed Cleavages	Theo. MH+ [Da]	Found in Sample: [S1] Sample3_QE_Alana_21junio2024	Confidence (by Search Engine): Sequest HT	XCorr (by Search Engine): Sequest HT	Sequence in Protein	Positions in Proteins
	[K].CCVECPPCPAPPVAGPSVFLFPPKPK.[D]		FALSE	High	4xCarbamidomethyl [C1; C2; C5; C8]	Human	1	2	1	P01859	P01859 [102-127]		0	2908.4	High	High	1.93	K.CCVECPPCPAPPVAGPSVFLFPPKPK.D	[102-127]
	[K].GPSVFPLAPCSR.[S]		FALSE	High	1xCarbamidomethyl [C10]	Human	3	6	2	P01861; P01859; P01860	P01861 [5-16]; P01859 [5-16]; P01860 [5-16]		0	1287.65	High	High	2.48	K.GPSVFPLAPCSR.S	[5-16]
	[R].KCCVECPPCPAPPVAGPSVFLFPPKPK.[D]		FALSE	High	4xCarbamidomethyl [C2; C3; C6; C9]	Human	1	2	1	P01859	P01859 [101-127]		1	3036.5	High	High	2.99	R.KCCVECPPCPAPPVAGPSVFLFPPKPK.D	[101-127]
	[K].NQVSLTCLVK.[G]		FALSE	High	1xCarbamidomethyl [C7]	Human	4	9	3	P01861; P01859; P0DOX5; P01860	P01861 [241-250]; P01859 [240-249]; P0DOX5 [363-372]; P01860 [291-300]		0	1161.63	High	High	1.68	K.NQVSLTCLVK.G	[240-249]
	[R].STSESTAALGCLVK.[D]		FALSE	High	1xCarbamidomethyl [C11]	Human	2	4	1	P01861; P01859	P01861 [17-30]; P01859 [17-30]		0	1423.71	High	High	1.81	R.STSESTAALGCLVK.D	[17-30]
	[K].TTPPMLDSDGSFFLYSK.[L]		FALSE	High	1xOxidation [M5]	Human	1	2	2	P01859	P01859 [272-288]		0	1921.89	High	High	1.6	K.TTPPMLDSDGSFFLYSK.L	[272-288]
	P29401	FALSE	High	Master Protein	Transketolase [OS=Homo sapiens]	0	21	Human	9	12	9	623	67.8	7.66	13.17	9	other metabolic processes;other biological processes	other membranes;cytosol;ER/Golgi;nucleus;other cytoplasmic organelle	other molecular function	Pf00456, Pf02779, Pf02780	7086	TKT	A8K089; B4DE31; E7EPA7; hsa:7086; P29401; Q8TBA3; Q96HH3	ENSG00000163931	Pentose phosphate metabolism; VEGFA-VEGFR2 signaling; Metabolic reprogramming in colon cancer; Thiamine metabolic pathways	NFE2L2 regulates pentose phosphate pathway genes; Pentose phosphate pathway; Insulin effects increased synthesis of Xylulose-5-Phosphate	7	High	1
	Annotated Sequence		Checked	Confidence	Modifications	Marked as	# Protein Groups	# Proteins	# PSMs	Master Protein Accessions	Positions in Master Proteins	Modifications in Master Proteins	# Missed Cleavages	Theo. MH+ [Da]	Found in Sample: [S1] Sample3_QE_Alana_21junio2024	Confidence (by Search Engine): Sequest HT	XCorr (by Search Engine): Sequest HT	Sequence in Protein	Positions in Proteins
	[K].AVELAANTK.[G]		FALSE	Medium		Human	1	2	1	P29401	P29401 [457-465]		0	916.51	Medium	Medium	1.3	K.AVELAANTK.G	[457-465]
	[R].KLILDSAR.[A]		FALSE	High		Human	1	2	1	P29401	P29401 [543-550]		1	915.562	High	High	1.51	R.KLILDSAR.A	[543-550]
	[R].IIALDGDTK.[N]		FALSE	Medium		Human	1	2	1	P29401	P29401 [335-343]		0	945.525	Medium	Medium	1.35	R.IIALDGDTK.N	[335-343]
	[K].ILATPPQEDAPSVDIANIR.[M]		FALSE	High		Human	1	2	1	P29401	P29401 [284-302]		0	2020.07	High	High	2.51	K.ILATPPQEDAPSVDIANIR.M	[284-302]
	[K].MFGIDRDAIAQAVR.[G]		FALSE	High	1xOxidation [M1]	Human	1	2	1	P29401	P29401 [604-617]		1	1578.81	High	High	2.37	K.MFGIDRDAIAQAVR.G	[604-617]
	[K].NMAEQIIQEIYSQIQSK.[K]		FALSE	High	1xOxidation [M2]	Human	1	2	1	P29401	P29401 [265-281]		0	2039.01	High	High	2.01	K.NMAEQIIQEIYSQIQSK.K	[265-281]
	[R].SVPTSTVFYPSDGVATEK.[A]		FALSE	High		Human	1	2	1	P29401	P29401 [439-456]		0	1884.92	High	High	1.69	R.SVPTSTVFYPSDGVATEK.A	[439-456]
	[R].TSRPENAIIYNNNEDFQVGQAK.[V]		FALSE	High		Human	1	2	2	P29401	P29401 [472-493]		0	2508.21	High	High	2.34	R.TSRPENAIIYNNNEDFQVGQAK.V	[472-493]
	[R].VLDPFTIKPLDR.[K]		FALSE	High		Human	1	2	3	P29401	P29401 [531-542]		0	1413.81	High	High	1.91	R.VLDPFTIKPLDR.K	[531-542]
	P01024	FALSE	High	Master Protein	Complement C3 [OS=Homo sapiens]	0	22	Human	25	34	25	1663	187	6.4	45.37	25	cell organization and biogenesis;other metabolic processes;stress response;developmental processes;signal transduction;other biological processes	non-structural extracellular;plasma membrane;other membranes;ER/Golgi;other cytoplasmic organelle;other cell component	signal transduction activity or receptor binding;enzyme regulator activity	Pf00207, Pf01759, Pf01821, Pf01835, Pf07677, Pf07678, Pf07703, Pf17789, Pf17790, Pf17791, Pf21308, Pf21406	718	C3	A7E236; hsa:718; P01024	ENSG00000125730	Allograft rejection; Complement system; Dengue-2 interactions with complement and coagulation cascades; TYROBP causal network in microglia; Cells and molecules involved in local acute inflammatory response ; 16p11.2 distal deletion syndrome; Complement system in neuronal development and plasticity; Acquired partial lipodystrophy / Barraquer-Simons syndrome; Complement-mediated inflammation of pul…	Immunoregulatory interactions between a Lymphoid and a non-Lymphoid cell; Regulation of Complement cascade; G alpha (i) signalling events; Neutrophil degranulation; Peptide ligand-binding receptors; Regulation of Insulin-like Growth Factor (IGF) transport and uptake by Insulin-like Growth Factor Binding Proteins (IGFBPs); Post-translational protein phosphorylation; Purinergic signaling in leishma…	22	High	1
	Annotated Sequence		Checked	Confidence	Modifications	Marked as	# Protein Groups	# Proteins	# PSMs	Master Protein Accessions	Positions in Master Proteins	Modifications in Master Proteins	# Missed Cleavages	Theo. MH+ [Da]	Found in Sample: [S1] Sample3_QE_Alana_21junio2024	Confidence (by Search Engine): Sequest HT	XCorr (by Search Engine): Sequest HT	Sequence in Protein	Positions in Proteins
	[K].ADIGCTPGSGKDYAGVFSDAGLTFTSSSGQQTAQR.[A]		FALSE	High	1xCarbamidomethyl [C5]	Human	1	1	1	P01024	P01024 [623-657]		1	3537.62	High	High	3.62	K.ADIGCTPGSGKDYAGVFSDAGLTFTSSSGQQTAQR.A	[623-657]
	[K].GLEVTITAR.[F]		FALSE	High		Human	1	1	1	P01024	P01024 [250-258]		0	959.552	High	High	1.76	K.GLEVTITAR.F	[250-258]
	[K].GYTQQLAFR.[Q]		FALSE	Medium		Human	1	1	1	P01024	P01024 [1052-1060]		0	1083.56	Medium	Medium	1.46	K.GYTQQLAFR.Q	[1052-1060]
	[K].KQELSEAEQATR.[T]		FALSE	Medium		Human	1	1	1	P01024	P01024 [428-439]		1	1389.7	Medium	Medium	1.68	K.KQELSEAEQATR.T	[428-439]
	[K].KVEGTAFVIFGIQDGEQR.[I]		FALSE	High		Human	1	1	1	P01024	P01024 [264-281]		1	1994.03	High	High	2.38	K.KVEGTAFVIFGIQDGEQR.I	[264-281]
	[R].ILLQGTPVAQMTEDAVDAER.[L]		FALSE	High	1xOxidation [M11]	Human	1	1	2	P01024	P01024 [980-999]		0	2173.08	High	High	3.01	R.ILLQGTPVAQMTEDAVDAER.L	[980-999]
	[R].IPIEDGSGEVVLSR.[K]		FALSE	High		Human	1	1	2	P01024	P01024 [291-304]		0	1470.78	High	High	2.36	R.IPIEDGSGEVVLSR.K	[291-304]
	[K].LSINTHPSQKPLSITVR.[T]		FALSE	High		Human	1	1	1	P01024	P01024 [409-425]		0	1891.08	High	High	2.3	K.LSINTHPSQKPLSITVR.T	[409-425]
	[R].LVAYYTLIGASGQR.[E]		FALSE	High		Human	1	1	2	P01024	P01024 [531-544]		0	1511.82	High	High	2.69	R.LVAYYTLIGASGQR.E	[531-544]
	[R].NEQVEIR.[A]		FALSE	Medium		Human	1	1	1	P01024	P01024 [842-848]		0	887.458	Medium	Medium	1.38	R.NEQVEIR.A	[842-848]
	[K].NTMILEICTR.[Y]		FALSE	High	1xCarbamidomethyl [C8]; 1xOxidation [M3]	Human	1	1	1	P01024	P01024 [1382-1391]		0	1266.62	High	High	2.25	K.NTMILEICTR.Y	[1382-1391]
	[R].SEETKENEGFTVTAEGK.[G]		FALSE	High		Human	1	1	1	P01024	P01024 [1321-1337]		1	1855.86	High	High	1.89	R.SEETKENEGFTVTAEGK.G	[1321-1337]
	[K].SGQSEDRQPVPGQQMTLK.[I]		FALSE	Medium	1xOxidation [M15]	Human	1	1	1	P01024	P01024 [567-584]		1	2001.97	Medium	Medium	1.76	K.SGQSEDRQPVPGQQMTLK.I	[567-584]
	[K].SGSDEVQVGQQR.[T]		FALSE	High		Human	1	1	2	P01024	P01024 [1571-1582]		0	1289.61	High	High	2.15	K.SGSDEVQVGQQR.T	[1571-1582]
	[R].SNLDEDIIAEENIVSR.[S]		FALSE	High		Human	1	1	1	P01024	P01024 [749-764]		0	1816.89	High	High	1.51	R.SNLDEDIIAEENIVSR.S	[749-764]
	[R].TELRPGETLNVNFLLR.[M]		FALSE	High		Human	1	1	2	P01024	P01024 [463-478]		0	1872.03	High	High	3.31	R.TELRPGETLNVNFLLR.M	[463-478]
	[R].TFISPIK.[C]		FALSE	Medium		Human	1	1	1	P01024	P01024 [1583-1589]		0	805.482	Medium	Medium	1.48	R.TFISPIK.C	[1583-1589]
	[R].TKKQELSEAEQATR.[T]		FALSE	Medium		Human	1	1	1	P01024	P01024 [426-439]		2	1618.84	Medium	Medium	1.77	R.TKKQELSEAEQATR.T	[426-439]
	[K].TIYTPGSTVLYR.[I]		FALSE	High		Human	1	1	2	P01024	P01024 [137-148]		0	1370.73	High	High	2.6	K.TIYTPGSTVLYR.I	[137-148]
	[R].TMQALPYSTVGNSNNYLHLSVLR.[T]		FALSE	High	1xOxidation [M2]	Human	1	1	1	P01024	P01024 [440-462]		0	2594.3	High	High	2.17	R.TMQALPYSTVGNSNNYLHLSVLR.T	[440-462]
	[K].VLLDGVQNPR.[A]		FALSE	High		Human	1	1	2	P01024	P01024 [306-315]		0	1110.63	High	High	1.97	K.VLLDGVQNPR.A	[306-315]
	[R].VPVAVQGEDTVQSLTQGDGVAK.[L]		FALSE	High		Human	1	1	3	P01024	P01024 [387-408]		0	2198.13	High	High	3.55	R.VPVAVQGEDTVQSLTQGDGVAK.L	[387-408]
	[K].VYAYYNLEESCTR.[F]		FALSE	High	1xCarbamidomethyl [C11]	Human	1	1	1	P01024	P01024 [1479-1491]		0	1667.74	High	High	2.11	K.VYAYYNLEESCTR.F	[1479-1491]
	[R].YRGDQDATMSILDISMMTGFAPDTDDLK.[Q]		FALSE	Medium	3xOxidation [M9; M16; M17]	Human	1	1	1	P01024	P01024 [1392-1419]		1	3155.39	Medium	Medium	1.71	R.YRGDQDATMSILDISMMTGFAPDTDDLK.Q	[1392-1419]
	[R].YRGDQDATMSILDISMMTGFAPDTDDLKQLANGVDR.[Y]		FALSE	Medium	3xOxidation [M9; M16; M17]	Human	1	1	1	P01024	P01024 [1392-1427]		2	4008.83	Medium	Medium	1.87	R.YRGDQDATMSILDISMMTGFAPDTDDLKQLANGVDR.Y	[1392-1427]
	P08758	FALSE	High	Master Protein	Annexin A5 [OS=Homo sapiens]	0	23	Human	5	6	5	320	35.9	5.05	10.13	5	stress response;signal transduction;other biological processes	non-structural extracellular;plasma membrane;other membranes;cytosol;other cell component	enzyme regulator activity;other molecular function	Pf00191	308	ANXA5	D3DNW7; hsa:308; P08758; Q6FHB3; Q6FI16; Q8WV69; Q9UDH9	ENSG00000164111	Apoptosis-related network due to altered Notch3 in ovarian cancer; Interactions between LOXL4 and oxidative stress pathway; Prostaglandin synthesis and regulation	Platelet degranulation	4	High	1
	Annotated Sequence		Checked	Confidence	Modifications	Marked as	# Protein Groups	# Proteins	# PSMs	Master Protein Accessions	Positions in Master Proteins	Modifications in Master Proteins	# Missed Cleavages	Theo. MH+ [Da]	Found in Sample: [S1] Sample3_QE_Alana_21junio2024	Confidence (by Search Engine): Sequest HT	XCorr (by Search Engine): Sequest HT	Sequence in Protein	Positions in Proteins
	[K].GLGTDEESILTLLTSR.[S]		FALSE	High		Human	1	1	1	P08758	P08758 [30-45]		0	1704.9	High	High	2.14	K.GLGTDEESILTLLTSR.S	[30-45]
	[K].QVYEEEYGSSLEDDVVGDTSGYYQR.[M]		FALSE	High		Human	1	1	1	P08758	P08758 [127-151]		0	2888.24	High	High	2.35	K.QVYEEEYGSSLEDDVVGDTSGYYQR.M	[127-151]
	[R].SEIDLFNIRK.[E]		FALSE	High		Human	1	1	1	P08758	P08758 [277-286]		1	1234.68	High	High	1.84	R.SEIDLFNIRK.E	[277-286]
	[K].VLTEIIASR.[T]		FALSE	High		Human	1	1	1	P08758	P08758 [109-117]		0	1001.6	High	High	1.6	K.VLTEIIASR.T	[109-117]
	[K].WGTDEEKFITIFGTR.[S]		FALSE	High		Human	1	1	2	P08758	P08758 [187-201]		1	1799.9	High	High	2.19	K.WGTDEEKFITIFGTR.S	[187-201]
	P63104	FALSE	High	Master Protein	14-3-3 protein zeta/delta [OS=Homo sapiens]	0	23	Human	5	6	5	245	27.7	4.79	8.57	5	cell organization and biogenesis;protein metabolism;other metabolic processes;stress response;signal transduction;other biological processes	cytosol;nucleus;other cell component	other molecular function	Pf00244	7534	YWHAZ	A8K1N0; B7Z465; hsa:7534; P29213; P29312; P63104; Q32P43; Q5XJ08; Q6GPI2; Q6IN74; Q6NUR9; Q6P3U9; Q86V33	ENSG00000164924	Cell cycle; Prolactin signaling pathway; Pathogenic Escherichia coli infection; Myometrial relaxation and contraction pathways; Hepatitis B infection; GDNF signaling; Calcium regulation in cardiac cells; Sudden infant death syndrome (SIDS) susceptibility pathways	Translocation of SLC2A4 (GLUT4) to the plasma membrane; Interleukin-3, Interleukin-5 and GM-CSF signaling; Regulation of localization of FOXO transcription factors; Negative regulation of NOTCH4 signaling; Deactivation of the beta-catenin transactivating complex; TP53 Regulates Metabolic Genes; NOTCH4 Activation and Transmission of Signal to the Nucleus; Chk1/Chk2(Cds1) mediated inactivation of C…	23	High	1
	Annotated Sequence		Checked	Confidence	Modifications	Marked as	# Protein Groups	# Proteins	# PSMs	Master Protein Accessions	Positions in Master Proteins	Modifications in Master Proteins	# Missed Cleavages	Theo. MH+ [Da]	Found in Sample: [S1] Sample3_QE_Alana_21junio2024	Confidence (by Search Engine): Sequest HT	XCorr (by Search Engine): Sequest HT	Sequence in Protein	Positions in Proteins
	[K].FLIPNASQAESK.[V]		FALSE	High		Human	1	2	1	P63104	P63104 [104-115]		0	1304.68	High	High	1.86	K.FLIPNASQAESK.V	[104-115]
	[K].GIVDQSQQAYQEAFEISK.[K]		FALSE	Medium		Human	1	2	1	P63104	P63104 [140-157]		0	2040.99	Medium	Medium	1.68	K.GIVDQSQQAYQEAFEISK.K	[140-157]
	[K].GIVDQSQQAYQEAFEISKK.[E]		FALSE	High		Human	1	2	2	P63104	P63104 [140-158]		1	2169.08	High	High	2.51	K.GIVDQSQQAYQEAFEISKK.E	[140-158]
	[K].SVTEQGAELSNEER.[N]		FALSE	High		Human	1	1	1	P63104	P63104 [28-41]		0	1548.71	High	High	2.56	K.SVTEQGAELSNEER.N	[28-41]
	[R].YLAEVAAGDDKK.[G]		FALSE	High		Human	1	2	1	P63104	P63104 [128-139]		1	1279.65	High	High	1.64	R.YLAEVAAGDDKK.G	[128-139]
	P60174	FALSE	High	Master Protein	Triosephosphate isomerase [OS=Homo sapiens]	0	24	Human	4	5	4	249	26.7	6.9	10.03	4	other metabolic processes	cytosol	other molecular function	Pf00121	7167	TPI1	B7Z5D8; D3DUS9; hsa:7167; P00938; P60174; Q6FHP9; Q6IS07; Q8WWD0; Q96AG5	ENSG00000111669	Fatty acid beta-oxidation; Cori cycle; HIF1A and PPARG regulation of glycolysis; Clear cell renal cell carcinoma pathways; Aerobic glycolysis; Disorders of fructose metabolism; Glycolysis and gluconeogenesis; Metabolic Epileptic Disorders	Glycolysis; Gluconeogenesis	10	High	1
	Annotated Sequence		Checked	Confidence	Modifications	Marked as	# Protein Groups	# Proteins	# PSMs	Master Protein Accessions	Positions in Master Proteins	Modifications in Master Proteins	# Missed Cleavages	Theo. MH+ [Da]	Found in Sample: [S1] Sample3_QE_Alana_21junio2024	Confidence (by Search Engine): Sequest HT	XCorr (by Search Engine): Sequest HT	Sequence in Protein	Positions in Proteins
	[R].KQSLGELIGTLNAAK.[V]		FALSE	Medium		Human	1	2	1	P60174	P60174 [19-33]		1	1542.88	Medium	Medium	1.76	R.KQSLGELIGTLNAAK.V	[19-33]
	[R].IIYGGSVTGATCK.[E]		FALSE	High	1xCarbamidomethyl [C12]	Human	1	3	1	P60174	P60174 [207-219]		0	1326.67	High	High	2.15	R.IIYGGSVTGATCK.E	[207-219]
	[K].SNVSDAVAQSTR.[I]		FALSE	High		Human	1	3	1	P60174	P60174 [195-206]		0	1234.6	High	High	2.52	K.SNVSDAVAQSTR.I	[195-206]
	[K].VPADTEVVCAPPTAYIDFAR.[Q]		FALSE	High	1xCarbamidomethyl [C9]	Human	1	2	2	P60174	P60174 [34-53]		0	2192.07	High	High	3.5	K.VPADTEVVCAPPTAYIDFAR.Q	[34-53]
	Q71U36	FALSE	High	Master Protein	Tubulin alpha-1A chain [OS=Homo sapiens]	0	24	Human	7	8	7	451	50.1	5.06	11.72	7	cell cycle OR cell proliferation;cell organization and biogenesis;other metabolic processes;transport;developmental processes;signal transduction;other biological processes	plasma membrane;other membranes;cytosol;cytoskeleton;other cytoplasmic organelle;other cell component	cytoskeletal activity;other molecular function	Pf00091, Pf03953	7846	TUBA1A	A8K0B8; G3V1U9; hsa:7846; P04687; P05209; Q71U36	ENSG00000167552	Alzheimer's disease and miRNA effects; Pathogenic Escherichia coli infection; Parkin-ubiquitin proteasomal system pathway; Alzheimer's disease; PAFAH1B1 copy number variation	HCMV Early Events; MHC class II antigen presentation; HSP90 chaperone cycle for steroid hormone receptors (SHR) in the presence of ligand; PKR-mediated signaling; Recycling pathway of L1; Translocation of SLC2A4 (GLUT4) to the plasma membrane; COPI-mediated anterograde transport; COPI-independent Golgi-to-ER retrograde traffic; Separation of Sister Chromatids; The role of GTSE1 in G2/M progressio…	42	High	1
	Annotated Sequence		Checked	Confidence	Modifications	Marked as	# Protein Groups	# Proteins	# PSMs	Master Protein Accessions	Positions in Master Proteins	Modifications in Master Proteins	# Missed Cleavages	Theo. MH+ [Da]	Found in Sample: [S1] Sample3_QE_Alana_21junio2024	Confidence (by Search Engine): Sequest HT	XCorr (by Search Engine): Sequest HT	Sequence in Protein	Positions in Proteins
	[R].AVCMLSNTTAIAEAWAR.[L]		FALSE	High	1xCarbamidomethyl [C3]; 1xOxidation [M4]	Human	1	11	1	Q71U36	Q71U36 [374-390]		0	1880.9	High	High	2.27	R.AVCMLSNTTAIAEAWAR.L	[374-390]
	[R].AVFVDLEPTVIDEVR.[T]		FALSE	High		Human	1	5	2	Q71U36	Q71U36 [65-79]		0	1701.91	High	High	2.56	R.AVFVDLEPTVIDEVR.T	[65-79]
	[K].DVNAAIATIK.[T]		FALSE	Medium		Human	1	8	1	Q71U36	Q71U36 [327-336]		0	1015.58	Medium	Medium	1.39	K.DVNAAIATIK.T	[327-336]
	[K].EIIDLVLDR.[I]		FALSE	High		Human	1	4	1	Q71U36	Q71U36 [113-121]		0	1085.62	High	High	1.77	K.EIIDLVLDR.I	[113-121]
	[R].QLFHPEQLITGKEDAANNYAR.[G]		FALSE	High		Human	1	11	1	Q71U36	Q71U36 [85-105]		1	2415.21	High	High	3.05	R.QLFHPEQLITGKEDAANNYAR.G	[85-105]
	[K].TIGGGDDSFNTFFSETGAGK.[H]		FALSE	Medium		Human	1	8	1	Q71U36	Q71U36 [41-60]		0	2007.89	Medium	Medium	1.31	K.TIGGGDDSFNTFFSETGAGK.H	[41-60]
	[K].VGINYQPPTVVPGGDLAK.[V]		FALSE	High		Human	1	12	1	Q71U36	Q71U36 [353-370]		0	1824.99	High	High	2.07	K.VGINYQPPTVVPGGDLAK.V	[353-370]
	P00738	FALSE	High	Master Protein	Haptoglobin [OS=Homo sapiens]	0	26	Human	8	14	8	406	45.2	6.58	8.22	8	stress response;other biological processes	non-structural extracellular;other cell component	other molecular function	Pf00089	3240	HP	B0AZL5; hsa:3240; P00737; P00738; Q0VAC4; Q0VAC5; Q2PP15; Q3B7J0; Q6LBY9; Q9UC67	ENSG00000257017	Network map of SARS-CoV-2 signaling pathway	Neutrophil degranulation; Scavenging of heme from plasma	3	High	1
	Annotated Sequence		Checked	Confidence	Modifications	Marked as	# Protein Groups	# Proteins	# PSMs	Master Protein Accessions	Positions in Master Proteins	Modifications in Master Proteins	# Missed Cleavages	Theo. MH+ [Da]	Found in Sample: [S1] Sample3_QE_Alana_21junio2024	Confidence (by Search Engine): Sequest HT	XCorr (by Search Engine): Sequest HT	Sequence in Protein	Positions in Proteins
	[K].DIAPTLTLYVGKK.[Q]		FALSE	High		Human	1	4	1	P00738	P00738 [216-228]		1	1418.83	High	High	1.96	K.DIAPTLTLYVGKK.Q	[216-228]
	[K].LRTEGDGVYTLNNEK.[Q]		FALSE	Medium		Human	1	2	1	P00738	P00738 [117-131]		1	1708.85	Medium	Medium	1.61	K.LRTEGDGVYTLNNEK.Q	[117-131]
	[K].QKVSVNER.[V]		FALSE	Medium		Human	1	2	1	P00738	P00738 [254-261]		1	959.527	Medium	Medium	1.43	K.QKVSVNER.V	[254-261]
	[K].SCAVAEYGVYVK.[V]		FALSE	High	1xCarbamidomethyl [C2]	Human	1	4	1	P00738	P00738 [380-391]		0	1345.65	High	High	1.78	K.SCAVAEYGVYVK.V	[380-391]
	[K].SPVGVQPILNEHTFCAGMSK.[Y]		FALSE	Medium	1xCarbamidomethyl [C15]; 1xOxidation [M18]	Human	1	2	1	P00738	P00738 [326-345]		0	2188.05	Medium	Medium	1.61	K.SPVGVQPILNEHTFCAGMSK.Y	[326-345]
	[R].VGYVSGWGR.[N]		FALSE	High		Human	1	2	2	P00738	P00738 [278-286]		0	980.495	High	High	1.49	R.VGYVSGWGR.N	[278-286]
	[R].VMPICLPSKDYAEVGR.[V]		FALSE	Medium	1xCarbamidomethyl [C5]	Human	1	2	1	P00738	P00738 [262-277]		1	1834.92	Medium	Medium	1.57	R.VMPICLPSKDYAEVGR.V	[262-277]
	[R].VMPICLPSKDYAEVGR.[V]		FALSE	High	1xCarbamidomethyl [C5]; 1xOxidation [M2]	Human	1	2	4	P00738	P00738 [262-277]		1	1850.91	High	High	2.22	R.VMPICLPSKDYAEVGR.V	[262-277]
	[K].YVMLPVADQDQCIR.[H]		FALSE	High	1xCarbamidomethyl [C12]; 1xOxidation [M3]	Human	1	2	2	P00738	P00738 [298-311]		0	1723.81	High	High	2.15	K.YVMLPVADQDQCIR.H	[298-311]
	P17900	FALSE	High	Master Protein	Ganglioside GM2 activator [OS=Homo sapiens]	0	27	Human	3	6	3	193	20.8	5.31	10.94	3	other metabolic processes;transport;other biological processes	non-structural extracellular;plasma membrane;other membranes;cytosol;other cytoplasmic organelle;other cell component	transporter activity;enzyme regulator activity;other molecular function	Pf02221	2760	GM2A	B2R699; D3DQH6; hsa:2760; P17900; Q14426; Q14428; Q6LBL5	ENSG00000196743	Degradation pathway of sphingolipids, including diseases	Neutrophil degranulation; Glycosphingolipid catabolism	3	High	1
	Annotated Sequence		Checked	Confidence	Modifications	Marked as	# Protein Groups	# Proteins	# PSMs	Master Protein Accessions	Positions in Master Proteins	Modifications in Master Proteins	# Missed Cleavages	Theo. MH+ [Da]	Found in Sample: [S1] Sample3_QE_Alana_21junio2024	Confidence (by Search Engine): Sequest HT	XCorr (by Search Engine): Sequest HT	Sequence in Protein	Positions in Proteins
	[K].KPSQLSSFSWDNCDEGKDPAVIR.[S]		FALSE	High	1xCarbamidomethyl [C13]	Human	1	1	2	P17900	P17900 [27-49]		1	2636.24	High	High	3.08	K.KPSQLSSFSWDNCDEGKDPAVIR.S	[27-49]
	[R].IESVLSSSGK.[R]		FALSE	Medium		Human	1	1	2	P17900	P17900 [170-179]		0	1006.54	Medium	Medium	1.39	R.IESVLSSSGK.R	[170-179]
	[K].SEFVVPDLELPSWLTTGNYR.[I]		FALSE	High		Human	1	1	2	P17900	P17900 [150-169]		0	2323.16	High	High	2.48	K.SEFVVPDLELPSWLTTGNYR.I	[150-169]
	P04406	FALSE	High	Master Protein	Glyceraldehyde-3-phosphate dehydrogenase [OS=Homo sapiens]	0	28	Human	7	9	7	335	36	8.46	8.34	7	cell organization and biogenesis;protein metabolism;other metabolic processes;stress response;other biological processes	plasma membrane;other membranes;cytosol;cytoskeleton;nucleus;other cell component	enzyme regulator activity;cytoskeletal activity;other molecular function	Pf00044, Pf02800	2597	GAPDH	E7EUT4; hsa:2597; P00354; P04406; Q53X65	ENSG00000111640	Cori cycle; Alzheimer's disease and miRNA effects; HIF1A and PPARG regulation of glycolysis; VEGFA-VEGFR2 signaling; Clear cell renal cell carcinoma pathways; Metabolic reprogramming in colon cancer; Aerobic glycolysis; 7q11.23 copy number variation syndrome; Glycolysis in senescence; Alzheimer's disease; Sildenafil treatment; Glycolysis and gluconeogenesis; Metabolic Epileptic Disorders; Sudden …	Glycolysis; Gluconeogenesis	16	High	1
	Annotated Sequence		Checked	Confidence	Modifications	Marked as	# Protein Groups	# Proteins	# PSMs	Master Protein Accessions	Positions in Master Proteins	Modifications in Master Proteins	# Missed Cleavages	Theo. MH+ [Da]	Found in Sample: [S1] Sample3_QE_Alana_21junio2024	Confidence (by Search Engine): Sequest HT	XCorr (by Search Engine): Sequest HT	Sequence in Protein	Positions in Proteins
	[R].GALQNIIPASTGAAK.[A]		FALSE	High		Human	1	2	2	P04406	P04406 [201-215]		0	1411.79	High	High	2.42	R.GALQNIIPASTGAAK.A	[201-215]
	[K].IISNASCTTNCLAPLAK.[V]		FALSE	Medium	2xCarbamidomethyl [C7; C11]	Human	1	2	2	P04406	P04406 [146-162]		0	1833.92	Medium	Medium	1.39	K.IISNASCTTNCLAPLAK.V	[146-162]
	[K].LISWYDNEFGYSNR.[V]		FALSE	Medium		Human	1	2	1	P04406	P04406 [310-323]		0	1763.8	Medium	Medium	1.32	K.LISWYDNEFGYSNR.V	[310-323]
	[K].LTGMAFRVPTANVSVVDLTCR.[L]		FALSE	High	1xCarbamidomethyl [C20]; 1xOxidation [M4]	Human	1	2	1	P04406	P04406 [228-248]		1	2323.19	High	High	2.1	K.LTGMAFRVPTANVSVVDLTCR.L	[228-248]
	[K].LVINGNPITIFQERDPSK.[I]		FALSE	High		Human	1	2	1	P04406	P04406 [67-84]		1	2041.11	High	High	2.02	K.LVINGNPITIFQERDPSK.I	[67-84]
	[K].QASEGPLK.[G]		FALSE	High		Human	1	2	1	P04406	P04406 [264-271]		0	829.441	High	High	1.54	K.QASEGPLK.G	[264-271]
	[R].VPTANVSVVDLTCR.[L]		FALSE	Medium	1xCarbamidomethyl [C13]	Human	1	2	1	P04406	P04406 [235-248]		0	1530.79	Medium	Medium	1.41	R.VPTANVSVVDLTCR.L	[235-248]
	P0DOX5	FALSE	High	Master Protein	Immunoglobulin gamma-1 heavy chain [OS=Homo sapiens]-REMOVED	0	30	Human	9	20	6	449	49.3	8.72	15.81	9	other biological processes	non-structural extracellular;plasma membrane;other membranes;other cell component		Pf07654, Pf07686							0	High	1
	Annotated Sequence		Checked	Confidence	Modifications	Marked as	# Protein Groups	# Proteins	# PSMs	Master Protein Accessions	Positions in Master Proteins	Modifications in Master Proteins	# Missed Cleavages	Theo. MH+ [Da]	Found in Sample: [S1] Sample3_QE_Alana_21junio2024	Confidence (by Search Engine): Sequest HT	XCorr (by Search Engine): Sequest HT	Sequence in Protein	Positions in Proteins
	[R].EPQVYTLPPSRDELTK.[N]		FALSE	High		Human	1	3	6	P0DOX5	P0DOX5 [347-362]		1	1872.97	High	High	2.01	R.EPQVYTLPPSRDELTK.N	[347-362]
	[K].FNWYVDGVEVHNAK.[T]		FALSE	Medium		Human	1	3	1	P0DOX5	P0DOX5 [277-290]		0	1677.8	Medium	Medium	1.62	K.FNWYVDGVEVHNAK.T	[277-290]
	[K].GFYPSDIAVEWESNGQPENNYK.[T]		FALSE	High		Human	2	5	1	P01861; P0DOX5	P01861 [251-272]; P0DOX5 [373-394]		0	2544.13	High	High	2.11	K.GFYPSDIAVEWESNGQPENNYK.T	[373-394]
	[K].GPSVFPLAPSSK.[S]		FALSE	High		Human	1	3	3	P0DOX5	P0DOX5 [124-135]		0	1186.65	High	High	2.04	K.GPSVFPLAPSSK.S	[124-135]
	[R].LSCAASGFTFSR.[Y]		FALSE	Medium	1xCarbamidomethyl [C3]	Human	1	1	1	P0DOX5	P0DOX5 [20-31]		0	1303.61	Medium	Medium	1.42	R.LSCAASGFTFSR.Y	[20-31]
	[K].NQVSLTCLVK.[G]		FALSE	High	1xCarbamidomethyl [C7]	Human	4	9	3	P01861; P01859; P0DOX5; P01860	P01861 [241-250]; P01859 [240-249]; P0DOX5 [363-372]; P01860 [291-300]		0	1161.63	High	High	1.68	K.NQVSLTCLVK.G	[363-372]
	[KR].STSGGTAALGCLVK.[D]		FALSE	High	1xCarbamidomethyl [C11]	Human	2	5	1	P0DOX5; P01860	P0DOX5 [136-149]; P01860 [17-30]		0	1321.68	High	High	1.54	K.STSGGTAALGCLVK.D	[136-149]
	[R].TPEVTCVVVDVSHEDPEVK.[F]		FALSE	High	1xCarbamidomethyl [C6]	Human	1	3	1	P0DOX5	P0DOX5 [258-276]		0	2139.03	High	High	2.38	R.TPEVTCVVVDVSHEDPEVK.F	[258-276]
	[K].TTPPVLDSDGSFFLYSK.[L]		FALSE	Medium		Human	1	3	3	P0DOX5	P0DOX5 [395-411]		0	1873.92	Medium	Medium	1.68	K.TTPPVLDSDGSFFLYSK.L	[395-411]
	P06733	FALSE	High	Master Protein	Alpha-enolase [OS=Homo sapiens]	0	30	Human	9	14	9	434	47.1	7.39	26.25	9	other metabolic processes;other biological processes	plasma membrane;other membranes;cytosol;cytoskeleton;nucleus;other cell component	nucleic acid binding activity;other molecular function	Pf00113, Pf03952	2023	ENO1	B2RD59; hsa:2023; P06733; P22712; Q16704; Q4TUS4; Q53FT9; Q53HR3; Q658M5; Q6GMP2; Q71V37; Q7Z3V6; Q8WU71; Q96GV1; Q9BT62; Q9UCH6; Q9UM55	ENSG00000074800	Clear cell renal cell carcinoma pathways; Metabolic reprogramming in colon cancer; Aerobic glycolysis; IL-18 signaling pathway; Glycolysis and gluconeogenesis; Metabolic Epileptic Disorders	Glycolysis; Gluconeogenesis; Manipulation of host energy metabolism	9	High	1
	Annotated Sequence		Checked	Confidence	Modifications	Marked as	# Protein Groups	# Proteins	# PSMs	Master Protein Accessions	Positions in Master Proteins	Modifications in Master Proteins	# Missed Cleavages	Theo. MH+ [Da]	Found in Sample: [S1] Sample3_QE_Alana_21junio2024	Confidence (by Search Engine): Sequest HT	XCorr (by Search Engine): Sequest HT	Sequence in Protein	Positions in Proteins
	[K].AGYTDKVVIGMDVAASEFFR.[S]		FALSE	High	1xOxidation [M11]	Human	1	2	3	P06733	P06733 [234-253]		1	2192.07	High	High	3.3	K.AGYTDKVVIGMDVAASEFFR.S	[234-253]
	[K].DATNVGDEGGFAPNILENKEGLELLK.[T]		FALSE	High		Human	1	2	1	P06733	P06733 [203-228]		1	2743.38	High	High	2.19	K.DATNVGDEGGFAPNILENKEGLELLK.T	[203-228]
	[K].FTASAGIQVVGDDLTVTNPK.[R]		FALSE	Medium		Human	1	2	1	P06733	P06733 [307-326]		0	2033.05	Medium	Medium	1.76	K.FTASAGIQVVGDDLTVTNPK.R	[307-326]
	[K].FTASAGIQVVGDDLTVTNPKR.[I]		FALSE	High		Human	1	2	1	P06733	P06733 [307-327]		1	2189.16	High	High	2.19	K.FTASAGIQVVGDDLTVTNPKR.I	[307-327]
	[R].GNPTVEVDLFTSK.[G]		FALSE	High		Human	1	1	2	P06733	P06733 [16-28]		0	1406.72	High	High	1.81	R.GNPTVEVDLFTSK.G	[16-28]
	[K].LAMQEFMILPVGAANFR.[E]		FALSE	High	2xOxidation [M3; M7]	Human	1	2	2	P06733	P06733 [163-179]		0	1939.98	High	High	3.26	K.LAMQEFMILPVGAANFR.E	[163-179]
	[K].VNQIGSVTESIQACK.[L]		FALSE	High	1xCarbamidomethyl [C14]	Human	1	5	2	P06733	P06733 [344-358]		0	1633.82	High	High	2.09	K.VNQIGSVTESLQACK.L	[344-358]
	[R].YISPDQLADLYK.[S]		FALSE	High		Human	1	2	2	P06733	P06733 [270-281]		0	1425.73	High	High	1.65	R.YISPDQLADLYK.S	[270-281]
	[K].YNQLLR.[I]		FALSE	Medium		Human	1	2	1	P06733	P06733 [407-412]		0	806.452	Medium	Medium	1.35	K.YNQLLR.I	[407-412]
	Q06830	FALSE	High	Master Protein	Peroxiredoxin-1 [OS=Homo sapiens]	0	33	Human	6	8	6	199	22.1	8.13	6.74	6	cell cycle OR cell proliferation;other metabolic processes;stress response;developmental processes;other biological processes	cytosol;nucleus;other cell component	other molecular function	Pf00578, Pf10417	5052	PRDX1	B5BU26; D3DPZ8; hsa:5052; P35703; Q06830; Q2V576; Q5T154; Q5T155	ENSG00000117450	Androgen receptor signaling pathway; Selenium micronutrient network; Nuclear receptors meta-pathway; NRF2 pathway; HDAC6 interactions in the central nervous system	Detoxification of Reactive Oxygen Species; TP53 Regulates Metabolic Genes; NFE2L2 regulating anti-oxidant/detoxification enzymes; Deregulated CDK5 triggers multiple neurodegenerative pathways in Alzheimer's disease models	9	High	1
	Annotated Sequence		Checked	Confidence	Modifications	Marked as	# Protein Groups	# Proteins	# PSMs	Master Protein Accessions	Positions in Master Proteins	Modifications in Master Proteins	# Missed Cleavages	Theo. MH+ [Da]	Found in Sample: [S1] Sample3_QE_Alana_21junio2024	Confidence (by Search Engine): Sequest HT	XCorr (by Search Engine): Sequest HT	Sequence in Protein	Positions in Proteins
	[K].ADEGISFR.[G]		FALSE	High		Human	1	1	1	Q06830	Q06830 [121-128]		0	894.432	High	High	1.83	K.ADEGISFR.G	[121-128]
	[K].ATAVMPDGQFKDISLSDYK.[G]		FALSE	Medium	1xOxidation [M5]	Human	1	1	1	Q06830	Q06830 [17-35]		1	2102.01	Medium	Medium	1.72	K.ATAVMPDGQFKDISLSDYK.G	[17-35]
	[K].KQGGLGPMNIPLVSDPKR.[T]		FALSE	High	1xOxidation [M8]	Human	1	1	2	Q06830	Q06830 [93-110]		2	1923.05	High	High	2.51	K.KQGGLGPMNIPLVSDPKR.T	[93-110]
	[K].QGGLGPMNIPLVSDPKR.[T]		FALSE	Medium	1xOxidation [M7]	Human	1	1	2	Q06830	Q06830 [94-110]		1	1794.95	Medium	Medium	1.77	K.QGGLGPMNIPLVSDPKR.T	[94-110]
	[R].QITVNDLPVGR.[S]		FALSE	Medium		Human	1	2	1	Q06830	Q06830 [141-151]		0	1211.67	Medium	Medium	1.46	R.QITVNDLPVGR.S	[141-151]
	[R].TIAQDYGVLKADEGISFR.[G]		FALSE	High		Human	1	1	1	Q06830	Q06830 [111-128]		1	1983.02	High	High	2.4	R.TIAQDYGVLKADEGISFR.G	[111-128]
	P61626	FALSE	High	Master Protein	Lysozyme C [OS=Homo sapiens]	0	34	Human	5	6	5	148	16.5	9.16	8.74	5	other metabolic processes;stress response;other biological processes	non-structural extracellular;other cytoplasmic organelle;other cell component	other molecular function	Pf00062	4069	LYZ	hsa:4069; P00695; P61626; Q13170; Q9UCF8	ENSG00000090382	Macrophage markers; Pancreatic cancer subtypes	Neutrophil degranulation; Amyloid fiber formation; Antimicrobial peptides	5	High	1
	Annotated Sequence		Checked	Confidence	Modifications	Marked as	# Protein Groups	# Proteins	# PSMs	Master Protein Accessions	Positions in Master Proteins	Modifications in Master Proteins	# Missed Cleavages	Theo. MH+ [Da]	Found in Sample: [S1] Sample3_QE_Alana_21junio2024	Confidence (by Search Engine): Sequest HT	XCorr (by Search Engine): Sequest HT	Sequence in Protein	Positions in Proteins
	[R].ATNYNAGDR.[S]		FALSE	Medium		Human	1	1	1	P61626	P61626 [60-68]		0	981.438	Medium	Medium	1.3	R.ATNYNAGDR.S	[60-68]
	[R].GISLANWMCLAK.[W]		FALSE	Medium	1xCarbamidomethyl [C9]; 1xOxidation [M8]	Human	1	1	1	P61626	P61626 [40-51]		0	1379.68	Medium	Medium	1.43	R.GISLANWMCLAK.W	[40-51]
	[R].STDYGIFQINSR.[Y]		FALSE	High		Human	1	1	2	P61626	P61626 [69-80]		0	1400.68	High	High	3.04	R.STDYGIFQINSR.Y	[69-80]
	[R].VVRDPQGIR.[A]		FALSE	High		Human	1	1	1	P61626	P61626 [117-125]		1	1039.6	High	High	2.03	R.VVRDPQGIR.A	[117-125]
	[K].WESGYNTR.[A]		FALSE	High		Human	1	1	1	P61626	P61626 [52-59]		0	1012.45	High	High	1.63	K.WESGYNTR.A	[52-59]
	P40121	FALSE	High	Master Protein	Macrophage-capping protein [OS=Homo sapiens]	0	35	Human	9	15	9	348	38.5	6.19	15.61	9	cell organization and biogenesis;developmental processes;other biological processes	cytoskeleton;nucleus;other cell component	cytoskeletal activity;other molecular function	Pf00626	822	CAPG	B8ZZS7; D6W5K8; hsa:822; P40121; Q53SA7	ENSG00000042493	TYROBP causal network in microglia		1	High	1
	Annotated Sequence		Checked	Confidence	Modifications	Marked as	# Protein Groups	# Proteins	# PSMs	Master Protein Accessions	Positions in Master Proteins	Modifications in Master Proteins	# Missed Cleavages	Theo. MH+ [Da]	Found in Sample: [S1] Sample3_QE_Alana_21junio2024	Confidence (by Search Engine): Sequest HT	XCorr (by Search Engine): Sequest HT	Sequence in Protein	Positions in Proteins
	[K].ANAQAAALYK.[V]		FALSE	High		Human	1	2	3	P40121	P40121 [244-253]		0	1020.55	High	High	1.63	K.ANAQAAALYK.V	[244-253]
	[K].AQVEIVTDGEEPAEMIQVLGPKPALK.[E]		FALSE	High	1xOxidation [M15]	Human	1	1	2	P40121	P40121 [206-231]		0	2778.46	High	High	2.21	K.AQVEIVTDGEEPAEMIQVLGPKPALK.E	[206-231]
	[R].DLALAIRDSER.[Q]		FALSE	High		Human	1	2	1	P40121	P40121 [192-202]		1	1258.67	High	High	1.52	R.DLALAIRDSER.Q	[192-202]
	[K].EGNPEEDLTADK.[A]		FALSE	High		Human	1	2	2	P40121	P40121 [232-243]		0	1317.58	High	High	1.96	K.EGNPEEDLTADK.A	[232-243]
	[K].EGNPEEDLTADKANAQAAALYK.[V]		FALSE	Medium		Human	1	2	1	P40121	P40121 [232-253]		1	2319.11	Medium	Medium	1.67	K.EGNPEEDLTADKANAQAAALYK.V	[232-253]
	[R].EVQGNESDLFMSYFPR.[G]		FALSE	High	1xOxidation [M11]	Human	1	2	1	P40121	P40121 [97-112]		0	1934.86	High	High	1.53	R.EVQGNESDLFMSYFPR.G	[97-112]
	[R].MQYAPNTQVEILPQGHESPIFK.[Q]		FALSE	High	1xOxidation [M1]	Human	1	2	1	P40121	P40121 [320-341]		0	2543.26	High	High	2.3	R.MQYAPNTQVEILPQGHESPIFK.Q	[320-341]
	[R].QAALQVAEGFISR.[M]		FALSE	High		Human	1	2	3	P40121	P40121 [307-319]		0	1389.75	High	High	2.92	R.QAALQVAEGFISR.M	[307-319]
	[K].VSDATGQMNLTK.[V]		FALSE	High	1xOxidation [M8]	Human	1	2	1	P40121	P40121 [254-265]		0	1280.62	High	High	1.54	K.VSDATGQMNLTK.V	[254-265]
	P09382	FALSE	High	Master Protein	Galectin-1 [OS=Homo sapiens]	0.008	36	Human	5	6	5	135	14.7	5.5	1.62	5	cell adhesion;other biological processes	cytosol;ER/Golgi;other cell component	other molecular function	Pf00337	3956	LGALS1	B2R5E8; hsa:3956; P09382; Q9UDK5	ENSG00000100097	Immune infiltration in pancreatic cancer	Regulation of Insulin-like Growth Factor (IGF) transport and uptake by Insulin-like Growth Factor Binding Proteins (IGFBPs); Post-translational protein phosphorylation	3	High	1
	Annotated Sequence		Checked	Confidence	Modifications	Marked as	# Protein Groups	# Proteins	# PSMs	Master Protein Accessions	Positions in Master Proteins	Modifications in Master Proteins	# Missed Cleavages	Theo. MH+ [Da]	Found in Sample: [S1] Sample3_QE_Alana_21junio2024	Confidence (by Search Engine): Sequest HT	XCorr (by Search Engine): Sequest HT	Sequence in Protein	Positions in Proteins
	[R].LNLEAINYMAADGDFK.[I]		FALSE	High	1xOxidation [M9]	Human	1	1	1	P09382	P09382 [113-128]		0	1800.85	High	High	1.55	R.LNLEAINYMAADGDFK.I	[113-128]
	[R].LNLEAINYMAADGDFKIK.[C]		FALSE	High	1xOxidation [M9]	Human	1	1	1	P09382	P09382 [113-130]		1	2042.03	High	High	1.94	R.LNLEAINYMAADGDFKIK.C	[113-130]
	[K].LPDGYEFKFPNR.[L]		FALSE	Medium		Human	1	1	1	P09382	P09382 [101-112]		1	1482.74	Medium	Medium	1.3	K.LPDGYEFKFPNR.L	[101-112]
	[K].SFVLNLGK.[D]		FALSE	High		Human	1	1	2	P09382	P09382 [30-37]		0	877.514	High	High	1.62	K.SFVLNLGK.D	[30-37]
	[R].VRGEVAPDAK.[S]		FALSE	High		Human	1	1	1	P09382	P09382 [20-29]		1	1041.57	High	High	1.56	R.VRGEVAPDAK.S	[20-29]
	Q01469	FALSE	High	Master Protein	Fatty acid-binding protein 5 [OS=Homo sapiens]	0	38	Human	3	5	3	135	15.2	7.01	5.18	3	other metabolic processes;transport;other biological processes	non-structural extracellular;plasma membrane;other membranes;cytosol;nucleus;other cytoplasmic organelle;other cell component	transporter activity;other molecular function	Pf00061	2171	FABP5	B2R4K0; hsa:2171; Q01469	ENSG00000164687	PPAR signaling pathway; Fatty acid transporters	Neutrophil degranulation; Triglyceride catabolism; Signaling by Retinoic Acid	5	High	1
	Annotated Sequence		Checked	Confidence	Modifications	Marked as	# Protein Groups	# Proteins	# PSMs	Master Protein Accessions	Positions in Master Proteins	Modifications in Master Proteins	# Missed Cleavages	Theo. MH+ [Da]	Found in Sample: [S1] Sample3_QE_Alana_21junio2024	Confidence (by Search Engine): Sequest HT	XCorr (by Search Engine): Sequest HT	Sequence in Protein	Positions in Proteins
	[K].GFDEYMKELGVGIALR.[K]		FALSE	High	1xOxidation [M6]	Human	1	1	1	Q01469	Q01469 [18-33]		1	1813.92	High	High	2.92	K.GFDEYMKELGVGIALR.K	[18-33]
	[K].LVVECVMNNVTCTR.[I]		FALSE	High	2xCarbamidomethyl [C5; C12]; 1xOxidation [M7]	Human	1	1	1	Q01469	Q01469 [116-129]		0	1710.8	High	High	2.27	K.LVVECVMNNVTCTR.I	[116-129]
	[K].TTQFSCTLGEKFEETTADGRK.[T]		FALSE	High	1xCarbamidomethyl [C6]	Human	1	1	3	Q01469	Q01469 [62-82]		2	2406.12	High	High	2.22	K.TTQFSCTLGEKFEETTADGRK.T	[62-82]
	P07858	FALSE	High	Master Protein	Cathepsin B [OS=Homo sapiens]	0	41	Human	12	23	12	339	37.8	6.3	22.05	12	protein metabolism;other metabolic processes;other biological processes	non-structural extracellular;plasma membrane;other membranes;other cytoplasmic organelle;other cell component	other molecular function	Pf00112, Pf08127	1508	CTSB	B3KQR5; B3KRR5; hsa:1508; P07858; Q503A6; Q96D87	ENSG00000164733; ENSG00000285132	Ebola virus infection in host; 8p23.1 copy number variation syndrome	Neutrophil degranulation; MHC class II antigen presentation; Collagen degradation; Assembly of collagen fibrils and other multimeric structures; Trafficking and processing of endosomal TLR	7	High	1
	Annotated Sequence		Checked	Confidence	Modifications	Marked as	# Protein Groups	# Proteins	# PSMs	Master Protein Accessions	Positions in Master Proteins	Modifications in Master Proteins	# Missed Cleavages	Theo. MH+ [Da]	Found in Sample: [S1] Sample3_QE_Alana_21junio2024	Confidence (by Search Engine): Sequest HT	XCorr (by Search Engine): Sequest HT	Sequence in Protein	Positions in Proteins
	[R].DQGSCGSCWAFGAVEAISDR.[I]		FALSE	High	2xCarbamidomethyl [C5; C8]	Human	1	1	2	P07858	P07858 [101-120]		0	2172.91	High	High	1.96	R.DQGSCGSCWAFGAVEAISDR.I	[101-120]
	[K].EIRDQGSCGSCWAFGAVEAISDR.[I]		FALSE	High	2xCarbamidomethyl [C8; C11]	Human	1	1	1	P07858	P07858 [98-120]		1	2571.14	High	High	2.28	K.EIRDQGSCGSCWAFGAVEAISDR.I	[98-120]
	[R].EQWPQCPTIK.[E]		FALSE	High	1xCarbamidomethyl [C6]	Human	1	1	4	P07858	P07858 [88-97]		0	1286.62	High	High	1.88	R.EQWPQCPTIK.E	[88-97]
	[R].GQDHCGIESEVVAGIPR.[T]		FALSE	High	1xCarbamidomethyl [C5]	Human	1	1	2	P07858	P07858 [315-331]		0	1823.87	High	High	2.65	R.GQDHCGIESEVVAGIPR.T	[315-331]
	[K].HYGYNSYSVSNSEKDIMAEIYK.[N]		FALSE	High	1xOxidation [M17]	Human	1	1	1	P07858	P07858 [224-245]		1	2614.18	High	High	2.05	K.HYGYNSYSVSNSEKDIMAEIYK.N	[224-245]
	[K].ICEPGYSPTYK.[Q]		FALSE	High	1xCarbamidomethyl [C2]	Human	1	1	2	P07858	P07858 [210-220]		0	1314.6	High	High	1.75	K.ICEPGYSPTYK.Q	[210-220]
	[R].LCGTFLGGPKPPQR.[V]		FALSE	Medium	1xCarbamidomethyl [C2]	Human	1	1	1	P07858	P07858 [58-71]		0	1527.81	Medium	Medium	1.36	R.LCGTFLGGPKPPQR.V	[58-71]
	[K].LPASFDAR.[E]		FALSE	Medium		Human	1	1	1	P07858	P07858 [80-87]		0	876.457	Medium	Medium	1.3	K.LPASFDAR.E	[80-87]
	[K].NGPVEGAFSVYSDFLLYK.[S]		FALSE	Medium		Human	1	1	1	P07858	P07858 [246-263]		0	2005.99	Medium	Medium	1.38	K.NGPVEGAFSVYSDFLLYK.S	[246-263]
	[K].RLCGTFLGGPKPPQR.[V]		FALSE	High	1xCarbamidomethyl [C3]	Human	1	1	1	P07858	P07858 [57-71]		1	1683.91	High	High	2.39	K.RLCGTFLGGPKPPQR.V	[57-71]
	[R].TDQYWEKI.[-]		FALSE	Medium		Human	1	1	1	P07858	P07858 [332-339]		1	1082.52	Medium	Medium	1.39	R.TDQYWEKI.-	[332-339]
	[R].VMFTEDLKLPASFDAR.[E]		FALSE	High	1xOxidation [M2]	Human	1	1	6	P07858	P07858 [72-87]		1	1855.93	High	High	2.44	R.VMFTEDLKLPASFDAR.E	[72-87]
	P04114	FALSE	High	Master Protein	Apolipoprotein B-100 [OS=Homo sapiens]	0.006	1	Human	3	3	3	4563	515.3	7.05	1.98	3											0	High	1
	Annotated Sequence		Checked	Confidence	Modifications	Marked as	# Protein Groups	# Proteins	# PSMs	Master Protein Accessions	Positions in Master Proteins	Modifications in Master Proteins	# Missed Cleavages	Theo. MH+ [Da]	Found in Sample: [S1] Sample3_QE_Alana_21junio2024	Confidence (by Search Engine): Sequest HT	XCorr (by Search Engine): Sequest HT	Sequence in Protein	Positions in Proteins
	[K].LTISEQNIQR.[A]		FALSE	Medium		Human	1	1	1	P04114	P04114 [335-344]		0	1201.65	Medium	Medium	1.35	K.LTISEQNIQR.A	[335-344]
	[K].TEVIPPLIENR.[Q]		FALSE	High		Human	1	1	1	P04114	P04114 [950-960]		0	1280.72	High	High	1.98	K.TEVIPPLIENR.Q	[950-960]
	[R].VNDESTEGK.[T]		FALSE	Medium		Human	1	1	1	P04114	P04114 [1079-1087]		0	978.437	Medium	Medium	1.3	R.VNDESTEGK.T	[1079-1087]
	P0C0L4	FALSE	High	Master Protein	Complement C4-A [OS=Homo sapiens]	0.013	2	Human	3	3	3	1744	192.7	7.08	1.61	3	stress response;other biological processes	non-structural extracellular;plasma membrane;other membranes;ER/Golgi;other cell component	enzyme regulator activity;other molecular function	Pf00207, Pf01759, Pf01821, Pf01835, Pf07677, Pf07678, Pf07703, Pf17789, Pf17791, Pf21145	720; 721	C4A	A6H8M8; A6NHJ5; A7E2V2; B0QZR6; B0V2C8; B2RUT6; B7ZVZ6; hsa:720; hsa:721; P01028; P0C0L4; P78445; Q13160; Q13906; Q14033; Q14835; Q4LE82; Q5JNX2; Q5JQM8; Q6P4R1; Q6U2E5; Q6U2E8; Q6U2F0; Q6U2F3; Q6U2F4; Q6U2F6; Q6U2F8; Q6U2G0; Q96EG2; Q96SA8; Q9NPK5; Q9UIP5	ENSG00000206340; ENSG00000227746; ENSG00000244731	Allograft rejection; Complement system; Dengue-2 interactions with complement and coagulation cascades; Complement system in neuronal development and plasticity; Complement activation; Complement and coagulation cascades; Sudden infant death syndrome (SIDS) susceptibility pathways	Regulation of Insulin-like Growth Factor (IGF) transport and uptake by Insulin-like Growth Factor Binding Proteins (IGFBPs); Post-translational protein phosphorylation; Regulation of Complement cascade; Activation of C3 and C5; Initial triggering of complement	12	High	1
	Annotated Sequence		Checked	Confidence	Modifications	Marked as	# Protein Groups	# Proteins	# PSMs	Master Protein Accessions	Positions in Master Proteins	Modifications in Master Proteins	# Missed Cleavages	Theo. MH+ [Da]	Found in Sample: [S1] Sample3_QE_Alana_21junio2024	Confidence (by Search Engine): Sequest HT	XCorr (by Search Engine): Sequest HT	Sequence in Protein	Positions in Proteins
	[K].LNMGITDLQGLR.[L]		FALSE	High	1xOxidation [M3]	Human	1	3	1	P0C0L4	P0C0L4 [326-337]		0	1346.71	High	High	1.56	K.LNMGITDLQGLR.L	[326-337]
	[R].NNVPCSPK.[V]		FALSE	High	1xCarbamidomethyl [C5]	Human	1	3	1	P0C0L4	P0C0L4 [64-71]		0	915.435	High	High	1.61	R.NNVPCSPK.V	[64-71]
	[R].TTNIQGINLLFSSR.[R]		FALSE	Medium		Human	1	3	1	P0C0L4	P0C0L4 [124-137]		0	1563.85	Medium	Medium	1.43	R.TTNIQGINLLFSSR.R	[124-137]
	Q00610	FALSE	High	Master Protein	Clathrin heavy chain 1 [OS=Homo sapiens]	0.012	2	Human	3	3	3	1675	191.5	5.69	0	3	cell cycle OR cell proliferation;cell organization and biogenesis;other metabolic processes;transport;other biological processes	plasma membrane;other membranes;cytosol;cytoskeleton;ER/Golgi;other cytoplasmic organelle;other cell component	signal transduction activity or receptor binding;nucleic acid binding activity;other molecular function	Pf00637, Pf01394, Pf09268, Pf13838	1213	CLTC	D3DU00; hsa:1213; Q00610; Q6N0A0; Q86TF2	ENSG00000141367	Synaptic vesicle pathway; VEGFA-VEGFR2 signaling; Dengue-2 interactions with complement and coagulation cascades; Ebola virus infection in host; Fragile X syndrome; 7q11.23 copy number variation syndrome; Complement and coagulation cascades	LDL clearance; Recycling pathway of L1; MHC class II antigen presentation; RHOV GTPase cycle; Lysosome Vesicle Biogenesis; ALK mutants bind TKIs; Signaling by ALK fusions and activated point mutants; RHOU GTPase cycle; Cargo recognition for clathrin-mediated endocytosis; WNT5A-dependent internalization of FZD4; EPH-ephrin mediated repulsion of cells; Retrograde neurotrophin signalling; WNT5A-depe…	25	High	1
	Annotated Sequence		Checked	Confidence	Modifications	Marked as	# Protein Groups	# Proteins	# PSMs	Master Protein Accessions	Positions in Master Proteins	Modifications in Master Proteins	# Missed Cleavages	Theo. MH+ [Da]	Found in Sample: [S1] Sample3_QE_Alana_21junio2024	Confidence (by Search Engine): Sequest HT	XCorr (by Search Engine): Sequest HT	Sequence in Protein	Positions in Proteins
	[R].ENPYYDSR.[V]		FALSE	Medium		Human	1	2	1	Q00610	Q00610 [896-903]		0	1043.44	Medium	Medium	1.38	R.ENPYYDSR.V	[896-903]
	[R].GQFSTDELVAEVEKR.[N]		FALSE	High		Human	1	4	1	Q00610	Q00610 [838-852]		1	1707.85	High	High	1.99	R.GQFSTDELVAEVEKR.N	[838-852]
	[R].KFNALFAQGNYSEAAK.[V]		FALSE	High		Human	1	2	1	Q00610	Q00610 [367-382]		1	1758.88	High	High	1.83	R.KFNALFAQGNYSEAAK.V	[367-382]
	P19823	FALSE	High	Master Protein	Inter-alpha-trypsin inhibitor heavy chain H2 [OS=Homo sapiens]	0	3	Human	3	7	3	946	106.4	6.86	7.89	3	other metabolic processes	non-structural extracellular;ER/Golgi	enzyme regulator activity;other molecular function	Pf00092, Pf06668, Pf08487	3698	ITIH2	hsa:3698; P19823; Q14659; Q15484; Q5T986	ENSG00000151655		Regulation of Insulin-like Growth Factor (IGF) transport and uptake by Insulin-like Growth Factor Binding Proteins (IGFBPs); Post-translational protein phosphorylation	2	High	1
	Annotated Sequence		Checked	Confidence	Modifications	Marked as	# Protein Groups	# Proteins	# PSMs	Master Protein Accessions	Positions in Master Proteins	Modifications in Master Proteins	# Missed Cleavages	Theo. MH+ [Da]	Found in Sample: [S1] Sample3_QE_Alana_21junio2024	Confidence (by Search Engine): Sequest HT	XCorr (by Search Engine): Sequest HT	Sequence in Protein	Positions in Proteins
	[K].IQPSGGTNINEALLR.[A]		FALSE	High		Human	1	1	2	P19823	P19823 [380-394]		0	1582.85	High	High	2.85	K.IQPSGGTNINEALLR.A	[380-394]
	[K].MKQTVEAMK.[T]		FALSE	Medium	2xOxidation [M1; M8]	Human	1	1	1	P19823	P19823 [326-334]		1	1097.53	Medium	Medium	1.29	K.MKQTVEAMK.T	[326-334]
	[K].VQSTITSR.[M]		FALSE	High		Human	1	1	4	P19823	P19823 [77-84]		0	891.489	High	High	1.75	K.VQSTITSR.M	[77-84]
	P05023	FALSE	High	Master Protein	Sodium/potassium-transporting ATPase subunit alpha-1 [OS=Homo sapiens]	0.006	3	Human	3	3	3	1023	112.8	5.49	1.93	3	transport;other biological processes	plasma membrane;other membranes;cytoskeleton;ER/Golgi;other cell component	transporter activity;other molecular function	Pf00122, Pf00689, Pf00690, Pf13246	476	ATP1A1	B2RBR6; B7Z2T5; B7Z3U6; F5H3A1; hsa:476; P05023; Q16689; Q6LDM4; Q9UCN1; Q9UJ20; Q9UJ21	ENSG00000163399	Pre-implantation embryo; Proximal tubule transport; Arsenic metabolism and reactive oxygen species generation	Potential therapeutics for SARS; Ion homeostasis; Ion transport by P-type ATPases	6	High	1
	Annotated Sequence		Checked	Confidence	Modifications	Marked as	# Protein Groups	# Proteins	# PSMs	Master Protein Accessions	Positions in Master Proteins	Modifications in Master Proteins	# Missed Cleavages	Theo. MH+ [Da]	Found in Sample: [S1] Sample3_QE_Alana_21junio2024	Confidence (by Search Engine): Sequest HT	XCorr (by Search Engine): Sequest HT	Sequence in Protein	Positions in Proteins
	[R].GIVVYTGDR.[T]		FALSE	Medium		Human	1	4	1	P05023	P05023 [256-264]		0	979.521	Medium	Medium	1.3	R.GIVVYTGDR.T	[256-264]
	[R].LNIPVSQVNPR.[D]		FALSE	High		Human	1	6	1	P05023	P05023 [648-658]		0	1236.71	High	High	1.93	R.LNIPVSQVNPR.D	[648-658]
	[R].SPDFTNENPLETR.[N]		FALSE	Medium		Human	1	4	1	P05023	P05023 [228-240]		0	1519.7	Medium	Medium	1.34	R.SPDFTNENPLETR.N	[228-240]
	P08603	FALSE	High	Master Protein	Complement factor H [OS=Homo sapiens]	0.012	3	Human	3	3	3	1231	139	6.61	0	3	protein metabolism;stress response;other biological processes	non-structural extracellular;other cell component	other molecular function	Pf00084	3075	CFH	A5PL14; hsa:3075; P08603; P78435; Q14570; Q2TAZ5; Q38G77; Q5TFM3; Q8N708; Q9NU86	ENSG00000000971	Complement system; Dengue-2 interactions with complement and coagulation cascades; Complement system in neuronal development and plasticity; Network map of SARS-CoV-2 signaling pathway; Complement and coagulation cascades	Regulation of Complement cascade	6	Medium	1
	Annotated Sequence		Checked	Confidence	Modifications	Marked as	# Protein Groups	# Proteins	# PSMs	Master Protein Accessions	Positions in Master Proteins	Modifications in Master Proteins	# Missed Cleavages	Theo. MH+ [Da]	Found in Sample: [S1] Sample3_QE_Alana_21junio2024	Confidence (by Search Engine): Sequest HT	XCorr (by Search Engine): Sequest HT	Sequence in Protein	Positions in Proteins
	[K].DGWSAQPTCIK.[S]		FALSE	Medium	1xCarbamidomethyl [C9]	Human	1	1	1	P08603	P08603 [497-507]		0	1262.58	Medium	Medium	1.39	K.DGWSAQPTCIK.S	[497-507]
	[R].EIMENYNIALR.[W]		FALSE	Medium	1xOxidation [M3]	Human	1	2	1	P08603	P08603 [1172-1182]		0	1381.68	Medium	Medium	1.37	R.EIMENYNIALR.W	[1172-1182]
	[R].TGDEITYQCR.[N]		FALSE	Medium	1xCarbamidomethyl [C9]	Human	1	2	1	P08603	P08603 [286-295]		0	1242.54	Medium	Medium	1.35	R.TGDEITYQCR.N	[286-295]
	P35579	FALSE	High	Master Protein	Myosin-9 [OS=Homo sapiens]	0	3	Human	4	4	4	1960	226.4	5.6	8.24	4	cell cycle OR cell proliferation;cell organization and biogenesis;protein metabolism;stress response;transport;developmental processes;signal transduction;other biological processes	plasma membrane;other membranes;cytosol;cytoskeleton;nucleus;other cell component	signal transduction activity or receptor binding;cytoskeletal activity;other molecular function	Pf00063, Pf01576, Pf02736	4627	MYH9	A8K6E4; hsa:4627; O60805; P35579; Q60FE2; Q86T83	ENSG00000100345	Primary focal segmental glomerulosclerosis (FSGS); VEGFA-VEGFR2 signaling; Nephrotic syndrome; HDAC6 interactions in the central nervous system	Regulation of actin dynamics for phagocytic cup formation; FCGR3A-mediated phagocytosis; Signaling by ALK fusions and activated point mutants; Sensory processing of sound by inner hair cells of the cochlea; Sensory processing of sound by outer hair cells of the cochlea; Translocation of SLC2A4 (GLUT4) to the plasma membrane; RHO GTPases activate CIT; EPHA-mediated growth cone collapse; Sema4D ind…	17	High	1
	Annotated Sequence		Checked	Confidence	Modifications	Marked as	# Protein Groups	# Proteins	# PSMs	Master Protein Accessions	Positions in Master Proteins	Modifications in Master Proteins	# Missed Cleavages	Theo. MH+ [Da]	Found in Sample: [S1] Sample3_QE_Alana_21junio2024	Confidence (by Search Engine): Sequest HT	XCorr (by Search Engine): Sequest HT	Sequence in Protein	Positions in Proteins
	[K].KLEEEQIILEDQNCK.[L]		FALSE	High	1xCarbamidomethyl [C14]	Human	1	1	1	P35579	P35579 [975-989]		1	1888.93	High	High	2.29	K.KLEEEQIILEDQNCK.L	[975-989]
	[K].IAQLEEQLDNETKER.[Q]		FALSE	High		Human	1	2	1	P35579	P35579 [1816-1830]		1	1815.91	High	High	2.11	K.IAQLEEQLDNETKER.Q	[1816-1830]
	[K].IRELESQISELQEDLESER.[A]		FALSE	High		Human	1	1	1	P35579	P35579 [1106-1124]		1	2303.14	High	High	2.15	K.IRELESQISELQEDLESER.A	[1106-1124]
	[R].QLEEAEEEAQR.[A]		FALSE	High		Human	1	2	1	P35579	P35579 [1878-1888]		0	1331.61	High	High	1.69	R.QLEEAEEEAQR.A	[1878-1888]
	O00754	FALSE	High	Master Protein	Lysosomal alpha-mannosidase [OS=Homo sapiens]	0.012	4	Human	3	3	3	1011	113.7	7.28	0	3	protein metabolism;other metabolic processes;other biological processes	non-structural extracellular;nucleus;other cytoplasmic organelle;other cell component	other molecular function	Pf01074, Pf07748, Pf09261, Pf21260	4125	MAN2B1	G5E928; hsa:4125; O00754; O15330; Q16680; Q93094; Q9BW13	ENSG00000104774		Neutrophil degranulation; Lysosomal oligosaccharide catabolism	2	High	1
	Annotated Sequence		Checked	Confidence	Modifications	Marked as	# Protein Groups	# Proteins	# PSMs	Master Protein Accessions	Positions in Master Proteins	Modifications in Master Proteins	# Missed Cleavages	Theo. MH+ [Da]	Found in Sample: [S1] Sample3_QE_Alana_21junio2024	Confidence (by Search Engine): Sequest HT	XCorr (by Search Engine): Sequest HT	Sequence in Protein	Positions in Proteins
	[R].ASTSLKPPTADLFTGVLPNGYNPPR.[N]		FALSE	High		Human	1	2	1	O00754	O00754 [241-265]		0	2613.37	High	High	1.86	R.ASTSLKPPTADLFTGVLPNGYNPPR.N	[241-265]
	[K].LEMEQVWR.[A]		FALSE	Medium	1xOxidation [M3]	Human	1	2	1	O00754	O00754 [233-240]		0	1106.53	Medium	Medium	1.44	K.LEMEQVWR.A	[233-240]
	[R].LQETTLVANQLR.[E]		FALSE	High		Human	1	2	1	O00754	O00754 [951-962]		0	1385.77	High	High	1.49	R.LQETTLVANQLR.E	[951-962]
	P02765	FALSE	High	Master Protein	Alpha-2-HS-glycoprotein [OS=Homo sapiens]	0	5	Human	3	7	3	367	39.3	5.72	10.38	3	stress response;transport;developmental processes;other biological processes	extracellular matrix;ER/Golgi;other cell component	enzyme regulator activity	Pf00031	197	AHSG	A8K9N6; B2R7G1; hsa:197; O14961; O14962; P02765; Q9P152	ENSG00000145192		Neutrophil degranulation; Platelet degranulation ; Regulation of Insulin-like Growth Factor (IGF) transport and uptake by Insulin-like Growth Factor Binding Proteins (IGFBPs); Post-translational protein phosphorylation	4	High	1
	Annotated Sequence		Checked	Confidence	Modifications	Marked as	# Protein Groups	# Proteins	# PSMs	Master Protein Accessions	Positions in Master Proteins	Modifications in Master Proteins	# Missed Cleavages	Theo. MH+ [Da]	Found in Sample: [S1] Sample3_QE_Alana_21junio2024	Confidence (by Search Engine): Sequest HT	XCorr (by Search Engine): Sequest HT	Sequence in Protein	Positions in Proteins
	[K].CDSSPDSAEDVR.[K]		FALSE	High	1xCarbamidomethyl [C1]	Human	1	1	1	P02765	P02765 [132-143]		0	1337.53	High	High	1.98	K.CDSSPDSAEDVR.K	[132-143]
	[K].CDSSPDSAEDVRK.[V]		FALSE	High	1xCarbamidomethyl [C1]	Human	1	1	5	P02765	P02765 [132-144]		1	1465.62	High	High	2.46	K.CDSSPDSAEDVRK.V	[132-144]
	[K].CNLLAEK.[Q]		FALSE	Medium	1xCarbamidomethyl [C1]	Human	1	1	1	P02765	P02765 [219-225]		0	847.434	Medium	Medium	1.34	K.CNLLAEK.Q	[219-225]
	P02545	FALSE	High	Master Protein	Prelamin-A/C [OS=Homo sapiens]	0	5	Human	3	3	3	664	74.1	7.02	3.87	3	cell cycle OR cell proliferation;cell organization and biogenesis;other metabolic processes;stress response;transport;developmental processes;other biological processes	cytosol;cytoskeleton;nucleus;other cell component	cytoskeletal activity;other molecular function	Pf00038, Pf00932	4000	LMNA	B4DI32; D3DVB0; D6RAQ3; E7EUI9; hsa:4000; P02545; P02546; Q5I6Y4; Q5I6Y6; Q5TCJ2; Q5TCJ3; Q6UYC3; Q969I8; Q96JA2	ENSG00000160789	Arrhythmogenic right ventricular cardiomyopathy; Adipogenesis; Fas ligand pathway and stress induction of heat shock proteins; Lamin A processing pathway; Nephrotic syndrome; Influence of laminopathies on Wnt signaling; Overlap between signal transduction pathways contributing to LMNA laminopathies; Familial partial lipodystrophy; Progeria-associated lipodystrophy; Acquired partial lipodystrophy …	Signaling by BRAF and RAF1 fusions; XBP1(S) activates chaperone genes	14	High	1
	Annotated Sequence		Checked	Confidence	Modifications	Marked as	# Protein Groups	# Proteins	# PSMs	Master Protein Accessions	Positions in Master Proteins	Modifications in Master Proteins	# Missed Cleavages	Theo. MH+ [Da]	Found in Sample: [S1] Sample3_QE_Alana_21junio2024	Confidence (by Search Engine): Sequest HT	XCorr (by Search Engine): Sequest HT	Sequence in Protein	Positions in Proteins
	[R].KLESTESR.[S]		FALSE	High		Human	1	6	1	P02545	P02545 [420-427]		1	949.495	High	High	1.67	R.KLESTESR.S	[420-427]
	[R].SGAQASSTPLSPTR.[I]		FALSE	Medium		Human	1	4	1	P02545	P02545 [12-25]		0	1359.69	Medium	Medium	1.46	R.SGAQASSTPLSPTR.I	[12-25]
	[R].VAVEEVDEEGKFVR.[L]		FALSE	High		Human	1	6	1	P02545	P02545 [440-453]		1	1605.81	High	High	2.2	R.VAVEEVDEEGKFVR.L	[440-453]
	Q86UX7	FALSE	High	Master Protein	Fermitin family homolog 3 [OS=Homo sapiens]	0.003	5	Human	3	3	3	667	75.9	6.98	2.09	3	cell adhesion;cell organization and biogenesis;signal transduction;other biological processes	non-structural extracellular;cytoskeleton;other cell component	signal transduction activity or receptor binding;other molecular function	Pf00169, Pf00373, Pf18124	83706	FERMT3	hsa:83706; Q86UX7; Q8IUA1; Q8N207; Q9BT48	ENSG00000149781	Leukocyte-intrinsic Hippo pathway functions	Platelet degranulation	2	High	1
	Annotated Sequence		Checked	Confidence	Modifications	Marked as	# Protein Groups	# Proteins	# PSMs	Master Protein Accessions	Positions in Master Proteins	Modifications in Master Proteins	# Missed Cleavages	Theo. MH+ [Da]	Found in Sample: [S1] Sample3_QE_Alana_21junio2024	Confidence (by Search Engine): Sequest HT	XCorr (by Search Engine): Sequest HT	Sequence in Protein	Positions in Proteins
	[K].AGDALWLR.[F]		FALSE	High		Human	1	2	1	Q86UX7	Q86UX7 [243-250]		0	901.489	High	High	1.49	K.AGDALWLR.F	[243-250]
	[K].GCEVVPDVNVSGQK.[F]		FALSE	Medium	1xCarbamidomethyl [C2]	Human	1	2	1	Q86UX7	Q86UX7 [406-419]		0	1487.72	Medium	Medium	1.3	K.GCEVVPDVNVSGQK.F	[406-419]
	[K].VVLAGGVAPALFR.[G]		FALSE	High		Human	1	2	1	Q86UX7	Q86UX7 [167-179]		0	1269.77	High	High	2.09	K.VVLAGGVAPALFR.G	[167-179]
	Q9ULV4	FALSE	High	Master Protein	Coronin-1C [OS=Homo sapiens]	0	6	Human	3	4	3	474	53.2	7.08	5.71	3	cell organization and biogenesis;transport;developmental processes;signal transduction;other biological processes	plasma membrane;other membranes;cytoskeleton;other cytoplasmic organelle;other cell component	cytoskeletal activity;other molecular function	Pf00400, Pf08953, Pf16300	23603	CORO1C	A7MAP0; A7MAP1; B3KU12; hsa:23603; Q9NSK5; Q9ULV4	ENSG00000110880			0	High	1
	Annotated Sequence		Checked	Confidence	Modifications	Marked as	# Protein Groups	# Proteins	# PSMs	Master Protein Accessions	Positions in Master Proteins	Modifications in Master Proteins	# Missed Cleavages	Theo. MH+ [Da]	Found in Sample: [S1] Sample3_QE_Alana_21junio2024	Confidence (by Search Engine): Sequest HT	XCorr (by Search Engine): Sequest HT	Sequence in Protein	Positions in Proteins
	[K].NDQCYDDIR.[V]		FALSE	High	1xCarbamidomethyl [C4]	Human	1	3	1	Q9ULV4	Q9ULV4 [20-28]		0	1198.48	High	High	1.8	K.NDQCYDDIR.V	[20-28]
	[R].QLALWNPK.[N]		FALSE	Medium		Human	1	3	1	Q9ULV4	Q9ULV4 [244-251]		0	969.552	Medium	Medium	1.4	R.QLALWNPK.N	[244-251]
	[R].VTWDSSFCAVNPR.[F]		FALSE	High	1xCarbamidomethyl [C8]	Human	1	3	2	Q9ULV4	Q9ULV4 [32-44]		0	1538.71	High	High	2.21	R.VTWDSSFCAVNPR.F	[32-44]
	P06744	FALSE	High	Master Protein	Glucose-6-phosphate isomerase [OS=Homo sapiens]	0	6	Human	3	5	3	558	63.1	8.32	5.32	3	other metabolic processes;stress response;developmental processes;signal transduction;other biological processes	non-structural extracellular;plasma membrane;other membranes;cytosol;other cell component	signal transduction activity or receptor binding;other molecular function	Pf00342	2821	GPI	B4DG39; hsa:2821; P06744; Q9BRD3; Q9BSK5; Q9UHE6	ENSG00000105220	Cori cycle; Clear cell renal cell carcinoma pathways; Metabolic reprogramming in colon cancer; Aerobic glycolysis; N-glycan biosynthesis; Disorders of fructose metabolism; Glycolysis and gluconeogenesis; Metabolic Epileptic Disorders; UDP-derived sugars synthesis in fibroblasts	Neutrophil degranulation; Glycolysis; Gluconeogenesis; TP53 Regulates Metabolic Genes	13	High	1
	Annotated Sequence		Checked	Confidence	Modifications	Marked as	# Protein Groups	# Proteins	# PSMs	Master Protein Accessions	Positions in Master Proteins	Modifications in Master Proteins	# Missed Cleavages	Theo. MH+ [Da]	Found in Sample: [S1] Sample3_QE_Alana_21junio2024	Confidence (by Search Engine): Sequest HT	XCorr (by Search Engine): Sequest HT	Sequence in Protein	Positions in Proteins
	[K].INYTEGR.[A]		FALSE	High		Human	1	2	1	P06744	P06744 [90-96]		0	852.421	High	High	1.64	K.INYTEGR.A	[90-96]
	[RK].SPEDLER.[GL]		FALSE	High		Human	1	3	3	P06744	P06744 [455-461]		0	845.4	High	High	1.86	K.SPEDLER.L	[455-461]
	[K].TLAQLNPESSLFIIASK.[T]		FALSE	Medium		Human	1	2	1	P06744	P06744 [195-211]		0	1832.02	Medium	Medium	1.34	K.TLAQLNPESSLFIIASK.T	[195-211]
	P51659	FALSE	High	Master Protein	Peroxisomal multifunctional enzyme type 2 [OS=Homo sapiens]	0.009	6	Human	3	3	3	736	79.6	8.84	1.66	3	other metabolic processes;developmental processes	cytosol;other cytoplasmic organelle	other molecular function	Pf00106, Pf01575, Pf02036	3295	HSD17B4	B4DNV1; B4DVS5; E9PB82; F5HE57; hsa:3295; P51659	ENSG00000133835	Androgen receptor network in prostate cancer; Steroid biosynthesis; Disorders of bile acid synthesis and biliary transport; Primary ovarian insufficiency	TYSND1 cleaves peroxisomal proteins; Synthesis of bile acids and bile salts via 7alpha-hydroxycholesterol; alpha-linolenic acid (ALA) metabolism; Beta-oxidation of pristanoyl-CoA; Beta-oxidation of very long chain fatty acids	10	High	1
	Annotated Sequence		Checked	Confidence	Modifications	Marked as	# Protein Groups	# Proteins	# PSMs	Master Protein Accessions	Positions in Master Proteins	Modifications in Master Proteins	# Missed Cleavages	Theo. MH+ [Da]	Found in Sample: [S1] Sample3_QE_Alana_21junio2024	Confidence (by Search Engine): Sequest HT	XCorr (by Search Engine): Sequest HT	Sequence in Protein	Positions in Proteins
	[R].AYALAFAER.[G]		FALSE	Medium		Human	1	1	1	P51659	P51659 [24-32]		0	1011.53	Medium	Medium	1.38	R.AYALAFAER.G	[24-32]
	[K].TALDAFGR.[I]		FALSE	High		Human	1	3	1	P51659	P51659 [85-92]		0	850.442	High	High	1.66	K.TALDAFGR.I	[85-92]
	[K].VAVAIPNRPPDAVLTDTTSLNQAALYR.[L]		FALSE	Medium		Human	1	3	1	P51659	P51659 [480-506]		0	2866.54	Medium	Medium	1.7	K.VAVAIPNRPPDAVLTDTTSLNQAALYR.L	[480-506]
	P40939	FALSE	High	Master Protein	Trifunctional enzyme subunit alpha, mitochondrial [OS=Homo sapiens]	0.012	6	Human	3	3	3	763	82.9	9.04	0	3	other metabolic processes;other biological processes	other membranes;mitochondrion	other molecular function	Pf00378, Pf00725, Pf02737	3030	HADHA	B2R7L4; B4DYP2; hsa:3030; P40939; Q16679; Q53T69; Q53TA2; Q96GT7; Q9UQC5	ENSG00000084754	Fatty acid beta-oxidation; Mitochondrial long chain fatty acid beta-oxidation; Valproic acid pathway; Mitochondrial fatty acid oxidation disorders; Sudden infant death syndrome (SIDS) susceptibility pathways	Acyl chain remodeling of CL; mitochondrial fatty acid beta-oxidation of unsaturated fatty acids; Beta oxidation of decanoyl-CoA to octanoyl-CoA-CoA; Beta oxidation of octanoyl-CoA to hexanoyl-CoA; Beta oxidation of hexanoyl-CoA to butanoyl-CoA; Beta oxidation of myristoyl-CoA to lauroyl-CoA; Beta oxidation of lauroyl-CoA to decanoyl-CoA-CoA; Beta oxidation of palmitoyl-CoA to myristoyl-CoA	13	High	1
	Annotated Sequence		Checked	Confidence	Modifications	Marked as	# Protein Groups	# Proteins	# PSMs	Master Protein Accessions	Positions in Master Proteins	Modifications in Master Proteins	# Missed Cleavages	Theo. MH+ [Da]	Found in Sample: [S1] Sample3_QE_Alana_21junio2024	Confidence (by Search Engine): Sequest HT	XCorr (by Search Engine): Sequest HT	Sequence in Protein	Positions in Proteins
	[K].DGPGFYTTR.[C]		FALSE	High		Human	1	1	1	P40939	P40939 [541-549]		0	1013.47	High	High	1.55	K.DGPGFYTTR.C	[541-549]
	[K].MGLVDQLVEPLGPGLKPPEER.[T]		FALSE	High	1xOxidation [M1]	Human	1	1	1	P40939	P40939 [215-235]		0	2290.21	High	High	1.87	K.MGLVDQLVEPLGPGLKPPEER.T	[215-235]
	[K].TLQEVTQLSQEAQR.[I]		FALSE	High		Human	1	1	1	P40939	P40939 [112-125]		0	1630.84	High	High	1.95	K.TLQEVTQLSQEAQR.I	[112-125]
	P49748	FALSE	High	Master Protein	Very long-chain specific acyl-CoA dehydrogenase, mitochondrial [OS=Homo sapiens]	0	6	Human	4	4	4	655	70.3	8.75	3.61	4	other metabolic processes;stress response;other biological processes	other membranes;mitochondrion;nucleus	other molecular function	Pf00441, Pf02770, Pf02771, Pf21343	37	ACADVL	B4DEB6; F5H2A9; hsa:37; O76056; P49748; Q8WUL0	ENSG00000072778	Fatty acid beta-oxidation; Mitochondrial long chain fatty acid beta-oxidation	XBP1(S) activates chaperone genes; Beta oxidation of palmitoyl-CoA to myristoyl-CoA	4	High	1
	Annotated Sequence		Checked	Confidence	Modifications	Marked as	# Protein Groups	# Proteins	# PSMs	Master Protein Accessions	Positions in Master Proteins	Modifications in Master Proteins	# Missed Cleavages	Theo. MH+ [Da]	Found in Sample: [S1] Sample3_QE_Alana_21junio2024	Confidence (by Search Engine): Sequest HT	XCorr (by Search Engine): Sequest HT	Sequence in Protein	Positions in Proteins
	[K].ELVEPVSR.[F]		FALSE	High		Human	1	3	1	P49748	P49748 [104-111]		0	928.51	High	High	1.9	K.ELVEPVSR.F	[104-111]
	[K].GIVNEQFLLQR.[L]		FALSE	Medium		Human	1	3	1	P49748	P49748 [557-567]		0	1316.73	Medium	Medium	1.45	K.GIVNEQFLLQR.L	[557-567]
	[K].ITAFVVER.[G]		FALSE	High		Human	1	3	1	P49748	P49748 [279-286]		0	934.536	High	High	1.54	K.ITAFVVER.G	[279-286]
	[R].VPSENVLGEVGSGFK.[V]		FALSE	High		Human	1	3	1	P49748	P49748 [317-331]		0	1518.78	High	High	1.71	R.VPSENVLGEVGSGFK.V	[317-331]
	P05107	FALSE	High	Master Protein	Integrin beta-2 [OS=Homo sapiens]	0.003	6	Human	5	5	5	769	84.7	6.95	2.11	5											0	High	1
	Annotated Sequence		Checked	Confidence	Modifications	Marked as	# Protein Groups	# Proteins	# PSMs	Master Protein Accessions	Positions in Master Proteins	Modifications in Master Proteins	# Missed Cleavages	Theo. MH+ [Da]	Found in Sample: [S1] Sample3_QE_Alana_21junio2024	Confidence (by Search Engine): Sequest HT	XCorr (by Search Engine): Sequest HT	Sequence in Protein	Positions in Proteins
	[R].ALNEITESGR.[I]		FALSE	Medium		Human	1	1	1	P05107	P05107 [156-165]		0	1089.55	Medium	Medium	1.46	R.ALNEITESGR.I	[156-165]
	[K].GFLECGICR.[C]		FALSE	Medium	2xCarbamidomethyl [C5; C8]	Human	1	1	1	P05107	P05107 [463-471]		0	1111.5	Medium	Medium	1.44	K.GFLECGICR.C	[463-471]
	[K].LGAILTPNDGR.[C]		FALSE	High		Human	1	1	1	P05107	P05107 [275-285]		0	1126.62	High	High	1.59	K.LGAILTPNDGR.C	[275-285]
	[K].NCECQTQGR.[S]		FALSE	High	2xCarbamidomethyl [C2; C4]	Human	1	1	1	P05107	P05107 [480-488]		0	1152.45	High	High	2.11	K.NCECQTQGR.S	[480-488]
	[R].TTEGCLNPR.[R]		FALSE	High	1xCarbamidomethyl [C5]	Human	1	1	1	P05107	P05107 [578-586]		0	1047.49	High	High	1.55	R.TTEGCLNPR.R	[578-586]
	P30101	FALSE	High	Master Protein	Protein disulfide-isomerase A3 [OS=Homo sapiens]	0.004	7	Human	3	3	3	505	56.7	6.35	2.46	3	cell adhesion;cell organization and biogenesis;protein metabolism;other metabolic processes;stress response;signal transduction;other biological processes	non-structural extracellular;other membranes;ER/Golgi;other cytoplasmic organelle;other cell component	other molecular function	Pf00085, Pf13848	2923	PDIA3	hsa:2923; P30101; Q13453; Q14255; Q8IYF8; Q9UMU7	ENSG00000167004	Prion disease pathway	ER-Phagosome pathway; Antigen Presentation: Folding, assembly and peptide loading of class I MHC; Calnexin/calreticulin cycle	4	High	1
	Annotated Sequence		Checked	Confidence	Modifications	Marked as	# Protein Groups	# Proteins	# PSMs	Master Protein Accessions	Positions in Master Proteins	Modifications in Master Proteins	# Missed Cleavages	Theo. MH+ [Da]	Found in Sample: [S1] Sample3_QE_Alana_21junio2024	Confidence (by Search Engine): Sequest HT	XCorr (by Search Engine): Sequest HT	Sequence in Protein	Positions in Proteins
	[K].FVMQEEFSR.[D]		FALSE	Medium	1xOxidation [M3]	Human	1	1	1	P30101	P30101 [336-344]		0	1188.54	Medium	Medium	1.42	K.FVMQEEFSR.D	[336-344]
	[K].IFRDGEEAGAYDGPR.[T]		FALSE	High		Human	1	1	1	P30101	P30101 [105-119]		1	1652.77	High	High	2.46	K.IFRDGEEAGAYDGPR.T	[105-119]
	[K].SEPIPESNDGPVK.[V]		FALSE	Medium		Human	1	1	1	P30101	P30101 [367-379]		0	1368.66	Medium	Medium	1.4	K.SEPIPESNDGPVK.V	[367-379]
	P13489	FALSE	High	Master Protein	Ribonuclease inhibitor [OS=Homo sapiens]	0.003	7	Human	3	3	3	461	49.9	4.82	2.05	3	RNA metabolism OR transcription;other metabolic processes;other biological processes	non-structural extracellular;plasma membrane;other membranes;cytosol;nucleus;other cell component	enzyme regulator activity	Pf13516, Pf18779	6050	RNH1	hsa:6050; P13489; Q8IZK8; Q96FD7; Q9BQ80; Q9UDK6	ENSG00000023191; ENSG00000276230			0	High	1
	Annotated Sequence		Checked	Confidence	Modifications	Marked as	# Protein Groups	# Proteins	# PSMs	Master Protein Accessions	Positions in Master Proteins	Modifications in Master Proteins	# Missed Cleavages	Theo. MH+ [Da]	Found in Sample: [S1] Sample3_QE_Alana_21junio2024	Confidence (by Search Engine): Sequest HT	XCorr (by Search Engine): Sequest HT	Sequence in Protein	Positions in Proteins
	[K].ELSLAGNELGDEGAR.[L]		FALSE	High		Human	1	1	1	P13489	P13489 [288-302]		0	1530.74	High	High	1.57	K.ELSLAGNELGDEGAR.L	[288-302]
	[K].ESLKELSLAGNELGDEGAR.[L]		FALSE	Medium		Human	1	1	1	P13489	P13489 [284-302]		1	1987.99	Medium	Medium	1.62	K.ESLKELSLAGNELGDEGAR.L	[284-302]
	[R].VNPALAELNLR.[S]		FALSE	High		Human	1	1	1	P13489	P13489 [54-64]		0	1209.69	High	High	2.05	R.VNPALAELNLR.S	[54-64]
	P21980	FALSE	High	Master Protein	Protein-glutamine gamma-glutamyltransferase 2 [OS=Homo sapiens]	0	7	Human	4	5	4	687	77.3	5.22	4.66	4	cell-cell signaling;cell organization and biogenesis;protein metabolism;other metabolic processes;transport;developmental processes;signal transduction;other biological processes	extracellular matrix;plasma membrane;other membranes;cytosol;mitochondrion;ER/Golgi;nucleus;other cell component	other molecular function	Pf00868, Pf00927, Pf01841	7052	TGM2	E1P5V9; hsa:7052; P21980; Q16436; Q6B838; Q9BTN7; Q9H035; Q9UH35	ENSG00000198959	IL-18 signaling pathway		1	High	1
	Annotated Sequence		Checked	Confidence	Modifications	Marked as	# Protein Groups	# Proteins	# PSMs	Master Protein Accessions	Positions in Master Proteins	Modifications in Master Proteins	# Missed Cleavages	Theo. MH+ [Da]	Found in Sample: [S1] Sample3_QE_Alana_21junio2024	Confidence (by Search Engine): Sequest HT	XCorr (by Search Engine): Sequest HT	Sequence in Protein	Positions in Proteins
	[K].SEGTYCCGPVPVR.[A]		FALSE	High	2xCarbamidomethyl [C6; C7]	Human	1	2	1	P21980	P21980 [365-377]		0	1481.65	High	High	2.24	K.SEGTYCCGPVPVR.A	[365-377]
	[R].SSPVYVGR.[V]		FALSE	Medium		Human	1	3	1	P21980	P21980 [215-222]		0	864.457	Medium	Medium	1.47	R.SSPVYVGR.V	[215-222]
	[R].VVSGMVNCNDDQGVLLGR.[W]		FALSE	High	1xCarbamidomethyl [C8]; 1xOxidation [M5]	Human	1	3	2	P21980	P21980 [223-240]		0	1948.92	High	High	2.41	R.VVSGMVNCNDDQGVLLGR.W	[223-240]
	[K].YRDCLTESNLIK.[V]		FALSE	Medium	1xCarbamidomethyl [C4]	Human	1	1	1	P21980	P21980 [551-562]		1	1511.75	Medium	Medium	1.55	K.YRDCLTESNLIK.V	[551-562]
	P21333	FALSE	High	Master Protein	Filamin-A [OS=Homo sapiens]	0	7	Human	11	12	11	2647	280.6	6.06	23.99	11	cell cycle OR cell proliferation;cell organization and biogenesis;protein metabolism;RNA metabolism OR transcription;other metabolic processes;stress response;transport;developmental processes;signal transduction;other biological processes	non-structural extracellular;plasma membrane;other membranes;cytosol;cytoskeleton;ER/Golgi;nucleus;other cell component	signal transduction activity or receptor binding;cytoskeletal activity;other molecular function	Pf00307, Pf00630	2316	FLNA	E9KL45; hsa:2316; P21333; Q5HY53; Q5HY55; Q8NF52	ENSG00000196924	Androgen receptor signaling pathway; Prolactin signaling pathway; Focal adhesion; Hypothesized pathways in pathogenesis of cardiovascular disease; MAPK signaling pathway; IL-4 signaling pathway; Ebola virus infection in host; Joubert syndrome; NPHP1 deletion syndrome	OAS antiviral response; Platelet degranulation ; RHO GTPases activate PAKs; GP1b-IX-V activation signalling; Cell-extracellular matrix interactions	14	High	1
	Annotated Sequence		Checked	Confidence	Modifications	Marked as	# Protein Groups	# Proteins	# PSMs	Master Protein Accessions	Positions in Master Proteins	Modifications in Master Proteins	# Missed Cleavages	Theo. MH+ [Da]	Found in Sample: [S1] Sample3_QE_Alana_21junio2024	Confidence (by Search Engine): Sequest HT	XCorr (by Search Engine): Sequest HT	Sequence in Protein	Positions in Proteins
	[R].EGPYSISVLYGDEEVPR.[S]		FALSE	High		Human	1	2	1	P21333	P21333 [1516-1532]		0	1909.92	High	High	1.7	R.EGPYSISVLYGDEEVPR.S	[1516-1532]
	[R].GAGTGGLGLAVEGPSEAK.[M]		FALSE	High		Human	1	2	1	P21333	P21333 [1382-1399]		0	1570.81	High	High	1.6	R.GAGTGGLGLAVEGPSEAK.M	[1382-1399]
	[K].GLVEPVDVVDNADGTQTVNYVPSR.[E]		FALSE	High		Human	1	2	1	P21333	P21333 [1492-1515]		0	2544.26	High	High	2.78	K.GLVEPVDVVDNADGTQTVNYVPSR.E	[1492-1515]
	[K].LPQLPITNFSR.[D]		FALSE	High		Human	1	2	1	P21333	P21333 [180-190]		0	1285.73	High	High	2.04	K.LPQLPITNFSR.D	[180-190]
	[K].IQQNTFTR.[W]		FALSE	High		Human	1	12	1	P21333	P21333 [44-51]		0	1007.53	High	High	1.71	K.IQQNTFTR.W	[44-51]
	[K].LQVEPAVDTSGVQCYGPGIEGQGVFR.[E]		FALSE	High	1xCarbamidomethyl [C14]	Human	1	2	1	P21333	P21333 [1247-1272]		0	2763.34	High	High	2.01	K.LQVEPAVDTSGVQCYGPGIEGQGVFR.E	[1247-1272]
	[K].IVGPSGAAVPCKVEPGLGADNSVVR.[F]		FALSE	High	1xCarbamidomethyl [C11]	Human	1	2	1	P21333	P21333 [1008-1032]		1	2449.29	High	High	4.08	K.IVGPSGAAVPCKVEPGLGADNSVVR.F	[1008-1032]
	[K].SPFEVYVDKSQGDASK.[V]		FALSE	High		Human	1	2	1	P21333	P21333 [368-383]		1	1756.84	High	High	1.98	K.SPFEVYVDKSQGDASK.V	[368-383]
	[K].VAQPTITDNKDGTVTVR.[Y]		FALSE	High		Human	1	2	2	P21333	P21333 [1815-1831]		1	1814.96	High	High	2.47	K.VAQPTITDNKDGTVTVR.Y	[1815-1831]
	[K].VEPGLGADNSVVR.[F]		FALSE	High		Human	1	2	1	P21333	P21333 [1020-1032]		0	1312.69	High	High	2.79	K.VEPGLGADNSVVR.F	[1020-1032]
	[K].YNEQHVPGSPFTAR.[V]		FALSE	High		Human	1	2	1	P21333	P21333 [1938-1951]		0	1602.77	High	High	2.02	K.YNEQHVPGSPFTAR.V	[1938-1951]
	P04083	FALSE	High	Master Protein	Annexin A1 [OS=Homo sapiens]	0	9	Human	3	4	3	346	38.7	7.02	5.56	3	cell-cell signaling;cell organization and biogenesis;protein metabolism;other metabolic processes;stress response;transport;developmental processes;signal transduction;other biological processes	non-structural extracellular;plasma membrane;other membranes;cytosol;cytoskeleton;nucleus;other cytoplasmic organelle;other cell component	signal transduction activity or receptor binding;enzyme regulator activity;other molecular function	Pf00191	301	ANXA1	B5BU38; hsa:301; P04083	ENSG00000135046	Spinal cord injury; VEGFA-VEGFR2 signaling; Prostaglandin synthesis and regulation	Interleukin-4 and Interleukin-13 signaling; G alpha (q) signalling events; G alpha (i) signalling events; Smooth Muscle Contraction; Formyl peptide receptors bind formyl peptides and many other ligands	8	High	1
	Annotated Sequence		Checked	Confidence	Modifications	Marked as	# Protein Groups	# Proteins	# PSMs	Master Protein Accessions	Positions in Master Proteins	Modifications in Master Proteins	# Missed Cleavages	Theo. MH+ [Da]	Found in Sample: [S1] Sample3_QE_Alana_21junio2024	Confidence (by Search Engine): Sequest HT	XCorr (by Search Engine): Sequest HT	Sequence in Protein	Positions in Proteins
	[R].ALYEAGER.[R]		FALSE	Medium		Human	1	1	2	P04083	P04083 [205-212]		0	908.447	Medium	Medium	1.35	R.ALYEAGER.R	[205-212]
	[K].DITSDTSGDFR.[N]		FALSE	High		Human	1	1	1	P04083	P04083 [167-177]		0	1213.53	High	High	2.41	K.DITSDTSGDFR.N	[167-177]
	[K].TPAQFDADELR.[A]		FALSE	High		Human	1	1	1	P04083	P04083 [114-124]		0	1262.6	High	High	3.15	K.TPAQFDADELR.A	[114-124]
	P0DOX6	FALSE	High	Master Protein	Immunoglobulin mu heavy chain [OS=Homo sapiens]	0	9	Human	6	7	6	576	63.4	7.87	3.54	6	other biological processes	non-structural extracellular;plasma membrane;other membranes;other cell component		Pf07654, Pf07686							0	High	1
	Annotated Sequence		Checked	Confidence	Modifications	Marked as	# Protein Groups	# Proteins	# PSMs	Master Protein Accessions	Positions in Master Proteins	Modifications in Master Proteins	# Missed Cleavages	Theo. MH+ [Da]	Found in Sample: [S1] Sample3_QE_Alana_21junio2024	Confidence (by Search Engine): Sequest HT	XCorr (by Search Engine): Sequest HT	Sequence in Protein	Positions in Proteins
	[R].DGFFGNPR.[K]		FALSE	Medium		Human	1	3	1	P0DOX6	P0DOX6 [246-253]		0	909.421	Medium	Medium	1.41	R.DGFFGNPR.K	[246-253]
	[K].ESGPTTYK.[V]		FALSE	Medium		Human	1	3	1	P0DOX6	P0DOX6 [293-300]		0	882.42	Medium	Medium	1.29	K.ESGPTTYK.V	[293-300]
	[K].LICQATGFSPR.[Q]		FALSE	High	1xCarbamidomethyl [C3]	Human	1	3	2	P0DOX6	P0DOX6 [257-267]		0	1249.64	High	High	1.83	K.LICQATGFSPR.Q	[257-267]
	[K].SKLICQATGFSPR.[Q]		FALSE	Medium	1xCarbamidomethyl [C5]	Human	1	3	1	P0DOX6	P0DOX6 [255-267]		1	1464.76	Medium	Medium	1.62	K.SKLICQATGFSPR.Q	[255-267]
	[K].VSVFVPPR.[D]		FALSE	High		Human	1	3	1	P0DOX6	P0DOX6 [238-245]		0	900.53	High	High	1.71	K.VSVFVPPR.D	[238-245]
	[K].YVTSAPMPEPQAPGR.[Y]		FALSE	High	1xOxidation [M7]	Human	1	3	1	P0DOX6	P0DOX6 [500-514]		0	1616.77	High	High	1.52	K.YVTSAPMPEPQAPGR.Y	[500-514]
	P04264	FALSE	High	Master Protein	Keratin, type II cytoskeletal 1 [OS=Homo sapiens]	0	17	Human	8	13	7	644	66	8.12	21.88	8	cell organization and biogenesis;protein metabolism;other metabolic processes;stress response;other biological processes	non-structural extracellular;plasma membrane;other membranes;cytosol;cytoskeleton;other cell component	bone, tooth or skin structural activity;other molecular function	Pf00038, Pf16208, Pf16210	3848	KRT1	B2RA01; hsa:3848; P04264; P85925; P86104; Q14720; Q6GSJ0; Q9H298	ENSG00000167768	Corticotropin-releasing hormone signaling pathway	Neutrophil degranulation; Formation of the cornified envelope	4	High	1
	Annotated Sequence		Checked	Confidence	Modifications	Marked as	# Protein Groups	# Proteins	# PSMs	Master Protein Accessions	Positions in Master Proteins	Modifications in Master Proteins	# Missed Cleavages	Theo. MH+ [Da]	Found in Sample: [S1] Sample3_QE_Alana_21junio2024	Confidence (by Search Engine): Sequest HT	XCorr (by Search Engine): Sequest HT	Sequence in Protein	Positions in Proteins
	[R].FSSCGGGGGSFGAGGGFGSR.[S]		FALSE	High	1xCarbamidomethyl [C4]	Human	1	1	1	P04264	P04264 [46-65]		0	1765.73	High	High	2.05	R.FSSCGGGGGSFGAGGGFGSR.S	[46-65]
	[K].IEISELNR.[V]		FALSE	High		Human	2	2	2	P35908; P04264	P35908 [394-401]; P04264 [396-403]		0	973.531	High	High	2.27	K.IEISELNR.V	[396-403]
	[K].NKLNDLEDALQQAKEDLAR.[L]		FALSE	High		Human	1	1	3	P04264	P04264 [442-460]		2	2184.13	High	High	3.24	K.NKLNDLEDALQQAKEDLAR.L	[442-460]
	[R].SLDLDSIIAEVK.[A]		FALSE	High		Human	1	1	1	P04264	P04264 [344-355]		0	1302.72	High	High	2.11	R.SLDLDSIIAEVK.A	[344-355]
	[K].SLNNQFASFIDKVR.[F]		FALSE	High		Human	1	1	1	P04264	P04264 [186-199]		1	1638.86	High	High	2	K.SLNNQFASFIDKVR.F	[186-199]
	[R].THNLEPYFESFINNLR.[R]		FALSE	Medium		Human	1	1	1	P04264	P04264 [224-239]		0	1993.98	Medium	Medium	1.56	R.THNLEPYFESFINNLR.R	[224-239]
	[R].TLLEGEESR.[M]		FALSE	High		Human	1	1	2	P04264	P04264 [484-492]		0	1033.52	High	High	1.56	R.TLLEGEESR.M	[484-492]
	[K].YEELQITAGR.[H]		FALSE	High		Human	1	2	2	P04264	P04264 [377-386]		0	1179.6	High	High	1.95	K.YEELQITAGR.H	[377-386]
	P35908	FALSE	High	Master Protein	Keratin, type II cytoskeletal 2 epidermal [OS=Homo sapiens]	0	17	Human	8	9	7	639	65.4	8	11.58	8	cell cycle OR cell proliferation;cell organization and biogenesis;protein metabolism;other metabolic processes;other biological processes	plasma membrane;cytosol;cytoskeleton;other cell component	bone, tooth or skin structural activity;cytoskeletal activity	Pf00038, Pf16208	3849	KRT2	hsa:3849; P35908; Q4VAQ2	ENSG00000172867		Formation of the cornified envelope	2	High	1
	Annotated Sequence		Checked	Confidence	Modifications	Marked as	# Protein Groups	# Proteins	# PSMs	Master Protein Accessions	Positions in Master Proteins	Modifications in Master Proteins	# Missed Cleavages	Theo. MH+ [Da]	Found in Sample: [S1] Sample3_QE_Alana_21junio2024	Confidence (by Search Engine): Sequest HT	XCorr (by Search Engine): Sequest HT	Sequence in Protein	Positions in Proteins
	[R].GFSSGSAVVSGGSR.[R]		FALSE	High		Human	1	1	1	P35908	P35908 [21-34]		0	1254.61	High	High	1.79	R.GFSSGSAVVSGGSR.R	[21-34]
	[R].GGGFGGGSSFGGGSGFSGGGFGGGGFGGGR.[F]		FALSE	High		Human	1	1	1	P35908	P35908 [93-122]		0	2399.02	High	High	4.15	R.GGGFGGGSSFGGGSGFSGGGFGGGGFGGGR.F	[93-122]
	[K].GGSISGGGYGSGGGK.[H]		FALSE	High		Human	1	1	1	P35908	P35908 [581-595]		0	1197.55	High	High	1.7	K.GGSISGGGYGSGGGK.H	[581-595]
	[K].IEISELNR.[V]		FALSE	High		Human	2	2	2	P35908; P04264	P35908 [394-401]; P04264 [396-403]		0	973.531	High	High	2.27	K.IEISELNR.V	[394-401]
	[R].SLVGLGGTK.[S]		FALSE	Medium		Human	1	1	1	P35908	P35908 [62-70]		0	831.493	Medium	Medium	1.37	R.SLVGLGGTK.S	[62-70]
	[R].TAAENDFVTLKK.[D]		FALSE	Medium		Human	1	1	1	P35908	P35908 [276-287]		1	1336.71	Medium	Medium	1.29	R.TAAENDFVTLKK.D	[276-287]
	[K].VDLLNQEIEFLK.[V]		FALSE	Medium		Human	1	1	1	P35908	P35908 [303-314]		0	1460.8	Medium	Medium	1.4	K.VDLLNQEIEFLK.V	[303-314]
	[R].YLDGLTAER.[T]		FALSE	Medium		Human	1	1	1	P35908	P35908 [239-247]		0	1037.53	Medium	Medium	1.44	R.YLDGLTAER.T	[239-247]
	P35527	FALSE	High	Master Protein	Keratin, type I cytoskeletal 9 [OS=Homo sapiens]	0	19	Human	10	14	10	623	62	5.24	14.35	10	cell organization and biogenesis;other biological processes	cytosol;cytoskeleton	cytoskeletal activity	Pf00038	3857	KRT9	hsa:3857; O00109; P35527; Q0IJ47; Q14665	ENSG00000171403		Formation of the cornified envelope	2	High	1
	Annotated Sequence		Checked	Confidence	Modifications	Marked as	# Protein Groups	# Proteins	# PSMs	Master Protein Accessions	Positions in Master Proteins	Modifications in Master Proteins	# Missed Cleavages	Theo. MH+ [Da]	Found in Sample: [S1] Sample3_QE_Alana_21junio2024	Confidence (by Search Engine): Sequest HT	XCorr (by Search Engine): Sequest HT	Sequence in Protein	Positions in Proteins
	[K].EIETYHNLLEGGQEDFESSGAGK.[I]		FALSE	Medium		Human	1	1	1	P35527	P35527 [450-472]		0	2510.13	Medium	Medium	1.82	K.EIETYHNLLEGGQEDFESSGAGK.I	[450-472]
	[R].FSSSGGGGGGGR.[F]		FALSE	High		Human	1	1	1	P35527	P35527 [35-46]		0	982.434	High	High	2.32	R.FSSSGGGGGGGR.F	[35-46]
	[R].FSSSSGYGGGSSR.[V]		FALSE	High		Human	1	1	2	P35527	P35527 [47-59]		0	1235.53	High	High	1.97	R.FSSSSGYGGGSSR.V	[47-59]
	[R].HGVQELEIELQSQLSK.[K]		FALSE	High		Human	1	1	1	P35527	P35527 [375-390]		0	1837.97	High	High	2.17	R.HGVQELEIELQSQLSK.K	[375-390]
	[R].HGVQELEIELQSQLSKK.[A]		FALSE	High		Human	1	1	1	P35527	P35527 [375-391]		1	1966.06	High	High	1.98	R.HGVQELEIELQSQLSKK.A	[375-391]
	[R].MTLDDFR.[I]		FALSE	Medium	1xOxidation [M1]	Human	1	1	1	P35527	P35527 [234-240]		0	913.408	Medium	Medium	1.32	R.MTLDDFR.I	[234-240]
	[R].QGVDADINGLR.[Q]		FALSE	High		Human	1	1	2	P35527	P35527 [251-261]		0	1157.59	High	High	2.36	R.QGVDADINGLR.Q	[251-261]
	[R].SGGGGGGGLGSGGSIR.[S]		FALSE	High		Human	1	1	2	P35527	P35527 [14-29]		0	1232.6	High	High	2.24	R.SGGGGGGGLGSGGSIR.S	[14-29]
	[K].STMQELNSR.[L]		FALSE	High		Human	1	1	1	P35527	P35527 [155-163]		0	1065.5	High	High	1.62	K.STMQELNSR.L	[155-163]
	[K].STMQELNSR.[L]		FALSE	High	1xOxidation [M3]	Human	1	1	1	P35527	P35527 [155-163]		0	1081.49	High	High	1.67	K.STMQELNSR.L	[155-163]
	[K].TLLDIDNTR.[M]		FALSE	Medium		Human	1	1	1	P35527	P35527 [225-233]		0	1060.56	Medium	Medium	1.41	K.TLLDIDNTR.M	[225-233]
	P13645	FALSE	High	Master Protein	Keratin, type I cytoskeletal 10 [OS=Homo sapiens]	0	29	Human	11	13	9	584	58.8	5.21	15.35	11	cell organization and biogenesis;protein metabolism;other metabolic processes;other biological processes	plasma membrane;cytosol;cytoskeleton;other cell component	bone, tooth or skin structural activity;other molecular function	Pf00038	3858	KRT10	hsa:3858; P13645; Q14664; Q8N175	ENSG00000186395		Formation of the cornified envelope	2	High	1
	Annotated Sequence		Checked	Confidence	Modifications	Marked as	# Protein Groups	# Proteins	# PSMs	Master Protein Accessions	Positions in Master Proteins	Modifications in Master Proteins	# Missed Cleavages	Theo. MH+ [Da]	Found in Sample: [S1] Sample3_QE_Alana_21junio2024	Confidence (by Search Engine): Sequest HT	XCorr (by Search Engine): Sequest HT	Sequence in Protein	Positions in Proteins
	[R].AETECQNTEYQQLLDIK.[I]		FALSE	High	1xCarbamidomethyl [C5]	Human	1	1	1	P13645	P13645 [423-439]		0	2082.96	High	High	1.73	R.AETECQNTEYQQLLDIK.I	[423-439]
	[R].ALEESNYELEGK.[I]		FALSE	Medium		Human	1	1	1	P13645	P13645 [166-177]		0	1381.65	Medium	Medium	1.32	R.ALEESNYELEGK.I	[166-177]
	[K].GSLGGGFSSGGFSGGSFSR.[G]		FALSE	High		Human	1	1	1	P13645	P13645 [41-59]		0	1707.77	High	High	2	K.GSLGGGFSSGGFSGGSFSR.G	[41-59]
	[R].GSSGGGCFGGSSGGYGGLGGFGGGSFR.[G]		FALSE	High	1xCarbamidomethyl [C7]	Human	1	1	1	P13645	P13645 [60-86]		0	2342.98	High	High	2.04	R.GSSGGGCFGGSSGGYGGLGGFGGGSFR.G	[60-86]
	[R].LASYLDKVR.[A]		FALSE	High		Human	2	7	1	P02533; P13645	P02533 [126-134]; P13645 [157-165]		1	1064.61	High	High	1.88	R.LASYLDKVR.A	[157-165]
	[K].IRLENEIQTYR.[S]		FALSE	High		Human	1	1	1	P13645	P13645 [440-450]		1	1434.77	High	High	2.1	K.IRLENEIQTYR.S	[440-450]
	[R].NVSTGDVNVEMNAAPGVDLTQLLNNMR.[S]		FALSE	Medium	2xOxidation [M11; M26]	Human	1	1	1	P13645	P13645 [296-322]		0	2904.38	Medium	Medium	1.74	R.NVSTGDVNVEMNAAPGVDLTQLLNNMR.S	[296-322]
	[K].QSLEASLAETEGR.[Y]		FALSE	High		Human	1	1	1	P13645	P13645 [387-399]		0	1390.68	High	High	1.67	K.QSLEASLAETEGR.Y	[387-399]
	[R].SLLEGEGSSGGGGR.[G]		FALSE	High		Human	1	1	1	P13645	P13645 [451-464]		0	1262.6	High	High	1.63	R.SLLEGEGSSGGGGR.G	[451-464]
	[R].SQYEQLAEQNR.[K]		FALSE	High		Human	1	1	1	P13645	P13645 [323-333]		0	1365.64	High	High	2.3	R.SQYEQLAEQNR.K	[323-333]
	[K].VTMQNLNDR.[L]		FALSE	High	1xOxidation [M3]	Human	2	7	3	P02533; P13645	P02533 [117-125]; P13645 [148-156]		0	1106.53	High	High	1.49	K.VTMQNLNDR.L	[148-156]

## Sheet: HIV JWH-133-2
Checked	Protein FDR Confidence: Sequest HT	Master	Accession	Description	Exp. q-value: Sequest HT	Coverage [%]	Marked as	# Peptides	# PSMs	# Unique Peptides	# AAs	MW [kDa]	calc. pI	Score Sequest HT: Sequest HT	# Peptides (by Search Engine): Sequest HT	Biological Process	Cellular Component	Molecular Function	Pfam IDs	Entrez Gene ID	Gene Symbol	Gene ID	Ensembl Gene ID	WikiPathways	Reactome Pathways	# Protein Pathway Groups	Found in Sample: [S1] Sample6_QE_Alana_21junio2024	# Protein Groups	Modifications
	Checked	Confidence	Annotated Sequence	Modifications	Marked as	# Protein Groups	# Proteins	# PSMs	Master Protein Accessions	Positions in Master Proteins	Modifications in Master Proteins	# Missed Cleavages	Theo. MH+ [Da]	Found in Sample: [S1] Sample6_QE_Alana_21junio2024	Confidence (by Search Engine): Sequest HT	XCorr (by Search Engine): Sequest HT	Sequence in Protein	Positions in Proteins
	FALSE	High	[K].EVGVGFATR.[K]		Human	1	1	1	P15090	P15090 [23-31]		0	935.495	High	High	1.65	K.EVGVGFATR.K	[23-31]
	FALSE	High	[K].LVSSENFDDYMKEVGVGFATR.[K]	1xOxidation [M11]	Human	1	1	1	P15090	P15090 [11-31]		1	2380.11	High	High	2.45	K.LVSSENFDDYMKEVGVGFATR.K	[11-31]
FALSE	High	Master Protein	P07858	Cathepsin B [OS=Homo sapiens]	0	10	Human	3	3	3	339	37.8	6.3	4.09	3	protein metabolism;other metabolic processes;other biological processes	non-structural extracellular;plasma membrane;other membranes;other cytoplasmic organelle;other cell component	other molecular function	Pf00112, Pf08127	1508	CTSB	B3KQR5; B3KRR5; hsa:1508; P07858; Q503A6; Q96D87	ENSG00000164733; ENSG00000285132	Ebola virus infection in host; 8p23.1 copy number variation syndrome	Neutrophil degranulation; MHC class II antigen presentation; Collagen degradation; Assembly of collagen fibrils and other multimeric structures; Trafficking and processing of endosomal TLR	7	High	1
	Checked	Confidence	Annotated Sequence	Modifications	Marked as	# Protein Groups	# Proteins	# PSMs	Master Protein Accessions	Positions in Master Proteins	Modifications in Master Proteins	# Missed Cleavages	Theo. MH+ [Da]	Found in Sample: [S1] Sample6_QE_Alana_21junio2024	Confidence (by Search Engine): Sequest HT	XCorr (by Search Engine): Sequest HT	Sequence in Protein	Positions in Proteins
	FALSE	High	[R].DGLLPENTFIVGYAR.[S]		Human	1	3	2	P11413	P11413 [58-72]		0	1664.86	High	High	2.32	R.DGLLPENTFIVGYAR.S	[58-72]
	FALSE	Medium	[R].DLQSSDR.[L]		Human	1	3	1	P11413	P11413 [176-182]		0	820.38	Medium	Medium	1.39	R.DLQSSDR.L	[176-182]
	FALSE	High	[R].IFGPIWNR.[D]		Human	1	3	1	P11413	P11413 [220-227]		0	1002.55	High	High	1.63	R.IFGPIWNR.D	[220-227]
	FALSE	High	[K].LPDAYER.[L]		Human	1	3	1	P11413	P11413 [433-439]		0	863.426	High	High	1.54	K.LPDAYER.L	[433-439]
FALSE	High	Master Protein	P25774	Cathepsin S [OS=Homo sapiens]	0	10	Human	3	4	3	331	37.5	8.34	3.9	3	cell organization and biogenesis;protein metabolism;other metabolic processes;signal transduction;other biological processes	non-structural extracellular;other cytoplasmic organelle;other cell component	enzyme regulator activity;other molecular function	Pf00112, Pf08246	1520	CTSS	B4DWC9; D3DV05; hsa:1520; P25774; Q5T5I0; Q6FHS5; Q9BUG3	ENSG00000163131		Degradation of the extracellular matrix; Neutrophil degranulation; MHC class II antigen presentation; Assembly of collagen fibrils and other multimeric structures; Trafficking and processing of endosomal TLR; Endosomal/Vacuolar pathway	6	High	1
	Checked	Confidence	Annotated Sequence	Modifications	Marked as	# Protein Groups	# Proteins	# PSMs	Master Protein Accessions	Positions in Master Proteins	Modifications in Master Proteins	# Missed Cleavages	Theo. MH+ [Da]	Found in Sample: [S1] Sample6_QE_Alana_21junio2024	Confidence (by Search Engine): Sequest HT	XCorr (by Search Engine): Sequest HT	Sequence in Protein	Positions in Proteins
	FALSE	High	[K].AVELAANTK.[G]		Human	1	2	1	P29401	P29401 [457-465]		0	916.51	High	High	1.48	K.AVELAANTK.G	[457-465]
	FALSE	Medium	[R].DAIAQAVR.[G]		Human	1	2	1	P29401	P29401 [610-617]		0	843.468	Medium	Medium	1.43	R.DAIAQAVR.G	[610-617]
	FALSE	High	[R].IIALDGDTK.[N]		Human	1	2	1	P29401	P29401 [335-343]		0	945.525	High	High	1.55	R.IIALDGDTK.N	[335-343]
FALSE	High	Master Protein	P01009	Alpha-1-antitrypsin [OS=Homo sapiens]	0.013	10	Human	3	3	3	418	46.7	5.59	0	3	stress response	non-structural extracellular;other membranes;ER/Golgi;other cell component	enzyme regulator activity;other molecular function	Pf00079	5265	SERPINA1	A6PX14; B2RDQ8; P01009; Q0PVP5; Q13672; Q53XB8; Q5U0M1; Q7M4R2; Q86U18; Q86U19; Q96BF9; Q96ES1; Q9P1P0; Q9UCE6; Q9UCM3	ENSG00000197249	Nuclear receptors meta-pathway; NRF2 pathway; Lung fibrosis; Lung fibrosis; Dengue-2 interactions with complement and coagulation cascades; Complement and coagulation cascades	Neutrophil degranulation; Platelet degranulation ; Regulation of Insulin-like Growth Factor (IGF) transport and uptake by Insulin-like Growth Factor Binding Proteins (IGFBPs); Post-translational protein phosphorylation; COPII-mediated vesicle transport; Cargo concentration in the ER	12	High	1
	Checked	Confidence	Annotated Sequence	Modifications	Marked as	# Protein Groups	# Proteins	# PSMs	Master Protein Accessions	Positions in Master Proteins	Modifications in Master Proteins	# Missed Cleavages	Theo. MH+ [Da]	Found in Sample: [S1] Sample6_QE_Alana_21junio2024	Confidence (by Search Engine): Sequest HT	XCorr (by Search Engine): Sequest HT	Sequence in Protein	Positions in Proteins
	FALSE	High	[K].ASDCEGQDVVSLLR.[E]	1xCarbamidomethyl [C4]	Human	1	1	1	P52790	P52790 [631-644]		0	1548.73	High	High	1.65	K.ASDCEGQDVVSLLR.E	[631-644]
	FALSE	High	[R].EQQTLQVAVATGGR.[V]		Human	1	1	1	P52790	P52790 [415-428]		0	1457.77	High	High	1.51	R.EQQTLQVAVATGGR.V	[415-428]
	FALSE	High	[R].FDASVDQASINPGK.[Q]		Human	1	1	1	P52790	P52790 [731-744]		0	1448.7	High	High	1.62	R.FDASVDQASINPGK.Q	[731-744]
	FALSE	High	[K].GAALVTAVACR.[L]	1xCarbamidomethyl [C10]	Human	1	1	1	P52790	P52790 [906-916]		0	1088.59	High	High	1.97	K.GAALVTAVACR.L	[906-916]
	FALSE	Medium	[R].GQASPAPAVR.[M]		Human	1	1	1	P52790	P52790 [64-73]		0	953.516	Medium	Medium	1.32	R.GQASPAPAVR.M	[64-73]
	FALSE	High	[R].GVAMVTAVAAR.[L]	1xOxidation [M4]	Human	1	1	2	P52790	P52790 [465-475]		0	1061.58	High	High	1.87	R.GVAMVTAVAAR.L	[465-475]
FALSE	High	Master Protein	P52209	6-phosphogluconate dehydrogenase, decarboxylating [OS=Homo sapiens]	0	10	Human	4	4	4	483	53.1	7.23	7.08	4	other metabolic processes	cytosol	other molecular function	Pf00393, Pf03446	5226	PGD	A8K2Y9; B4DQJ8; hsa:5226; P52209; Q9BWD8	ENSG00000142657	Pentose phosphate metabolism; Nuclear receptors meta-pathway; NRF2 pathway; VEGFA-VEGFR2 signaling; Metabolic reprogramming in colon cancer	NFE2L2 regulates pentose phosphate pathway genes; Pentose phosphate pathway	7	High	1
	Checked	Confidence	Annotated Sequence	Modifications	Marked as	# Protein Groups	# Proteins	# PSMs	Master Protein Accessions	Positions in Master Proteins	Modifications in Master Proteins	# Missed Cleavages	Theo. MH+ [Da]	Found in Sample: [S1] Sample6_QE_Alana_21junio2024	Confidence (by Search Engine): Sequest HT	XCorr (by Search Engine): Sequest HT	Sequence in Protein	Positions in Proteins
	FALSE	High	[R].DFDPAVTEYIQR.[K]		Human	1	1	1	P09467	P09467 [219-230]		0	1453.7	High	High	2.33	R.DFDPAVTEYIQR.K	[219-230]
	FALSE	High	[K].KLDVLSNDLVMNMLK.[S]	2xOxidation [M11; M13]	Human	1	1	3	P09467	P09467 [73-87]		1	1764.92	High	High	2.58	K.KLDVLSNDLVMNMLK.S	[73-87]
	FALSE	High	[K].STDEPSEKDALQPGR.[N]		Human	1	1	1	P09467	P09467 [144-158]		1	1629.77	High	High	1.75	K.STDEPSEKDALQPGR.N	[144-158]
FALSE	High	Master Protein	P01871	Immunoglobulin heavy constant mu [OS=Homo sapiens]	0	11	Human	5	8	5	474	51.9	6.15	7.14	5	stress response;signal transduction;other biological processes	non-structural extracellular;plasma membrane;other membranes;other cell component	other molecular function	Pf07654		IGHM	A0A075B6N9; A0A0G2JQL4; P01871; P04220; P20769	ENSG00000211899; ENSG00000282657		Cell surface interactions at the vascular wall; CD22 mediated BCR regulation; Potential therapeutics for SARS; Antigen activates B Cell Receptor (BCR) leading to generation of second messengers	4	High	1
	Checked	Confidence	Annotated Sequence	Modifications	Marked as	# Protein Groups	# Proteins	# PSMs	Master Protein Accessions	Positions in Master Proteins	Modifications in Master Proteins	# Missed Cleavages	Theo. MH+ [Da]	Found in Sample: [S1] Sample6_QE_Alana_21junio2024	Confidence (by Search Engine): Sequest HT	XCorr (by Search Engine): Sequest HT	Sequence in Protein	Positions in Proteins
	FALSE	High	[R].AFALWSAVTPLTFTR.[V]		Human	1	1	1	P14780	P14780 [144-158]		0	1680.91	High	High	2.21	R.AFALWSAVTPLTFTR.V	[144-158]
	FALSE	High	[R].AVIDDAFAR.[A]		Human	1	1	2	P14780	P14780 [135-143]		0	977.505	High	High	1.56	R.AVIDDAFAR.A	[135-143]
	FALSE	High	[K].AYFCQDR.[F]	1xCarbamidomethyl [C4]	Human	1	1	3	P14780	P14780 [671-677]		0	959.404	High	High	1.57	K.AYFCQDR.F	[671-677]
	FALSE	High	[R].CGVPDLGR.[F]	1xCarbamidomethyl [C1]	Human	1	1	2	P14780	P14780 [99-106]		0	873.425	High	High	1.46	R.CGVPDLGR.F	[99-106]
	FALSE	High	[K].EYSTCTSEGR.[G]	1xCarbamidomethyl [C5]	Human	1	1	2	P14780	P14780 [357-366]		0	1189.48	High	High	1.45	K.EYSTCTSEGR.G	[357-366]
	FALSE	High	[R].FGNADGAACHFPFIFEGR.[S]	1xCarbamidomethyl [C9]	Human	1	1	1	P14780	P14780 [222-239]		0	2012.91	High	High	2.1	R.FGNADGAACHFPFIFEGR.S	[222-239]
	FALSE	High	[R].GSRPQGPFLIADKWPALPR.[K]		Human	1	1	4	P14780	P14780 [547-565]		1	2106.16	High	High	2.94	R.GSRPQGPFLIADKWPALPR.K	[547-565]
	FALSE	High	[R].KLDSVFEER.[L]		Human	1	1	2	P14780	P14780 [566-574]		1	1122.58	High	High	1.68	R.KLDSVFEER.L	[566-574]
	FALSE	High	[K].KLFFFSGR.[Q]		Human	1	1	1	P14780	P14780 [578-585]		1	1001.56	High	High	1.71	K.KLFFFSGR.Q	[578-585]
	FALSE	High	[K].LFGFCPTR.[A]	1xCarbamidomethyl [C5]	Human	1	1	3	P14780	P14780 [325-332]		0	997.492	High	High	1.91	K.LFGFCPTR.A	[325-332]
	FALSE	High	[K].LGLGADVAQVTGALR.[S]		Human	1	1	4	P14780	P14780 [604-618]		0	1440.82	High	High	3.36	K.LGLGADVAQVTGALR.S	[604-618]
	FALSE	High	[K].QLSLPETGELDSATLK.[A]		Human	1	1	1	P14780	P14780 [77-92]		0	1701.89	High	High	1.46	K.QLSLPETGELDSATLK.A	[77-92]
	FALSE	High	[R].QSTLVLFPGDLR.[T]		Human	1	1	5	P14780	P14780 [25-36]		0	1345.75	High	High	3.21	R.QSTLVLFPGDLR.T	[25-36]
	FALSE	Medium	[K].SLGPALLLLQK.[Q]		Human	1	1	2	P14780	P14780 [66-76]		0	1152.74	Medium	Medium	1.42	K.SLGPALLLLQK.Q	[66-76]
	Checked	Confidence	Annotated Sequence	Modifications	Marked as	# Protein Groups	# Proteins	# PSMs	Master Protein Accessions	Positions in Master Proteins	Modifications in Master Proteins	# Missed Cleavages	Theo. MH+ [Da]	Found in Sample: [S1] Sample6_QE_Alana_21junio2024	Confidence (by Search Engine): Sequest HT	XCorr (by Search Engine): Sequest HT	Sequence in Protein	Positions in Proteins
	FALSE	High	[K].CGLVPVLAENYK.[S]	1xCarbamidomethyl [C1]	Human	1	2	3	P02788	P02788 [424-435]		0	1362.71	High	High	2.69	K.CGLVPVLAENYK.S	[424-435]
FALSE	High	Master Protein	P09467	Fructose-1,6-bisphosphatase 1 [OS=Homo sapiens]	0	12	Human	3	5	3	338	36.8	6.99	7.42	3	other metabolic processes;stress response;other biological processes	cytosol;nucleus;other cell component	other molecular function	Pf00316, Pf18913	2203	FBP1	hsa:2203; O75571; P09467; Q53F94; Q96E46	ENSG00000165140	Angiopoietin-like protein 8 regulatory pathway; Disorders of fructose metabolism; Glycolysis and gluconeogenesis; Metabolic Epileptic Disorders	Gluconeogenesis	5	High	1
	Checked	Confidence	Annotated Sequence	Modifications	Marked as	# Protein Groups	# Proteins	# PSMs	Master Protein Accessions	Positions in Master Proteins	Modifications in Master Proteins	# Missed Cleavages	Theo. MH+ [Da]	Found in Sample: [S1] Sample6_QE_Alana_21junio2024	Confidence (by Search Engine): Sequest HT	XCorr (by Search Engine): Sequest HT	Sequence in Protein	Positions in Proteins
	FALSE	High	[K].FIIPQIVK.[Y]		Human	1	1	1	P07195	P07195 [120-127]		0	957.613	High	High	1.45	K.FIIPQIVK.Y	[120-127]
	FALSE	High	[K].IVVVTAGVR.[Q]		Human	1	1	2	P07195	P07195 [92-100]		0	913.583	High	High	1.54	K.IVVVTAGVR.Q	[92-100]
	FALSE	High	[R].VIGSGCNLDSAR.[F]	1xCarbamidomethyl [C6]	Human	1	8	1	P07195	P07195 [159-170]		0	1248.6	High	High	2.24	R.VIGSGCNLDSAR.F	[159-170]
FALSE	High	Master Protein	P17931	Galectin-3 [OS=Homo sapiens]	0	12	Human	3	3	3	250	26.1	8.56	2.22	3	RNA metabolism OR transcription;other metabolic processes;stress response;signal transduction;other biological processes	plasma membrane;other membranes;cytosol;mitochondrion;nucleus;other cell component	signal transduction activity or receptor binding;enzyme regulator activity;other molecular function	Pf00337	3958	LGALS3	B2RC38; hsa:3958; P17931; Q16005; Q6IBA7; Q96J47	ENSG00000131981	AGE/RAGE pathway; Spinal cord injury; 2q13 copy number variation syndrome; Immune infiltration in pancreatic cancer	Neutrophil degranulation; RUNX1 regulates transcription of genes involved in differentiation of myeloid cells; Advanced glycosylation endproduct receptor signaling; RUNX2 regulates genes involved in differentiation of myeloid cells	8	High	1
	Checked	Confidence	Annotated Sequence	Modifications	Marked as	# Protein Groups	# Proteins	# PSMs	Master Protein Accessions	Positions in Master Proteins	Modifications in Master Proteins	# Missed Cleavages	Theo. MH+ [Da]	Found in Sample: [S1] Sample6_QE_Alana_21junio2024	Confidence (by Search Engine): Sequest HT	XCorr (by Search Engine): Sequest HT	Sequence in Protein	Positions in Proteins
	FALSE	High	[R].KLDPGSEETQTLVR.[E]		Human	1	2	1	P26641	P26641 [401-414]		1	1572.82	High	High	2.2	R.KLDPGSEETQTLVR.E	[401-414]
FALSE	High	Master Protein	P40925	Malate dehydrogenase, cytoplasmic [OS=Homo sapiens]	0	12	Human	3	3	3	334	36.4	7.36	2.19	3	other metabolic processes	cytosol;cytoskeleton;other cell component	other molecular function	Pf00056, Pf02866	4190	MDH1	B2R5V5; B4DUN2; B7Z3I7; F5H098; hsa:4190; P40925; Q6I9V0	ENSG00000014641	Sterol regulatory element-binding proteins (SREBP) signaling; TCA cycle and deficiency of pyruvate dehydrogenase complex (PDHc); Amino acid metabolism; Clear cell renal cell carcinoma pathways; NAD metabolism in oncogene-induced senescence and mitochondrial dysfunction-associated senescence; TCA cycle in senescence; Glycolysis and gluconeogenesis; Metabolic Epileptic Disorders; HDAC6 interactions…	Gluconeogenesis	10	High	1
	Checked	Confidence	Annotated Sequence	Modifications	Marked as	# Protein Groups	# Proteins	# PSMs	Master Protein Accessions	Positions in Master Proteins	Modifications in Master Proteins	# Missed Cleavages	Theo. MH+ [Da]	Found in Sample: [S1] Sample6_QE_Alana_21junio2024	Confidence (by Search Engine): Sequest HT	XCorr (by Search Engine): Sequest HT	Sequence in Protein	Positions in Proteins
	FALSE	High	[K].AGQAVDDFIEK.[L]		Human	1	2	1	P52209	P52209 [77-87]		0	1192.58	High	High	1.64	K.AGQAVDDFIEK.L	[77-87]
	FALSE	High	[K].GILFVGSGVSGGEEGAR.[Y]		Human	1	2	1	P52209	P52209 [120-136]		0	1591.81	High	High	3.72	K.GILFVGSGVSGGEEGAR.Y	[120-136]
	FALSE	Medium	[R].RIILLVK.[A]		Human	1	2	1	P52209	P52209 [70-76]		1	854.619	Medium	Medium	1.36	R.RIILLVK.A	[70-76]
	FALSE	High	[K].SAVENCQDSWR.[R]	1xCarbamidomethyl [C6]	Human	1	2	1	P52209	P52209 [397-407]		0	1351.57	High	High	1.73	K.SAVENCQDSWR.R	[397-407]
FALSE	High	Master Protein	P61158	Actin-related protein 3 [OS=Homo sapiens]	0	12	Human	4	5	4	418	47.3	5.88	6.76	4	cell cycle OR cell proliferation;cell organization and biogenesis;stress response;other biological processes	cytosol;cytoskeleton;nucleus;other cell component	cytoskeletal activity;other molecular function	Pf00022	10096	ACTR3	hsa:10096; P32391; P61158; Q53QM2	ENSG00000115091	Physico-chemical features and toxicity-associated pathways	Regulation of actin dynamics for phagocytic cup formation; FCGR3A-mediated phagocytosis; RHO GTPases Activate WASPs and WAVEs; Clathrin-mediated endocytosis; EPHB-mediated forward signaling	6	High	1
	Checked	Confidence	Annotated Sequence	Modifications	Marked as	# Protein Groups	# Proteins	# PSMs	Master Protein Accessions	Positions in Master Proteins	Modifications in Master Proteins	# Missed Cleavages	Theo. MH+ [Da]	Found in Sample: [S1] Sample6_QE_Alana_21junio2024	Confidence (by Search Engine): Sequest HT	XCorr (by Search Engine): Sequest HT	Sequence in Protein	Positions in Proteins
	FALSE	Medium	[K].AGYTDKVVIGMDVAASEFFR.[S]	1xOxidation [M11]	Human	1	2	1	P06733	P06733 [234-253]		1	2192.07	Medium	Medium	1.61	K.AGYTDKVVIGMDVAASEFFR.S	[234-253]
	FALSE	Medium	[K].DATNVGDEGGFAPNILENK.[E]		Human	1	2	1	P06733	P06733 [203-221]		0	1960.92	Medium	Medium	1.32	K.DATNVGDEGGFAPNILENK.E	[203-221]
	FALSE	High	[R].SGKYDLDFKSPDDPSR.[Y]		Human	1	2	1	P06733	P06733 [254-269]		2	1826.86	High	High	2.16	R.SGKYDLDFKSPDDPSR.Y	[254-269]
	FALSE	High	[K].VNQIGSVTESIQACK.[L]	1xCarbamidomethyl [C14]	Human	1	5	2	P06733	P06733 [344-358]		0	1633.82	High	High	2.11	K.VNQIGSVTESLQACK.L	[344-358]
	FALSE	Medium	[K].VVIGMDVAASEFFR.[S]	1xOxidation [M5]	Human	1	2	1	P06733	P06733 [240-253]		0	1556.78	Medium	Medium	1.37	K.VVIGMDVAASEFFR.S	[240-253]
	FALSE	High	[R].YISPDQLADLYK.[S]		Human	1	2	1	P06733	P06733 [270-281]		0	1425.73	High	High	1.64	R.YISPDQLADLYK.S	[270-281]
FALSE	High	Master Protein	P26038	Moesin [OS=Homo sapiens]	0	12	Human	6	12	6	577	67.8	6.4	5.66	6	cell adhesion;cell cycle OR cell proliferation;cell organization and biogenesis;other biological processes	plasma membrane;other membranes;cytosol;cytoskeleton;other cell component	signal transduction activity or receptor binding;cytoskeletal activity;nucleic acid binding activity;other molecular function	Pf00373, Pf00769, Pf09379, Pf09380, Pf20492	4478	MSN	hsa:4478; P26038	ENSG00000147065	Glial cell differentiation; AGE/RAGE pathway; Measles virus infection; 16p11.2 proximal deletion syndrome; Regulation of actin cytoskeleton	Sensory processing of sound by outer hair cells of the cochlea; Gene and protein expression by JAK-STAT signaling after Interleukin-12 stimulation; Recycling pathway of L1; Sensory processing of sound by inner hair cells of the cochlea; Signaling by ALK fusions and activated point mutants	10	High	1
	Checked	Confidence	Annotated Sequence	Modifications	Marked as	# Protein Groups	# Proteins	# PSMs	Master Protein Accessions	Positions in Master Proteins	Modifications in Master Proteins	# Missed Cleavages	Theo. MH+ [Da]	Found in Sample: [S1] Sample6_QE_Alana_21junio2024	Confidence (by Search Engine): Sequest HT	XCorr (by Search Engine): Sequest HT	Sequence in Protein	Positions in Proteins
	FALSE	High	[K].EIETYHNLLEGGQEDFESSGAGK.[I]		Human	1	1	1	P35527	P35527 [450-472]		0	2510.13	High	High	1.8	K.EIETYHNLLEGGQEDFESSGAGK.I	[450-472]
	FALSE	Medium	[R].FSSSSGYGGGSSR.[V]		Human	1	1	1	P35527	P35527 [47-59]		0	1235.53	Medium	Medium	1.38	R.FSSSSGYGGGSSR.V	[47-59]
	FALSE	High	[R].MTLDDFR.[I]	1xOxidation [M1]	Human	1	1	1	P35527	P35527 [234-240]		0	913.408	High	High	1.44	R.MTLDDFR.I	[234-240]
	FALSE	High	[R].QGVDADINGLR.[Q]		Human	1	1	1	P35527	P35527 [251-261]		0	1157.59	High	High	1.57	R.QGVDADINGLR.Q	[251-261]
	FALSE	High	[R].SGGGGGGGLGSGGSIR.[S]		Human	1	1	1	P35527	P35527 [14-29]		0	1232.6	High	High	2.08	R.SGGGGGGGLGSGGSIR.S	[14-29]
	FALSE	High	[K].TLLDIDNTR.[M]		Human	1	1	1	P35527	P35527 [225-233]		0	1060.56	High	High	1.69	K.TLLDIDNTR.M	[225-233]
FALSE	High	Master Protein	P78417	Glutathione S-transferase omega-1 [OS=Homo sapiens]	0	13	Human	3	3	3	241	27.5	6.6	3.77	3	other metabolic processes;signal transduction;other biological processes	cytosol;other cell component	other molecular function	Pf13409, Pf14497	9446	GSTO1	D3DRA3; F5H7H0; hsa:9446; P78417; Q5TA03; Q7Z3T2	ENSG00000148834	Myometrial relaxation and contraction pathways; Arsenic metabolism and reactive oxygen species generation; Metapathway biotransformation Phase I and II	Gene and protein expression by JAK-STAT signaling after Interleukin-12 stimulation; Glutathione conjugation; Vitamin C (ascorbate) metabolism; Methylation	7	High	1
	Checked	Confidence	Annotated Sequence	Modifications	Marked as	# Protein Groups	# Proteins	# PSMs	Master Protein Accessions	Positions in Master Proteins	Modifications in Master Proteins	# Missed Cleavages	Theo. MH+ [Da]	Found in Sample: [S1] Sample6_QE_Alana_21junio2024	Confidence (by Search Engine): Sequest HT	XCorr (by Search Engine): Sequest HT	Sequence in Protein	Positions in Proteins
	FALSE	High	[K].ALESPERPFLAILGGAK.[V]		Human	1	2	1	P00558	P00558 [200-216]		0	1769	High	High	2.28	K.ALESPERPFLAILGGAK.V	[200-216]
	FALSE	High	[K].ITLPVDFVTADKFDENAK.[T]		Human	1	2	1	P00558	P00558 [280-297]		1	2023.04	High	High	2.03	K.ITLPVDFVTADKFDENAK.T	[280-297]
	FALSE	High	[K].VLNNMEIGTSLFDEEGAK.[I]	1xOxidation [M5]	Human	1	2	1	P00558	P00558 [247-264]		0	1982.94	High	High	2.14	K.VLNNMEIGTSLFDEEGAK.I	[247-264]
	FALSE	High	[K].YAEAVTR.[A]		Human	1	2	1	P00558	P00558 [324-330]		0	809.415	High	High	1.69	K.YAEAVTR.A	[324-330]
FALSE	High	Master Protein	P12814	Alpha-actinin-1 [OS=Homo sapiens]	0	13	Human	9	12	9	892	103	5.41	7.96	9	cell adhesion;cell organization and biogenesis;other biological processes	non-structural extracellular;plasma membrane;other membranes;cytosol;cytoskeleton;other cell component	signal transduction activity or receptor binding;cytoskeletal activity;nucleic acid binding activity;other molecular function	Pf00307, Pf00435, Pf08726	87	ACTN1	B3V8S3; B4DHH3; B7TY16; hsa:87; P12814; Q1HE25; Q9BTN1	ENSG00000072110	Arrhythmogenic right ventricular cardiomyopathy; Focal adhesion; Ebola virus infection in host; MFAP5 effect on permeability and motility of endothelial cells via cytoskeleton rearrangement; Regulation of actin cytoskeleton	Platelet degranulation ; RHOD GTPase cycle; RHOF GTPase cycle; Nephrin family interactions; Syndecan interactions; RHOBTB2 GTPase cycle; Regulation of cytoskeletal remodeling and cell spreading by IPP complex components	12	High	1
	Checked	Confidence	Annotated Sequence	Modifications	Marked as	# Protein Groups	# Proteins	# PSMs	Master Protein Accessions	Positions in Master Proteins	Modifications in Master Proteins	# Missed Cleavages	Theo. MH+ [Da]	Found in Sample: [S1] Sample6_QE_Alana_21junio2024	Confidence (by Search Engine): Sequest HT	XCorr (by Search Engine): Sequest HT	Sequence in Protein	Positions in Proteins
	FALSE	Medium	[K].DSTYSLSSTLTLSK.[A]		Human	2	2	1	P01834; P0DOX7	P01834 [63-76]; P0DOX7 [170-183]		0	1502.76	Medium	Medium	1.42	K.DSTYSLSSTLTLSK.A	[63-76]
	FALSE	High	[K].SGTASVVCLLNNFYPR.[E]	1xCarbamidomethyl [C8]	Human	2	2	7	P01834; P0DOX7	P01834 [20-35]; P0DOX7 [127-142]		0	1797.9	High	High	3.2	K.SGTASVVCLLNNFYPR.E	[20-35]
	FALSE	High	[R].TVAAPSVFIFPPSDEQLK.[S]		Human	1	1	17	P01834	P01834 [2-19]		0	1946.03	High	High	2.37	R.TVAAPSVFIFPPSDEQLK.S	[2-19]
	FALSE	High	[K].VDNALQSGNSQESVTEQDSK.[D]		Human	2	2	4	P01834; P0DOX7	P01834 [43-62]; P0DOX7 [150-169]		0	2135.97	High	High	2.15	K.VDNALQSGNSQESVTEQDSK.D	[43-62]
	FALSE	High	[K].VDNALQSGNSQESVTEQDSKDSTYSLSSTLTLSK.[A]		Human	2	2	1	P01834; P0DOX7	P01834 [43-76]; P0DOX7 [150-183]		1	3619.71	High	High	1.84	K.VDNALQSGNSQESVTEQDSKDSTYSLSSTLTLSK.A	[43-76]
FALSE	High	Master Protein	P01024	Complement C3 [OS=Homo sapiens]	0	13	Human	16	24	16	1663	187	6.4	35.81	16	cell organization and biogenesis;other metabolic processes;stress response;developmental processes;signal transduction;other biological processes	non-structural extracellular;plasma membrane;other membranes;ER/Golgi;other cytoplasmic organelle;other cell component	signal transduction activity or receptor binding;enzyme regulator activity	Pf00207, Pf01759, Pf01821, Pf01835, Pf07677, Pf07678, Pf07703, Pf17789, Pf17790, Pf17791, Pf21308, Pf21406	718	C3	A7E236; hsa:718; P01024	ENSG00000125730	Allograft rejection; Complement system; Dengue-2 interactions with complement and coagulation cascades; TYROBP causal network in microglia; Cells and molecules involved in local acute inflammatory response ; 16p11.2 distal deletion syndrome; Complement system in neuronal development and plasticity; Acquired partial lipodystrophy / Barraquer-Simons syndrome; Complement-mediated inflammation of pul…	Neutrophil degranulation; Regulation of Insulin-like Growth Factor (IGF) transport and uptake by Insulin-like Growth Factor Binding Proteins (IGFBPs); Post-translational protein phosphorylation; Immunoregulatory interactions between a Lymphoid and a non-Lymphoid cell; Regulation of Complement cascade; G alpha (i) signalling events; Peptide ligand-binding receptors; Purinergic signaling in leishma…	22	High	1
	Checked	Confidence	Annotated Sequence	Modifications	Marked as	# Protein Groups	# Proteins	# PSMs	Master Protein Accessions	Positions in Master Proteins	Modifications in Master Proteins	# Missed Cleavages	Theo. MH+ [Da]	Found in Sample: [S1] Sample6_QE_Alana_21junio2024	Confidence (by Search Engine): Sequest HT	XCorr (by Search Engine): Sequest HT	Sequence in Protein	Positions in Proteins
	FALSE	High	[K].SEGTYCCGPVPVR.[A]	2xCarbamidomethyl [C6; C7]	Human	1	2	1	P21980	P21980 [365-377]		0	1481.65	High	High	2.3	K.SEGTYCCGPVPVR.A	[365-377]
	FALSE	Medium	[R].SSPVYVGR.[V]		Human	1	3	1	P21980	P21980 [215-222]		0	864.457	Medium	Medium	1.3	R.SSPVYVGR.V	[215-222]
FALSE	High	Master Protein	P30041	Peroxiredoxin-6 [OS=Homo sapiens]	0	14	Human	3	3	3	224	25	6.38	2.27	3	other metabolic processes;stress response;other biological processes	non-structural extracellular;cytosol;mitochondrion;nucleus;other cytoplasmic organelle;other cell component	other molecular function	Pf00578, Pf10417	9588	PRDX6	A8JZY7; hsa:9588; P30041; P32077; Q5TAH4; Q5ZEZ8	ENSG00000117592	Nuclear receptors meta-pathway; NRF2 pathway; VEGFA-VEGFR2 signaling	Neutrophil degranulation; Detoxification of Reactive Oxygen Species	5	High	1
	Checked	Confidence	Annotated Sequence	Modifications	Marked as	# Protein Groups	# Proteins	# PSMs	Master Protein Accessions	Positions in Master Proteins	Modifications in Master Proteins	# Missed Cleavages	Theo. MH+ [Da]	Found in Sample: [S1] Sample6_QE_Alana_21junio2024	Confidence (by Search Engine): Sequest HT	XCorr (by Search Engine): Sequest HT	Sequence in Protein	Positions in Proteins
	FALSE	High	[R].DFTPVCTTELGR.[A]	1xCarbamidomethyl [C6]	Human	1	1	1	P30041	P30041 [42-53]		0	1395.66	High	High	1.59	R.DFTPVCTTELGR.A	[42-53]
	FALSE	High	[K].LPFPIIDDR.[N]		Human	1	1	1	P30041	P30041 [98-106]		0	1085.6	High	High	1.56	K.LPFPIIDDR.N	[98-106]
	FALSE	High	[K].LSILYPATTGR.[N]		Human	1	1	1	P30041	P30041 [145-155]		0	1191.67	High	High	2.27	K.LSILYPATTGR.N	[145-155]
FALSE	High	Master Protein	P00918	Carbonic anhydrase 2 [OS=Homo sapiens]	0	14	Human	3	3	3	260	29.2	7.4	2.26	3	other metabolic processes;transport;signal transduction;other biological processes	plasma membrane;other membranes;cytosol;other cell component	other molecular function	Pf00194	760	CA2	B2R7G8; hsa:760; P00918; Q6FI12; Q96ET9	ENSG00000104267	Proximal tubule transport	Reversible hydration of carbon dioxide; Erythrocytes take up carbon dioxide and release oxygen; Erythrocytes take up oxygen and release carbon dioxide	4	High	1
	Checked	Confidence	Annotated Sequence	Modifications	Marked as	# Protein Groups	# Proteins	# PSMs	Master Protein Accessions	Positions in Master Proteins	Modifications in Master Proteins	# Missed Cleavages	Theo. MH+ [Da]	Found in Sample: [S1] Sample6_QE_Alana_21junio2024	Confidence (by Search Engine): Sequest HT	XCorr (by Search Engine): Sequest HT	Sequence in Protein	Positions in Proteins
	FALSE	High	[R].DYQELMNTK.[L]		Human	1	1	1	P04264	P04264 [464-472]		0	1141.52	High	High	1.54	R.DYQELMNTK.L	[464-472]
	FALSE	High	[R].FSSCGGGGGSFGAGGGFGSR.[S]	1xCarbamidomethyl [C4]	Human	1	1	1	P04264	P04264 [46-65]		0	1765.73	High	High	1.78	R.FSSCGGGGGSFGAGGGFGSR.S	[46-65]
	FALSE	High	[R].GSGGGSSGGSIGGR.[G]		Human	1	1	1	P04264	P04264 [603-616]		0	1092.5	High	High	1.63	R.GSGGGSSGGSIGGR.G	[603-616]
	FALSE	High	[K].IEISELNR.[V]		Human	2	2	3	P35908; P04264	P35908 [394-401]; P04264 [396-403]		0	973.531	High	High	2.1	K.IEISELNR.V	[396-403]
	FALSE	Medium	[K].SKAEAESLYQSK.[Y]		Human	1	1	1	P04264	P04264 [365-376]		1	1340.67	Medium	Medium	1.41	K.SKAEAESLYQSK.Y	[365-376]
	FALSE	High	[R].SLDLDSIIAEVK.[A]		Human	1	1	1	P04264	P04264 [344-355]		0	1302.72	High	High	1.85	R.SLDLDSIIAEVK.A	[344-355]
	FALSE	High	[K].SLNNQFASFIDK.[V]		Human	1	1	1	P04264	P04264 [186-197]		0	1383.69	High	High	2.18	K.SLNNQFASFIDK.V	[186-197]
	FALSE	Medium	[K].SLNNQFASFIDKVR.[F]		Human	1	1	1	P04264	P04264 [186-199]		1	1638.86	Medium	Medium	1.58	K.SLNNQFASFIDKVR.F	[186-199]
	FALSE	High	[R].SLVNLGGSK.[S]		Human	1	1	1	P04264	P04264 [66-74]		0	874.499	High	High	1.48	R.SLVNLGGSK.S	[66-74]
	FALSE	High	[K].YEELQITAGR.[H]		Human	1	2	1	P04264	P04264 [377-386]		0	1179.6	High	High	1.61	K.YEELQITAGR.H	[377-386]
FALSE	High	Master Protein	P40121	Macrophage-capping protein [OS=Homo sapiens]	0	14	Human	4	8	4	348	38.5	6.19	10.83	4	cell organization and biogenesis;developmental processes;other biological processes	cytoskeleton;nucleus;other cell component	cytoskeletal activity;other molecular function	Pf00626	822	CAPG	B8ZZS7; D6W5K8; hsa:822; P40121; Q53SA7	ENSG00000042493	TYROBP causal network in microglia		1	High	1
	Checked	Confidence	Annotated Sequence	Modifications	Marked as	# Protein Groups	# Proteins	# PSMs	Master Protein Accessions	Positions in Master Proteins	Modifications in Master Proteins	# Missed Cleavages	Theo. MH+ [Da]	Found in Sample: [S1] Sample6_QE_Alana_21junio2024	Confidence (by Search Engine): Sequest HT	XCorr (by Search Engine): Sequest HT	Sequence in Protein	Positions in Proteins
	FALSE	High	[R].GALQNIIPASTGAAK.[A]		Human	1	2	2	P04406	P04406 [201-215]		0	1411.79	High	High	2.74	R.GALQNIIPASTGAAK.A	[201-215]
	FALSE	Medium	[K].IISNASCTTNCLAPLAK.[V]	2xCarbamidomethyl [C7; C11]	Human	1	2	1	P04406	P04406 [146-162]		0	1833.92	Medium	Medium	1.41	K.IISNASCTTNCLAPLAK.V	[146-162]
	FALSE	High	[K].QASEGPLK.[G]		Human	1	2	1	P04406	P04406 [264-271]		0	829.441	High	High	1.67	K.QASEGPLK.G	[264-271]
	FALSE	High	[R].VPTANVSVVDLTCR.[L]	1xCarbamidomethyl [C13]	Human	1	2	1	P04406	P04406 [235-248]		0	1530.79	High	High	2.9	R.VPTANVSVVDLTCR.L	[235-248]
FALSE	High	Master Protein	P00558	Phosphoglycerate kinase 1 [OS=Homo sapiens]	0	14	Human	4	4	4	417	44.6	8.1	8.14	4	protein metabolism;other metabolic processes;stress response;other biological processes	non-structural extracellular;other membranes;cytosol	kinase activity;other molecular function	Pf00162	5230	PGK1	A8K4W6; B7Z7A9; hsa:5230; P00558; Q5J7W1; Q6IBT6; Q8NI87	ENSG00000102144	Cori cycle; Photodynamic therapy-induced HIF-1 survival signaling; VEGFA-VEGFR2 signaling; Clear cell renal cell carcinoma pathways; Metabolic reprogramming in colon cancer; Aerobic glycolysis; Glycolysis in senescence; Warburg effect modulated by deubiquitinating enzymes and their substrates; Glycolysis and gluconeogenesis; Metabolic Epileptic Disorders	Glycolysis; Gluconeogenesis; Manipulation of host energy metabolism	13	High	1
	Checked	Confidence	Annotated Sequence	Modifications	Marked as	# Protein Groups	# Proteins	# PSMs	Master Protein Accessions	Positions in Master Proteins	Modifications in Master Proteins	# Missed Cleavages	Theo. MH+ [Da]	Found in Sample: [S1] Sample6_QE_Alana_21junio2024	Confidence (by Search Engine): Sequest HT	XCorr (by Search Engine): Sequest HT	Sequence in Protein	Positions in Proteins
	FALSE	High	[R].VGEYSLYIGR.[H]		Human	1	1	3	P02743	P02743 [87-96]		0	1156.6	High	High	2.14	R.VGEYSLYIGR.H	[87-96]
FALSE	High	Master Protein	Q06830	Peroxiredoxin-1 [OS=Homo sapiens]	0	15	Human	3	3	3	199	22.1	8.13	5.31	3	cell cycle OR cell proliferation;other metabolic processes;stress response;developmental processes;other biological processes	cytosol;nucleus;other cell component	other molecular function	Pf00578, Pf10417	5052	PRDX1	B5BU26; D3DPZ8; hsa:5052; P35703; Q06830; Q2V576; Q5T154; Q5T155	ENSG00000117450	Androgen receptor signaling pathway; Selenium micronutrient network; Nuclear receptors meta-pathway; NRF2 pathway; HDAC6 interactions in the central nervous system	Detoxification of Reactive Oxygen Species; Deregulated CDK5 triggers multiple neurodegenerative pathways in Alzheimer's disease models; TP53 Regulates Metabolic Genes; NFE2L2 regulating anti-oxidant/detoxification enzymes	9	High	1
	Checked	Confidence	Annotated Sequence	Modifications	Marked as	# Protein Groups	# Proteins	# PSMs	Master Protein Accessions	Positions in Master Proteins	Modifications in Master Proteins	# Missed Cleavages	Theo. MH+ [Da]	Found in Sample: [S1] Sample6_QE_Alana_21junio2024	Confidence (by Search Engine): Sequest HT	XCorr (by Search Engine): Sequest HT	Sequence in Protein	Positions in Proteins
	FALSE	Medium	[K].DTLMISR.[T]		Human	3	9	1	P01859; P01857-1; P01860	P01859 [128-134]; P01857-1 [132-138]; P01860 [179-185]		0	835.434	Medium	Medium	1.42	K.DTLMISR.T	[128-134]
	FALSE	Medium	[K].GLPAPIEK.[T]		Human	1	2	1	P01859	P01859 [206-213]		0	824.488	Medium	Medium	1.31	K.GLPAPIEK.T	[206-213]
	FALSE	High	[K].GPSVFPLAPCSR.[S]	1xCarbamidomethyl [C10]	Human	2	6	2	P01859; P01860	P01859 [5-16]; P01860 [5-16]		0	1287.65	High	High	2.24	K.GPSVFPLAPCSR.S	[5-16]
	FALSE	High	[R].KCCVECPPCPAPPVAGPSVFLFPPKPK.[D]	4xCarbamidomethyl [C2; C3; C6; C9]	Human	1	2	1	P01859	P01859 [101-127]		1	3036.5	High	High	2.02	R.KCCVECPPCPAPPVAGPSVFLFPPKPK.D	[101-127]
	FALSE	High	[K].NQVSLTCLVK.[G]	1xCarbamidomethyl [C7]	Human	3	9	1	P01859; P01857-1; P01860	P01859 [240-249]; P01857-1 [244-253]; P01860 [291-300]		0	1161.63	High	High	1.6	K.NQVSLTCLVK.G	[240-249]
	FALSE	High	[R].STSESTAALGCLVK.[D]	1xCarbamidomethyl [C11]	Human	1	4	2	P01859	P01859 [17-30]		0	1423.71	High	High	1.92	R.STSESTAALGCLVK.D	[17-30]
	FALSE	High	[K].TTPPMLDSDGSFFLYSK.[L]	1xOxidation [M5]	Human	1	2	2	P01859	P01859 [272-288]		0	1921.89	High	High	1.63	K.TTPPMLDSDGSFFLYSK.L	[272-288]
FALSE	High	Master Protein	P02786	Transferrin receptor protein 1 [OS=Homo sapiens]	0	15	Human	10	11	10	760	84.8	6.61	11.16	10	stress response;transport;signal transduction;other biological processes	non-structural extracellular;plasma membrane;other membranes;other cytoplasmic organelle;other cell component	nucleic acid binding activity;other molecular function	Pf02225, Pf04253, Pf04389	7037	TFRC	D3DXB0; hsa:7037; P02786; Q1HE24; Q59G55; Q9UCN0; Q9UCU5; Q9UDF9; Q9UK21	ENSG00000072274	Iron metabolism in placenta; Ferroptosis; 3q29 copy number variation syndrome; Iron metabolism disorders	RHOC GTPase cycle; RND2 GTPase cycle; RHOA GTPase cycle; CDC42 GTPase cycle; RAC1 GTPase cycle; RHOQ GTPase cycle; RHOG GTPase cycle; RAC2 GTPase cycle; RAC3 GTPase cycle; RHOB GTPase cycle; RHOJ GTPase cycle; Golgi Associated Vesicle Biogenesis; RND1 GTPase cycle; Cargo recognition for clathrin-mediated endocytosis; Transferrin endocytosis and recycling; RHOH GTPase cycle	21	High	1
	Checked	Confidence	Annotated Sequence	Modifications	Marked as	# Protein Groups	# Proteins	# PSMs	Master Protein Accessions	Positions in Master Proteins	Modifications in Master Proteins	# Missed Cleavages	Theo. MH+ [Da]	Found in Sample: [S1] Sample6_QE_Alana_21junio2024	Confidence (by Search Engine): Sequest HT	XCorr (by Search Engine): Sequest HT	Sequence in Protein	Positions in Proteins
	FALSE	High	[K].GAYPLSIEPIGVR.[F]		Human	1	1	2	P00450	P00450 [469-481]		0	1371.76	High	High	2.23	K.GAYPLSIEPIGVR.F	[469-481]
FALSE	High	Master Protein	P63104	14-3-3 protein zeta/delta [OS=Homo sapiens]	0	16	Human	3	5	3	245	27.7	4.79	4.31	3	cell organization and biogenesis;protein metabolism;other metabolic processes;stress response;signal transduction;other biological processes	cytosol;nucleus;other cell component	other molecular function	Pf00244	7534	YWHAZ	A8K1N0; B7Z465; hsa:7534; P29213; P29312; P63104; Q32P43; Q5XJ08; Q6GPI2; Q6IN74; Q6NUR9; Q6P3U9; Q86V33	ENSG00000164924	Cell cycle; Prolactin signaling pathway; Pathogenic Escherichia coli infection; Myometrial relaxation and contraction pathways; Hepatitis B infection; GDNF signaling; Calcium regulation in cardiac cells; Sudden infant death syndrome (SIDS) susceptibility pathways	Translocation of SLC2A4 (GLUT4) to the plasma membrane; Regulation of localization of FOXO transcription factors; Negative regulation of NOTCH4 signaling; Deactivation of the beta-catenin transactivating complex; Interleukin-3, Interleukin-5 and GM-CSF signaling; TP53 Regulates Metabolic Genes; NOTCH4 Activation and Transmission of Signal to the Nucleus; Chk1/Chk2(Cds1) mediated inactivation of C…	23	High	1
	Checked	Confidence	Annotated Sequence	Modifications	Marked as	# Protein Groups	# Proteins	# PSMs	Master Protein Accessions	Positions in Master Proteins	Modifications in Master Proteins	# Missed Cleavages	Theo. MH+ [Da]	Found in Sample: [S1] Sample6_QE_Alana_21junio2024	Confidence (by Search Engine): Sequest HT	XCorr (by Search Engine): Sequest HT	Sequence in Protein	Positions in Proteins
	FALSE	High	[R].DASGVTFTWTPSSGK.[S]		Human	1	2	1	P01876-1	P01876-1 [154-168]		0	1540.73	High	High	2.44	R.DASGVTFTWTPSSGK.S	[154-168]
	FALSE	High	[R].QEPSQGTTTFAVTSILR.[V]		Human	1	2	3	P01876-1	P01876-1 [283-299]		0	1835.95	High	High	1.82	R.QEPSQGTTTFAVTSILR.V	[283-299]
	FALSE	High	[K].SAVQGPPER.[D]		Human	1	4	6	P01876-1	P01876-1 [169-177]		0	940.485	High	High	1.98	K.SAVQGPPER.D	[169-177]
	FALSE	High	[K].TFTCTAAYPESK.[T]	1xCarbamidomethyl [C4]	Human	1	2	1	P01876-1	P01876-1 [201-212]		0	1375.62	High	High	1.46	K.TFTCTAAYPESK.T	[201-212]
	FALSE	High	[R].WLQGSQELPR.[E]		Human	1	5	1	P01876-1	P01876-1 [264-273]		0	1213.63	High	High	1.94	R.WLQGSQELPR.E	[264-273]
	FALSE	High	[K].YLTWASR.[Q]		Human	1	5	1	P01876-1	P01876-1 [276-282]		0	896.462	High	High	1.54	K.YLTWASR.Q	[276-282]
FALSE	High	Master Protein	P04406	Glyceraldehyde-3-phosphate dehydrogenase [OS=Homo sapiens]	0	16	Human	4	5	4	335	36	8.46	9.67	4	cell organization and biogenesis;protein metabolism;other metabolic processes;stress response;other biological processes	plasma membrane;other membranes;cytosol;cytoskeleton;nucleus;other cell component	enzyme regulator activity;cytoskeletal activity;other molecular function	Pf00044, Pf02800	2597	GAPDH	E7EUT4; hsa:2597; P00354; P04406; Q53X65	ENSG00000111640	Cori cycle; Alzheimer's disease and miRNA effects; HIF1A and PPARG regulation of glycolysis; VEGFA-VEGFR2 signaling; Clear cell renal cell carcinoma pathways; Metabolic reprogramming in colon cancer; Aerobic glycolysis; 7q11.23 copy number variation syndrome; Glycolysis in senescence; Alzheimer's disease; Sildenafil treatment; Glycolysis and gluconeogenesis; Metabolic Epileptic Disorders; Sudden …	Glycolysis; Gluconeogenesis	16	High	1
	Checked	Confidence	Annotated Sequence	Modifications	Marked as	# Protein Groups	# Proteins	# PSMs	Master Protein Accessions	Positions in Master Proteins	Modifications in Master Proteins	# Missed Cleavages	Theo. MH+ [Da]	Found in Sample: [S1] Sample6_QE_Alana_21junio2024	Confidence (by Search Engine): Sequest HT	XCorr (by Search Engine): Sequest HT	Sequence in Protein	Positions in Proteins
	FALSE	High	[R].AGKPVICATQMLESMIK.[K]	1xCarbamidomethyl [C7]; 2xOxidation [M11; M15]	Human	1	3	2	P14618	P14618 [320-336]		0	1908.96	High	High	1.73	R.AGKPVICATQMLESMIK.K	[320-336]
	FALSE	High	[K].FGVEQDVDMVFASFIR.[K]	1xOxidation [M9]	Human	1	3	1	P14618	P14618 [231-246]		0	1875.89	High	High	1.78	K.FGVEQDVDMVFASFIR.K	[231-246]
	FALSE	High	[K].KGVNLPGAAVDLPAVSEKDIQDLK.[F]		Human	1	3	2	P14618	P14618 [207-230]		2	2477.36	High	High	2.25	K.KGVNLPGAAVDLPAVSEKDIQDLK.F	[207-230]
	FALSE	High	[R].LAPITSDPTEATAVGAVEASFK.[C]		Human	1	2	4	P14618	P14618 [401-422]		0	2175.12	High	High	2.75	R.LAPITSDPTEATAVGAVEASFK.C	[401-422]
	FALSE	High	[R].NTGIICTIGPASR.[S]	1xCarbamidomethyl [C6]	Human	1	2	1	P14618	P14618 [44-56]		0	1359.7	High	High	3.3	R.NTGIICTIGPASR.S	[44-56]
	FALSE	High	[R].RFDEILEASDGIMVAR.[G]	1xOxidation [M13]	Human	1	3	3	P14618	P14618 [279-294]		1	1837.91	High	High	2.78	R.RFDEILEASDGIMVAR.G	[279-294]
	FALSE	High	[R].TATESFASDPILYRPVAVALDTK.[G]		Human	1	3	1	P14618	P14618 [93-115]		0	2465.29	High	High	1.96	R.TATESFASDPILYRPVAVALDTK.G	[93-115]
	FALSE	High	[R].TATESFASDPILYRPVAVALDTKGPEIR.[T]		Human	1	3	1	P14618	P14618 [93-120]		1	3017.59	High	High	2.31	R.TATESFASDPILYRPVAVALDTKGPEIR.T	[93-120]
FALSE	High	Master Protein	P11142	Heat shock cognate 71 kDa protein [OS=Homo sapiens]	0	16	Human	8	12	8	646	70.9	5.52	15.89	8	cell organization and biogenesis;protein metabolism;RNA metabolism OR transcription;other metabolic processes;stress response;transport;other biological processes	non-structural extracellular;plasma membrane;other membranes;cytosol;nucleus;other cytoplasmic organelle;other cell component	signal transduction activity or receptor binding;other molecular function	Pf00012	3312	HSPA8	hsa:3312; P11142; Q9H3R6	ENSG00000109971	Parkin-ubiquitin proteasomal system pathway; MAPK signaling pathway; Exercise-induced circadian regulation; Measles virus infection; Opioid receptor pathways; Extrafollicular and follicular B cell activation by SARS-CoV-2; 1p36 copy number variation syndrome; HDAC6 interactions in the central nervous system	Clathrin-mediated endocytosis; Neutrophil degranulation; Late endosomal microautophagy; AUF1 (hnRNP D0) binds and destabilizes mRNA; HSP90 chaperone cycle for steroid hormone receptors (SHR) in the presence of ligand; PKR-mediated signaling; Regulation of HSF1-mediated heat shock response; Lysosome Vesicle Biogenesis; Golgi Associated Vesicle Biogenesis; mRNA Splicing - Major Pathway; CHL1 intera…	27	High	1
	Checked	Confidence	Annotated Sequence	Modifications	Marked as	# Protein Groups	# Proteins	# PSMs	Master Protein Accessions	Positions in Master Proteins	Modifications in Master Proteins	# Missed Cleavages	Theo. MH+ [Da]	Found in Sample: [S1] Sample6_QE_Alana_21junio2024	Confidence (by Search Engine): Sequest HT	XCorr (by Search Engine): Sequest HT	Sequence in Protein	Positions in Proteins
	FALSE	Medium	[K].DTLMISR.[T]		Human	3	9	1	P01859; P01857-1; P01860	P01859 [128-134]; P01857-1 [132-138]; P01860 [179-185]		0	835.434	Medium	Medium	1.42	K.DTLMISR.T	[132-138]
	FALSE	High	[R].EPQVYTLPPSRDELTK.[N]		Human	1	3	2	P01857-1	P01857-1 [228-243]		1	1872.97	High	High	2.22	R.EPQVYTLPPSRDELTK.N	[228-243]
	FALSE	Medium	[K].FNWYVDGVEVHNAK.[T]		Human	1	3	1	P01857-1	P01857-1 [158-171]		0	1677.8	Medium	Medium	1.65	K.FNWYVDGVEVHNAK.T	[158-171]
	FALSE	High	[K].GPSVFPLAPSSK.[S]		Human	1	3	4	P01857-1	P01857-1 [5-16]		0	1186.65	High	High	2	K.GPSVFPLAPSSK.S	[5-16]
	FALSE	High	[K].NQVSLTCLVK.[G]	1xCarbamidomethyl [C7]	Human	3	9	1	P01859; P01857-1; P01860	P01859 [240-249]; P01857-1 [244-253]; P01860 [291-300]		0	1161.63	High	High	1.6	K.NQVSLTCLVK.G	[244-253]
	FALSE	High	[KR].STSGGTAALGCLVK.[D]	1xCarbamidomethyl [C11]	Human	2	5	1	P01857-1; P01860	P01857-1 [17-30]; P01860 [17-30]		0	1321.68	High	High	1.75	K.STSGGTAALGCLVK.D	[17-30]
	FALSE	High	[R].TPEVTCVVVDVSHEDPEVK.[F]	1xCarbamidomethyl [C6]	Human	1	3	1	P01857-1	P01857-1 [139-157]		0	2139.03	High	High	2.45	R.TPEVTCVVVDVSHEDPEVK.F	[139-157]
	FALSE	Medium	[K].TTPPVLDSDGSFFLYSK.[L]		Human	1	3	1	P01857-1	P01857-1 [276-292]		0	1873.92	Medium	Medium	1.29	K.TTPPVLDSDGSFFLYSK.L	[276-292]
FALSE	High	Master Protein	P00738	Haptoglobin [OS=Homo sapiens]	0	18	Human	7	12	7	406	45.2	6.58	11.88	7	stress response;other biological processes	non-structural extracellular;other cell component	other molecular function	Pf00089	3240	HP	B0AZL5; hsa:3240; P00737; P00738; Q0VAC4; Q0VAC5; Q2PP15; Q3B7J0; Q6LBY9; Q9UC67	ENSG00000257017	Network map of SARS-CoV-2 signaling pathway	Scavenging of heme from plasma; Neutrophil degranulation	3	High	1
	Checked	Confidence	Annotated Sequence	Modifications	Marked as	# Protein Groups	# Proteins	# PSMs	Master Protein Accessions	Positions in Master Proteins	Modifications in Master Proteins	# Missed Cleavages	Theo. MH+ [Da]	Found in Sample: [S1] Sample6_QE_Alana_21junio2024	Confidence (by Search Engine): Sequest HT	XCorr (by Search Engine): Sequest HT	Sequence in Protein	Positions in Proteins
	FALSE	High	[R].DREVGIPPEQSLETAK.[A]		Human	1	1	1	P61158	P61158 [210-225]		1	1768.91	High	High	2.88	R.DREVGIPPEQSLETAK.A	[210-225]
	FALSE	High	[R].LPACVVDCGTGYTK.[L]	2xCarbamidomethyl [C4; C8]	Human	1	1	1	P61158	P61158 [5-18]		0	1540.71	High	High	2.14	R.LPACVVDCGTGYTK.L	[5-18]
	FALSE	High	[RK].LSEELSGGR.[IL]		Human	1	3	2	P61158	P61158 [349-357]		0	947.479	High	High	1.74	K.LSEELSGGR.L	[349-357]
	FALSE	Medium	[K].NIVLSGGSTMFR.[D]	1xOxidation [M10]	Human	1	1	1	P61158	P61158 [318-329]		0	1297.66	Medium	Medium	1.29	K.NIVLSGGSTMFR.D	[318-329]
FALSE	High	Master Protein	P06733	Alpha-enolase [OS=Homo sapiens]	0	19	Human	6	6	6	434	47.1	7.39	5.91	6	other metabolic processes;other biological processes	plasma membrane;other membranes;cytosol;cytoskeleton;nucleus;other cell component	nucleic acid binding activity;other molecular function	Pf00113, Pf03952	2023	ENO1	B2RD59; hsa:2023; P06733; P22712; Q16704; Q4TUS4; Q53FT9; Q53HR3; Q658M5; Q6GMP2; Q71V37; Q7Z3V6; Q8WU71; Q96GV1; Q9BT62; Q9UCH6; Q9UM55	ENSG00000074800	Clear cell renal cell carcinoma pathways; Metabolic reprogramming in colon cancer; Aerobic glycolysis; IL-18 signaling pathway; Glycolysis and gluconeogenesis; Metabolic Epileptic Disorders	Glycolysis; Gluconeogenesis; Manipulation of host energy metabolism	9	High	1
	Checked	Confidence	Annotated Sequence	Modifications	Marked as	# Protein Groups	# Proteins	# PSMs	Master Protein Accessions	Positions in Master Proteins	Modifications in Master Proteins	# Missed Cleavages	Theo. MH+ [Da]	Found in Sample: [S1] Sample6_QE_Alana_21junio2024	Confidence (by Search Engine): Sequest HT	XCorr (by Search Engine): Sequest HT	Sequence in Protein	Positions in Proteins
	FALSE	High	[K].FYNQVSTPLLR.[N]		Human	1	1	1	P19823	P19823 [489-499]		0	1337.72	High	High	2.28	K.FYNQVSTPLLR.N	[489-499]
	FALSE	High	[K].IQPSGGTNINEALLR.[A]		Human	1	1	2	P19823	P19823 [380-394]		0	1582.85	High	High	2.85	K.IQPSGGTNINEALLR.A	[380-394]
	FALSE	Medium	[R].SLAPTAAAK.[R]		Human	1	1	1	P19823	P19823 [597-605]		0	829.478	Medium	Medium	1.42	R.SLAPTAAAK.R	[597-605]
	FALSE	High	[K].TQVADAKR.[Y]		Human	1	1	1	P19823	P19823 [368-375]		1	888.49	High	High	1.61	K.TQVADAKR.Y	[368-375]
	FALSE	High	[K].VQSTITSR.[M]		Human	1	1	5	P19823	P19823 [77-84]		0	891.489	High	High	1.73	K.VQSTITSR.M	[77-84]
FALSE	High	Master Protein	P01876-1	Isoform 1 of Immunoglobulin heavy constant alpha 1 [OS=Homo sapiens]	0	20	Human	6	13	6	353	37.6	6.51	9.92	6						IGHA1	P01876-1				0	High	1
	Checked	Confidence	Annotated Sequence	Modifications	Marked as	# Protein Groups	# Proteins	# PSMs	Master Protein Accessions	Positions in Master Proteins	Modifications in Master Proteins	# Missed Cleavages	Theo. MH+ [Da]	Found in Sample: [S1] Sample6_QE_Alana_21junio2024	Confidence (by Search Engine): Sequest HT	XCorr (by Search Engine): Sequest HT	Sequence in Protein	Positions in Proteins
	FALSE	High	[K].DIAPTLTLYVGK.[K]		Human	1	4	1	P00738	P00738 [216-227]		0	1290.73	High	High	1.62	K.DIAPTLTLYVGK.K	[216-227]
	FALSE	High	[K].LRTEGDGVYTLNNEK.[Q]		Human	1	2	2	P00738	P00738 [117-131]		1	1708.85	High	High	1.89	K.LRTEGDGVYTLNNEK.Q	[117-131]
	FALSE	High	[K].SCAVAEYGVYVK.[V]	1xCarbamidomethyl [C2]	Human	1	4	2	P00738	P00738 [380-391]		0	1345.65	High	High	2.23	K.SCAVAEYGVYVK.V	[380-391]
	FALSE	Medium	[R].TEGDGVYTLNDK.[K]		Human	1	3	1	P00738	P00738 [60-71]		0	1311.61	Medium	Medium	1.4	R.TEGDGVYTLNDK.K	[60-71]
	FALSE	Medium	[R].TEGDGVYTLNNEK.[Q]		Human	1	2	1	P00738	P00738 [119-131]		0	1439.66	Medium	Medium	1.41	R.TEGDGVYTLNNEK.Q	[119-131]
	FALSE	High	[K].VTSIQDWVQK.[T]		Human	1	2	2	P00738	P00738 [392-401]		0	1203.64	High	High	1.97	K.VTSIQDWVQK.T	[392-401]
	FALSE	High	[K].YVMLPVADQDQCIR.[H]	1xCarbamidomethyl [C12]; 1xOxidation [M3]	Human	1	2	3	P00738	P00738 [298-311]		0	1723.81	High	High	2.28	K.YVMLPVADQDQCIR.H	[298-311]
FALSE	High	Master Protein	P07339	Cathepsin D [OS=Homo sapiens]	0	23	Human	7	9	7	412	44.5	6.54	11.54	7	cell organization and biogenesis;protein metabolism;other metabolic processes;other biological processes	other membranes;other cytoplasmic organelle;other cell component	other molecular function	Pf00026, Pf07966	1509	CTSD	hsa:1509; P07339; Q6IB57	ENSG00000117984	Prolactin signaling pathway; 8p23.1 copy number variation syndrome	Neutrophil degranulation; MHC class II antigen presentation; Collagen degradation; Estrogen-dependent gene expression; Insulin receptor recycling; Metabolism of Angiotensinogen to Angiotensins	8	High	1
	Checked	Confidence	Annotated Sequence	Modifications	Marked as	# Protein Groups	# Proteins	# PSMs	Master Protein Accessions	Positions in Master Proteins	Modifications in Master Proteins	# Missed Cleavages	Theo. MH+ [Da]	Found in Sample: [S1] Sample6_QE_Alana_21junio2024	Confidence (by Search Engine): Sequest HT	XCorr (by Search Engine): Sequest HT	Sequence in Protein	Positions in Proteins
	FALSE	High	[R].AECMLQQAER.[L]	1xCarbamidomethyl [C3]; 1xOxidation [M4]	Human	1	1	2	P13796	P13796 [334-343]		0	1251.55	High	High	2.21	R.AECMLQQAER.L	[334-343]
	FALSE	High	[R].EGESLEDLMKLSPEELLLR.[W]	1xOxidation [M9]	Human	1	1	1	P13796	P13796 [254-272]		1	2217.13	High	High	2.51	R.EGESLEDLMKLSPEELLLR.W	[254-272]
	FALSE	High	[R].EITENLMATGDLDQDGR.[I]	1xOxidation [M7]	Human	1	1	1	P13796	P13796 [52-68]		0	1893.85	High	High	1.82	R.EITENLMATGDLDQDGR.I	[52-68]
	FALSE	High	[K].FSLVGIGGQDLNEGNR.[T]		Human	1	2	2	P13796	P13796 [473-488]		0	1675.84	High	High	3.13	K.FSLVGIGGQDLNEGNR.T	[473-488]
	FALSE	High	[K].IENCNYAVELGK.[NH]	1xCarbamidomethyl [C4]	Human	1	5	2	P13796	P13796 [457-468]		0	1409.67	High	High	1.81	K.LENCNYAVELGK.N	[457-468]
	FALSE	Medium	[K].IGNFSTDIKDSK.[A]		Human	1	1	1	P13796	P13796 [286-297]		1	1324.67	Medium	Medium	1.35	K.IGNFSTDIKDSK.A	[286-297]
	FALSE	High	[K].IKVPVDWNR.[V]		Human	1	1	1	P13796	P13796 [433-441]		1	1126.64	High	High	1.48	K.IKVPVDWNR.V	[433-441]
	FALSE	High	[K].LNLAFIANLFNR.[Y]		Human	1	1	1	P13796	P13796 [362-373]		0	1405.8	High	High	2.6	K.LNLAFIANLFNR.Y	[362-373]
	FALSE	High	[K].LSPEELLLR.[W]		Human	1	5	2	P13796	P13796 [264-272]		0	1069.63	High	High	1.53	K.LSPEELLLR.W	[264-272]
	FALSE	High	[K].MINLSVPDTIDER.[TA]	1xOxidation [M1]	Human	1	4	1	P13796	P13796 [166-178]		0	1518.75	High	High	2.61	K.MINLSVPDTIDER.T	[166-178]
	FALSE	High	[R].NEALIALLR.[E]		Human	1	1	4	P13796	P13796 [245-253]		0	1012.61	High	High	2.79	R.NEALIALLR.E	[245-253]
	FALSE	High	[R].NWMNSLGVNPR.[V]	1xOxidation [M3]	Human	1	1	3	P13796	P13796 [402-412]		0	1303.62	High	High	2.65	R.NWMNSLGVNPR.V	[402-412]
	FALSE	High	[K].TENLNDDEKLNNAK.[Y]		Human	1	2	1	P13796	P13796 [571-584]		1	1617.77	High	High	1.69	K.TENLNDDEKLNNAK.Y	[571-584]
	FALSE	High	[R].VREITENLMATGDLDQDGR.[I]	1xOxidation [M9]	Human	1	1	2	P13796	P13796 [50-68]		1	2149.02	High	High	3.38	R.VREITENLMATGDLDQDGR.I	[50-68]
	FALSE	High	[R].VYALPEDLVEVNPK.[M]		Human	1	2	3	P13796	P13796 [597-610]		0	1585.85	High	High	1.51	R.VYALPEDLVEVNPK.M	[597-610]
	FALSE	High	[R].YTLNILEEIGGGQK.[V]		Human	1	2	1	P13796	P13796 [502-515]		0	1534.81	High	High	1.62	R.YTLNILEEIGGGQK.V	[502-515]
FALSE	High	Master Protein	P14780	Matrix metalloproteinase-9 [OS=Homo sapiens]	0	23	Human	14	33	14	707	78.4	6.06	41.18	14	cell organization and biogenesis;protein metabolism;other metabolic processes;stress response;developmental processes;signal transduction;other biological processes	non-structural extracellular;other cell component	other molecular function	Pf00040, Pf00045, Pf00413	4318	MMP9	B2R7V9; hsa:4318; P14780; Q3LR70; Q8N725; Q9H4Z1; Q9UCJ9; Q9UCL1; Q9UDK2	ENSG00000100985	Matrix metalloproteinases; Osteopontin signaling; Angiogenesis; TNF-related weak inducer of apoptosis (TWEAK) signaling pathway; AGE/RAGE pathway; Spinal cord injury; Mammary gland development pathway - Involution (Stage 4 of 4); Bladder cancer; IL1 and megakaryocytes in obesity; Photodynamic therapy-induced NF-kB survival signaling; Lung fibrosis; Epithelial to mesenchymal transition in colorect…	Neutrophil degranulation; Collagen degradation; Activation of Matrix Metalloproteinases; Assembly of collagen fibrils and other multimeric structures; Extra-nuclear estrogen signaling; Signaling by SCF-KIT; Interleukin-4 and Interleukin-13 signaling; EPH-ephrin mediated repulsion of cells	42	High	1
	Checked	Confidence	Annotated Sequence	Modifications	Marked as	# Protein Groups	# Proteins	# PSMs	Master Protein Accessions	Positions in Master Proteins	Modifications in Master Proteins	# Missed Cleavages	Theo. MH+ [Da]	Found in Sample: [S1] Sample6_QE_Alana_21junio2024	Confidence (by Search Engine): Sequest HT	XCorr (by Search Engine): Sequest HT	Sequence in Protein	Positions in Proteins
	FALSE	Medium	[K].DTLMISR.[T]		Human	3	9	1	P01859; P01857-1; P01860	P01859 [128-134]; P01857-1 [132-138]; P01860 [179-185]		0	835.434	Medium	Medium	1.42	K.DTLMISR.T	[179-185]
	FALSE	High	[K].GPSVFPLAPCSR.[S]	1xCarbamidomethyl [C10]	Human	2	6	2	P01859; P01860	P01859 [5-16]; P01860 [5-16]		0	1287.65	High	High	2.24	K.GPSVFPLAPCSR.S	[5-16]
	FALSE	High	[K].NQVSLTCLVK.[G]	1xCarbamidomethyl [C7]	Human	3	9	1	P01859; P01857-1; P01860	P01859 [240-249]; P01857-1 [244-253]; P01860 [291-300]		0	1161.63	High	High	1.6	K.NQVSLTCLVK.G	[291-300]
	FALSE	High	[K].SCDTPPPCPR.[C]	2xCarbamidomethyl [C2; C8]	Human	1	2	3	P01860	P01860 [119-128]; [134-143]; [149-158]		0	1186.5	High	High	2.06	K.SCDTPPPCPR.C; K.SCDTPPPCPR.C; K.SCDTPPPCPR.C	[119-128]; [134-143]; [149-158]
	FALSE	High	[KR].STSGGTAALGCLVK.[D]	1xCarbamidomethyl [C11]	Human	2	5	1	P01857-1; P01860	P01857-1 [17-30]; P01860 [17-30]		0	1321.68	High	High	1.75	R.STSGGTAALGCLVK.D	[17-30]
FALSE	High	Master Protein	P01859	Immunoglobulin heavy constant gamma 2 [OS=Homo sapiens]	0	24	Human	7	10	4	395	43.8	6.52	11.25	7	stress response;signal transduction;other biological processes	non-structural extracellular;plasma membrane;other membranes;other cell component	signal transduction activity or receptor binding;other molecular function	Pf07654		IGHG2	A0A286YEY4; A6NE66; P01859	ENSG00000211893; ENSG00000274497		Regulation of actin dynamics for phagocytic cup formation; FCGR3A-mediated phagocytosis; Initial triggering of complement; Classical antibody-mediated complement activation; FCGR activation; Role of phospholipids in phagocytosis; FCGR3A-mediated IL10 synthesis; Regulation of Complement cascade	8	High	1
	Checked	Confidence	Annotated Sequence	Modifications	Marked as	# Protein Groups	# Proteins	# PSMs	Master Protein Accessions	Positions in Master Proteins	Modifications in Master Proteins	# Missed Cleavages	Theo. MH+ [Da]	Found in Sample: [S1] Sample6_QE_Alana_21junio2024	Confidence (by Search Engine): Sequest HT	XCorr (by Search Engine): Sequest HT	Sequence in Protein	Positions in Proteins
	FALSE	High	[K].AIGAVPLIQGEYMIPCEK.[V]	1xCarbamidomethyl [C16]; 1xOxidation [M13]	Human	1	1	3	P07339	P07339 [314-331]		0	2005.01	High	High	2.01	K.AIGAVPLIQGEYMIPCEK.V	[314-331]
	FALSE	High	[R].DPDAQPGGELMLGGTDSK.[Y]	1xOxidation [M11]	Human	1	1	1	P07339	P07339 [236-253]		0	1803.81	High	High	1.67	R.DPDAQPGGELMLGGTDSK.Y	[236-253]
	FALSE	High	[K].EGCEAIVDTGTSLMVGPVDEVR.[E]	1xCarbamidomethyl [C3]; 1xOxidation [M14]	Human	1	1	1	P07339	P07339 [288-309]		0	2350.09	High	High	2.33	K.EGCEAIVDTGTSLMVGPVDEVR.E	[288-309]
	FALSE	High	[K].FDGILGMAYPR.[I]	1xOxidation [M7]	Human	1	1	1	P07339	P07339 [195-205]		0	1255.61	High	High	1.88	K.FDGILGMAYPR.I	[195-205]
	FALSE	High	[K].LSPEDYTLK.[V]		Human	1	1	1	P07339	P07339 [349-357]		0	1065.55	High	High	1.49	K.LSPEDYTLK.V	[349-357]
	FALSE	High	[R].VGFAEAAR.[L]		Human	1	1	1	P07339	P07339 [404-411]		0	820.431	High	High	1.78	R.VGFAEAAR.L	[404-411]
	FALSE	Medium	[K].VSTLPAITLK.[L]		Human	1	1	1	P07339	P07339 [332-341]		0	1042.65	Medium	Medium	1.42	K.VSTLPAITLK.L	[332-341]
FALSE	High	Master Protein	P02647	Apolipoprotein A-I [OS=Homo sapiens]	0	24	Human	7	11	7	267	30.8	5.76	11.41	7	cell cycle OR cell proliferation;cell organization and biogenesis;protein metabolism;other metabolic processes;transport;developmental processes;signal transduction;other biological processes	non-structural extracellular;plasma membrane;other membranes;cytosol;ER/Golgi;other cytoplasmic organelle;other cell component	signal transduction activity or receptor binding;transporter activity;enzyme regulator activity;other molecular function	Pf01442	335	APOA1	A8K866; hsa:335; P02647; Q6LDN9; Q6Q785; Q9UCS8; Q9UCT8	ENSG00000118137	Selenium micronutrient network; Vitamin B12 metabolism; Folate metabolism; Complement system; PPAR-alpha pathway; Nuclear receptors meta-pathway; PPAR signaling pathway; Statin inhibition of cholesterol production; Familial hyperlipidemia type 1; Familial hyperlipidemia type 2; Familial hyperlipidemia type 3; Familial hyperlipidemia type 4; Familial hyperlipidemia type 5; Cholesterol metabolism; …	Platelet degranulation ; Scavenging of heme from plasma; PPARA activates gene expression; Amyloid fiber formation; Scavenging by Class B Receptors; Heme signaling; Regulation of Insulin-like Growth Factor (IGF) transport and uptake by Insulin-like Growth Factor Binding Proteins (IGFBPs); Post-translational protein phosphorylation; Retinoid metabolism and transport; HDL clearance; Defective ABCA1 …	32	High	1
	Checked	Confidence	Annotated Sequence	Modifications	Marked as	# Protein Groups	# Proteins	# PSMs	Master Protein Accessions	Positions in Master Proteins	Modifications in Master Proteins	# Missed Cleavages	Theo. MH+ [Da]	Found in Sample: [S1] Sample6_QE_Alana_21junio2024	Confidence (by Search Engine): Sequest HT	XCorr (by Search Engine): Sequest HT	Sequence in Protein	Positions in Proteins
	FALSE	High	[K].ASSLESGVPSR.[F]		Human	1	2	1	P0DOX7	P0DOX7 [51-61]		0	1089.55	High	High	1.63	K.ASSLESGVPSR.F	[51-61]
	FALSE	High	[-].DIQMTQSPSTLSASVGDR.[V]	1xOxidation [M4]	Human	1	1	1	P0DOX7	P0DOX7 [1-18]		0	1908.9	High	High	1.87	-.DIQMTQSPSTLSASVGDR.V	[1-18]
	FALSE	Medium	[K].DSTYSLSSTLTLSK.[A]		Human	2	2	1	P01834; P0DOX7	P01834 [63-76]; P0DOX7 [170-183]		0	1502.76	Medium	Medium	1.42	K.DSTYSLSSTLTLSK.A	[170-183]
	FALSE	High	[K].SGTASVVCLLNNFYPR.[E]	1xCarbamidomethyl [C8]	Human	2	2	7	P01834; P0DOX7	P01834 [20-35]; P0DOX7 [127-142]		0	1797.9	High	High	3.2	K.SGTASVVCLLNNFYPR.E	[127-142]
	FALSE	High	[K].VDNALQSGNSQESVTEQDSK.[D]		Human	2	2	4	P01834; P0DOX7	P01834 [43-62]; P0DOX7 [150-169]		0	2135.97	High	High	2.15	K.VDNALQSGNSQESVTEQDSK.D	[150-169]
	FALSE	High	[K].VDNALQSGNSQESVTEQDSKDSTYSLSSTLTLSK.[A]		Human	2	2	1	P01834; P0DOX7	P01834 [43-76]; P0DOX7 [150-183]		1	3619.71	High	High	1.84	K.VDNALQSGNSQESVTEQDSKDSTYSLSSTLTLSK.A	[150-183]
FALSE	High	Master Protein	P36222	Chitinase-3-like protein 1 [OS=Homo sapiens]	0	26	Human	8	15	8	383	42.6	8.46	17.39	8	other metabolic processes;stress response;developmental processes;signal transduction;other biological processes	non-structural extracellular;extracellular matrix;ER/Golgi;other cell component	extracellular structural activity;other molecular function	Pf00704	1116	CHI3L1	B2R7B0; hsa:1116; P30923; P36222; Q8IVA4; Q96HI7	ENSG00000133048	Mammary gland development pathway - Involution (Stage 4 of 4)	Neutrophil degranulation	2	High	1
	Checked	Confidence	Annotated Sequence	Modifications	Marked as	# Protein Groups	# Proteins	# PSMs	Master Protein Accessions	Positions in Master Proteins	Modifications in Master Proteins	# Missed Cleavages	Theo. MH+ [Da]	Found in Sample: [S1] Sample6_QE_Alana_21junio2024	Confidence (by Search Engine): Sequest HT	XCorr (by Search Engine): Sequest HT	Sequence in Protein	Positions in Proteins
	FALSE	High	[R].EGDGSCFPDALDR.[F]	1xCarbamidomethyl [C6]	Human	1	1	1	P36222	P36222 [36-48]		0	1438.59	High	High	1.77	R.EGDGSCFPDALDR.F	[36-48]
	FALSE	High	[R].GQEDASPDR.[F]		Human	1	1	1	P36222	P36222 [225-233]		0	974.417	High	High	1.47	R.GQEDASPDR.F	[225-233]
	FALSE	High	[R].GQEDASPDRFSNTDYAVGYMLR.[L]	1xOxidation [M20]	Human	1	1	1	P36222	P36222 [225-246]		1	2508.11	High	High	1.73	R.GQEDASPDRFSNTDYAVGYMLR.L	[225-246]
	FALSE	High	[K].IASNTQSR.[R]		Human	1	1	2	P36222	P36222 [109-116]		0	876.453	High	High	2.07	K.IASNTQSR.R	[109-116]
	FALSE	High	[R].ILGQQVPYATK.[G]		Human	1	1	3	P36222	P36222 [311-321]		0	1217.69	High	High	1.56	R.ILGQQVPYATK.G	[311-321]
	FALSE	High	[K].LVMGIPTFGR.[S]	1xOxidation [M3]	Human	1	1	2	P36222	P36222 [254-263]		0	1106.6	High	High	1.59	K.LVMGIPTFGR.S	[254-263]
	FALSE	High	[K].QLLLSAALSAGK.[V]		Human	1	1	1	P36222	P36222 [171-182]		0	1171.7	High	High	2.25	K.QLLLSAALSAGK.V	[171-182]
	FALSE	High	[R].SFTLASSETGVGAPISGPGIPGR.[F]		Human	1	1	4	P36222	P36222 [264-286]		0	2158.11	High	High	3.34	R.SFTLASSETGVGAPISGPGIPGR.F	[264-286]
FALSE	High	Master Protein	P14618	Pyruvate kinase PKM [OS=Homo sapiens]	0	26	Human	8	15	8	531	57.9	7.84	16.32	8	cell organization and biogenesis;other metabolic processes;other biological processes	non-structural extracellular;cytosol;ER/Golgi;nucleus;other cell component	nucleic acid binding activity;kinase activity;other molecular function	Pf00224, Pf02887	5315	PKM	A6NFK3; B2R5N8; B3KRY0; B4DFX8; B4DUU6; hsa:5315; P14618; P14786; Q53GK4; Q96E76; Q9BWB5; Q9UCV6; Q9UPF2	ENSG00000067225	Photodynamic therapy-induced HIF-1 survival signaling; Amino acid metabolism; Clear cell renal cell carcinoma pathways; Metabolic reprogramming in colon cancer; Aerobic glycolysis; Glycolysis in senescence; Glucose metabolism in triple-negative breast cancer cells; Glycolysis and gluconeogenesis; Metabolic Epileptic Disorders	Neutrophil degranulation	10	High	1
	Checked	Confidence	Annotated Sequence	Modifications	Marked as	# Protein Groups	# Proteins	# PSMs	Master Protein Accessions	Positions in Master Proteins	Modifications in Master Proteins	# Missed Cleavages	Theo. MH+ [Da]	Found in Sample: [S1] Sample6_QE_Alana_21junio2024	Confidence (by Search Engine): Sequest HT	XCorr (by Search Engine): Sequest HT	Sequence in Protein	Positions in Proteins
	FALSE	Medium	[R].CAEENCFIQK.[S]	2xCarbamidomethyl [C1; C6]	Human	1	1	1	P01024	P01024 [1513-1522]		0	1298.55	Medium	Medium	1.35	R.CAEENCFIQK.S	[1513-1522]
	FALSE	High	[K].DFDFVPPVVR.[W]		Human	1	1	1	P01024	P01024 [1245-1254]		0	1190.62	High	High	1.64	K.DFDFVPPVVR.W	[1245-1254]
	FALSE	High	[K].GLEVTITAR.[F]		Human	1	1	1	P01024	P01024 [250-258]		0	959.552	High	High	1.62	K.GLEVTITAR.F	[250-258]
	FALSE	Medium	[K].GYTQQLAFR.[Q]		Human	1	1	2	P01024	P01024 [1052-1060]		0	1083.56	Medium	Medium	1.39	K.GYTQQLAFR.Q	[1052-1060]
	FALSE	High	[K].KVEGTAFVIFGIQDGEQR.[I]		Human	1	1	1	P01024	P01024 [264-281]		1	1994.03	High	High	1.95	K.KVEGTAFVIFGIQDGEQR.I	[264-281]
	FALSE	High	[R].ILLQGTPVAQMTEDAVDAER.[L]	1xOxidation [M11]	Human	1	1	2	P01024	P01024 [980-999]		0	2173.08	High	High	2.87	R.ILLQGTPVAQMTEDAVDAER.L	[980-999]
	FALSE	High	[R].IPIEDGSGEVVLSR.[K]		Human	1	1	2	P01024	P01024 [291-304]		0	1470.78	High	High	2.5	R.IPIEDGSGEVVLSR.K	[291-304]
	FALSE	High	[R].LVAYYTLIGASGQR.[E]		Human	1	1	2	P01024	P01024 [531-544]		0	1511.82	High	High	2.91	R.LVAYYTLIGASGQR.E	[531-544]
	FALSE	High	[R].NEQVEIR.[A]		Human	1	1	2	P01024	P01024 [842-848]		0	887.458	High	High	1.96	R.NEQVEIR.A	[842-848]
	FALSE	High	[K].NTMILEICTR.[Y]	1xCarbamidomethyl [C8]; 1xOxidation [M3]	Human	1	1	1	P01024	P01024 [1382-1391]		0	1266.62	High	High	2.32	K.NTMILEICTR.Y	[1382-1391]
	FALSE	High	[R].SEETKENEGFTVTAEGK.[G]		Human	1	1	1	P01024	P01024 [1321-1337]		1	1855.86	High	High	2.06	R.SEETKENEGFTVTAEGK.G	[1321-1337]
	FALSE	High	[K].SGSDEVQVGQQR.[T]		Human	1	1	2	P01024	P01024 [1571-1582]		0	1289.61	High	High	2.3	K.SGSDEVQVGQQR.T	[1571-1582]
	FALSE	Medium	[K].SSLSVPYVIVPLK.[T]		Human	1	1	1	P01024	P01024 [892-904]		0	1401.84	Medium	Medium	1.43	K.SSLSVPYVIVPLK.T	[892-904]
	FALSE	Medium	[R].TELRPGETLNVNFLLR.[M]		Human	1	1	1	P01024	P01024 [463-478]		0	1872.03	Medium	Medium	1.59	R.TELRPGETLNVNFLLR.M	[463-478]
	FALSE	High	[K].TIYTPGSTVLYR.[I]		Human	1	1	1	P01024	P01024 [137-148]		0	1370.73	High	High	2.37	K.TIYTPGSTVLYR.I	[137-148]
	FALSE	High	[R].VPVAVQGEDTVQSLTQGDGVAK.[L]		Human	1	1	3	P01024	P01024 [387-408]		0	2198.13	High	High	4.11	R.VPVAVQGEDTVQSLTQGDGVAK.L	[387-408]
FALSE	High	Master Protein	P02787	Serotransferrin [OS=Homo sapiens]	0	28	Human	15	19	15	698	77	7.12	30.76	15	cell organization and biogenesis;stress response;transport;signal transduction;other biological processes	non-structural extracellular;plasma membrane;other membranes;ER/Golgi;other cytoplasmic organelle;other cell component	signal transduction activity or receptor binding;other molecular function	Pf00405	7018	TF	hsa:7018; O43890; P02787; Q1HBA5; Q9NQB8; Q9UHV0	ENSG00000091513	Iron metabolism in placenta; Pluripotent stem cell differentiation pathway; Ferroptosis; IL-18 signaling pathway; 3q29 copy number variation syndrome; Iron metabolism disorders; Sudden infant death syndrome (SIDS) susceptibility pathways	Platelet degranulation ; Regulation of Insulin-like Growth Factor (IGF) transport and uptake by Insulin-like Growth Factor Binding Proteins (IGFBPs); Post-translational protein phosphorylation; Cargo recognition for clathrin-mediated endocytosis; Transferrin endocytosis and recycling	14	High	1
	Checked	Confidence	Annotated Sequence	Modifications	Marked as	# Protein Groups	# Proteins	# PSMs	Master Protein Accessions	Positions in Master Proteins	Modifications in Master Proteins	# Missed Cleavages	Theo. MH+ [Da]	Found in Sample: [S1] Sample6_QE_Alana_21junio2024	Confidence (by Search Engine): Sequest HT	XCorr (by Search Engine): Sequest HT	Sequence in Protein	Positions in Proteins
	FALSE	High	[K].ADDKETCFAEEGK.[K]	1xCarbamidomethyl [C7]	Human	1	3	2	P02768	P02768 [585-597]		1	1499.63	High	High	2.33	K.ADDKETCFAEEGK.K	[585-597]
	FALSE	Medium	[K].ADDKETCFAEEGKK.[L]	1xCarbamidomethyl [C7]	Human	1	3	1	P02768	P02768 [585-598]		2	1627.73	Medium	Medium	1.33	K.ADDKETCFAEEGKK.L	[585-598]
	FALSE	High	[K].AEFAEVSK.[L]		Human	1	2	3	P02768	P02768 [250-257]		0	880.441	High	High	1.66	K.AEFAEVSK.L	[250-257]
	FALSE	High	[K].ALVLIAFAQYLQQCPFEDHVK.[L]	1xCarbamidomethyl [C14]	Human	1	2	2	P02768	P02768 [45-65]		0	2490.28	High	High	2.48	K.ALVLIAFAQYLQQCPFEDHVK.L	[45-65]
	FALSE	High	[K].AVMDDFAAFVEK.[C]		Human	1	3	3	P02768	P02768 [570-581]		0	1342.63	High	High	1.55	K.AVMDDFAAFVEK.C	[570-581]
	FALSE	High	[K].AVMDDFAAFVEK.[C]	1xOxidation [M3]	Human	1	3	4	P02768	P02768 [570-581]		0	1358.63	High	High	2.2	K.AVMDDFAAFVEK.C	[570-581]
	FALSE	High	[K].CCAAADPHECYAK.[V]	3xCarbamidomethyl [C1; C2; C10]	Human	1	3	1	P02768	P02768 [384-396]		0	1552.6	High	High	3.35	K.CCAAADPHECYAK.V	[384-396]
	FALSE	High	[K].CCTESLVNR.[R]	2xCarbamidomethyl [C1; C2]	Human	1	3	5	P02768	P02768 [500-508]		0	1138.5	High	High	1.68	K.CCTESLVNR.R	[500-508]
	FALSE	High	[K].DDNPNLPR.[L]		Human	1	2	3	P02768	P02768 [131-138]		0	940.448	High	High	1.62	K.DDNPNLPR.L	[131-138]
	FALSE	High	[K].DVFLGMFLYEYAR.[R]	1xOxidation [M6]	Human	1	2	3	P02768	P02768 [348-360]		0	1639.78	High	High	1.76	K.DVFLGMFLYEYAR.R	[348-360]
	FALSE	High	[K].EFNAETFTFHADICTLSEKER.[Q]	1xCarbamidomethyl [C14]	Human	1	3	1	P02768	P02768 [525-545]		1	2545.17	High	High	2.02	K.EFNAETFTFHADICTLSEKER.Q	[525-545]
	FALSE	High	[R].ETYGEMADCCAK.[Q]	2xCarbamidomethyl [C9; C10]; 1xOxidation [M6]	Human	1	2	1	P02768	P02768 [106-117]		0	1450.53	High	High	1.55	R.ETYGEMADCCAK.Q	[106-117]
	FALSE	High	[R].FKDLGEENFK.[A]		Human	1	3	2	P02768	P02768 [35-44]		1	1226.61	High	High	1.59	R.FKDLGEENFK.A	[35-44]
	FALSE	High	[K].FQNALLVR.[Y]		Human	1	3	3	P02768	P02768 [427-434]		0	960.563	High	High	2.49	K.FQNALLVR.Y	[427-434]
	FALSE	High	[R].HPYFYAPELLFFAK.[R]		Human	1	1	1	P02768	P02768 [170-183]		0	1742.89	High	High	1.74	R.HPYFYAPELLFFAK.R	[170-183]
	FALSE	High	[K].KQTALVELVK.[H]		Human	1	3	1	P02768	P02768 [549-558]		1	1128.7	High	High	1.65	K.KQTALVELVK.H	[549-558]
	FALSE	High	[K].KVPQVSTPTLVEVSR.[N]		Human	1	3	5	P02768	P02768 [438-452]		1	1639.94	High	High	2.57	K.KVPQVSTPTLVEVSR.N	[438-452]
	FALSE	High	[K].KYLYEIAR.[R]		Human	1	1	1	P02768	P02768 [161-168]		1	1055.59	High	High	1.72	K.KYLYEIAR.R	[161-168]
	FALSE	High	[K].LCTVATLR.[E]	1xCarbamidomethyl [C2]	Human	1	2	3	P02768	P02768 [98-105]		0	933.519	High	High	1.67	K.LCTVATLR.E	[98-105]
	FALSE	High	[K].LVNEVTEFAK.[T]		Human	1	2	3	P02768	P02768 [66-75]		0	1149.62	High	High	1.65	K.LVNEVTEFAK.T	[66-75]
	FALSE	High	[R].LVRPEVDVMCTAFHDNEETFLK.[K]	1xCarbamidomethyl [C10]; 1xOxidation [M9]	Human	1	2	2	P02768	P02768 [139-160]		0	2666.26	High	High	2.87	R.LVRPEVDVMCTAFHDNEETFLK.K	[139-160]
	FALSE	High	[R].LVRPEVDVMCTAFHDNEETFLKK.[Y]	1xCarbamidomethyl [C10]; 1xOxidation [M9]	Human	1	2	4	P02768	P02768 [139-161]		1	2794.35	High	High	2.65	R.LVRPEVDVMCTAFHDNEETFLKK.Y	[139-161]
	FALSE	High	[K].LVTDLTK.[V]		Human	1	2	1	P02768	P02768 [258-264]		0	789.472	High	High	2.34	K.LVTDLTK.V	[258-264]
	FALSE	High	[R].MPCAEDYLSVVLNQLCVLHEK.[T]	2xCarbamidomethyl [C3; C16]; 1xOxidation [M1]	Human	1	3	1	P02768	P02768 [470-490]		0	2534.21	High	High	3.11	R.MPCAEDYLSVVLNQLCVLHEK.T	[470-490]
	FALSE	High	[K].QEPERNECFLQHKDDNPNLPR.[L]	1xCarbamidomethyl [C8]	Human	1	2	4	P02768	P02768 [118-138]		2	2636.23	High	High	3.06	K.QEPERNECFLQHKDDNPNLPR.L	[118-138]
	FALSE	High	[K].QNCELFEQLGEYK.[F]	1xCarbamidomethyl [C3]	Human	1	3	5	P02768	P02768 [414-426]		0	1657.75	High	High	2.08	K.QNCELFEQLGEYK.F	[414-426]
	FALSE	High	[K].QNCELFEQLGEYKFQNALLVR.[Y]	1xCarbamidomethyl [C3]	Human	1	3	1	P02768	P02768 [414-434]		1	2599.3	High	High	2.99	K.QNCELFEQLGEYKFQNALLVR.Y	[414-434]
	FALSE	Medium	[K].QTALVELVK.[H]		Human	1	3	2	P02768	P02768 [550-558]		0	1000.6	Medium	Medium	1.34	K.QTALVELVK.H	[550-558]
	FALSE	High	[R].RHPDYSVVLLLR.[L]		Human	1	2	5	P02768	P02768 [361-372]		1	1467.84	High	High	2.92	R.RHPDYSVVLLLR.L	[361-372]
	FALSE	High	[R].RHPYFYAPELLFFAK.[R]		Human	1	1	3	P02768	P02768 [169-183]		1	1899	High	High	2.44	R.RHPYFYAPELLFFAK.R	[169-183]
	FALSE	High	[K].RMPCAEDYLSVVLNQLCVLHEK.[T]	2xCarbamidomethyl [C4; C17]; 1xOxidation [M2]	Human	1	3	2	P02768	P02768 [469-490]		1	2690.31	High	High	3.89	K.RMPCAEDYLSVVLNQLCVLHEK.T	[469-490]
	FALSE	High	[R].RPCFSALEVDETYVPK.[E]	1xCarbamidomethyl [C3]	Human	1	3	7	P02768	P02768 [509-524]		0	1910.93	High	High	2.61	R.RPCFSALEVDETYVPK.E	[509-524]
	FALSE	High	[K].SHCIAEVENDEMPADLPSLAADFVESK.[D]	1xCarbamidomethyl [C3]; 1xOxidation [M12]	Human	1	2	2	P02768	P02768 [311-337]		0	2990.34	High	High	5.07	K.SHCIAEVENDEMPADLPSLAADFVESK.D	[311-337]
	FALSE	High	[K].SHCIAEVENDEMPADLPSLAADFVESKDVCK.[N]	2xCarbamidomethyl [C3; C30]; 1xOxidation [M12]	Human	1	2	1	P02768	P02768 [311-341]		1	3492.56	High	High	3.84	K.SHCIAEVENDEMPADLPSLAADFVESKDVCK.N	[311-341]
	FALSE	High	[K].SLHTLFGDKLCTVATLR.[E]	1xCarbamidomethyl [C11]	Human	1	2	2	P02768	P02768 [89-105]		1	1932.04	High	High	2.42	K.SLHTLFGDKLCTVATLR.E	[89-105]
	FALSE	Medium	[K].TCVADESAENCDK.[S]	2xCarbamidomethyl [C2; C11]	Human	1	2	1	P02768	P02768 [76-88]		0	1498.58	Medium	Medium	1.38	K.TCVADESAENCDK.S	[76-88]
	FALSE	High	[K].TYETTLEK.[C]		Human	1	2	2	P02768	P02768 [376-383]		0	984.488	High	High	1.94	K.TYETTLEK.C	[376-383]
	FALSE	High	[K].VFDEFKPLVEEPQNLIK.[Q]		Human	1	3	1	P02768	P02768 [397-413]		0	2045.1	High	High	2.7	K.VFDEFKPLVEEPQNLIK.Q	[397-413]
	FALSE	High	[K].VHTECCHGDLLECADDRADLAK.[Y]	3xCarbamidomethyl [C5; C6; C13]	Human	1	2	2	P02768	P02768 [265-286]		1	2585.12	High	High	1.99	K.VHTECCHGDLLECADDRADLAK.Y	[265-286]
	FALSE	High	[K].VPQVSTPTLVEVSR.[N]		Human	1	3	4	P02768	P02768 [439-452]		0	1511.84	High	High	2.5	K.VPQVSTPTLVEVSR.N	[439-452]
	FALSE	High	[K].YICENQDSISSK.[L]	1xCarbamidomethyl [C3]	Human	1	2	2	P02768	P02768 [287-298]		0	1443.64	High	High	1.5	K.YICENQDSISSK.L	[287-298]
	FALSE	High	[K].YLYEIAR.[R]		Human	1	1	2	P02768	P02768 [162-168]		0	927.493	High	High	1.64	K.YLYEIAR.R	[162-168]
FALSE	High	Master Protein	P13796	Plastin-2 [OS=Homo sapiens]	0	29	Human	16	27	16	627	70.2	5.43	43.99	16	cell organization and biogenesis;signal transduction;other biological processes	plasma membrane;other membranes;cytosol;cytoskeleton;other cell component	signal transduction activity or receptor binding;cytoskeletal activity;other molecular function	Pf00036, Pf00307	3936	LCP1	B2R613; B4DUA0; hsa:3936; P13796; Q5TBN4	ENSG00000136167		Gene and protein expression by JAK-STAT signaling after Interleukin-12 stimulation	1	High	1
	Checked	Confidence	Annotated Sequence	Modifications	Marked as	# Protein Groups	# Proteins	# PSMs	Master Protein Accessions	Positions in Master Proteins	Modifications in Master Proteins	# Missed Cleavages	Theo. MH+ [Da]	Found in Sample: [S1] Sample6_QE_Alana_21junio2024	Confidence (by Search Engine): Sequest HT	XCorr (by Search Engine): Sequest HT	Sequence in Protein	Positions in Proteins
	FALSE	High	[R].AKLEEQAQQIR.[L]		Human	1	1	2	P02649	P02649 [259-269]		1	1313.72	High	High	1.68	R.AKLEEQAQQIR.L	[259-269]
	FALSE	Medium	[R].AQAWGER.[L]		Human	1	1	2	P02649	P02649 [225-231]		0	817.395	Medium	Medium	1.42	R.AQAWGER.L	[225-231]
	FALSE	High	[K].AYKSELEEQLTPVAEETR.[A]		Human	1	1	1	P02649	P02649 [91-108]		1	2093.04	High	High	3.05	K.AYKSELEEQLTPVAEETR.A	[91-108]
	FALSE	High	[R].DRLDEVKEQVAEVR.[A]		Human	1	1	3	P02649	P02649 [245-258]		2	1685.88	High	High	2.84	R.DRLDEVKEQVAEVR.A	[245-258]
	FALSE	High	[K].ELQAAQAR.[L]		Human	1	1	6	P02649	P02649 [114-121]		0	886.474	High	High	1.86	K.ELQAAQAR.L	[114-121]
	FALSE	Medium	[K].EQVAEVR.[A]		Human	1	1	1	P02649	P02649 [252-258]		0	830.437	Medium	Medium	1.35	K.EQVAEVR.A	[252-258]
	FALSE	High	[R].GEVQAMLGQSTEELR.[V]	1xOxidation [M6]	Human	1	1	3	P02649	P02649 [138-152]		0	1663.8	High	High	2.12	R.GEVQAMLGQSTEELR.V	[138-152]
	FALSE	Medium	[R].LAVYQAGAR.[E]		Human	1	1	1	P02649	P02649 [177-185]		0	948.526	Medium	Medium	1.35	R.LAVYQAGAR.E	[177-185]
	FALSE	High	[R].LGADMEDVCGR.[L]	1xCarbamidomethyl [C9]; 1xOxidation [M5]	Human	1	1	2	P02649	P02649 [122-132]		0	1238.51	High	High	1.76	R.LGADMEDVCGR.L	[122-132]
	FALSE	Medium	[R].LGPLVEQGR.[V]		Human	1	1	1	P02649	P02649 [199-207]		0	968.552	Medium	Medium	1.43	R.LGPLVEQGR.V	[199-207]
	FALSE	High	[R].LQAEAFQAR.[L]		Human	1	1	1	P02649	P02649 [270-278]		0	1033.54	High	High	1.62	R.LQAEAFQAR.L	[270-278]
	FALSE	High	[R].QQTEWQSGQR.[W]		Human	1	1	1	P02649	P02649 [34-43]		0	1247.58	High	High	1.52	R.QQTEWQSGQR.W	[34-43]
	FALSE	High	[K].SELEEQLTPVAEETR.[A]		Human	1	1	1	P02649	P02649 [94-108]		0	1730.84	High	High	2.06	K.SELEEQLTPVAEETR.A	[94-108]
FALSE	High	Master Protein	P60709	Actin, cytoplasmic 1 [OS=Homo sapiens]	0	31	Human	9	18	9	375	41.7	5.48	25.45	9	cell organization and biogenesis;developmental processes;other biological processes	plasma membrane;other membranes;cytosol;cytoskeleton;nucleus;other cell component	cytoskeletal activity;other molecular function	Pf00022	60	ACTB	hsa:60; P02570; P60709; P70514; P99021; Q11211; Q64316; Q75MN2; Q96B34; Q96HG5	ENSG00000075624	Arrhythmogenic right ventricular cardiomyopathy; Pathogenic Escherichia coli infection; Common pathways underlying drug addiction; Myometrial relaxation and contraction pathways; Focal adhesion; Fas ligand pathway and stress induction of heat shock proteins; Ebola virus infection in host; Acute viral myocarditis; Thermogenesis; Mechanoregulation and pathology of YAP/TAZ via Hippo and non-Hippo me…	Regulation of actin dynamics for phagocytic cup formation; FCGR3A-mediated phagocytosis; Signaling by BRAF and RAF1 fusions; Clathrin-mediated endocytosis; Sensory processing of sound by outer hair cells of the cochlea; RHO GTPases Activate Formins; RHOF GTPase cycle; Recycling pathway of L1; Sensory processing of sound by inner hair cells of the cochlea; UCH proteinases; Factors involved in mega…	47	High	1
	Checked	Confidence	Annotated Sequence	Modifications	Marked as	# Protein Groups	# Proteins	# PSMs	Master Protein Accessions	Positions in Master Proteins	Modifications in Master Proteins	# Missed Cleavages	Theo. MH+ [Da]	Found in Sample: [S1] Sample6_QE_Alana_21junio2024	Confidence (by Search Engine): Sequest HT	XCorr (by Search Engine): Sequest HT	Sequence in Protein	Positions in Proteins
	FALSE	High	[K].AYTNFDAER.[D]		Human	1	3	1	P07355	P07355 [29-37]		0	1086.49	High	High	1.6	K.AYTNFDAER.D	[29-37]
	FALSE	High	[K].GLGTDEDSLIEIICSR.[T]	1xCarbamidomethyl [C14]	Human	1	3	2	P07355	P07355 [120-135]		0	1777.86	High	High	2.05	K.GLGTDEDSLIEIICSR.T	[120-135]
	FALSE	High	[K].GVDEVTIVNILTNR.[S]		Human	1	2	1	P07355	P07355 [50-63]		0	1542.85	High	High	2.63	K.GVDEVTIVNILTNR.S	[50-63]
	FALSE	Medium	[R].QDIAFAYQR.[R]		Human	1	2	1	P07355	P07355 [69-77]		0	1111.55	Medium	Medium	1.43	R.QDIAFAYQR.R	[69-77]
	FALSE	High	[R].RAEDGSVIDYELIDQDAR.[D]		Human	1	2	2	P07355	P07355 [179-196]		1	2064.98	High	High	4.61	R.RAEDGSVIDYELIDQDAR.D	[179-196]
	FALSE	High	[K].SLYYYIQQDTK.[G]		Human	1	3	2	P07355	P07355 [314-324]		0	1421.69	High	High	1.7	K.SLYYYIQQDTK.G	[314-324]
	FALSE	High	[K].SLYYYIQQDTKGDYQK.[A]		Human	1	3	1	P07355	P07355 [314-329]		1	2012.96	High	High	2.15	K.SLYYYIQQDTKGDYQK.A	[314-329]
	FALSE	High	[K].SYSPYDMLESIR.[K]	1xOxidation [M7]	Human	1	3	1	P07355	P07355 [234-245]		0	1476.67	High	High	1.67	K.SYSPYDMLESIR.K	[234-245]
	FALSE	Medium	[K].TDLEKDIISDTSGDFR.[K]		Human	1	3	1	P07355	P07355 [153-168]		1	1811.87	Medium	Medium	1.64	K.TDLEKDIISDTSGDFR.K	[153-168]
	FALSE	High	[K].TDLEKDIISDTSGDFRK.[L]		Human	1	3	1	P07355	P07355 [153-169]		2	1939.96	High	High	1.75	K.TDLEKDIISDTSGDFRK.L	[153-169]
	FALSE	High	[R].TNQELQEINR.[V]		Human	1	3	1	P07355	P07355 [136-145]		0	1244.62	High	High	1.83	R.TNQELQEINR.V	[136-145]
FALSE	High	Master Protein	P08670	Vimentin [OS=Homo sapiens]	0	31	Human	11	16	11	466	53.6	5.12	18.94	11	cell organization and biogenesis;stress response;developmental processes;signal transduction;other biological processes	plasma membrane;other membranes;cytosol;cytoskeleton;nucleus;other cytoplasmic organelle;other cell component	cytoskeletal activity;nucleic acid binding activity;other molecular function	Pf00038, Pf04732	7431	VIM	B0YJC2; D3DRU4; hsa:7431; P08670; Q15867; Q15868; Q15869; Q548L2; Q6LER9; Q8N850; Q96ML2; Q9NTM3	ENSG00000026025	Allograft rejection; Spinal cord injury; Primary focal segmental glomerulosclerosis (FSGS); Mammary gland development pathway - Puberty (Stage 2 of 4); Apoptosis-related network due to altered Notch3 in ovarian cancer; Striated muscle contraction pathway; TGF-beta signaling in thyroid cells for epithelial-mesenchymal transition; Ciliary landscape; Burn wound healing; CCL18 signaling pathway; TROP…	Interleukin-4 and Interleukin-13 signaling; Aggrephagy; Chaperone Mediated Autophagy; Late endosomal microautophagy; Striated Muscle Contraction; RHOBTB1 GTPase cycle; Caspase-mediated cleavage of cytoskeletal proteins	21	High	1
	Checked	Confidence	Annotated Sequence	Modifications	Marked as	# Protein Groups	# Proteins	# PSMs	Master Protein Accessions	Positions in Master Proteins	Modifications in Master Proteins	# Missed Cleavages	Theo. MH+ [Da]	Found in Sample: [S1] Sample6_QE_Alana_21junio2024	Confidence (by Search Engine): Sequest HT	XCorr (by Search Engine): Sequest HT	Sequence in Protein	Positions in Proteins
	FALSE	High	[R].ARFEELNADLFR.[G]		Human	1	3	2	P11142	P11142 [300-311]		1	1480.75	High	High	2.19	R.ARFEELNADLFR.G	[300-311]
	FALSE	High	[K].DAGTIAGLNVLR.[I]		Human	1	2	2	P11142	P11142 [160-171]		0	1199.67	High	High	2.44	K.DAGTIAGLNVLR.I	[160-171]
	FALSE	High	[K].DISENKR.[A]		Human	1	2	1	P11142	P11142 [252-258]		1	861.442	High	High	1.68	K.DISENKR.A	[252-258]
	FALSE	High	[R].IINEPTAAAIAYGLDKK.[GV]		Human	1	3	2	P11142	P11142 [172-188]		1	1787.99	High	High	2.97	R.IINEPTAAAIAYGLDKK.V	[172-188]
	FALSE	High	[K].NQVAMNPTNTVFDAKR.[L]	1xOxidation [M5]	Human	1	2	2	P11142	P11142 [57-72]		1	1821.89	High	High	2.08	K.NQVAMNPTNTVFDAKR.L	[57-72]
	FALSE	Medium	[K].NSLESYAFNMK.[A]	1xOxidation [M10]	Human	1	1	1	P11142	P11142 [540-550]		0	1319.59	Medium	Medium	1.35	K.NSLESYAFNMK.A	[540-550]
	FALSE	High	[R].TTPSYVAFTDTER.[L]		Human	1	8	1	P11142	P11142 [37-49]		0	1487.7	High	High	1.7	R.TTPSYVAFTDTER.L	[37-49]
	FALSE	High	[K].TVTNAVVTVPAYFNDSQR.[Q]		Human	1	2	1	P11142	P11142 [138-155]		0	1982	High	High	1.93	K.TVTNAVVTVPAYFNDSQR.Q	[138-155]
FALSE	High	Master Protein	P01857-1	Isoform 1 of Immunoglobulin heavy constant gamma 1 [OS=Homo sapiens]	0	33	Human	8	12	5	330	36.1	8.19	15.77	8						IGHG1	P01857-1				0	High	1
	Checked	Confidence	Annotated Sequence	Modifications	Marked as	# Protein Groups	# Proteins	# PSMs	Master Protein Accessions	Positions in Master Proteins	Modifications in Master Proteins	# Missed Cleavages	Theo. MH+ [Da]	Found in Sample: [S1] Sample6_QE_Alana_21junio2024	Confidence (by Search Engine): Sequest HT	XCorr (by Search Engine): Sequest HT	Sequence in Protein	Positions in Proteins
	FALSE	High	[K].AGFAGDDAPR.[A]		Human	1	11	4	P60709	P60709 [19-28]		0	976.448	High	High	2.08	K.AGFAGDDAPR.A	[19-28]
	FALSE	High	[K].DLYANTVLSGGTTMYPGIADR.[M]	1xOxidation [M14]	Human	1	2	3	P60709	P60709 [292-312]		0	2231.06	High	High	2.34	K.DLYANTVLSGGTTMYPGIADR.M	[292-312]
	FALSE	High	[K].DSYVGDEAQSKR.[G]		Human	1	6	2	P60709	P60709 [51-62]		1	1354.62	High	High	1.65	K.DSYVGDEAQSKR.G	[51-62]
	FALSE	Medium	[R].GYSFTTTAER.[E]		Human	1	2	1	P60709	P60709 [197-206]		0	1132.53	Medium	Medium	1.41	R.GYSFTTTAER.E	[197-206]
	FALSE	High	[R].KDLYANTVLSGGTTMYPGIADR.[M]	1xOxidation [M15]	Human	1	2	2	P60709	P60709 [291-312]		1	2359.16	High	High	3.54	R.KDLYANTVLSGGTTMYPGIADR.M	[291-312]
	FALSE	High	[K].LCYVALDFEQEMATAASSSSLEK.[S]	1xCarbamidomethyl [C2]; 1xOxidation [M12]	Human	1	3	1	P60709	P60709 [216-238]		0	2566.17	High	High	3.75	K.LCYVALDFEQEMATAASSSSLEK.S	[216-238]
	FALSE	Medium	[K].RGILTLK.[Y]		Human	1	10	1	P60709	P60709 [62-68]		1	800.535	Medium	Medium	1.3	K.RGILTLK.Y	[62-68]
	FALSE	High	[KR].SYELPDGQVITIGNER.[F]		Human	1	11	3	P60709	P60709 [239-254]		0	1790.89	High	High	2.06	K.SYELPDGQVITIGNER.F	[239-254]
	FALSE	Medium	[R].VAPEEHPVLLTEAPLNPK.[A]		Human	1	2	1	P60709	P60709 [96-113]		0	1954.06	Medium	Medium	1.66	R.VAPEEHPVLLTEAPLNPK.A	[96-113]
FALSE	High	Master Protein	P07355	Annexin A2 [OS=Homo sapiens]	0	36	Human	11	14	11	339	38.6	7.75	20.22	11	cell organization and biogenesis;RNA metabolism OR transcription;other metabolic processes;transport;developmental processes;other biological processes	non-structural extracellular;extracellular matrix;plasma membrane;other membranes;cytosol;nucleus;other cytoplasmic organelle;other cell component	transporter activity;enzyme regulator activity;cytoskeletal activity;other molecular function	Pf00191	302	ANXA2	hsa:302; P07355; Q567R4; Q6N0B3; Q8TBV2; Q96DD5; Q9UDH8	ENSG00000182718	Gastrin signaling pathway; CCL18 signaling pathway; Prostaglandin synthesis and regulation	Dissolution of Fibrin Clot; Neutrophil degranulation; Gene and protein expression by JAK-STAT signaling after Interleukin-12 stimulation; Smooth Muscle Contraction	7	High	1
	Checked	Confidence	Annotated Sequence	Modifications	Marked as	# Protein Groups	# Proteins	# PSMs	Master Protein Accessions	Positions in Master Proteins	Modifications in Master Proteins	# Missed Cleavages	Theo. MH+ [Da]	Found in Sample: [S1] Sample6_QE_Alana_21junio2024	Confidence (by Search Engine): Sequest HT	XCorr (by Search Engine): Sequest HT	Sequence in Protein	Positions in Proteins
	FALSE	Medium	[K].AAQVTIQSSGTFSSK.[F]		Human	1	1	1	P01023	P01023 [1275-1289]		0	1511.77	Medium	Medium	1.38	K.AAQVTIQSSGTFSSK.F	[1275-1289]
	FALSE	High	[K].AIGYLNTGYQR.[Q]		Human	1	1	2	P01023	P01023 [1004-1014]		0	1255.64	High	High	1.69	K.AIGYLNTGYQR.Q	[1004-1014]
	FALSE	High	[K].ALLAYAFALAGNQDK.[R]		Human	1	1	1	P01023	P01023 [1148-1162]		0	1565.83	High	High	1.48	K.ALLAYAFALAGNQDK.R	[1148-1162]
	FALSE	High	[K].FQVDNNNR.[L]		Human	1	1	3	P01023	P01023 [1290-1297]		0	1006.47	High	High	1.78	K.FQVDNNNR.L	[1290-1297]
	FALSE	High	[K].LPPNVVEESAR.[A]		Human	1	1	7	P01023	P01023 [935-945]		0	1210.64	High	High	2.21	K.LPPNVVEESAR.A	[935-945]
	FALSE	High	[K].NEDSLVFVQTDK.[S]		Human	1	1	1	P01023	P01023 [124-135]		0	1394.68	High	High	2.11	K.NEDSLVFVQTDK.S	[124-135]
	FALSE	High	[R].QGIPFFGQVR.[L]		Human	1	1	2	P01023	P01023 [361-370]		0	1148.62	High	High	2.17	R.QGIPFFGQVR.L	[361-370]
	FALSE	High	[R].QSSEITR.[T]		Human	1	1	2	P01023	P01023 [339-345]		0	820.416	High	High	1.69	R.QSSEITR.T	[339-345]
	FALSE	Medium	[R].QTVSWAVTPK.[S]		Human	1	1	1	P01023	P01023 [854-863]		0	1116.6	Medium	Medium	1.34	R.QTVSWAVTPK.S	[854-863]
	FALSE	High	[K].SDIAPVAR.[L]		Human	1	1	1	P01023	P01023 [532-539]		0	828.457	High	High	1.59	K.SDIAPVAR.L	[532-539]
	FALSE	Medium	[R].VGFYESDVMGR.[G]	1xOxidation [M9]	Human	1	1	2	P01023	P01023 [705-715]		0	1275.57	Medium	Medium	1.4	R.VGFYESDVMGR.G	[705-715]
	FALSE	High	[R].VTAAPQSVCALR.[A]	1xCarbamidomethyl [C9]	Human	1	1	1	P01023	P01023 [587-598]		0	1272.67	High	High	2.39	R.VTAAPQSVCALR.A	[587-598]
FALSE	High	Master Protein	P02649	Apolipoprotein E [OS=Homo sapiens]	0	38	Human	13	25	13	317	36.1	5.73	25.96	13	cell-cell signaling;cell organization and biogenesis;protein metabolism;other metabolic processes;stress response;transport;developmental processes;signal transduction;other biological processes	non-structural extracellular;extracellular matrix;plasma membrane;other membranes;ER/Golgi;other cytoplasmic organelle;other cell component	signal transduction activity or receptor binding;transporter activity;enzyme regulator activity;cytoskeletal activity;other molecular function	Pf01442	348	APOE	B2RC15; C0JYY5; hsa:348; P02649; Q9P2S4	ENSG00000130203	Vitamin B12 metabolism; Alzheimer's disease and miRNA effects; Apoptosis-related network due to altered Notch3 in ovarian cancer; ApoE and miR-146 in inflammation and atherosclerosis; Statin inhibition of cholesterol production; Familial hyperlipidemia type 3; Alzheimer's disease; Cholesterol metabolism; Fatty acids and lipoproteins transport in hepatocytes; HDAC6 interactions in the central nerv…	Regulation of Insulin-like Growth Factor (IGF) transport and uptake by Insulin-like Growth Factor Binding Proteins (IGFBPs); Post-translational protein phosphorylation; Amyloid fiber formation; Retinoid metabolism and transport; Nuclear signaling by ERBB4; NR1H3 & NR1H2 regulate gene expression linked to cholesterol transport and efflux; Chylomicron clearance; Scavenging by Class A Receptors; Chy…	22	High	1
	Checked	Confidence	Annotated Sequence	Modifications	Marked as	# Protein Groups	# Proteins	# PSMs	Master Protein Accessions	Positions in Master Proteins	Modifications in Master Proteins	# Missed Cleavages	Theo. MH+ [Da]	Found in Sample: [S1] Sample6_QE_Alana_21junio2024	Confidence (by Search Engine): Sequest HT	XCorr (by Search Engine): Sequest HT	Sequence in Protein	Positions in Proteins
	FALSE	High	[K].ADRDQYELLCLDNTR.[K]	1xCarbamidomethyl [C10]	Human	1	1	1	P02787	P02787 [237-251]		1	1881.88	High	High	2.36	K.ADRDQYELLCLDNTR.K	[237-251]
	FALSE	Medium	[K].ASYLDCIR.[A]	1xCarbamidomethyl [C6]	Human	1	1	1	P02787	P02787 [62-69]		0	997.477	Medium	Medium	1.43	K.ASYLDCIR.A	[62-69]
	FALSE	High	[K].CSTSSLLEACTFR.[R]	2xCarbamidomethyl [C1; C10]	Human	1	1	2	P02787	P02787 [684-696]		0	1531.69	High	High	2.62	K.CSTSSLLEACTFR.R	[684-696]
	FALSE	High	[K].DGAGDVAFVK.[H]		Human	1	1	1	P02787	P02787 [216-225]		0	978.489	High	High	1.57	K.DGAGDVAFVK.H	[216-225]
	FALSE	High	[K].DLLFRDDTVCLAK.[L]	1xCarbamidomethyl [C10]	Human	1	1	1	P02787	P02787 [647-659]		1	1565.8	High	High	2.6	K.DLLFRDDTVCLAK.L	[647-659]
	FALSE	High	[K].EGYYGYTGAFR.[C]		Human	1	1	1	P02787	P02787 [531-541]		0	1283.57	High	High	2.12	K.EGYYGYTGAFR.C	[531-541]
	FALSE	High	[R].FDEFFSEGCAPGSK.[K]	1xCarbamidomethyl [C9]	Human	1	1	1	P02787	P02787 [495-508]		0	1577.66	High	High	2.21	R.FDEFFSEGCAPGSK.K	[495-508]
	FALSE	High	[R].KCSTSSLLEACTFR.[R]	2xCarbamidomethyl [C2; C11]	Human	1	1	1	P02787	P02787 [683-696]		1	1659.78	High	High	2.41	R.KCSTSSLLEACTFR.R	[683-696]
	FALSE	High	[K].IMNGEADAMSLDGGFVYIAGK.[C]	2xOxidation [M2; M9]	Human	1	1	1	P02787	P02787 [400-420]		0	2191	High	High	2.27	K.IMNGEADAMSLDGGFVYIAGK.C	[400-420]
	FALSE	High	[K].MYLGYEYVTAIR.[N]	1xOxidation [M1]	Human	1	1	3	P02787	P02787 [332-343]		0	1494.73	High	High	2.67	K.MYLGYEYVTAIR.N	[332-343]
	FALSE	High	[K].NLNEKDYELLCLDGTR.[K]	1xCarbamidomethyl [C11]	Human	1	1	2	P02787	P02787 [572-587]		1	1952.94	High	High	1.8	K.NLNEKDYELLCLDGTR.K	[572-587]
	FALSE	High	[R].SAGWNIPIGLLYCDLPEPR.[K]	1xCarbamidomethyl [C13]	Human	1	1	1	P02787	P02787 [144-162]		0	2171.1	High	High	2.61	R.SAGWNIPIGLLYCDLPEPR.K	[144-162]
	FALSE	High	[K].SASDLTWDNLK.[G]		Human	1	1	1	P02787	P02787 [454-464]		0	1249.61	High	High	1.82	K.SASDLTWDNLK.G	[454-464]
	FALSE	Medium	[K].SVIPSDGPSVACVK.[K]	1xCarbamidomethyl [C12]	Human	1	1	1	P02787	P02787 [47-60]		0	1415.72	Medium	Medium	1.36	K.SVIPSDGPSVACVK.K	[47-60]
	FALSE	Medium	[R].TAGWNIPMGLLYNK.[I]	1xOxidation [M8]	Human	1	1	1	P02787	P02787 [476-489]		0	1593.81	Medium	Medium	1.39	R.TAGWNIPMGLLYNK.I	[476-489]
FALSE	High	Master Protein	Q13231	Chitotriosidase-1 [OS=Homo sapiens]	0	44	Human	14	22	14	466	51.6	6.96	28.91	14	other metabolic processes;other biological processes	non-structural extracellular;other cytoplasmic organelle;other cell component	other molecular function	Pf00704, Pf01607	1118	CHIT1	B3KNW6; hsa:1118; J3KN09; Q0VGG5; Q0VGG6; Q13231; Q3ZAR1; Q6ISC2; Q9H3V8; Q9UDJ8	ENSG00000133063		Neutrophil degranulation; Digestion of dietary carbohydrate	2	High	1
FALSE	High	Master Protein	P02768	Albumin [OS=Homo sapiens]	0	71	Human	41	104	41	609	69.3	6.28	135.78	41	stress response;other biological processes	non-structural extracellular;ER/Golgi;other cell component	nucleic acid binding activity;other molecular function	Pf00273	213	ALB	E7ESS9; hsa:213; O95574; P02768; P04277; Q13140; Q645G4; Q68DN5; Q6UXK4; Q86YG0; Q8IUK7; Q9P157; Q9P1I7; Q9UHS3; Q9UJZ0	ENSG00000163631	Selenium micronutrient network; Vitamin B12 metabolism; Folate metabolism; Complement system; VEGFA-VEGFR2 signaling	Scavenging of heme from plasma; Platelet degranulation ; Regulation of Insulin-like Growth Factor (IGF) transport and uptake by Insulin-like Growth Factor Binding Proteins (IGFBPs); Post-translational protein phosphorylation; Cytoprotection by HMOX1; Aspirin ADME; Ciprofloxacin ADME; Recycling of bile acids and salts; Prednisone ADME; Heme degradation; HDL remodeling; Heme biosynthesis	17	High	1
	Checked	Confidence	Annotated Sequence	Modifications	Marked as	# Protein Groups	# Proteins	# PSMs	Master Protein Accessions	Positions in Master Proteins	Modifications in Master Proteins	# Missed Cleavages	Theo. MH+ [Da]	Found in Sample: [S1] Sample6_QE_Alana_21junio2024	Confidence (by Search Engine): Sequest HT	XCorr (by Search Engine): Sequest HT	Sequence in Protein	Positions in Proteins
	FALSE	Medium	[R].LAAAFAVSR.[L]		Human	1	2	1	P55084	P55084 [230-238]		0	905.52	Medium	Medium	1.3	R.LAAAFAVSR.L	[230-238]
FALSE	High	Master Protein	P29401	Transketolase [OS=Homo sapiens]	0.013	4	Human	3	3	3	623	67.8	7.66	0	3	other metabolic processes;other biological processes	other membranes;cytosol;ER/Golgi;nucleus;other cytoplasmic organelle	other molecular function	Pf00456, Pf02779, Pf02780	7086	TKT	A8K089; B4DE31; E7EPA7; hsa:7086; P29401; Q8TBA3; Q96HH3	ENSG00000163931	Pentose phosphate metabolism; VEGFA-VEGFR2 signaling; Metabolic reprogramming in colon cancer; Thiamine metabolic pathways	NFE2L2 regulates pentose phosphate pathway genes; Pentose phosphate pathway; Insulin effects increased synthesis of Xylulose-5-Phosphate	7	High	1
	Checked	Confidence	Annotated Sequence	Modifications	Marked as	# Protein Groups	# Proteins	# PSMs	Master Protein Accessions	Positions in Master Proteins	Modifications in Master Proteins	# Missed Cleavages	Theo. MH+ [Da]	Found in Sample: [S1] Sample6_QE_Alana_21junio2024	Confidence (by Search Engine): Sequest HT	XCorr (by Search Engine): Sequest HT	Sequence in Protein	Positions in Proteins
	FALSE	High	[R].EQWPQCPTIK.[E]	1xCarbamidomethyl [C6]	Human	1	1	1	P07858	P07858 [88-97]		0	1286.62	High	High	1.6	R.EQWPQCPTIK.E	[88-97]
	FALSE	High	[R].GQDHCGIESEVVAGIPR.[T]	1xCarbamidomethyl [C5]	Human	1	1	1	P07858	P07858 [315-331]		0	1823.87	High	High	2.3	R.GQDHCGIESEVVAGIPR.T	[315-331]
	FALSE	High	[K].LPASFDAR.[E]		Human	1	1	1	P07858	P07858 [80-87]		0	876.457	High	High	1.79	K.LPASFDAR.E	[80-87]
FALSE	High	Master Protein	P21333	Filamin-A [OS=Homo sapiens]	0	4	Human	7	7	7	2647	280.6	6.06	4.02	7	cell cycle OR cell proliferation;cell organization and biogenesis;protein metabolism;RNA metabolism OR transcription;other metabolic processes;stress response;transport;developmental processes;signal transduction;other biological processes	non-structural extracellular;plasma membrane;other membranes;cytosol;cytoskeleton;ER/Golgi;nucleus;other cell component	signal transduction activity or receptor binding;cytoskeletal activity;other molecular function	Pf00307, Pf00630	2316	FLNA	E9KL45; hsa:2316; P21333; Q5HY53; Q5HY55; Q8NF52	ENSG00000196924	Androgen receptor signaling pathway; Prolactin signaling pathway; Focal adhesion; Hypothesized pathways in pathogenesis of cardiovascular disease; MAPK signaling pathway; IL-4 signaling pathway; Ebola virus infection in host; Joubert syndrome; NPHP1 deletion syndrome	Platelet degranulation ; OAS antiviral response; RHO GTPases activate PAKs; GP1b-IX-V activation signalling; Cell-extracellular matrix interactions	14	High	1
	Checked	Confidence	Annotated Sequence	Modifications	Marked as	# Protein Groups	# Proteins	# PSMs	Master Protein Accessions	Positions in Master Proteins	Modifications in Master Proteins	# Missed Cleavages	Theo. MH+ [Da]	Found in Sample: [S1] Sample6_QE_Alana_21junio2024	Confidence (by Search Engine): Sequest HT	XCorr (by Search Engine): Sequest HT	Sequence in Protein	Positions in Proteins
	FALSE	High	[K].VTVLGQPK.[A]		Human	1	2	3	B9A064	B9A064 [105-112]		0	841.514	High	High	1.64	K.VTVLGQPK.A	[105-112]
	FALSE	High	[K].YAASSYLSLTPEQWK.[S]		Human	2	7	1	B9A064; P0DOY2	B9A064 [174-188]; P0DOY2 [66-80]		0	1743.86	High	High	1.72	K.YAASSYLSLTPEQWK.S	[174-188]
FALSE	High	Master Protein	P12955	Xaa-Pro dipeptidase [OS=Homo sapiens]	0	5	Human	3	3	3	493	54.5	6	3.21	3	protein metabolism;other metabolic processes;other biological processes		other molecular function	Pf00557, Pf05195	5184	PEPD	A8K3Z1; A8K416; A8K696; A8MX47; B4DDB7; B4DGJ1; E9PCE8; hsa:5184; P12955; Q8TBN9; Q9BT75	ENSG00000124299			0	High	1
	Checked	Confidence	Annotated Sequence	Modifications	Marked as	# Protein Groups	# Proteins	# PSMs	Master Protein Accessions	Positions in Master Proteins	Modifications in Master Proteins	# Missed Cleavages	Theo. MH+ [Da]	Found in Sample: [S1] Sample6_QE_Alana_21junio2024	Confidence (by Search Engine): Sequest HT	XCorr (by Search Engine): Sequest HT	Sequence in Protein	Positions in Proteins
	FALSE	High	[K].ANAQAAALYK.[V]		Human	1	2	2	P40121	P40121 [244-253]		0	1020.55	High	High	1.55	K.ANAQAAALYK.V	[244-253]
	FALSE	High	[K].EGNPEEDLTADK.[A]		Human	1	2	2	P40121	P40121 [232-243]		0	1317.58	High	High	2.12	K.EGNPEEDLTADK.A	[232-243]
	FALSE	High	[R].QAALQVAEGFISR.[M]		Human	1	2	3	P40121	P40121 [307-319]		0	1389.75	High	High	2.76	R.QAALQVAEGFISR.M	[307-319]
	FALSE	High	[K].VSDATGQMNLTK.[V]	1xOxidation [M8]	Human	1	2	1	P40121	P40121 [254-265]		0	1280.62	High	High	1.7	K.VSDATGQMNLTK.V	[254-265]
FALSE	High	Master Protein	P19823	Inter-alpha-trypsin inhibitor heavy chain H2 [OS=Homo sapiens]	0	5	Human	5	10	5	946	106.4	6.86	10.46	5	other metabolic processes	non-structural extracellular;ER/Golgi	enzyme regulator activity;other molecular function	Pf00092, Pf06668, Pf08487	3698	ITIH2	hsa:3698; P19823; Q14659; Q15484; Q5T986	ENSG00000151655		Regulation of Insulin-like Growth Factor (IGF) transport and uptake by Insulin-like Growth Factor Binding Proteins (IGFBPs); Post-translational protein phosphorylation	2	High	1
	Checked	Confidence	Annotated Sequence	Modifications	Marked as	# Protein Groups	# Proteins	# PSMs	Master Protein Accessions	Positions in Master Proteins	Modifications in Master Proteins	# Missed Cleavages	Theo. MH+ [Da]	Found in Sample: [S1] Sample6_QE_Alana_21junio2024	Confidence (by Search Engine): Sequest HT	XCorr (by Search Engine): Sequest HT	Sequence in Protein	Positions in Proteins
	FALSE	High	[R].VNPALAELNLR.[S]		Human	1	1	1	P13489	P13489 [54-64]		0	1209.69	High	High	1.79	R.VNPALAELNLR.S	[54-64]
FALSE	High	Master Protein	P02790	Hemopexin [OS=Homo sapiens]	0	7	Human	3	4	3	462	51.6	7.02	1.79	3	protein metabolism;other metabolic processes;stress response;transport;signal transduction;other biological processes	non-structural extracellular;other cell component	transporter activity;other molecular function	Pf00045	3263	HPX	B2R957; hsa:3263; P02790	ENSG00000110169		Scavenging of heme from plasma	1	High	1
	Checked	Confidence	Annotated Sequence	Modifications	Marked as	# Protein Groups	# Proteins	# PSMs	Master Protein Accessions	Positions in Master Proteins	Modifications in Master Proteins	# Missed Cleavages	Theo. MH+ [Da]	Found in Sample: [S1] Sample6_QE_Alana_21junio2024	Confidence (by Search Engine): Sequest HT	XCorr (by Search Engine): Sequest HT	Sequence in Protein	Positions in Proteins
	FALSE	Medium	[K].AFGPGLQGGSAGSPAR.[F]		Human	1	2	1	P21333	P21333 [1072-1087]		0	1429.72	Medium	Medium	1.36	K.AFGPGLQGGSAGSPAR.F	[1072-1087]
	FALSE	High	[R].EAGAGGLAIAVEGPSK.[A]		Human	1	2	1	P21333	P21333 [2265-2280]		0	1426.75	High	High	1.72	R.EAGAGGLAIAVEGPSK.A	[2265-2280]
	FALSE	High	[R].GAGTGGLGLAVEGPSEAK.[M]		Human	1	2	1	P21333	P21333 [1382-1399]		0	1570.81	High	High	1.47	R.GAGTGGLGLAVEGPSEAK.M	[1382-1399]
	FALSE	Medium	[K].GLVEPVDVVDNADGTQTVNYVPSR.[E]		Human	1	2	1	P21333	P21333 [1492-1515]		0	2544.26	Medium	Medium	1.65	K.GLVEPVDVVDNADGTQTVNYVPSR.E	[1492-1515]
	FALSE	Medium	[K].SPFSVAVSPSLDLSK.[I]		Human	1	2	1	P21333	P21333 [959-973]		0	1533.82	Medium	Medium	1.32	K.SPFSVAVSPSLDLSK.I	[959-973]
	FALSE	High	[K].VEPGLGADNSVVR.[F]		Human	1	2	1	P21333	P21333 [1020-1032]		0	1312.69	High	High	2.3	K.VEPGLGADNSVVR.F	[1020-1032]
	FALSE	Medium	[K].YNEQHVPGSPFTAR.[V]		Human	1	2	1	P21333	P21333 [1938-1951]		0	1602.77	Medium	Medium	1.66	K.YNEQHVPGSPFTAR.V	[1938-1951]
FALSE	High	Master Protein	P11413	Glucose-6-phosphate 1-dehydrogenase [OS=Homo sapiens]	0	7	Human	4	5	4	515	59.2	6.84	3.95	4	other metabolic processes;stress response;other biological processes	plasma membrane;other membranes;cytosol;cytoskeleton;other cell component	other molecular function	Pf00479, Pf02781	2539	G6PD	D3DWX9; hsa:2539; P11413; Q16000; Q16765; Q8IU70; Q8IU88; Q8IUA6; Q96PQ2	ENSG00000160211	Glutathione metabolism; Pentose phosphate metabolism; Cori cycle; Vitamin D receptor pathway; Nuclear receptors meta-pathway; NRF2 pathway; ATM signaling in development and disease ; Metabolic reprogramming in colon cancer; Vitamin D-sensitive calcium signaling in depression; Pentose phosphate pathway in senescent cells; NAD metabolism in oncogene-induced senescence and mitochondrial dysfunction-…	TP53 Regulates Metabolic Genes; NFE2L2 regulates pentose phosphate pathway genes; Pentose phosphate pathway	16	High	1
	Checked	Confidence	Annotated Sequence	Modifications	Marked as	# Protein Groups	# Proteins	# PSMs	Master Protein Accessions	Positions in Master Proteins	Modifications in Master Proteins	# Missed Cleavages	Theo. MH+ [Da]	Found in Sample: [S1] Sample6_QE_Alana_21junio2024	Confidence (by Search Engine): Sequest HT	XCorr (by Search Engine): Sequest HT	Sequence in Protein	Positions in Proteins
	FALSE	High	[K].FVMQEEFSR.[D]	1xOxidation [M3]	Human	1	1	1	P30101	P30101 [336-344]		0	1188.54	High	High	1.55	K.FVMQEEFSR.D	[336-344]
	FALSE	High	[R].LAPEYEAAATR.[L]		Human	1	1	1	P30101	P30101 [63-73]		0	1191.6	High	High	1.82	R.LAPEYEAAATR.L	[63-73]
FALSE	High	Master Protein	P37837	Transaldolase [OS=Homo sapiens]	0	8	Human	3	5	3	337	37.5	6.81	1.8	3	other metabolic processes	cytosol;other cell component	other molecular function	Pf00923	6888	TALDO1	B2R8M2; hsa:6888; O00751; P37837; Q8WV32; Q8WZ45	ENSG00000177156	Pentose phosphate metabolism; Cori cycle; Metabolic reprogramming in colon cancer	Gene and protein expression by JAK-STAT signaling after Interleukin-12 stimulation; NFE2L2 regulates pentose phosphate pathway genes; Pentose phosphate pathway; Insulin effects increased synthesis of Xylulose-5-Phosphate; TALDO1 deficiency: failed conversion of SH7P, GA3P to Fru(6)P, E4P; TALDO1 deficiency: failed conversion of Fru(6)P, E4P to SH7P, GA3P	9	High	1
	Checked	Confidence	Annotated Sequence	Modifications	Marked as	# Protein Groups	# Proteins	# PSMs	Master Protein Accessions	Positions in Master Proteins	Modifications in Master Proteins	# Missed Cleavages	Theo. MH+ [Da]	Found in Sample: [S1] Sample6_QE_Alana_21junio2024	Confidence (by Search Engine): Sequest HT	XCorr (by Search Engine): Sequest HT	Sequence in Protein	Positions in Proteins
	FALSE	Medium	[R].DGFFGNPR.[K]		Human	1	3	1	P01871	P01871 [121-128]		0	909.421	Medium	Medium	1.29	R.DGFFGNPR.K	[121-128]
	FALSE	High	[R].GQPLSPEK.[Y]		Human	1	2	1	P01871	P01871 [369-376]		0	855.457	High	High	1.44	R.GQPLSPEK.Y	[369-376]
	FALSE	High	[K].LICQATGFSPR.[Q]	1xCarbamidomethyl [C3]	Human	1	3	1	P01871	P01871 [132-142]		0	1249.64	High	High	2.01	K.LICQATGFSPR.Q	[132-142]
	FALSE	High	[K].VSVFVPPR.[D]		Human	1	3	3	P01871	P01871 [113-120]		0	900.53	High	High	1.65	K.VSVFVPPR.D	[113-120]
	FALSE	High	[K].YVTSAPMPEPQAPGR.[Y]	1xOxidation [M7]	Human	1	3	2	P01871	P01871 [377-391]		0	1616.77	High	High	1.85	K.YVTSAPMPEPQAPGR.Y	[377-391]
FALSE	High	Master Protein	P52790	Hexokinase-3 [OS=Homo sapiens]	0	8	Human	6	7	6	923	99	5.4	7.11	6	other metabolic processes;other biological processes	non-structural extracellular;cytosol;mitochondrion;other cell component	kinase activity;other molecular function	Pf00349, Pf03727	3101	HK3	hsa:3101; P52790; Q8N1E7	ENSG00000160883	Clear cell renal cell carcinoma pathways; PI3K/AKT/mTOR - vitamin D3 signaling; Metabolic reprogramming in colon cancer; Glycolysis and gluconeogenesis; Metabolic Epileptic Disorders; 5q35 copy number variation; UDP-derived sugars synthesis in fibroblasts	Neutrophil degranulation; Glycolysis	9	High	1
	Checked	Confidence	Annotated Sequence	Modifications	Marked as	# Protein Groups	# Proteins	# PSMs	Master Protein Accessions	Positions in Master Proteins	Modifications in Master Proteins	# Missed Cleavages	Theo. MH+ [Da]	Found in Sample: [S1] Sample6_QE_Alana_21junio2024	Confidence (by Search Engine): Sequest HT	XCorr (by Search Engine): Sequest HT	Sequence in Protein	Positions in Proteins
	FALSE	High	[K].EIIDLVLDR.[I]		Human	1	4	1	P68363	P68363 [113-121]		0	1085.62	High	High	1.61	K.EIIDLVLDR.I	[113-121]
	FALSE	Medium	[R].SIQFVDWCPTGFK.[V]	1xCarbamidomethyl [C8]	Human	1	4	1	P68363	P68363 [340-352]		0	1584.75	Medium	Medium	1.33	R.SIQFVDWCPTGFK.V	[340-352]
FALSE	High	Master Protein	P06396	Gelsolin [OS=Homo sapiens]	0.013	8	Human	6	6	6	782	85.6	6.28	1.6	6	cell organization and biogenesis;protein metabolism;other metabolic processes;stress response;transport;developmental processes;other biological processes	non-structural extracellular;plasma membrane;other membranes;cytosol;cytoskeleton;other cell component	cytoskeletal activity;other molecular function	Pf00626	2934	GSN	A2A418; A8MUD1; A8MYN7; B7Z373; B7Z5V1; F5H1A8; hsa:2934; P06396; Q5T0I2; Q8WVV7	ENSG00000148180	Ebola virus infection in host; Regulation of actin cytoskeleton	Amyloid fiber formation; Sensory processing of sound by outer hair cells of the cochlea; Neutrophil degranulation; Caspase-mediated cleavage of cytoskeletal proteins	6	High	1
	Checked	Confidence	Annotated Sequence	Modifications	Marked as	# Protein Groups	# Proteins	# PSMs	Master Protein Accessions	Positions in Master Proteins	Modifications in Master Proteins	# Missed Cleavages	Theo. MH+ [Da]	Found in Sample: [S1] Sample6_QE_Alana_21junio2024	Confidence (by Search Engine): Sequest HT	XCorr (by Search Engine): Sequest HT	Sequence in Protein	Positions in Proteins
	FALSE	Medium	[R].ALNEITESGR.[I]		Human	1	1	1	P05107	P05107 [156-165]		0	1089.55	Medium	Medium	1.35	R.ALNEITESGR.I	[156-165]
	FALSE	High	[K].NCECQTQGR.[S]	2xCarbamidomethyl [C2; C4]	Human	1	1	1	P05107	P05107 [480-488]		0	1152.45	High	High	2.25	K.NCECQTQGR.S	[480-488]
FALSE	High	Master Protein	P07195	L-lactate dehydrogenase B chain [OS=Homo sapiens]	0	9	Human	3	4	3	334	36.6	6.05	2.24	3	other metabolic processes	other membranes;cytosol;mitochondrion;other cell component	other molecular function	Pf00056, Pf02866	3945	LDHB	hsa:3945; P07195	ENSG00000111716	Clear cell renal cell carcinoma pathways; CCL18 signaling pathway; Glycolysis and gluconeogenesis; Metabolic Epileptic Disorders	Pyruvate metabolism	5	High	1
	Checked	Confidence	Annotated Sequence	Modifications	Marked as	# Protein Groups	# Proteins	# PSMs	Master Protein Accessions	Positions in Master Proteins	Modifications in Master Proteins	# Missed Cleavages	Theo. MH+ [Da]	Found in Sample: [S1] Sample6_QE_Alana_21junio2024	Confidence (by Search Engine): Sequest HT	XCorr (by Search Engine): Sequest HT	Sequence in Protein	Positions in Proteins
	FALSE	Medium	[K].ADGLYPNPR.[E]		Human	1	3	1	Q13231	Q13231 [424-432]		0	1002.5	Medium	Medium	1.3	K.ADGLYPNPR.E	[424-432]
	FALSE	High	[R].DNQWVGFDDVESFK.[T]		Human	1	4	1	Q13231	Q13231 [328-341]		0	1685.74	High	High	2.03	R.DNQWVGFDDVESFK.T	[328-341]
	FALSE	High	[K].EGGMLAYYEVCSWK.[G]	1xCarbamidomethyl [C11]; 1xOxidation [M4]	Human	1	4	1	Q13231	Q13231 [297-310]		0	1708.73	High	High	1.54	K.EGGMLAYYEVCSWK.G	[297-310]
	FALSE	High	[K].FTDMVATANNR.[Q]	1xOxidation [M4]	Human	1	3	3	Q13231	Q13231 [106-116]		0	1255.57	High	High	2.06	K.FTDMVATANNR.Q	[106-116]
	FALSE	High	[R].FTTLVQDLANAFQQEAQTSGK.[E]		Human	1	4	1	Q13231	Q13231 [155-175]		0	2297.14	High	High	2.85	R.FTTLVQDLANAFQQEAQTSGK.E	[155-175]
	FALSE	High	[R].KYSFDGLDLDWEYPGSQGSPAVDKER.[F]		Human	1	4	2	Q13231	Q13231 [129-154]		2	2959.37	High	High	3.23	R.KYSFDGLDLDWEYPGSQGSPAVDKER.F	[129-154]
	FALSE	High	[R].LFQQSCPTGLVFSNSCK.[C]	2xCarbamidomethyl [C6; C16]	Human	1	3	2	Q13231	Q13231 [445-461]		0	1972.93	High	High	2.41	R.LFQQSCPTGLVFSNSCK.C	[445-461]
	FALSE	High	[K].LVCYFTNWAQYR.[Q]	1xCarbamidomethyl [C3]	Human	1	4	1	Q13231	Q13231 [24-35]		0	1620.76	High	High	2.27	K.LVCYFTNWAQYR.Q	[24-35]
	FALSE	Medium	[R].QTFVNSAIR.[F]		Human	1	4	1	Q13231	Q13231 [117-125]		0	1035.56	Medium	Medium	1.41	R.QTFVNSAIR.F	[117-125]
	FALSE	High	[K].RQEESGAAASLNVDAAVQQWLQK.[G]		Human	1	4	1	Q13231	Q13231 [231-253]		1	2499.26	High	High	3.08	K.RQEESGAAASLNVDAAVQQWLQK.G	[231-253]
	FALSE	High	[R].SFTLASSSDTR.[V]		Human	1	4	1	Q13231	Q13231 [270-280]		0	1171.56	High	High	1.46	R.SFTLASSSDTR.V	[270-280]
	FALSE	High	[K].TLLAIGGWNFGTQK.[F]		Human	1	3	1	Q13231	Q13231 [92-105]		0	1505.81	High	High	2.1	K.TLLAIGGWNFGTQK.F	[92-105]
	FALSE	High	[R].VGAPATGSGTPGPFTK.[E]		Human	1	4	3	Q13231	Q13231 [281-296]		0	1444.74	High	High	1.8	R.VGAPATGSGTPGPFTK.E	[281-296]
	FALSE	High	[R].YPLIQTLR.[Q]		Human	1	4	3	Q13231	Q13231 [375-382]		0	1003.59	High	High	1.93	R.YPLIQTLR.Q	[375-382]
FALSE	High	Master Protein	P01023	Alpha-2-macroglobulin [OS=Homo sapiens]	0	9	Human	12	24	12	1474	163.2	6.46	26.61	12	stress response;developmental processes;other biological processes	non-structural extracellular;other cell component	signal transduction activity or receptor binding;enzyme regulator activity;other molecular function	Pf00207, Pf01835, Pf07677, Pf07678, Pf07703, Pf17789, Pf17791	2	A2M	hsa:2; P01023; Q13677; Q59F47; Q5QTS0; Q68DN2; Q6PIY3; Q6PN97	ENSG00000175899	Complement system; Dengue-2 interactions with complement and coagulation cascades; Complement and coagulation cascades	Degradation of the extracellular matrix; Platelet degranulation ; HDL assembly; Intrinsic Pathway of Fibrin Clot Formation	7	High	1
	Checked	Confidence	Annotated Sequence	Modifications	Marked as	# Protein Groups	# Proteins	# PSMs	Master Protein Accessions	Positions in Master Proteins	Modifications in Master Proteins	# Missed Cleavages	Theo. MH+ [Da]	Found in Sample: [S1] Sample6_QE_Alana_21junio2024	Confidence (by Search Engine): Sequest HT	XCorr (by Search Engine): Sequest HT	Sequence in Protein	Positions in Proteins
	FALSE	High	[K].ADLINNLGTIAK.[SF]		Human	2	5	2	P07900; P08238	P07900 [101-112]; P08238 [96-107]		0	1242.71	High	High	1.93	K.ADLINNLGTIAK.S	[101-112]
	FALSE	High	[K].DQVANSAFVER.[L]		Human	1	2	1	P07900	P07900 [500-510]		0	1235.6	High	High	1.86	K.DQVANSAFVER.L	[500-510]
	FALSE	High	[R].GVVDSEDIPLNLSR.[E]		Human	2	5	2	P07900; P08238	P07900 [387-400]; P08238 [379-392]		0	1513.79	High	High	1.5	R.GVVDSEDLPLNISR.E	[387-400]
	FALSE	Medium	[R].TLTIVDTGIGMTK.[A]	1xOxidation [M11]	Human	2	4	2	P07900; P08238	P07900 [88-100]; P08238 [83-95]		0	1365.73	Medium	Medium	1.33	R.TLTIVDTGIGMTK.A	[88-100]
FALSE	High	Master Protein	P35527	Keratin, type I cytoskeletal 9 [OS=Homo sapiens]	0	13	Human	6	6	6	623	62	5.24	3.77	6	cell organization and biogenesis;other biological processes	cytosol;cytoskeleton	cytoskeletal activity	Pf00038	3857	KRT9	hsa:3857; O00109; P35527; Q0IJ47; Q14665	ENSG00000171403		Formation of the cornified envelope	2	High	1
	Checked	Confidence	Annotated Sequence	Modifications	Marked as	# Protein Groups	# Proteins	# PSMs	Master Protein Accessions	Positions in Master Proteins	Modifications in Master Proteins	# Missed Cleavages	Theo. MH+ [Da]	Found in Sample: [S1] Sample6_QE_Alana_21junio2024	Confidence (by Search Engine): Sequest HT	XCorr (by Search Engine): Sequest HT	Sequence in Protein	Positions in Proteins
	FALSE	Medium	[R].AAAEVAGQFVIK.[L]		Human	1	1	1	P02786	P02786 [589-600]		0	1203.67	Medium	Medium	1.31	R.AAAEVAGQFVIK.L	[589-600]
	FALSE	High	[R].EAGSQKDENLALYVENQFR.[E]		Human	1	1	1	P02786	P02786 [156-174]		1	2211.07	High	High	2.31	R.EAGSQKDENLALYVENQFR.E	[156-174]
	FALSE	High	[R].EEPGEDFPAAR.[R]		Human	1	1	1	P02786	P02786 [110-120]		0	1217.54	High	High	2.25	R.EEPGEDFPAAR.R	[110-120]
	FALSE	High	[K].LDSTDFTGTIK.[L]		Human	1	1	1	P02786	P02786 [135-145]		0	1197.6	High	High	1.58	K.LDSTDFTGTIK.L	[135-145]
	FALSE	Medium	[K].LLNENSYVPR.[E]		Human	1	1	1	P02786	P02786 [146-155]		0	1204.63	Medium	Medium	1.42	K.LLNENSYVPR.E	[146-155]
	FALSE	Medium	[K].LTVSNVLK.[E]		Human	1	1	1	P02786	P02786 [375-382]		0	873.54	Medium	Medium	1.32	K.LTVSNVLK.E	[375-382]
	FALSE	Medium	[R].RLYWDDLKR.[K]		Human	1	1	1	P02786	P02786 [121-129]		2	1264.68	Medium	Medium	1.61	R.RLYWDDLKR.K	[121-129]
	FALSE	High	[R].SSGLPNIPVQTISR.[A]		Human	1	1	1	P02786	P02786 [326-339]		0	1468.81	High	High	1.51	R.SSGLPNIPVQTISR.A	[326-339]
	FALSE	High	[K].VSASPLLYTLIEK.[T]		Human	1	1	2	P02786	P02786 [496-508]		0	1433.83	High	High	2.32	K.VSASPLLYTLIEK.T	[496-508]
	FALSE	High	[R].YNSQLLSFVR.[D]		Human	1	1	1	P02786	P02786 [614-623]		0	1226.65	High	High	2.45	R.YNSQLLSFVR.D	[614-623]
FALSE	High	Master Protein	P04264	Keratin, type II cytoskeletal 1 [OS=Homo sapiens]	0	17	Human	10	12	9	644	66	8.12	11.14	10	cell organization and biogenesis;protein metabolism;other metabolic processes;stress response;other biological processes	non-structural extracellular;plasma membrane;other membranes;cytosol;cytoskeleton;other cell component	bone, tooth or skin structural activity;other molecular function	Pf00038, Pf16208, Pf16210	3848	KRT1	B2RA01; hsa:3848; P04264; P85925; P86104; Q14720; Q6GSJ0; Q9H298	ENSG00000167768	Corticotropin-releasing hormone signaling pathway	Neutrophil degranulation; Formation of the cornified envelope	4	High	1
	Checked	Confidence	Annotated Sequence	Modifications	Marked as	# Protein Groups	# Proteins	# PSMs	Master Protein Accessions	Positions in Master Proteins	Modifications in Master Proteins	# Missed Cleavages	Theo. MH+ [Da]	Found in Sample: [S1] Sample6_QE_Alana_21junio2024	Confidence (by Search Engine): Sequest HT	XCorr (by Search Engine): Sequest HT	Sequence in Protein	Positions in Proteins
	FALSE	Medium	[R].GTDTLREVQLR.[V]		Human	1	1	1	P08311	P08311 [155-165]		1	1287.7	Medium	Medium	1.3	R.GTDTLREVQLR.V	[155-165]

## Sheet: HIV JWH-133-3
Checked	Protein FDR Confidence: Sequest HT	Master	Accession	Description	Exp. q-value: Sequest HT	Coverage [%]	Marked as	# Peptides	# PSMs	# Unique Peptides	# AAs	MW [kDa]	calc. pI	Score Sequest HT: Sequest HT	# Peptides (by Search Engine): Sequest HT	Biological Process	Cellular Component	Molecular Function	Pfam IDs	Entrez Gene ID	Gene Symbol	Gene ID	Ensembl Gene ID	WikiPathways	Reactome Pathways	# Protein Pathway Groups	Found in Sample: [S1] Sample9_QE_Alana_21junio2024	# Protein Groups	Modifications
	Checked	Confidence	Annotated Sequence	Modifications	Marked as	# Protein Groups	# Proteins	# PSMs	Master Protein Accessions	Positions in Master Proteins	Modifications in Master Proteins	# Missed Cleavages	Theo. MH+ [Da]	Found in Sample: [S1] Sample9_QE_Alana_21junio2024	Confidence (by Search Engine): Sequest HT	XCorr (by Search Engine): Sequest HT	Sequence in Protein	Positions in Proteins
	FALSE	High	[K].GVDIVMDPLGGSDTAK.[G]	1xOxidation [M6]	Human	1	3	1	Q99536	Q99536 [256-271]		0	1590.77	High	High	2.2	K.GVDIVMDPLGGSDTAK.G	[256-271]
	FALSE	High	[K].LQSRPAAPPAPGPGQLTLR.[L]		Human	1	1	1	Q99536	Q99536 [64-82]		0	1927.09	High	High	3.42	K.LQSRPAAPPAPGPGQLTLR.L	[64-82]
	FALSE	High	[K].VVTYGMANLLTGPK.[R]	1xOxidation [M6]	Human	1	3	2	Q99536	Q99536 [282-295]		0	1479.79	High	High	1.74	K.VVTYGMANLLTGPK.R	[282-295]
FALSE	High	Master Protein	P25774	Cathepsin S [OS=Homo sapiens]	0	10	Human	3	4	3	331	37.5	8.34	7.22	3	cell organization and biogenesis;protein metabolism;other metabolic processes;signal transduction;other biological processes	non-structural extracellular;other cytoplasmic organelle;other cell component	enzyme regulator activity;other molecular function	Pf00112, Pf08246	1520	CTSS	B4DWC9; D3DV05; hsa:1520; P25774; Q5T5I0; Q6FHS5; Q9BUG3	ENSG00000163131		Neutrophil degranulation; Degradation of the extracellular matrix; MHC class II antigen presentation; Assembly of collagen fibrils and other multimeric structures; Trafficking and processing of endosomal TLR; Endosomal/Vacuolar pathway	6	High	1
	Checked	Confidence	Annotated Sequence	Modifications	Marked as	# Protein Groups	# Proteins	# PSMs	Master Protein Accessions	Positions in Master Proteins	Modifications in Master Proteins	# Missed Cleavages	Theo. MH+ [Da]	Found in Sample: [S1] Sample9_QE_Alana_21junio2024	Confidence (by Search Engine): Sequest HT	XCorr (by Search Engine): Sequest HT	Sequence in Protein	Positions in Proteins
	FALSE	Medium	[K].ESGPTTYK.[V]		Human	1	3	1	P0DOX6	P0DOX6 [293-300]		0	882.42	Medium	Medium	1.41	K.ESGPTTYK.V	[293-300]
	FALSE	High	[K].VSVFVPPR.[D]		Human	1	3	2	P0DOX6	P0DOX6 [238-245]		0	900.53	High	High	2.01	K.VSVFVPPR.D	[238-245]
	FALSE	Medium	[K].YVTSAPMPEPQAPGR.[Y]	1xOxidation [M7]	Human	1	3	2	P0DOX6	P0DOX6 [500-514]		0	1616.77	Medium	Medium	1.62	K.YVTSAPMPEPQAPGR.Y	[500-514]
FALSE	High	Master Protein	Q71U36	Tubulin alpha-1A chain [OS=Homo sapiens]	0	10	Human	3	4	3	451	50.1	5.06	5.26	3	cell cycle OR cell proliferation;cell organization and biogenesis;other metabolic processes;transport;developmental processes;signal transduction;other biological processes	plasma membrane;other membranes;cytosol;cytoskeleton;other cytoplasmic organelle;other cell component	cytoskeletal activity;other molecular function	Pf00091, Pf03953	7846	TUBA1A	A8K0B8; G3V1U9; hsa:7846; P04687; P05209; Q71U36	ENSG00000167552	Alzheimer's disease and miRNA effects; Pathogenic Escherichia coli infection; Parkin-ubiquitin proteasomal system pathway; Alzheimer's disease; PAFAH1B1 copy number variation	The role of GTSE1 in G2/M progression after G2 checkpoint; HSP90 chaperone cycle for steroid hormone receptors (SHR) in the presence of ligand; PKR-mediated signaling; Recycling pathway of L1; MHC class II antigen presentation; COPI-mediated anterograde transport; COPI-independent Golgi-to-ER retrograde traffic; Hedgehog 'off' state; COPI-dependent Golgi-to-ER retrograde traffic; Separation of Si…	42	High	1
	Checked	Confidence	Annotated Sequence	Modifications	Marked as	# Protein Groups	# Proteins	# PSMs	Master Protein Accessions	Positions in Master Proteins	Modifications in Master Proteins	# Missed Cleavages	Theo. MH+ [Da]	Found in Sample: [S1] Sample9_QE_Alana_21junio2024	Confidence (by Search Engine): Sequest HT	XCorr (by Search Engine): Sequest HT	Sequence in Protein	Positions in Proteins
	FALSE	Medium	[K].EVVSLTEACCAEGADPDCYDTR.[T]	3xCarbamidomethyl [C9; C10; C18]	Human	1	2	1	P02774	P02774 [66-87]		0	2518.02	Medium	Medium	1.69	K.EVVSLTEACCAEGADPDCYDTR.T	[66-87]
	FALSE	High	[K].GQELCADYSENTFTEYKK.[K]	1xCarbamidomethyl [C5]	Human	1	3	1	P02774	P02774 [403-420]		1	2182.96	High	High	1.98	K.GQELCADYSENTFTEYKK.K	[403-420]
	FALSE	Medium	[K].SLGECCDVEDSTTCFNAK.[G]	3xCarbamidomethyl [C5; C6; C14]	Human	1	3	2	P02774	P02774 [371-388]		0	2092.83	Medium	Medium	1.67	K.SLGECCDVEDSTTCFNAK.G	[371-388]
	FALSE	High	[R].VCSQYAAYGEK.[K]	1xCarbamidomethyl [C2]	Human	1	3	1	P02774	P02774 [219-229]		0	1275.57	High	High	1.94	R.VCSQYAAYGEK.K	[219-229]
	FALSE	High	[K].VMDKYTFELSR.[R]	1xOxidation [M2]	Human	1	3	2	P02774	P02774 [342-352]		1	1404.68	High	High	2.27	K.VMDKYTFELSR.R	[342-352]
FALSE	High	Master Protein	P06396	Gelsolin [OS=Homo sapiens]	0	10	Human	6	6	6	782	85.6	6.28	5.83	6	cell organization and biogenesis;protein metabolism;other metabolic processes;stress response;transport;developmental processes;other biological processes	non-structural extracellular;plasma membrane;other membranes;cytosol;cytoskeleton;other cell component	cytoskeletal activity;other molecular function	Pf00626	2934	GSN	A2A418; A8MUD1; A8MYN7; B7Z373; B7Z5V1; F5H1A8; hsa:2934; P06396; Q5T0I2; Q8WVV7	ENSG00000148180	Ebola virus infection in host; Regulation of actin cytoskeleton	Neutrophil degranulation; Amyloid fiber formation; Sensory processing of sound by outer hair cells of the cochlea; Caspase-mediated cleavage of cytoskeletal proteins	6	High	1
	Checked	Confidence	Annotated Sequence	Modifications	Marked as	# Protein Groups	# Proteins	# PSMs	Master Protein Accessions	Positions in Master Proteins	Modifications in Master Proteins	# Missed Cleavages	Theo. MH+ [Da]	Found in Sample: [S1] Sample9_QE_Alana_21junio2024	Confidence (by Search Engine): Sequest HT	XCorr (by Search Engine): Sequest HT	Sequence in Protein	Positions in Proteins
	FALSE	High	[K].GPSVFPLAPCSR.[S]	1xCarbamidomethyl [C10]	Human	3	6	2	P01861; P01859; P01860	P01861 [5-16]; P01859 [5-16]; P01860 [5-16]		0	1287.65	High	High	2.99	K.GPSVFPLAPCSR.S	[5-16]
	FALSE	Medium	[K].NQVSLTCLVK.[G]	1xCarbamidomethyl [C7]	Human	4	9	1	P01861; P01859; P01857-1; P01860	P01861 [241-250]; P01859 [240-249]; P01857-1 [244-253]; P01860 [291-300]		0	1161.63	Medium	Medium	1.37	K.NQVSLTCLVK.G	[241-250]
	FALSE	High	[R].STSESTAALGCLVK.[D]	1xCarbamidomethyl [C11]	Human	2	4	2	P01861; P01859	P01861 [17-30]; P01859 [17-30]		0	1423.71	High	High	2.22	R.STSESTAALGCLVK.D	[17-30]
	FALSE	High	[K].TTPPVLDSDGSFFLYSR.[L]		Human	1	2	1	P01861	P01861 [273-289]		0	1901.93	High	High	2.08	K.TTPPVLDSDGSFFLYSR.L	[273-289]
FALSE	High	Master Protein	P52790	Hexokinase-3 [OS=Homo sapiens]	0	10	Human	7	8	7	923	99	5.4	10.4	7	other metabolic processes;other biological processes	non-structural extracellular;cytosol;mitochondrion;other cell component	kinase activity;other molecular function	Pf00349, Pf03727	3101	HK3	hsa:3101; P52790; Q8N1E7	ENSG00000160883	Clear cell renal cell carcinoma pathways; PI3K/AKT/mTOR - vitamin D3 signaling; Metabolic reprogramming in colon cancer; Glycolysis and gluconeogenesis; Metabolic Epileptic Disorders; 5q35 copy number variation; UDP-derived sugars synthesis in fibroblasts	Neutrophil degranulation; Glycolysis	9	High	1
	Checked	Confidence	Annotated Sequence	Modifications	Marked as	# Protein Groups	# Proteins	# PSMs	Master Protein Accessions	Positions in Master Proteins	Modifications in Master Proteins	# Missed Cleavages	Theo. MH+ [Da]	Found in Sample: [S1] Sample9_QE_Alana_21junio2024	Confidence (by Search Engine): Sequest HT	XCorr (by Search Engine): Sequest HT	Sequence in Protein	Positions in Proteins
	FALSE	High	[R].GSGGGSSGGSIGGR.[G]		Human	1	1	1	P04264	P04264 [603-616]		0	1092.5	High	High	1.69	R.GSGGGSSGGSIGGR.G	[603-616]
	FALSE	High	[R].GSYGSGGSSYGSGGGSYGSGGGGGGHGSYGSGSSSGGYR.[G]		Human	1	1	1	P04264	P04264 [550-588]		0	3312.31	High	High	1.99	R.GSYGSGGSSYGSGGGSYGSGGGGGGHGSYGSGSSSGGYR.G	[550-588]
	FALSE	High	[K].IEISELNR.[V]		Human	2	2	2	P35908; P04264	P35908 [394-401]; P04264 [396-403]		0	973.531	High	High	2.38	K.IEISELNR.V	[396-403]
	FALSE	High	[R].SLDLDSIIAEVK.[A]		Human	1	1	1	P04264	P04264 [344-355]		0	1302.72	High	High	1.7	R.SLDLDSIIAEVK.A	[344-355]
	FALSE	High	[K].SLNNQFASFIDK.[V]		Human	1	1	1	P04264	P04264 [186-197]		0	1383.69	High	High	2.01	K.SLNNQFASFIDK.V	[186-197]
	FALSE	High	[K].SLNNQFASFIDKVR.[F]		Human	1	1	1	P04264	P04264 [186-199]		1	1638.86	High	High	2.16	K.SLNNQFASFIDKVR.F	[186-199]
	FALSE	Medium	[K].SISISVAR.[G]		Human	1	1	1	P04264	P04264 [75-82]		0	832.489	Medium	Medium	1.37	K.SISISVAR.G	[75-82]
	FALSE	Medium	[R].TNAENEFVTIK.[K]		Human	1	1	1	P04264	P04264 [278-288]		0	1265.64	Medium	Medium	1.51	R.TNAENEFVTIK.K	[278-288]
	FALSE	Medium	[K].YEELQITAGR.[H]		Human	1	2	1	P04264	P04264 [377-386]		0	1179.6	Medium	Medium	1.55	K.YEELQITAGR.H	[377-386]
FALSE	High	Master Protein	O43707	Alpha-actinin-4 [OS=Homo sapiens]	0	10	Human	7	7	2	911	104.8	5.44	8.8	7	cell organization and biogenesis;transport;signal transduction;other biological processes	non-structural extracellular;plasma membrane;other membranes;cytoskeleton;nucleus;other cell component	signal transduction activity or receptor binding;cytoskeletal activity;nucleic acid binding activity;other molecular function	Pf00307, Pf00435, Pf08726	81	ACTN4	A4K467; D6PXK4; hsa:81; O43707; O76048	ENSG00000130402; ENSG00000282844	Arrhythmogenic right ventricular cardiomyopathy; Primary focal segmental glomerulosclerosis (FSGS); Focal adhesion; Striated muscle contraction pathway; Ebola virus infection in host; Nephrotic syndrome; Alstrom syndrome	Platelet degranulation ; Nephrin family interactions	9	Medium	1
	Checked	Confidence	Annotated Sequence	Modifications	Marked as	# Protein Groups	# Proteins	# PSMs	Master Protein Accessions	Positions in Master Proteins	Modifications in Master Proteins	# Missed Cleavages	Theo. MH+ [Da]	Found in Sample: [S1] Sample9_QE_Alana_21junio2024	Confidence (by Search Engine): Sequest HT	XCorr (by Search Engine): Sequest HT	Sequence in Protein	Positions in Proteins
	FALSE	High	[R].DREVGIPPEQSLETAK.[A]		Human	1	1	1	P61158	P61158 [210-225]		1	1768.91	High	High	2.15	R.DREVGIPPEQSLETAK.A	[210-225]
	FALSE	Medium	[K].EFSIDVGYER.[F]		Human	1	1	1	P61158	P61158 [266-275]		0	1214.57	Medium	Medium	1.43	K.EFSIDVGYER.F	[266-275]
	FALSE	High	[R].LPACVVDCGTGYTK.[L]	2xCarbamidomethyl [C4; C8]	Human	1	1	1	P61158	P61158 [5-18]		0	1540.71	High	High	1.77	R.LPACVVDCGTGYTK.L	[5-18]
	FALSE	Medium	[RK].LSEELSGGR.[IL]		Human	1	3	1	P61158	P61158 [349-357]		0	947.479	Medium	Medium	1.45	K.LSEELSGGR.L	[349-357]
	FALSE	Medium	[K].NIVLSGGSTMFR.[D]	1xOxidation [M10]	Human	1	1	1	P61158	P61158 [318-329]		0	1297.66	Medium	Medium	1.46	K.NIVLSGGSTMFR.D	[318-329]
FALSE	High	Master Protein	P39900	Macrophage metalloelastase [OS=Homo sapiens]	0	11	Human	3	4	3	470	54	8.66	3.91	3	cell organization and biogenesis;protein metabolism;other metabolic processes;stress response;transport;developmental processes;other biological processes	non-structural extracellular;extracellular matrix;nucleus;other cell component	nucleic acid binding activity;other molecular function	Pf00045, Pf00413, Pf01471	4321	MMP12	B2R9X8; B7ZLF6; hsa:4321; P39900; Q2M1L9	ENSG00000262406	Matrix metalloproteinases; Spinal cord injury; TGF-beta signaling pathway; Chronic hyperglycemia impairment of neuron function	Collagen degradation	6	High	1
	Checked	Confidence	Annotated Sequence	Modifications	Marked as	# Protein Groups	# Proteins	# PSMs	Master Protein Accessions	Positions in Master Proteins	Modifications in Master Proteins	# Missed Cleavages	Theo. MH+ [Da]	Found in Sample: [S1] Sample9_QE_Alana_21junio2024	Confidence (by Search Engine): Sequest HT	XCorr (by Search Engine): Sequest HT	Sequence in Protein	Positions in Proteins
	FALSE	High	[R].EPQVYTLPPSR.[ED]		Human	3	7	1	P01859; P01857-1; P01860	P01859 [224-234]; P01857-1 [228-238]; P01860 [275-285]		0	1286.67	High	High	1.7	R.EPQVYTLPPSR.E	[224-234]
	FALSE	High	[K].GPSVFPLAPCSR.[S]	1xCarbamidomethyl [C10]	Human	3	6	2	P01861; P01859; P01860	P01861 [5-16]; P01859 [5-16]; P01860 [5-16]		0	1287.65	High	High	2.99	K.GPSVFPLAPCSR.S	[5-16]
	FALSE	High	[R].KCCVECPPCPAPPVAGPSVFLFPPKPK.[D]	4xCarbamidomethyl [C2; C3; C6; C9]	Human	1	2	1	P01859	P01859 [101-127]		1	3036.5	High	High	2.63	R.KCCVECPPCPAPPVAGPSVFLFPPKPK.D	[101-127]
	FALSE	Medium	[K].NQVSLTCLVK.[G]	1xCarbamidomethyl [C7]	Human	4	9	1	P01861; P01859; P01857-1; P01860	P01861 [241-250]; P01859 [240-249]; P01857-1 [244-253]; P01860 [291-300]		0	1161.63	Medium	Medium	1.37	K.NQVSLTCLVK.G	[240-249]
	FALSE	High	[R].STSESTAALGCLVK.[D]	1xCarbamidomethyl [C11]	Human	2	4	2	P01861; P01859	P01861 [17-30]; P01859 [17-30]		0	1423.71	High	High	2.22	R.STSESTAALGCLVK.D	[17-30]
	FALSE	High	[K].TTPPMLDSDGSFFLYSK.[L]	1xOxidation [M5]	Human	1	2	2	P01859	P01859 [272-288]		0	1921.89	High	High	2.07	K.TTPPMLDSDGSFFLYSK.L	[272-288]
FALSE	High	Master Protein	P12814	Alpha-actinin-1 [OS=Homo sapiens]	0	11	Human	8	9	3	892	103	5.41	12.95	8	cell adhesion;cell organization and biogenesis;other biological processes	non-structural extracellular;plasma membrane;other membranes;cytosol;cytoskeleton;other cell component	signal transduction activity or receptor binding;cytoskeletal activity;nucleic acid binding activity;other molecular function	Pf00307, Pf00435, Pf08726	87	ACTN1	B3V8S3; B4DHH3; B7TY16; hsa:87; P12814; Q1HE25; Q9BTN1	ENSG00000072110	Arrhythmogenic right ventricular cardiomyopathy; Focal adhesion; Ebola virus infection in host; MFAP5 effect on permeability and motility of endothelial cells via cytoskeleton rearrangement; Regulation of actin cytoskeleton	Platelet degranulation ; RHOBTB2 GTPase cycle; RHOD GTPase cycle; RHOF GTPase cycle; Nephrin family interactions; Syndecan interactions; Regulation of cytoskeletal remodeling and cell spreading by IPP complex components	12	High	1
	Checked	Confidence	Annotated Sequence	Modifications	Marked as	# Protein Groups	# Proteins	# PSMs	Master Protein Accessions	Positions in Master Proteins	Modifications in Master Proteins	# Missed Cleavages	Theo. MH+ [Da]	Found in Sample: [S1] Sample9_QE_Alana_21junio2024	Confidence (by Search Engine): Sequest HT	XCorr (by Search Engine): Sequest HT	Sequence in Protein	Positions in Proteins
	FALSE	Medium	[R].DGEDQTQDTELVETRPAGDGTFQK.[W]		Human	2	5	1	P04439; P10321	P04439 [244-267]; P10321 [244-267]		0	2637.19	Medium	Medium	1.68	R.DGEDQTQDTELVETRPAGDGTFQK.W	[244-267]
	FALSE	High	[R].FDSDAASQR.[M]		Human	1	2	3	P04439	P04439 [60-68]		0	996.438	High	High	1.7	R.FDSDAASQR.M	[60-68]
	FALSE	High	[R].FIAVGYVDDTQFVR.[F]		Human	1	2	2	P04439	P04439 [46-59]		0	1629.83	High	High	2.39	R.FIAVGYVDDTQFVR.F	[46-59]
FALSE	High	Master Protein	Q99536	Synaptic vesicle membrane protein VAT-1 homolog [OS=Homo sapiens]	0	12	Human	3	4	3	393	41.9	6.29	7.35	3	other biological processes	non-structural extracellular;other membranes;mitochondrion;other cytoplasmic organelle	other molecular function	Pf08240, Pf13602	10493	VAT1	A8K345; B0AZP7; B4DPX4; hsa:10493; Q13035; Q5BKZ7; Q96A39; Q99536; Q9BUT8	ENSG00000108828		Neutrophil degranulation	1	High	1
	Checked	Confidence	Annotated Sequence	Modifications	Marked as	# Protein Groups	# Proteins	# PSMs	Master Protein Accessions	Positions in Master Proteins	Modifications in Master Proteins	# Missed Cleavages	Theo. MH+ [Da]	Found in Sample: [S1] Sample9_QE_Alana_21junio2024	Confidence (by Search Engine): Sequest HT	XCorr (by Search Engine): Sequest HT	Sequence in Protein	Positions in Proteins
	FALSE	High	[K].FQAFDWGSSAK.[N]		Human	1	2	2	P38571	P38571 [305-315]		0	1243.57	High	High	2.24	K.FQAFDWGSSAK.N	[305-315]
FALSE	High	Master Protein	P40925	Malate dehydrogenase, cytoplasmic [OS=Homo sapiens]	0	12	Human	3	3	3	334	36.4	7.36	3.92	3	other metabolic processes	cytosol;cytoskeleton;other cell component	other molecular function	Pf00056, Pf02866	4190	MDH1	B2R5V5; B4DUN2; B7Z3I7; F5H098; hsa:4190; P40925; Q6I9V0	ENSG00000014641	Sterol regulatory element-binding proteins (SREBP) signaling; TCA cycle and deficiency of pyruvate dehydrogenase complex (PDHc); Amino acid metabolism; Clear cell renal cell carcinoma pathways; NAD metabolism in oncogene-induced senescence and mitochondrial dysfunction-associated senescence; TCA cycle in senescence; Glycolysis and gluconeogenesis; Metabolic Epileptic Disorders; HDAC6 interactions…	Gluconeogenesis	10	High	1
	Checked	Confidence	Annotated Sequence	Modifications	Marked as	# Protein Groups	# Proteins	# PSMs	Master Protein Accessions	Positions in Master Proteins	Modifications in Master Proteins	# Missed Cleavages	Theo. MH+ [Da]	Found in Sample: [S1] Sample9_QE_Alana_21junio2024	Confidence (by Search Engine): Sequest HT	XCorr (by Search Engine): Sequest HT	Sequence in Protein	Positions in Proteins
	FALSE	High	[K].TEVIPPLIENR.[Q]		Human	1	1	1	P04114	P04114 [950-960]		0	1280.72	High	High	2.55	K.TEVIPPLIENR.Q	[950-960]
FALSE	High	Master Protein	P04075	Fructose-bisphosphate aldolase A [OS=Homo sapiens]	0	12	Human	3	3	3	364	39.4	8.09	2.5	3	cell organization and biogenesis;other metabolic processes;other biological processes	non-structural extracellular;cytosol;cytoskeleton;other cell component	cytoskeletal activity;other molecular function	Pf00274	226	ALDOA	B4DXI7; hsa:226; P04075; Q6FH76; Q6FI10; Q96B15; Q9BWD9; Q9UCN2	ENSG00000149925	VEGFA-VEGFR2 signaling; Clear cell renal cell carcinoma pathways; Aerobic glycolysis; 16p11.2 proximal deletion syndrome; Glycolysis and gluconeogenesis; Metabolic Epileptic Disorders; Sudden infant death syndrome (SIDS) susceptibility pathways	Neutrophil degranulation; Platelet degranulation ; Glycolysis; Gluconeogenesis	11	High	1
	Checked	Confidence	Annotated Sequence	Modifications	Marked as	# Protein Groups	# Proteins	# PSMs	Master Protein Accessions	Positions in Master Proteins	Modifications in Master Proteins	# Missed Cleavages	Theo. MH+ [Da]	Found in Sample: [S1] Sample9_QE_Alana_21junio2024	Confidence (by Search Engine): Sequest HT	XCorr (by Search Engine): Sequest HT	Sequence in Protein	Positions in Proteins
	FALSE	High	[K].VGEEFEEQTVDGRPCK.[S]	1xCarbamidomethyl [C15]	Human	1	1	1	P29373	P29373 [68-83]		0	1879.85	High	High	2.19	K.VGEEFEEQTVDGRPCK.S	[68-83]
FALSE	High	Master Protein	P17931	Galectin-3 [OS=Homo sapiens]	0	12	Human	3	5	3	250	26.1	8.56	2.17	3	RNA metabolism OR transcription;other metabolic processes;stress response;signal transduction;other biological processes	plasma membrane;other membranes;cytosol;mitochondrion;nucleus;other cell component	signal transduction activity or receptor binding;enzyme regulator activity;other molecular function	Pf00337	3958	LGALS3	B2RC38; hsa:3958; P17931; Q16005; Q6IBA7; Q96J47	ENSG00000131981	AGE/RAGE pathway; Spinal cord injury; 2q13 copy number variation syndrome; Immune infiltration in pancreatic cancer	Neutrophil degranulation; RUNX1 regulates transcription of genes involved in differentiation of myeloid cells; Advanced glycosylation endproduct receptor signaling; RUNX2 regulates genes involved in differentiation of myeloid cells	8	High	1
	Checked	Confidence	Annotated Sequence	Modifications	Marked as	# Protein Groups	# Proteins	# PSMs	Master Protein Accessions	Positions in Master Proteins	Modifications in Master Proteins	# Missed Cleavages	Theo. MH+ [Da]	Found in Sample: [S1] Sample9_QE_Alana_21junio2024	Confidence (by Search Engine): Sequest HT	XCorr (by Search Engine): Sequest HT	Sequence in Protein	Positions in Proteins
	FALSE	High	[K].GLGTDEESILTLLTSR.[S]		Human	1	1	1	P08758	P08758 [30-45]		0	1704.9	High	High	2.75	K.GLGTDEESILTLLTSR.S	[30-45]
	FALSE	High	[R].SEIDLFNIR.[K]		Human	1	1	1	P08758	P08758 [277-285]		0	1106.58	High	High	1.79	R.SEIDLFNIR.K	[277-285]
	Checked	Confidence	Annotated Sequence	Modifications	Marked as	# Protein Groups	# Proteins	# PSMs	Master Protein Accessions	Positions in Master Proteins	Modifications in Master Proteins	# Missed Cleavages	Theo. MH+ [Da]	Found in Sample: [S1] Sample9_QE_Alana_21junio2024	Confidence (by Search Engine): Sequest HT	XCorr (by Search Engine): Sequest HT	Sequence in Protein	Positions in Proteins
	FALSE	High	[R].GALQNIIPASTGAAK.[A]		Human	1	2	3	P04406	P04406 [201-215]		0	1411.79	High	High	2.82	R.GALQNIIPASTGAAK.A	[201-215]
	FALSE	Medium	[K].IISNASCTTNCLAPLAK.[V]	2xCarbamidomethyl [C7; C11]	Human	1	2	1	P04406	P04406 [146-162]		0	1833.92	Medium	Medium	1.39	K.IISNASCTTNCLAPLAK.V	[146-162]
	FALSE	Medium	[K].LISWYDNEFGYSNR.[V]		Human	1	2	1	P04406	P04406 [310-323]		0	1763.8	Medium	Medium	1.44	K.LISWYDNEFGYSNR.V	[310-323]
	FALSE	High	[R].VPTANVSVVDLTCR.[L]	1xCarbamidomethyl [C13]	Human	1	2	1	P04406	P04406 [235-248]		0	1530.79	High	High	3.38	R.VPTANVSVVDLTCR.L	[235-248]
	FALSE	High	[K].AGAGSATLSMAYAGAR.[F]	1xOxidation [M10]	Human	1	2	1	P40926	P40926 [242-257]		0	1470.7	High	High	1.75	K.AGAGSATLSMAYAGAR.F	[242-257]
	FALSE	Medium	[R].ANTFVAELK.[G]		Human	1	1	1	P40926	P40926 [177-185]		0	992.541	Medium	Medium	1.38	R.ANTFVAELK.G	[177-185]
	FALSE	High	[K].GCDVVVIPAGVPR.[K]	1xCarbamidomethyl [C2]	Human	1	2	1	P40926	P40926 [92-104]		0	1338.72	High	High	1.9	K.GCDVVVIPAGVPR.K	[92-104]
	FALSE	High	[K].IFGVTTLDIVR.[A]		Human	1	1	1	P40926	P40926 [166-176]		0	1233.72	High	High	2.24	K.IFGVTTLDIVR.A	[166-176]
	FALSE	Medium	[K].TIIPLISQCTPK.[V]	1xCarbamidomethyl [C9]	Human	1	2	1	P40926	P40926 [204-215]		0	1370.77	Medium	Medium	1.63	K.TIIPLISQCTPK.V	[204-215]
	FALSE	Medium	[K].VDFPQDQLTALTGR.[I]		Human	1	2	1	P40926	P40926 [216-229]		0	1560.8	Medium	Medium	1.57	K.VDFPQDQLTALTGR.I	[216-229]
FALSE	High	Master Protein	P04439	HLA class I histocompatibility antigen, A alpha chain [OS=Homo sapiens]	0	13	Human	3	6	2	365	40.8	6	7.43	3	stress response;signal transduction;other biological processes	non-structural extracellular;plasma membrane;other membranes;ER/Golgi;other cytoplasmic organelle;other cell component	signal transduction activity or receptor binding;other molecular function	Pf00129, Pf06623, Pf07654	3105	HLA-A	B1PKZ3; hsa:3105; O02939; O02954; O02955; O02963; O19509; O19546; O19598; O19605; O19606; O19619; O19647; O19673; O19687; O19695; O19756; O19794; O19795; O43906; O43907; O46874; O62921; O62924; O77937; O77938; O77964; O78073; O78171; O98009; O98010; O98011; O98137; P01891; P01892; P04439; P05534; P06338; P10313; P10314; P10315; P10316; P13746; P16188; P16189; P16190; P18462; P30443; P30444; P3044…	ENSG00000206503	Proteasome degradation; Allograft rejection; Ebola virus infection in host; Cancer immunotherapy by PD-1 blockade; TAR syndrome	Immunoregulatory interactions between a Lymphoid and a non-Lymphoid cell; E3 ubiquitin ligases ubiquitinate target proteins; ER-Phagosome pathway; SARS-CoV-2 activates/modulates innate and adaptive immune responses; Interferon gamma signaling; Interferon alpha/beta signaling; Antigen Presentation: Folding, assembly and peptide loading of class I MHC; Nef mediated downregulation of MHC class I com…	14	High	1
	Checked	Confidence	Annotated Sequence	Modifications	Marked as	# Protein Groups	# Proteins	# PSMs	Master Protein Accessions	Positions in Master Proteins	Modifications in Master Proteins	# Missed Cleavages	Theo. MH+ [Da]	Found in Sample: [S1] Sample9_QE_Alana_21junio2024	Confidence (by Search Engine): Sequest HT	XCorr (by Search Engine): Sequest HT	Sequence in Protein	Positions in Proteins
	FALSE	High	[K].CDSSPDSAEDVR.[K]	1xCarbamidomethyl [C1]	Human	1	1	2	P02765	P02765 [132-143]		0	1337.53	High	High	1.77	K.CDSSPDSAEDVR.K	[132-143]
	FALSE	High	[K].CDSSPDSAEDVRK.[V]	1xCarbamidomethyl [C1]	Human	1	1	6	P02765	P02765 [132-144]		1	1465.62	High	High	2.94	K.CDSSPDSAEDVRK.V	[132-144]
FALSE	High	Master Protein	P01861	Immunoglobulin heavy constant gamma 4 [OS=Homo sapiens]	0	13	Human	4	6	1	396	43.8	6.24	10.79	4	stress response;signal transduction;other biological processes	non-structural extracellular;plasma membrane;other membranes;other cell component	signal transduction activity or receptor binding;other molecular function	Pf07654		IGHG4	A0A286YFJ8; P01861	ENSG00000211892; ENSG00000277016		Regulation of actin dynamics for phagocytic cup formation; FCGR3A-mediated phagocytosis; Initial triggering of complement; Classical antibody-mediated complement activation; FCGR activation; Role of phospholipids in phagocytosis; FCGR3A-mediated IL10 synthesis; Regulation of Complement cascade; Interleukin-4 and Interleukin-13 signaling	9	High	1
	Checked	Confidence	Annotated Sequence	Modifications	Marked as	# Protein Groups	# Proteins	# PSMs	Master Protein Accessions	Positions in Master Proteins	Modifications in Master Proteins	# Missed Cleavages	Theo. MH+ [Da]	Found in Sample: [S1] Sample9_QE_Alana_21junio2024	Confidence (by Search Engine): Sequest HT	XCorr (by Search Engine): Sequest HT	Sequence in Protein	Positions in Proteins
	FALSE	Medium	[K].GPVSVGVDAR.[H]		Human	1	2	1	P25774	P25774 [246-255]		0	956.516	Medium	Medium	1.62	K.GPVSVGVDAR.H	[246-255]
	FALSE	High	[K].LVSLSAQNLVDCSTEK.[Y]	1xCarbamidomethyl [C12]	Human	1	2	2	P25774	P25774 [159-174]		0	1763.88	High	High	2.18	K.LVSLSAQNLVDCSTEK.Y	[159-174]
	FALSE	High	[R].VPSQWQR.[N]		Human	1	1	1	P25774	P25774 [97-103]		0	900.469	High	High	1.69	R.VPSQWQR.N	[97-103]
FALSE	High	Master Protein	P37837	Transaldolase [OS=Homo sapiens]	0	13	Human	4	8	4	337	37.5	6.81	7.1	4	other metabolic processes	cytosol;other cell component	other molecular function	Pf00923	6888	TALDO1	B2R8M2; hsa:6888; O00751; P37837; Q8WV32; Q8WZ45	ENSG00000177156	Pentose phosphate metabolism; Cori cycle; Metabolic reprogramming in colon cancer	Gene and protein expression by JAK-STAT signaling after Interleukin-12 stimulation; NFE2L2 regulates pentose phosphate pathway genes; Pentose phosphate pathway; Insulin effects increased synthesis of Xylulose-5-Phosphate; TALDO1 deficiency: failed conversion of SH7P, GA3P to Fru(6)P, E4P; TALDO1 deficiency: failed conversion of Fru(6)P, E4P to SH7P, GA3P	9	High	1
	Checked	Confidence	Annotated Sequence	Modifications	Marked as	# Protein Groups	# Proteins	# PSMs	Master Protein Accessions	Positions in Master Proteins	Modifications in Master Proteins	# Missed Cleavages	Theo. MH+ [Da]	Found in Sample: [S1] Sample9_QE_Alana_21junio2024	Confidence (by Search Engine): Sequest HT	XCorr (by Search Engine): Sequest HT	Sequence in Protein	Positions in Proteins
	FALSE	High	[K].AGTQIENIEEDFRDGLK.[L]		Human	1	4	2	P12814	P12814 [48-64]		1	1934.95	High	High	2.04	K.AGTQIENIEEDFRDGLK.L	[48-64]
	FALSE	Medium	[K].ALDFIASK.[G]		Human	2	6	1	P12814; O43707	P12814 [96-103]; O43707 [115-122]		0	864.483	Medium	Medium	1.4	K.ALDFIASK.G	[96-103]
	FALSE	High	[K].EGLLLWCQR.[K]	1xCarbamidomethyl [C7]	Human	2	8	1	P12814; O43707	P12814 [148-156]; O43707 [167-175]		0	1174.6	High	High	1.91	K.EGLLLWCQR.K	[148-156]
	FALSE	High	[R].ELPPDQAEYCIAR.[M]	1xCarbamidomethyl [C10]	Human	2	7	1	P12814; O43707	P12814 [851-863]; O43707 [870-882]		0	1561.73	High	High	1.73	R.ELPPDQAEYCIAR.M	[851-863]
	FALSE	High	[R].KDDPLTNLNTAFDVAEK.[Y]		Human	1	4	1	P12814	P12814 [198-214]		1	1890.94	High	High	2.1	R.KDDPLTNLNTAFDVAEK.Y	[198-214]
	FALSE	Medium	[R].LSNRPAFMPSEGR.[M]	1xOxidation [M8]	Human	1	4	1	P12814	P12814 [347-359]		0	1477.72	Medium	Medium	1.81	R.LSNRPAFMPSEGR.M	[347-359]
	FALSE	High	[R].TINEVENQILTR.[D]		Human	2	7	1	P12814; O43707	P12814 [727-738]; O43707 [746-757]		0	1429.76	High	High	2.18	R.TINEVENQILTR.D	[727-738]
	FALSE	High	[R].VGWEQLLTTIAR.[T]		Human	2	7	1	P12814; O43707	P12814 [715-726]; O43707 [734-745]		0	1386.77	High	High	2.98	R.VGWEQLLTTIAR.T	[715-726]
FALSE	High	Master Protein	P52209	6-phosphogluconate dehydrogenase, decarboxylating [OS=Homo sapiens]	0	14	Human	5	7	5	483	53.1	7.23	12.53	5	other metabolic processes	cytosol	other molecular function	Pf00393, Pf03446	5226	PGD	A8K2Y9; B4DQJ8; hsa:5226; P52209; Q9BWD8	ENSG00000142657	Pentose phosphate metabolism; Nuclear receptors meta-pathway; NRF2 pathway; VEGFA-VEGFR2 signaling; Metabolic reprogramming in colon cancer	NFE2L2 regulates pentose phosphate pathway genes; Pentose phosphate pathway	7	High	1
	Checked	Confidence	Annotated Sequence	Modifications	Marked as	# Protein Groups	# Proteins	# PSMs	Master Protein Accessions	Positions in Master Proteins	Modifications in Master Proteins	# Missed Cleavages	Theo. MH+ [Da]	Found in Sample: [S1] Sample9_QE_Alana_21junio2024	Confidence (by Search Engine): Sequest HT	XCorr (by Search Engine): Sequest HT	Sequence in Protein	Positions in Proteins
	FALSE	High	[K].AGFAGDDAPR.[A]		Human	1	11	2	P60709	P60709 [19-28]		0	976.448	High	High	1.78	K.AGFAGDDAPR.A	[19-28]
	FALSE	High	[K].DLYANTVLSGGTTMYPGIADR.[M]	1xOxidation [M14]	Human	1	2	4	P60709	P60709 [292-312]		0	2231.06	High	High	3.28	K.DLYANTVLSGGTTMYPGIADR.M	[292-312]
	FALSE	Medium	[K].DSYVGDEAQSK.[R]		Human	1	6	1	P60709	P60709 [51-61]		0	1198.52	Medium	Medium	1.37	K.DSYVGDEAQSK.R	[51-61]
FALSE	High	Master Protein	P04179	Superoxide dismutase [Mn], mitochondrial [OS=Homo sapiens]	0	14	Human	3	5	3	222	24.7	8.25	8.08	3	cell organization and biogenesis;other metabolic processes;stress response;developmental processes;signal transduction;other biological processes	mitochondrion	nucleic acid binding activity;other molecular function	Pf00081, Pf02777	6648	SOD2	B2R7R1; B3KUK2; B4DL20; B4E3K9; E1P5A9; P04179; P78434; Q16792; Q5TCM1; Q96EE6; Q9P2Z3	ENSG00000291237	Selenium micronutrient network; Vitamin B12 metabolism; Folate metabolism; VEGFA-VEGFR2 signaling; Oxidative stress response	FOXO-mediated transcription of oxidative stress, metabolic and neuronal genes; Gene and protein expression by JAK-STAT signaling after Interleukin-12 stimulation; Detoxification of Reactive Oxygen Species; Transcriptional activation of mitochondrial biogenesis; Deregulated CDK5 triggers multiple neurodegenerative pathways in Alzheimer's disease models	10	High	1
	Checked	Confidence	Annotated Sequence	Modifications	Marked as	# Protein Groups	# Proteins	# PSMs	Master Protein Accessions	Positions in Master Proteins	Modifications in Master Proteins	# Missed Cleavages	Theo. MH+ [Da]	Found in Sample: [S1] Sample9_QE_Alana_21junio2024	Confidence (by Search Engine): Sequest HT	XCorr (by Search Engine): Sequest HT	Sequence in Protein	Positions in Proteins
	FALSE	Medium	[K].LGGSAVISLEGKPL.[-]		Human	1	1	1	P23528	P23528 [153-166]		0	1340.78	Medium	Medium	1.37	K.LGGSAVISLEGKPL.-	[153-166]
	FALSE	High	[K].NIILEEGKEILVGDVGQTVDDPYATFVK.[M]		Human	1	1	3	P23528	P23528 [46-73]		1	3062.59	High	High	2.69	K.NIILEEGKEILVGDVGQTVDDPYATFVK.M	[46-73]
FALSE	High	Master Protein	P02749	Beta-2-glycoprotein 1 [OS=Homo sapiens]	0	15	Human	3	3	3	345	38.3	7.97	2.62	3	protein metabolism;other metabolic processes;stress response;transport;other biological processes	non-structural extracellular;other cell component	enzyme regulator activity;other molecular function	Pf00084, Pf09014	350	APOH	B2R9M3; hsa:350; P02749; Q9UCN7	ENSG00000091583	Cholesterol metabolism	Platelet degranulation	2	High	1
	Checked	Confidence	Annotated Sequence	Modifications	Marked as	# Protein Groups	# Proteins	# PSMs	Master Protein Accessions	Positions in Master Proteins	Modifications in Master Proteins	# Missed Cleavages	Theo. MH+ [Da]	Found in Sample: [S1] Sample9_QE_Alana_21junio2024	Confidence (by Search Engine): Sequest HT	XCorr (by Search Engine): Sequest HT	Sequence in Protein	Positions in Proteins
	FALSE	High	[K].FVEGLPINDFSR.[E]		Human	1	3	1	P40925	P40925 [299-310]		0	1393.71	High	High	2	K.FVEGLPINDFSR.E	[299-310]
	FALSE	Medium	[K].GEFVTTVQQR.[G]		Human	1	3	1	P40925	P40925 [221-230]		0	1164.6	Medium	Medium	1.47	K.GEFVTTVQQR.G	[221-230]
	FALSE	High	[K].VIVVGNPANTNCLTASK.[S]	1xCarbamidomethyl [C12]	Human	1	3	1	P40925	P40925 [126-142]		0	1757.92	High	High	1.92	K.VIVVGNPANTNCLTASK.S	[126-142]
FALSE	High	Master Protein	P61158	Actin-related protein 3 [OS=Homo sapiens]	0	15	Human	5	5	5	418	47.3	5.88	3.92	5	cell cycle OR cell proliferation;cell organization and biogenesis;stress response;other biological processes	cytosol;cytoskeleton;nucleus;other cell component	cytoskeletal activity;other molecular function	Pf00022	10096	ACTR3	hsa:10096; P32391; P61158; Q53QM2	ENSG00000115091	Physico-chemical features and toxicity-associated pathways	Regulation of actin dynamics for phagocytic cup formation; FCGR3A-mediated phagocytosis; Clathrin-mediated endocytosis; RHO GTPases Activate WASPs and WAVEs; EPHB-mediated forward signaling	6	High	1
	Checked	Confidence	Annotated Sequence	Modifications	Marked as	# Protein Groups	# Proteins	# PSMs	Master Protein Accessions	Positions in Master Proteins	Modifications in Master Proteins	# Missed Cleavages	Theo. MH+ [Da]	Found in Sample: [S1] Sample9_QE_Alana_21junio2024	Confidence (by Search Engine): Sequest HT	XCorr (by Search Engine): Sequest HT	Sequence in Protein	Positions in Proteins
	FALSE	Medium	[K].NFPSPVDAAFR.[Q]		Human	1	1	1	P02790	P02790 [92-102]		0	1220.61	Medium	Medium	1.55	K.NFPSPVDAAFR.Q	[92-102]
	FALSE	High	[R].YYCFQGNQFLR.[F]	1xCarbamidomethyl [C3]	Human	1	1	2	P02790	P02790 [198-208]		0	1495.68	High	High	1.91	R.YYCFQGNQFLR.F	[198-208]
FALSE	High	Master Protein	P30101	Protein disulfide-isomerase A3 [OS=Homo sapiens]	0	15	Human	6	6	6	505	56.7	6.35	3.71	6	cell adhesion;cell organization and biogenesis;protein metabolism;other metabolic processes;stress response;signal transduction;other biological processes	non-structural extracellular;other membranes;ER/Golgi;other cytoplasmic organelle;other cell component	other molecular function	Pf00085, Pf13848	2923	PDIA3	hsa:2923; P30101; Q13453; Q14255; Q8IYF8; Q9UMU7	ENSG00000167004	Prion disease pathway	ER-Phagosome pathway; Antigen Presentation: Folding, assembly and peptide loading of class I MHC; Calnexin/calreticulin cycle	4	High	1
	Checked	Confidence	Annotated Sequence	Modifications	Marked as	# Protein Groups	# Proteins	# PSMs	Master Protein Accessions	Positions in Master Proteins	Modifications in Master Proteins	# Missed Cleavages	Theo. MH+ [Da]	Found in Sample: [S1] Sample9_QE_Alana_21junio2024	Confidence (by Search Engine): Sequest HT	XCorr (by Search Engine): Sequest HT	Sequence in Protein	Positions in Proteins
	FALSE	High	[K].DIAPTLTLYVGK.[K]		Human	1	4	2	P00738	P00738 [216-227]		0	1290.73	High	High	1.71	K.DIAPTLTLYVGK.K	[216-227]
	FALSE	Medium	[K].DIAPTLTLYVGKK.[Q]		Human	1	4	1	P00738	P00738 [216-228]		1	1418.83	Medium	Medium	1.81	K.DIAPTLTLYVGKK.Q	[216-228]
	FALSE	High	[K].LRTEGDGVYTLNNEK.[Q]		Human	1	2	1	P00738	P00738 [117-131]		1	1708.85	High	High	1.86	K.LRTEGDGVYTLNNEK.Q	[117-131]
	FALSE	High	[K].SCAVAEYGVYVK.[V]	1xCarbamidomethyl [C2]	Human	1	4	1	P00738	P00738 [380-391]		0	1345.65	High	High	1.8	K.SCAVAEYGVYVK.V	[380-391]
	FALSE	High	[R].TEGDGVYTLNNEK.[Q]		Human	1	2	1	P00738	P00738 [119-131]		0	1439.66	High	High	1.89	R.TEGDGVYTLNNEK.Q	[119-131]
	FALSE	High	[R].VGYVSGWGR.[N]		Human	1	2	1	P00738	P00738 [278-286]		0	980.495	High	High	1.78	R.VGYVSGWGR.N	[278-286]
	FALSE	Medium	[K].VTSIQDWVQK.[T]		Human	1	2	1	P00738	P00738 [392-401]		0	1203.64	Medium	Medium	1.41	K.VTSIQDWVQK.T	[392-401]
	FALSE	High	[K].YVMLPVADQDQCIR.[H]	1xCarbamidomethyl [C12]; 1xOxidation [M3]	Human	1	2	4	P00738	P00738 [298-311]		0	1723.81	High	High	3.17	K.YVMLPVADQDQCIR.H	[298-311]
FALSE	High	Master Protein	P11142	Heat shock cognate 71 kDa protein [OS=Homo sapiens]	0	15	Human	8	10	7	646	70.9	5.52	17.6	8	cell organization and biogenesis;protein metabolism;RNA metabolism OR transcription;other metabolic processes;stress response;transport;other biological processes	non-structural extracellular;plasma membrane;other membranes;cytosol;nucleus;other cytoplasmic organelle;other cell component	signal transduction activity or receptor binding;other molecular function	Pf00012	3312	HSPA8	hsa:3312; P11142; Q9H3R6	ENSG00000109971	Parkin-ubiquitin proteasomal system pathway; MAPK signaling pathway; Exercise-induced circadian regulation; Measles virus infection; Opioid receptor pathways; Extrafollicular and follicular B cell activation by SARS-CoV-2; 1p36 copy number variation syndrome; HDAC6 interactions in the central nervous system	Neutrophil degranulation; HSP90 chaperone cycle for steroid hormone receptors (SHR) in the presence of ligand; Chaperone Mediated Autophagy; Attenuation phase; Late endosomal microautophagy; AUF1 (hnRNP D0) binds and destabilizes mRNA; PKR-mediated signaling; Regulation of HSF1-mediated heat shock response; Lysosome Vesicle Biogenesis; Golgi Associated Vesicle Biogenesis; Clathrin-mediated endocy…	27	High	1
	Checked	Confidence	Annotated Sequence	Modifications	Marked as	# Protein Groups	# Proteins	# PSMs	Master Protein Accessions	Positions in Master Proteins	Modifications in Master Proteins	# Missed Cleavages	Theo. MH+ [Da]	Found in Sample: [S1] Sample9_QE_Alana_21junio2024	Confidence (by Search Engine): Sequest HT	XCorr (by Search Engine): Sequest HT	Sequence in Protein	Positions in Proteins
	FALSE	High	[K].CGLVPVLAENYK.[S]	1xCarbamidomethyl [C1]	Human	1	2	2	P02788	P02788 [424-435]		0	1362.71	High	High	2.28	K.CGLVPVLAENYK.S	[424-435]
	FALSE	High	[R].YYGYTGAFR.[C]		Human	1	2	1	P02788	P02788 [544-552]		0	1097.51	High	High	1.88	R.YYGYTGAFR.C	[544-552]
FALSE	High	Master Protein	P26038	Moesin [OS=Homo sapiens]	0	16	Human	7	13	7	577	67.8	6.4	6.27	7	cell adhesion;cell cycle OR cell proliferation;cell organization and biogenesis;other biological processes	plasma membrane;other membranes;cytosol;cytoskeleton;other cell component	signal transduction activity or receptor binding;cytoskeletal activity;nucleic acid binding activity;other molecular function	Pf00373, Pf00769, Pf09379, Pf09380, Pf20492	4478	MSN	hsa:4478; P26038	ENSG00000147065	Glial cell differentiation; AGE/RAGE pathway; Measles virus infection; 16p11.2 proximal deletion syndrome; Regulation of actin cytoskeleton	Sensory processing of sound by outer hair cells of the cochlea; Recycling pathway of L1; Sensory processing of sound by inner hair cells of the cochlea; Gene and protein expression by JAK-STAT signaling after Interleukin-12 stimulation; Signaling by ALK fusions and activated point mutants	10	High	1
	Checked	Confidence	Annotated Sequence	Modifications	Marked as	# Protein Groups	# Proteins	# PSMs	Master Protein Accessions	Positions in Master Proteins	Modifications in Master Proteins	# Missed Cleavages	Theo. MH+ [Da]	Found in Sample: [S1] Sample9_QE_Alana_21junio2024	Confidence (by Search Engine): Sequest HT	XCorr (by Search Engine): Sequest HT	Sequence in Protein	Positions in Proteins
	FALSE	High	[K].EAGTLAYYEICDFLR.[G]	1xCarbamidomethyl [C11]	Human	1	1	3	P36222	P36222 [290-304]		0	1820.85	High	High	3.21	K.EAGTLAYYEICDFLR.G	[290-304]
	FALSE	High	[R].EGDGSCFPDALDR.[F]	1xCarbamidomethyl [C6]	Human	1	1	2	P36222	P36222 [36-48]		0	1438.59	High	High	2.1	R.EGDGSCFPDALDR.F	[36-48]
	FALSE	High	[R].GQEDASPDR.[F]		Human	1	1	1	P36222	P36222 [225-233]		0	974.417	High	High	2.06	R.GQEDASPDR.F	[225-233]
	FALSE	Medium	[K].IASNTQSR.[R]		Human	1	1	2	P36222	P36222 [109-116]		0	876.453	Medium	Medium	1.47	K.IASNTQSR.R	[109-116]
	FALSE	Medium	[R].ILGQQVPYATK.[G]		Human	1	1	3	P36222	P36222 [311-321]		0	1217.69	Medium	Medium	1.6	R.ILGQQVPYATK.G	[311-321]
	FALSE	High	[K].QLLLSAALSAGK.[V]		Human	1	1	2	P36222	P36222 [171-182]		0	1171.7	High	High	2.2	K.QLLLSAALSAGK.V	[171-182]
	FALSE	High	[R].SFTLASSETGVGAPISGPGIPGR.[F]		Human	1	1	4	P36222	P36222 [264-286]		0	2158.11	High	High	4.72	R.SFTLASSETGVGAPISGPGIPGR.F	[264-286]
FALSE	High	Master Protein	P01023	Alpha-2-macroglobulin [OS=Homo sapiens]	0	16	Human	18	30	18	1474	163.2	6.46	25.27	18	stress response;developmental processes;other biological processes	non-structural extracellular;other cell component	signal transduction activity or receptor binding;enzyme regulator activity;other molecular function	Pf00207, Pf01835, Pf07677, Pf07678, Pf07703, Pf17789, Pf17791	2	A2M	hsa:2; P01023; Q13677; Q59F47; Q5QTS0; Q68DN2; Q6PIY3; Q6PN97	ENSG00000175899	Complement system; Dengue-2 interactions with complement and coagulation cascades; Complement and coagulation cascades	Platelet degranulation ; Degradation of the extracellular matrix; HDL assembly; Intrinsic Pathway of Fibrin Clot Formation	7	High	1
	Checked	Confidence	Annotated Sequence	Modifications	Marked as	# Protein Groups	# Proteins	# PSMs	Master Protein Accessions	Positions in Master Proteins	Modifications in Master Proteins	# Missed Cleavages	Theo. MH+ [Da]	Found in Sample: [S1] Sample9_QE_Alana_21junio2024	Confidence (by Search Engine): Sequest HT	XCorr (by Search Engine): Sequest HT	Sequence in Protein	Positions in Proteins
	FALSE	High	[R].GISLANWMCLAK.[W]	1xCarbamidomethyl [C9]; 1xOxidation [M8]	Human	1	1	2	P61626	P61626 [40-51]		0	1379.68	High	High	1.83	R.GISLANWMCLAK.W	[40-51]
	FALSE	High	[R].STDYGIFQINSR.[Y]		Human	1	1	2	P61626	P61626 [69-80]		0	1400.68	High	High	2.67	R.STDYGIFQINSR.Y	[69-80]
	FALSE	High	[R].VVRDPQGIR.[A]		Human	1	1	1	P61626	P61626 [117-125]		1	1039.6	High	High	2.33	R.VVRDPQGIR.A	[117-125]
	FALSE	High	[K].WESGYNTR.[A]		Human	1	1	1	P61626	P61626 [52-59]		0	1012.45	High	High	2.17	K.WESGYNTR.A	[52-59]
FALSE	High	Master Protein	P01860	Immunoglobulin heavy constant gamma 3 [OS=Homo sapiens]	0	17	Human	5	8	1	446	49.1	6.87	11.68	5	stress response;signal transduction;other biological processes	non-structural extracellular;plasma membrane;other membranes;other cell component	signal transduction activity or receptor binding;other molecular function	Pf07654		IGHG3	A0A075B6N8; A0A286YES1; A0A4W9A917; A2NU35; P01860			Initial triggering of complement; Classical antibody-mediated complement activation; FCGR activation; Regulation of actin dynamics for phagocytic cup formation; Role of phospholipids in phagocytosis; FCGR3A-mediated IL10 synthesis; FCGR3A-mediated phagocytosis; Regulation of Complement cascade	8	High	1
	Checked	Confidence	Annotated Sequence	Modifications	Marked as	# Protein Groups	# Proteins	# PSMs	Master Protein Accessions	Positions in Master Proteins	Modifications in Master Proteins	# Missed Cleavages	Theo. MH+ [Da]	Found in Sample: [S1] Sample9_QE_Alana_21junio2024	Confidence (by Search Engine): Sequest HT	XCorr (by Search Engine): Sequest HT	Sequence in Protein	Positions in Proteins
	FALSE	High	[K].DAGVIAGLNVLR.[I]		Human	1	3	1	P0DMV9	P0DMV9 [160-171]		0	1197.69	High	High	1.73	K.DAGVIAGLNVLR.I	[160-171]
	FALSE	High	[R].TTPSYVAFTDTER.[L]		Human	2	8	2	P11142; P0DMV9	P11142 [37-49]; P0DMV9 [37-49]		0	1487.7	High	High	2.75	R.TTPSYVAFTDTER.L	[37-49]
FALSE	High	Master Protein	P02774	Vitamin D-binding protein [OS=Homo sapiens]	0	17	Human	5	7	5	474	52.9	5.45	5.87	5	other metabolic processes;transport	non-structural extracellular;cytosol;other cytoplasmic organelle;other cell component	transporter activity;cytoskeletal activity;other molecular function	Pf00273, Pf09164	2638	GC	B4DPP2; D6RAK8; hsa:2638; P02774; Q16309; Q16310; Q53F31; Q6GTG1	ENSG00000145321	Vitamin D metabolism	Vitamin D (calciferol) metabolism	2	High	1
	Checked	Confidence	Annotated Sequence	Modifications	Marked as	# Protein Groups	# Proteins	# PSMs	Master Protein Accessions	Positions in Master Proteins	Modifications in Master Proteins	# Missed Cleavages	Theo. MH+ [Da]	Found in Sample: [S1] Sample9_QE_Alana_21junio2024	Confidence (by Search Engine): Sequest HT	XCorr (by Search Engine): Sequest HT	Sequence in Protein	Positions in Proteins
	FALSE	Medium	[R].ALEILQEEDLIDEDDIPVR.[S]		Human	1	3	1	P0C0L4	P0C0L4 [757-775]		0	2225.12	Medium	Medium	1.63	R.ALEILQEEDLIDEDDIPVR.S	[757-775]
	FALSE	Medium	[K].GLCVATPVQLR.[V]	1xCarbamidomethyl [C3]	Human	1	3	1	P0C0L4	P0C0L4 [818-828]		0	1213.67	Medium	Medium	1.63	K.GLCVATPVQLR.V	[818-828]
	FALSE	Medium	[R].GSFEFPVGDAVSK.[V]		Human	1	3	1	P0C0L4	P0C0L4 [917-929]		0	1339.65	Medium	Medium	1.61	R.GSFEFPVGDAVSK.V	[917-929]
	FALSE	High	[K].LNMGITDLQGLR.[L]	1xOxidation [M3]	Human	1	3	1	P0C0L4	P0C0L4 [326-337]		0	1346.71	High	High	2.1	K.LNMGITDLQGLR.L	[326-337]
	FALSE	Medium	[R].NNVPCSPK.[V]	1xCarbamidomethyl [C5]	Human	1	3	3	P0C0L4	P0C0L4 [64-71]		0	915.435	Medium	Medium	1.5	R.NNVPCSPK.V	[64-71]
	FALSE	Medium	[R].VGDTLNLNLR.[A]		Human	1	3	1	P0C0L4	P0C0L4 [485-494]		0	1114.62	Medium	Medium	1.65	R.VGDTLNLNLR.A	[485-494]
FALSE	High	Master Protein	P04406	Glyceraldehyde-3-phosphate dehydrogenase [OS=Homo sapiens]	0	18	Human	4	6	4	335	36	8.46	8.49	4	cell organization and biogenesis;protein metabolism;other metabolic processes;stress response;other biological processes	plasma membrane;other membranes;cytosol;cytoskeleton;nucleus;other cell component	enzyme regulator activity;cytoskeletal activity;other molecular function	Pf00044, Pf02800	2597	GAPDH	E7EUT4; hsa:2597; P00354; P04406; Q53X65	ENSG00000111640	Cori cycle; Alzheimer's disease and miRNA effects; HIF1A and PPARG regulation of glycolysis; VEGFA-VEGFR2 signaling; Clear cell renal cell carcinoma pathways; Metabolic reprogramming in colon cancer; Aerobic glycolysis; 7q11.23 copy number variation syndrome; Glycolysis in senescence; Alzheimer's disease; Sildenafil treatment; Glycolysis and gluconeogenesis; Metabolic Epileptic Disorders; Sudden …	Glycolysis; Gluconeogenesis	16	High	1
	Checked	Confidence	Annotated Sequence	Modifications	Marked as	# Protein Groups	# Proteins	# PSMs	Master Protein Accessions	Positions in Master Proteins	Modifications in Master Proteins	# Missed Cleavages	Theo. MH+ [Da]	Found in Sample: [S1] Sample9_QE_Alana_21junio2024	Confidence (by Search Engine): Sequest HT	XCorr (by Search Engine): Sequest HT	Sequence in Protein	Positions in Proteins
	FALSE	High	[K].AIGAVPLIQGEYMIPCEK.[V]	1xCarbamidomethyl [C16]; 1xOxidation [M13]	Human	1	1	4	P07339	P07339 [314-331]		0	2005.01	High	High	2.68	K.AIGAVPLIQGEYMIPCEK.V	[314-331]
	FALSE	Medium	[R].DPDAQPGGELMLGGTDSK.[Y]	1xOxidation [M11]	Human	1	1	1	P07339	P07339 [236-253]		0	1803.81	Medium	Medium	1.5	R.DPDAQPGGELMLGGTDSK.Y	[236-253]
	FALSE	High	[K].EGCEAIVDTGTSLMVGPVDEVR.[E]	1xCarbamidomethyl [C3]; 1xOxidation [M14]	Human	1	1	1	P07339	P07339 [288-309]		0	2350.09	High	High	2.94	K.EGCEAIVDTGTSLMVGPVDEVR.E	[288-309]
	FALSE	Medium	[K].FDGILGMAYPR.[I]	1xOxidation [M7]	Human	1	1	1	P07339	P07339 [195-205]		0	1255.61	Medium	Medium	1.44	K.FDGILGMAYPR.I	[195-205]
	FALSE	High	[R].ISVNNVLPVFDNLMQQK.[L]	1xOxidation [M14]	Human	1	1	2	P07339	P07339 [206-222]		0	1975.03	High	High	2.18	R.ISVNNVLPVFDNLMQQK.L	[206-222]
	FALSE	High	[K].LVDQNIFSFYLSR.[D]		Human	1	1	1	P07339	P07339 [223-235]		0	1601.83	High	High	2.47	K.LVDQNIFSFYLSR.D	[223-235]
	FALSE	Medium	[K].QPGITFIAAK.[F]		Human	1	1	2	P07339	P07339 [185-194]		0	1045.6	Medium	Medium	1.67	K.QPGITFIAAK.F	[185-194]
	FALSE	High	[R].QVFGEATKQPGITFIAAK.[F]		Human	1	1	1	P07339	P07339 [177-194]		1	1906.04	High	High	2.11	R.QVFGEATKQPGITFIAAK.F	[177-194]
	FALSE	Medium	[R].TMSEVGGSVEDLIAK.[G]	1xOxidation [M2]	Human	1	1	1	P07339	P07339 [35-49]		0	1551.76	Medium	Medium	1.53	R.TMSEVGGSVEDLIAK.G	[35-49]
	FALSE	Medium	[R].VGFAEAAR.[L]		Human	1	1	1	P07339	P07339 [404-411]		0	820.431	Medium	Medium	1.56	R.VGFAEAAR.L	[404-411]
	FALSE	Medium	[K].VSTLPAITLK.[L]		Human	1	1	2	P07339	P07339 [332-341]		0	1042.65	Medium	Medium	1.54	K.VSTLPAITLK.L	[332-341]
FALSE	High	Master Protein	P00738	Haptoglobin [OS=Homo sapiens]	0	18	Human	8	12	8	406	45.2	6.58	18.86	8	stress response;other biological processes	non-structural extracellular;other cell component	other molecular function	Pf00089	3240	HP	B0AZL5; hsa:3240; P00737; P00738; Q0VAC4; Q0VAC5; Q2PP15; Q3B7J0; Q6LBY9; Q9UC67	ENSG00000257017	Network map of SARS-CoV-2 signaling pathway	Scavenging of heme from plasma; Neutrophil degranulation	3	High	1
	Checked	Confidence	Annotated Sequence	Modifications	Marked as	# Protein Groups	# Proteins	# PSMs	Master Protein Accessions	Positions in Master Proteins	Modifications in Master Proteins	# Missed Cleavages	Theo. MH+ [Da]	Found in Sample: [S1] Sample9_QE_Alana_21junio2024	Confidence (by Search Engine): Sequest HT	XCorr (by Search Engine): Sequest HT	Sequence in Protein	Positions in Proteins
	FALSE	High	[K].ADRDQYELLCLDNTR.[K]	1xCarbamidomethyl [C10]	Human	1	1	2	P02787	P02787 [237-251]		1	1881.88	High	High	2.75	K.ADRDQYELLCLDNTR.K	[237-251]
	FALSE	High	[K].IMNGEADAMSLDGGFVYIAGK.[C]	2xOxidation [M2; M9]	Human	1	1	2	P02787	P02787 [400-420]		0	2191	High	High	2.36	K.IMNGEADAMSLDGGFVYIAGK.C	[400-420]
	FALSE	Medium	[K].ASYLDCIR.[A]	1xCarbamidomethyl [C6]	Human	1	1	3	P02787	P02787 [62-69]		0	997.477	Medium	Medium	1.47	K.ASYLDCIR.A	[62-69]
	FALSE	High	[K].CSTSSLLEACTFR.[R]	2xCarbamidomethyl [C1; C10]	Human	1	1	2	P02787	P02787 [684-696]		0	1531.69	High	High	2.73	K.CSTSSLLEACTFR.R	[684-696]
	FALSE	Medium	[R].DDTVCLAK.[L]	1xCarbamidomethyl [C5]	Human	1	1	1	P02787	P02787 [652-659]		0	921.435	Medium	Medium	1.49	R.DDTVCLAK.L	[652-659]
	FALSE	Medium	[K].DGAGDVAFVK.[H]		Human	1	1	1	P02787	P02787 [216-225]		0	978.489	Medium	Medium	1.54	K.DGAGDVAFVK.H	[216-225]
	FALSE	High	[K].DLLFRDDTVCLAK.[L]	1xCarbamidomethyl [C10]	Human	1	1	2	P02787	P02787 [647-659]		1	1565.8	High	High	2.61	K.DLLFRDDTVCLAK.L	[647-659]
	FALSE	High	[R].DQYELLCLDNTR.[K]	1xCarbamidomethyl [C7]	Human	1	1	1	P02787	P02787 [240-251]		0	1539.71	High	High	1.69	R.DQYELLCLDNTR.K	[240-251]
	FALSE	Medium	[K].DSGFQMNQLR.[G]	1xOxidation [M6]	Human	1	1	1	P02787	P02787 [123-132]		0	1211.55	Medium	Medium	1.61	K.DSGFQMNQLR.G	[123-132]
	FALSE	Medium	[K].EDPQTFYYAVAVVK.[K]		Human	1	1	1	P02787	P02787 [108-121]		0	1629.82	Medium	Medium	1.4	K.EDPQTFYYAVAVVK.K	[108-121]
	FALSE	Medium	[K].EGYYGYTGAFR.[C]		Human	1	1	1	P02787	P02787 [531-541]		0	1283.57	Medium	Medium	1.57	K.EGYYGYTGAFR.C	[531-541]
	FALSE	High	[R].FDEFFSEGCAPGSK.[K]	1xCarbamidomethyl [C9]	Human	1	1	2	P02787	P02787 [495-508]		0	1577.66	High	High	2.01	R.FDEFFSEGCAPGSK.K	[495-508]
	FALSE	Medium	[R].FDEFFSEGCAPGSKK.[D]	1xCarbamidomethyl [C9]	Human	1	1	1	P02787	P02787 [495-509]		1	1705.75	Medium	Medium	1.69	R.FDEFFSEGCAPGSKK.D	[495-509]
	FALSE	High	[K].HSTIFENLANK.[A]		Human	1	1	1	P02787	P02787 [226-236]		0	1273.65	High	High	2.29	K.HSTIFENLANK.A	[226-236]
	FALSE	Medium	[K].KASYLDCIR.[A]	1xCarbamidomethyl [C7]	Human	1	1	1	P02787	P02787 [61-69]		1	1125.57	Medium	Medium	1.6	K.KASYLDCIR.A	[61-69]
	FALSE	High	[R].KCSTSSLLEACTFR.[R]	2xCarbamidomethyl [C2; C11]	Human	1	1	1	P02787	P02787 [683-696]		1	1659.78	High	High	2.64	R.KCSTSSLLEACTFR.R	[683-696]
	FALSE	Medium	[K].KDSGFQMNQLR.[G]	1xOxidation [M7]	Human	1	1	1	P02787	P02787 [122-132]		1	1339.64	Medium	Medium	1.52	K.KDSGFQMNQLR.G	[122-132]
	FALSE	High	[K].LCMGSGLNLCEPNNKEGYYGYTGAFR.[C]	2xCarbamidomethyl [C2; C10]; 1xOxidation [M3]	Human	1	1	2	P02787	P02787 [516-541]		1	2987.31	High	High	2.9	K.LCMGSGLNLCEPNNKEGYYGYTGAFR.C	[516-541]
	FALSE	Medium	[K].NQVAMNPTNTVFDAK.[R]	1xOxidation [M5]	Human	1	2	1	P11142	P11142 [57-71]		0	1665.79	Medium	Medium	1.49	K.NQVAMNPTNTVFDAK.R	[57-71]
	FALSE	High	[K].MYLGYEYVTAIR.[N]	1xOxidation [M1]	Human	1	1	3	P02787	P02787 [332-343]		0	1494.73	High	High	2.45	K.MYLGYEYVTAIR.N	[332-343]
	FALSE	High	[K].NLNEKDYELLCLDGTR.[K]	1xCarbamidomethyl [C11]	Human	1	1	4	P02787	P02787 [572-587]		1	1952.94	High	High	2.18	K.NLNEKDYELLCLDGTR.K	[572-587]
	FALSE	High	[R].SAGWNIPIGLLYCDLPEPR.[K]	1xCarbamidomethyl [C13]	Human	1	1	3	P02787	P02787 [144-162]		0	2171.1	High	High	3.5	R.SAGWNIPIGLLYCDLPEPR.K	[144-162]
	FALSE	High	[K].SASDLTWDNLK.[G]		Human	1	1	1	P02787	P02787 [454-464]		0	1249.61	High	High	1.71	K.SASDLTWDNLK.G	[454-464]
	FALSE	Medium	[K].SCHTAVGR.[T]	1xCarbamidomethyl [C2]	Human	1	1	1	P02787	P02787 [468-475]		0	887.415	Medium	Medium	1.47	K.SCHTAVGR.T	[468-475]
	FALSE	High	[K].SCHTGLGR.[S]	1xCarbamidomethyl [C2]	Human	1	1	2	P02787	P02787 [136-143]		0	887.415	High	High	1.77	K.SCHTGLGR.S	[136-143]
	FALSE	Medium	[K].SDNCEDTPEAGYFAVAVVK.[K]	1xCarbamidomethyl [C4]	Human	1	1	1	P02787	P02787 [434-452]		0	2071.93	Medium	Medium	1.73	K.SDNCEDTPEAGYFAVAVVK.K	[434-452]
	FALSE	High	[R].TAGWNIPMGLLYNK.[I]	1xOxidation [M8]	Human	1	1	2	P02787	P02787 [476-489]		0	1593.81	High	High	2.2	R.TAGWNIPMGLLYNK.I	[476-489]
FALSE	High	Master Protein	P01024	Complement C3 [OS=Homo sapiens]	0	18	Human	23	40	23	1663	187	6.4	61.09	23	cell organization and biogenesis;other metabolic processes;stress response;developmental processes;signal transduction;other biological processes	non-structural extracellular;plasma membrane;other membranes;ER/Golgi;other cytoplasmic organelle;other cell component	signal transduction activity or receptor binding;enzyme regulator activity	Pf00207, Pf01759, Pf01821, Pf01835, Pf07677, Pf07678, Pf07703, Pf17789, Pf17790, Pf17791, Pf21308, Pf21406	718	C3	A7E236; hsa:718; P01024	ENSG00000125730	Allograft rejection; Complement system; Dengue-2 interactions with complement and coagulation cascades; TYROBP causal network in microglia; Cells and molecules involved in local acute inflammatory response ; 16p11.2 distal deletion syndrome; Complement system in neuronal development and plasticity; Acquired partial lipodystrophy / Barraquer-Simons syndrome; Complement-mediated inflammation of pul…	Neutrophil degranulation; Immunoregulatory interactions between a Lymphoid and a non-Lymphoid cell; Regulation of Complement cascade; G alpha (i) signalling events; Peptide ligand-binding receptors; Regulation of Insulin-like Growth Factor (IGF) transport and uptake by Insulin-like Growth Factor Binding Proteins (IGFBPs); Post-translational protein phosphorylation; Purinergic signaling in leishma…	22	High	1
	Checked	Confidence	Annotated Sequence	Modifications	Marked as	# Protein Groups	# Proteins	# PSMs	Master Protein Accessions	Positions in Master Proteins	Modifications in Master Proteins	# Missed Cleavages	Theo. MH+ [Da]	Found in Sample: [S1] Sample9_QE_Alana_21junio2024	Confidence (by Search Engine): Sequest HT	XCorr (by Search Engine): Sequest HT	Sequence in Protein	Positions in Proteins
	FALSE	High	[K].ELLLQPVTISR.[N]		Human	1	3	2	P59998	P59998 [45-55]		0	1268.76	High	High	2.51	K.ELLLQPVTISR.N	[45-55]
	FALSE	High	[K].VLIEGSINSVR.[V]		Human	1	3	1	P59998	P59998 [61-71]		0	1186.68	High	High	1.97	K.VLIEGSINSVR.V	[61-71]
FALSE	High	Master Protein	P09467	Fructose-1,6-bisphosphatase 1 [OS=Homo sapiens]	0	19	Human	5	5	5	338	36.8	6.99	6.47	5	other metabolic processes;stress response;other biological processes	cytosol;nucleus;other cell component	other molecular function	Pf00316, Pf18913	2203	FBP1	hsa:2203; O75571; P09467; Q53F94; Q96E46	ENSG00000165140	Angiopoietin-like protein 8 regulatory pathway; Disorders of fructose metabolism; Glycolysis and gluconeogenesis; Metabolic Epileptic Disorders	Gluconeogenesis	5	High	1
	Checked	Confidence	Annotated Sequence	Modifications	Marked as	# Protein Groups	# Proteins	# PSMs	Master Protein Accessions	Positions in Master Proteins	Modifications in Master Proteins	# Missed Cleavages	Theo. MH+ [Da]	Found in Sample: [S1] Sample9_QE_Alana_21junio2024	Confidence (by Search Engine): Sequest HT	XCorr (by Search Engine): Sequest HT	Sequence in Protein	Positions in Proteins
	FALSE	Medium	[K].ELGVGIALR.[K]		Human	1	1	1	Q01469	Q01469 [25-33]		0	927.562	Medium	Medium	1.45	K.ELGVGIALR.K	[25-33]
	FALSE	High	[K].GFDEYMKELGVGIALR.[K]	1xOxidation [M6]	Human	1	1	1	Q01469	Q01469 [18-33]		1	1813.92	High	High	2.92	K.GFDEYMKELGVGIALR.K	[18-33]
	FALSE	High	[K].LVVECVMNNVTCTR.[I]	2xCarbamidomethyl [C5; C12]; 1xOxidation [M7]	Human	1	1	2	Q01469	Q01469 [116-129]		0	1710.8	High	High	1.96	K.LVVECVMNNVTCTR.I	[116-129]
	FALSE	High	[K].TTQFSCTLGEKFEETTADGR.[K]	1xCarbamidomethyl [C6]	Human	1	1	1	Q01469	Q01469 [62-81]		1	2278.03	High	High	2.25	K.TTQFSCTLGEKFEETTADGR.K	[62-81]
FALSE	High	Master Protein	P18669	Phosphoglycerate mutase 1 [OS=Homo sapiens]	0	20	Human	3	3	3	254	28.8	7.18	5.07	3	other metabolic processes;other biological processes	non-structural extracellular;cytosol;other cell component	other molecular function	Pf00300	5223	PGAM1	hsa:5223; P18669; Q9BWC0	ENSG00000171314	Cori cycle; Metabolic reprogramming in colon cancer; Warburg effect modulated by deubiquitinating enzymes and their substrates; Glycolysis and gluconeogenesis; Metabolic Epileptic Disorders	Neutrophil degranulation; Glycolysis; Gluconeogenesis	8	High	1
	Checked	Confidence	Annotated Sequence	Modifications	Marked as	# Protein Groups	# Proteins	# PSMs	Master Protein Accessions	Positions in Master Proteins	Modifications in Master Proteins	# Missed Cleavages	Theo. MH+ [Da]	Found in Sample: [S1] Sample9_QE_Alana_21junio2024	Confidence (by Search Engine): Sequest HT	XCorr (by Search Engine): Sequest HT	Sequence in Protein	Positions in Proteins
	FALSE	High	[R].EPQVYTLPPSR.[ED]		Human	3	7	1	P01859; P01857-1; P01860	P01859 [224-234]; P01857-1 [228-238]; P01860 [275-285]		0	1286.67	High	High	1.7	R.EPQVYTLPPSR.E	[275-285]
	FALSE	High	[K].GPSVFPLAPCSR.[S]	1xCarbamidomethyl [C10]	Human	3	6	2	P01861; P01859; P01860	P01861 [5-16]; P01859 [5-16]; P01860 [5-16]		0	1287.65	High	High	2.99	K.GPSVFPLAPCSR.S	[5-16]
	FALSE	Medium	[K].NQVSLTCLVK.[G]	1xCarbamidomethyl [C7]	Human	4	9	1	P01861; P01859; P01857-1; P01860	P01861 [241-250]; P01859 [240-249]; P01857-1 [244-253]; P01860 [291-300]		0	1161.63	Medium	Medium	1.37	K.NQVSLTCLVK.G	[291-300]
	FALSE	High	[K].SCDTPPPCPR.[C]	2xCarbamidomethyl [C2; C8]	Human	1	2	3	P01860	P01860 [119-128]; [134-143]; [149-158]		0	1186.5	High	High	1.89	K.SCDTPPPCPR.C; K.SCDTPPPCPR.C; K.SCDTPPPCPR.C	[119-128]; [134-143]; [149-158]
	FALSE	Medium	[KR].STSGGTAALGCLVK.[D]	1xCarbamidomethyl [C11]	Human	2	5	1	P01857-1; P01860	P01857-1 [17-30]; P01860 [17-30]		0	1321.68	Medium	Medium	1.5	R.STSGGTAALGCLVK.D	[17-30]
FALSE	High	Master Protein	P40121	Macrophage-capping protein [OS=Homo sapiens]	0	21	Human	5	6	5	348	38.5	6.19	11.55	5	cell organization and biogenesis;developmental processes;other biological processes	cytoskeleton;nucleus;other cell component	cytoskeletal activity;other molecular function	Pf00626	822	CAPG	B8ZZS7; D6W5K8; hsa:822; P40121; Q53SA7	ENSG00000042493	TYROBP causal network in microglia		1	High	1
	Checked	Confidence	Annotated Sequence	Modifications	Marked as	# Protein Groups	# Proteins	# PSMs	Master Protein Accessions	Positions in Master Proteins	Modifications in Master Proteins	# Missed Cleavages	Theo. MH+ [Da]	Found in Sample: [S1] Sample9_QE_Alana_21junio2024	Confidence (by Search Engine): Sequest HT	XCorr (by Search Engine): Sequest HT	Sequence in Protein	Positions in Proteins
	FALSE	High	[K].IDAAVFNPR.[F]		Human	1	1	2	P39900	P39900 [380-388]		0	1002.54	High	High	2.13	K.IDAAVFNPR.F	[380-388]
	FALSE	Medium	[R].INNYTPDMNREDVDYAIR.[K]	1xOxidation [M8]	Human	1	1	1	P39900	P39900 [118-135]		1	2215.01	Medium	Medium	1.61	R.INNYTPDMNREDVDYAIR.K	[118-135]
	FALSE	High	[R].LPNPDNSEPALCDPNLSFDAVTTVGNK.[I]	1xCarbamidomethyl [C12]	Human	1	1	1	P39900	P39900 [271-297]		0	2885.36	High	High	1.94	R.LPNPDNSEPALCDPNLSFDAVTTVGNK.I	[271-297]
FALSE	High	Master Protein	P00558	Phosphoglycerate kinase 1 [OS=Homo sapiens]	0	21	Human	6	7	6	417	44.6	8.1	3.9	6	protein metabolism;other metabolic processes;stress response;other biological processes	non-structural extracellular;other membranes;cytosol	kinase activity;other molecular function	Pf00162	5230	PGK1	A8K4W6; B7Z7A9; hsa:5230; P00558; Q5J7W1; Q6IBT6; Q8NI87	ENSG00000102144	Cori cycle; Photodynamic therapy-induced HIF-1 survival signaling; VEGFA-VEGFR2 signaling; Clear cell renal cell carcinoma pathways; Metabolic reprogramming in colon cancer; Aerobic glycolysis; Glycolysis in senescence; Warburg effect modulated by deubiquitinating enzymes and their substrates; Glycolysis and gluconeogenesis; Metabolic Epileptic Disorders	Glycolysis; Gluconeogenesis; Manipulation of host energy metabolism	13	High	1
	Checked	Confidence	Annotated Sequence	Modifications	Marked as	# Protein Groups	# Proteins	# PSMs	Master Protein Accessions	Positions in Master Proteins	Modifications in Master Proteins	# Missed Cleavages	Theo. MH+ [Da]	Found in Sample: [S1] Sample9_QE_Alana_21junio2024	Confidence (by Search Engine): Sequest HT	XCorr (by Search Engine): Sequest HT	Sequence in Protein	Positions in Proteins
	FALSE	High	[K].GDVTAQIALQPALK.[F]		Human	1	3	2	P04179	P04179 [76-89]		0	1424.81	High	High	1.92	K.GDVTAQIALQPALK.F	[76-89]
	FALSE	High	[K].GELLEAIKR.[D]		Human	1	3	2	P04179	P04179 [115-123]		1	1028.61	High	High	2.31	K.GELLEAIKR.D	[115-123]
	FALSE	Medium	[K].NVRPDYLK.[A]		Human	1	4	1	P04179	P04179 [195-202]		0	1004.55	Medium	Medium	1.54	K.NVRPDYLK.A	[195-202]
FALSE	High	Master Protein	P40926	Malate dehydrogenase, mitochondrial [OS=Homo sapiens]	0	22	Human	6	6	6	338	35.5	8.68	7.51	6	other metabolic processes	other membranes;mitochondrion;other cell component	other molecular function	Pf00056, Pf02866	4191	MDH2	A8K414; B2RE78; B4DE44; E9PDB2; O43682; P40926	ENSG00000146701	Amino acid metabolism; Metabolic reprogramming in colon cancer; NAD metabolism in oncogene-induced senescence and mitochondrial dysfunction-associated senescence; Glycolysis and gluconeogenesis; Metabolic Epileptic Disorders; 7q11.23 distal copy number variation; TCA cycle (aka Krebs or citric acid cycle)	Gluconeogenesis; Citric acid cycle (TCA cycle); Mitochondrial protein degradation	10	High	1
	Checked	Confidence	Annotated Sequence	Modifications	Marked as	# Protein Groups	# Proteins	# PSMs	Master Protein Accessions	Positions in Master Proteins	Modifications in Master Proteins	# Missed Cleavages	Theo. MH+ [Da]	Found in Sample: [S1] Sample9_QE_Alana_21junio2024	Confidence (by Search Engine): Sequest HT	XCorr (by Search Engine): Sequest HT	Sequence in Protein	Positions in Proteins
	FALSE	Medium	[R].IALDFQR.[G]		Human	1	1	2	P17931	P17931 [145-151]		0	862.478	Medium	Medium	1.42	R.IALDFQR.G	[145-151]
	FALSE	High	[R].MLITILGTVKPNANR.[I]	1xOxidation [M1]	Human	1	1	1	P17931	P17931 [130-144]		0	1656.95	High	High	2.17	R.MLITILGTVKPNANR.I	[130-144]
	FALSE	Medium	[R].VIVCNTK.[L]	1xCarbamidomethyl [C4]	Human	1	1	2	P17931	P17931 [170-176]		0	833.455	Medium	Medium	1.37	R.VIVCNTK.L	[170-176]
FALSE	High	Master Protein	P01009	Alpha-1-antitrypsin [OS=Homo sapiens]	0	22	Human	6	7	6	418	46.7	5.59	2.16	6	stress response	non-structural extracellular;other membranes;ER/Golgi;other cell component	enzyme regulator activity;other molecular function	Pf00079	5265	SERPINA1	A6PX14; B2RDQ8; P01009; Q0PVP5; Q13672; Q53XB8; Q5U0M1; Q7M4R2; Q86U18; Q86U19; Q96BF9; Q96ES1; Q9P1P0; Q9UCE6; Q9UCM3	ENSG00000197249	Nuclear receptors meta-pathway; NRF2 pathway; Lung fibrosis; Lung fibrosis; Dengue-2 interactions with complement and coagulation cascades; Complement and coagulation cascades	Neutrophil degranulation; Platelet degranulation ; Regulation of Insulin-like Growth Factor (IGF) transport and uptake by Insulin-like Growth Factor Binding Proteins (IGFBPs); Post-translational protein phosphorylation; COPII-mediated vesicle transport; Cargo concentration in the ER	12	High	1
	Checked	Confidence	Annotated Sequence	Modifications	Marked as	# Protein Groups	# Proteins	# PSMs	Master Protein Accessions	Positions in Master Proteins	Modifications in Master Proteins	# Missed Cleavages	Theo. MH+ [Da]	Found in Sample: [S1] Sample9_QE_Alana_21junio2024	Confidence (by Search Engine): Sequest HT	XCorr (by Search Engine): Sequest HT	Sequence in Protein	Positions in Proteins
	FALSE	Medium	[K].EQGQNLAR.[Q]		Human	1	6	1	P61224	P61224 [129-136]		0	915.464	Medium	Medium	1.4	K.EQGQNLAR.Q	[129-136]
	FALSE	High	[K].LVVLGSGGVGK.[S]		Human	1	5	1	P61224	P61224 [6-16]		0	985.604	High	High	1.86	K.LVVLGSGGVGK.S	[6-16]
FALSE	High	Master Protein	P62937	Peptidyl-prolyl cis-trans isomerase A [OS=Homo sapiens]	0.006	23	Human	3	3	3	165	18	7.81	1.86	3	cell adhesion;cell organization and biogenesis;protein metabolism;other metabolic processes;stress response;developmental processes;other biological processes	non-structural extracellular;nucleus;other cell component	signal transduction activity or receptor binding;other molecular function	Pf00160	5478	PPIA	A8K220; hsa:5478; P05092; P62937; Q3KQW3; Q567Q0; Q6IBU5; Q96IX3; Q9BRU4; Q9BTY9; Q9UC61	ENSG00000196262	Prolactin signaling pathway	Platelet degranulation ; Neutrophil degranulation; Gene and protein expression by JAK-STAT signaling after Interleukin-12 stimulation; Budding and maturation of HIV virion; SARS-CoV-1 activates/modulates innate immune responses; Assembly Of The HIV Virion; Basigin interactions; Integration of provirus; APOBEC3G mediated resistance to HIV-1 infection; Calcineurin activates NFAT; Binding and entry …	16	High	1
	Checked	Confidence	Annotated Sequence	Modifications	Marked as	# Protein Groups	# Proteins	# PSMs	Master Protein Accessions	Positions in Master Proteins	Modifications in Master Proteins	# Missed Cleavages	Theo. MH+ [Da]	Found in Sample: [S1] Sample9_QE_Alana_21junio2024	Confidence (by Search Engine): Sequest HT	XCorr (by Search Engine): Sequest HT	Sequence in Protein	Positions in Proteins
	FALSE	High	[R].EPQVYTLPPSR.[ED]		Human	3	7	1	P01859; P01857-1; P01860	P01859 [224-234]; P01857-1 [228-238]; P01860 [275-285]		0	1286.67	High	High	1.7	R.EPQVYTLPPSR.D	[228-238]
	FALSE	High	[R].EPQVYTLPPSRDELTK.[N]		Human	1	3	7	P01857-1	P01857-1 [228-243]		1	1872.97	High	High	2.06	R.EPQVYTLPPSRDELTK.N	[228-243]
	FALSE	Medium	[K].FNWYVDGVEVHNAK.[T]		Human	1	3	1	P01857-1	P01857-1 [158-171]		0	1677.8	Medium	Medium	1.76	K.FNWYVDGVEVHNAK.T	[158-171]
	FALSE	High	[K].GPSVFPLAPSSK.[S]		Human	1	3	4	P01857-1	P01857-1 [5-16]		0	1186.65	High	High	2.03	K.GPSVFPLAPSSK.S	[5-16]
	FALSE	Medium	[K].NQVSLTCLVK.[G]	1xCarbamidomethyl [C7]	Human	4	9	1	P01861; P01859; P01857-1; P01860	P01861 [241-250]; P01859 [240-249]; P01857-1 [244-253]; P01860 [291-300]		0	1161.63	Medium	Medium	1.37	K.NQVSLTCLVK.G	[244-253]
	FALSE	Medium	[KR].STSGGTAALGCLVK.[D]	1xCarbamidomethyl [C11]	Human	2	5	1	P01857-1; P01860	P01857-1 [17-30]; P01860 [17-30]		0	1321.68	Medium	Medium	1.5	K.STSGGTAALGCLVK.D	[17-30]
	FALSE	High	[R].TPEVTCVVVDVSHEDPEVK.[F]	1xCarbamidomethyl [C6]	Human	1	3	2	P01857-1	P01857-1 [139-157]		0	2139.03	High	High	2.82	R.TPEVTCVVVDVSHEDPEVK.F	[139-157]
FALSE	High	Master Protein	P01859	Immunoglobulin heavy constant gamma 2 [OS=Homo sapiens]	0	23	Human	6	9	2	395	43.8	6.52	15.11	6	stress response;signal transduction;other biological processes	non-structural extracellular;plasma membrane;other membranes;other cell component	signal transduction activity or receptor binding;other molecular function	Pf07654		IGHG2	A0A286YEY4; A6NE66; P01859	ENSG00000211893; ENSG00000274497		Regulation of actin dynamics for phagocytic cup formation; FCGR3A-mediated phagocytosis; Initial triggering of complement; Classical antibody-mediated complement activation; FCGR activation; Role of phospholipids in phagocytosis; FCGR3A-mediated IL10 synthesis; Regulation of Complement cascade	8	High	1
	Checked	Confidence	Annotated Sequence	Modifications	Marked as	# Protein Groups	# Proteins	# PSMs	Master Protein Accessions	Positions in Master Proteins	Modifications in Master Proteins	# Missed Cleavages	Theo. MH+ [Da]	Found in Sample: [S1] Sample9_QE_Alana_21junio2024	Confidence (by Search Engine): Sequest HT	XCorr (by Search Engine): Sequest HT	Sequence in Protein	Positions in Proteins
	FALSE	High	[R].AEDGSVIDYELIDQDAR.[D]		Human	1	2	1	P07355	P07355 [180-196]		0	1908.88	High	High	2.2	R.AEDGSVIDYELIDQDAR.D	[180-196]
	FALSE	High	[K].GLGTDEDSLIEIICSR.[T]	1xCarbamidomethyl [C14]	Human	1	3	2	P07355	P07355 [120-135]		0	1777.86	High	High	3.51	K.GLGTDEDSLIEIICSR.T	[120-135]
	FALSE	High	[K].GVDEVTIVNILTNR.[S]		Human	1	2	2	P07355	P07355 [50-63]		0	1542.85	High	High	2.73	K.GVDEVTIVNILTNR.S	[50-63]
	FALSE	High	[R].RAEDGSVIDYELIDQDAR.[D]		Human	1	2	2	P07355	P07355 [179-196]		1	2064.98	High	High	4.46	R.RAEDGSVIDYELIDQDAR.D	[179-196]
	FALSE	High	[K].SLYYYIQQDTK.[G]		Human	1	3	1	P07355	P07355 [314-324]		0	1421.69	High	High	1.87	K.SLYYYIQQDTK.G	[314-324]
	FALSE	High	[K].SLYYYIQQDTKGDYQK.[A]		Human	1	3	2	P07355	P07355 [314-329]		1	2012.96	High	High	2.05	K.SLYYYIQQDTKGDYQK.A	[314-329]
	FALSE	Medium	[K].SYSPYDMLESIR.[K]	1xOxidation [M7]	Human	1	3	1	P07355	P07355 [234-245]		0	1476.67	Medium	Medium	1.61	K.SYSPYDMLESIR.K	[234-245]
	FALSE	High	[K].TDLEKDIISDTSGDFR.[K]		Human	1	3	1	P07355	P07355 [153-168]		1	1811.87	High	High	1.99	K.TDLEKDIISDTSGDFR.K	[153-168]
	FALSE	High	[K].TDLEKDIISDTSGDFRK.[L]		Human	1	3	1	P07355	P07355 [153-169]		2	1939.96	High	High	2.17	K.TDLEKDIISDTSGDFRK.L	[153-169]
	FALSE	High	[R].TNQELQEINR.[V]		Human	1	3	2	P07355	P07355 [136-145]		0	1244.62	High	High	2.03	R.TNQELQEINR.V	[136-145]
	FALSE	High	[K].TPAQYDASELK.[A]		Human	1	3	2	P07355	P07355 [105-115]		0	1222.6	High	High	1.7	K.TPAQYDASELK.A	[105-115]
FALSE	High	Master Protein	P36222	Chitinase-3-like protein 1 [OS=Homo sapiens]	0	24	Human	7	17	7	383	42.6	8.46	28.88	7	other metabolic processes;stress response;developmental processes;signal transduction;other biological processes	non-structural extracellular;extracellular matrix;ER/Golgi;other cell component	extracellular structural activity;other molecular function	Pf00704	1116	CHI3L1	B2R7B0; hsa:1116; P30923; P36222; Q8IVA4; Q96HI7	ENSG00000133048	Mammary gland development pathway - Involution (Stage 4 of 4)	Neutrophil degranulation	2	High	1
	Checked	Confidence	Annotated Sequence	Modifications	Marked as	# Protein Groups	# Proteins	# PSMs	Master Protein Accessions	Positions in Master Proteins	Modifications in Master Proteins	# Missed Cleavages	Theo. MH+ [Da]	Found in Sample: [S1] Sample9_QE_Alana_21junio2024	Confidence (by Search Engine): Sequest HT	XCorr (by Search Engine): Sequest HT	Sequence in Protein	Positions in Proteins
	FALSE	High	[R].AATVGSLAGQPLQER.[A]		Human	1	1	1	P02649	P02649 [210-224]		0	1497.8	High	High	2.24	R.AATVGSLAGQPLQER.A	[210-224]
	FALSE	High	[R].AKLEEQAQQIR.[L]		Human	1	1	2	P02649	P02649 [259-269]		1	1313.72	High	High	2.22	R.AKLEEQAQQIR.L	[259-269]
	FALSE	High	[K].AYKSELEEQLTPVAEETR.[A]		Human	1	1	2	P02649	P02649 [91-108]		1	2093.04	High	High	2.47	K.AYKSELEEQLTPVAEETR.A	[91-108]
	FALSE	Medium	[R].DADDLQKR.[L]		Human	1	1	2	P02649	P02649 [169-176]		1	960.475	Medium	Medium	1.5	R.DADDLQKR.L	[169-176]
	FALSE	High	[R].DRLDEVKEQVAEVR.[A]		Human	1	1	2	P02649	P02649 [245-258]		2	1685.88	High	High	2.11	R.DRLDEVKEQVAEVR.A	[245-258]
	FALSE	High	[K].ELQAAQAR.[L]		Human	1	1	6	P02649	P02649 [114-121]		0	886.474	High	High	1.9	K.ELQAAQAR.L	[114-121]
	FALSE	Medium	[R].FWDYLR.[W]		Human	1	1	1	P02649	P02649 [51-56]		0	899.441	Medium	Medium	1.37	R.FWDYLR.W	[51-56]
	FALSE	High	[R].GEVQAMLGQSTEELR.[V]	1xOxidation [M6]	Human	1	1	3	P02649	P02649 [138-152]		0	1663.8	High	High	2.41	R.GEVQAMLGQSTEELR.V	[138-152]
	FALSE	Medium	[R].LAVYQAGAR.[E]		Human	1	1	1	P02649	P02649 [177-185]		0	948.526	Medium	Medium	1.4	R.LAVYQAGAR.E	[177-185]
	FALSE	High	[R].LGADMEDVCGR.[L]	1xCarbamidomethyl [C9]; 1xOxidation [M5]	Human	1	1	2	P02649	P02649 [122-132]		0	1238.51	High	High	1.96	R.LGADMEDVCGR.L	[122-132]
	FALSE	High	[R].LGPLVEQGR.[V]		Human	1	1	2	P02649	P02649 [199-207]		0	968.552	High	High	1.79	R.LGPLVEQGR.V	[199-207]
	FALSE	High	[R].LQAEAFQAR.[L]		Human	1	1	2	P02649	P02649 [270-278]		0	1033.54	High	High	1.79	R.LQAEAFQAR.L	[270-278]
	FALSE	High	[K].SELEEQLTPVAEETR.[A]		Human	1	1	3	P02649	P02649 [94-108]		0	1730.84	High	High	3.91	K.SELEEQLTPVAEETR.A	[94-108]
	FALSE	Medium	[K].SWFEPLVEDMQR.[Q]	1xOxidation [M10]	Human	1	1	1	P02649	P02649 [281-292]		0	1552.71	Medium	Medium	1.42	K.SWFEPLVEDMQR.Q	[281-292]
	FALSE	Medium	[R].WELALGR.[F]		Human	1	1	1	P02649	P02649 [44-50]		0	844.468	Medium	Medium	1.5	R.WELALGR.F	[44-50]
FALSE	High	Master Protein	P02786	Transferrin receptor protein 1 [OS=Homo sapiens]	0	25	Human	15	24	15	760	84.8	6.61	32	15	stress response;transport;signal transduction;other biological processes	non-structural extracellular;plasma membrane;other membranes;other cytoplasmic organelle;other cell component	nucleic acid binding activity;other molecular function	Pf02225, Pf04253, Pf04389	7037	TFRC	D3DXB0; hsa:7037; P02786; Q1HE24; Q59G55; Q9UCN0; Q9UCU5; Q9UDF9; Q9UK21	ENSG00000072274	Iron metabolism in placenta; Ferroptosis; 3q29 copy number variation syndrome; Iron metabolism disorders	RHOC GTPase cycle; RND2 GTPase cycle; RHOA GTPase cycle; CDC42 GTPase cycle; RAC1 GTPase cycle; RHOQ GTPase cycle; RHOG GTPase cycle; RAC2 GTPase cycle; RAC3 GTPase cycle; RHOB GTPase cycle; RHOJ GTPase cycle; Golgi Associated Vesicle Biogenesis; RND1 GTPase cycle; Cargo recognition for clathrin-mediated endocytosis; Transferrin endocytosis and recycling; RHOH GTPase cycle	21	High	1
	Checked	Confidence	Annotated Sequence	Modifications	Marked as	# Protein Groups	# Proteins	# PSMs	Master Protein Accessions	Positions in Master Proteins	Modifications in Master Proteins	# Missed Cleavages	Theo. MH+ [Da]	Found in Sample: [S1] Sample9_QE_Alana_21junio2024	Confidence (by Search Engine): Sequest HT	XCorr (by Search Engine): Sequest HT	Sequence in Protein	Positions in Proteins
	FALSE	Medium	[K].EMTVTYIEASGK.[S]	1xOxidation [M2]	Human	1	1	1	P13686	P13686 [301-312]		0	1344.64	Medium	Medium	1.67	K.EMTVTYIEASGK.S	[301-312]
	FALSE	High	[R].FQETFEDVFSDR.[S]		Human	1	1	5	P13686	P13686 [86-97]		0	1519.67	High	High	3.12	R.FQETFEDVFSDR.S	[86-97]
FALSE	High	Master Protein	P01857-1	Isoform 1 of Immunoglobulin heavy constant gamma 1 [OS=Homo sapiens]	0	26	Human	7	17	4	330	36.1	8.19	16.08	7						IGHG1	P01857-1				0	High	1
	Checked	Confidence	Annotated Sequence	Modifications	Marked as	# Protein Groups	# Proteins	# PSMs	Master Protein Accessions	Positions in Master Proteins	Modifications in Master Proteins	# Missed Cleavages	Theo. MH+ [Da]	Found in Sample: [S1] Sample9_QE_Alana_21junio2024	Confidence (by Search Engine): Sequest HT	XCorr (by Search Engine): Sequest HT	Sequence in Protein	Positions in Proteins
	FALSE	High	[R].DNQWVGFDDVESFK.[T]		Human	1	4	2	Q13231	Q13231 [328-341]		0	1685.74	High	High	2.51	R.DNQWVGFDDVESFK.T	[328-341]
	FALSE	Medium	[K].EGGMLAYYEVCSWK.[G]	1xCarbamidomethyl [C11]; 1xOxidation [M4]	Human	1	4	1	Q13231	Q13231 [297-310]		0	1708.73	Medium	Medium	1.65	K.EGGMLAYYEVCSWK.G	[297-310]
	FALSE	High	[K].FTDMVATANNR.[Q]	1xOxidation [M4]	Human	1	3	3	Q13231	Q13231 [106-116]		0	1255.57	High	High	1.76	K.FTDMVATANNR.Q	[106-116]
	FALSE	High	[R].FTTLVQDLANAFQQEAQTSGK.[E]		Human	1	4	1	Q13231	Q13231 [155-175]		0	2297.14	High	High	3.26	R.FTTLVQDLANAFQQEAQTSGK.E	[155-175]
	FALSE	High	[R].FTTLVQDLANAFQQEAQTSGKER.[L]		Human	1	4	1	Q13231	Q13231 [155-177]		1	2582.28	High	High	3.65	R.FTTLVQDLANAFQQEAQTSGKER.L	[155-177]
	FALSE	High	[R].KYSFDGLDLDWEYPGSQGSPAVDKER.[F]		Human	1	4	2	Q13231	Q13231 [129-154]		2	2959.37	High	High	4.86	R.KYSFDGLDLDWEYPGSQGSPAVDKER.F	[129-154]
	FALSE	High	[R].LFQQSCPTGLVFSNSCK.[C]	2xCarbamidomethyl [C6; C16]	Human	1	3	3	Q13231	Q13231 [445-461]		0	1972.93	High	High	2.35	R.LFQQSCPTGLVFSNSCK.C	[445-461]
	FALSE	High	[K].LVCYFTNWAQYR.[Q]	1xCarbamidomethyl [C3]	Human	1	4	2	Q13231	Q13231 [24-35]		0	1620.76	High	High	2.94	K.LVCYFTNWAQYR.Q	[24-35]
	FALSE	Medium	[R].QTFVNSAIR.[F]		Human	1	4	2	Q13231	Q13231 [117-125]		0	1035.56	Medium	Medium	1.56	R.QTFVNSAIR.F	[117-125]
	FALSE	High	[K].RQEESGAAASLNVDAAVQQWLQK.[G]		Human	1	4	1	Q13231	Q13231 [231-253]		1	2499.26	High	High	4.1	K.RQEESGAAASLNVDAAVQQWLQK.G	[231-253]
	FALSE	Medium	[R].SFTLASSSDTR.[V]		Human	1	4	1	Q13231	Q13231 [270-280]		0	1171.56	Medium	Medium	1.63	R.SFTLASSSDTR.V	[270-280]
	FALSE	High	[K].TLLAIGGWNFGTQK.[F]		Human	1	3	1	Q13231	Q13231 [92-105]		0	1505.81	High	High	2.04	K.TLLAIGGWNFGTQK.F	[92-105]
	FALSE	High	[R].VGAPATGSGTPGPFTK.[E]		Human	1	4	4	Q13231	Q13231 [281-296]		0	1444.74	High	High	2.55	R.VGAPATGSGTPGPFTK.E	[281-296]
	FALSE	High	[R].YPLIQTLR.[Q]		Human	1	4	5	Q13231	Q13231 [375-382]		0	1003.59	High	High	2.09	R.YPLIQTLR.Q	[375-382]
	FALSE	High	[K].YSFDGLDLDWEYPGSQGSPAVDKER.[F]		Human	1	4	2	Q13231	Q13231 [130-154]		1	2831.28	High	High	2.37	K.YSFDGLDLDWEYPGSQGSPAVDKER.F	[130-154]
[truncated: 341 more rows]

## Sheet: Ven Diagram Results
21 elements included exclusively in "HIV JWH-133-1":	3 elements included exclusively in "HIV JWH-133-2":	12 elements included exclusively in "HIV JWH-133-3":	27 common elements in "HIV JWH-133-1", "HIV JWH-133-2" and "HIV JWH-133-3":	12 common elements in "HIV JWH-133-1" and "HIV JWH-133-3":	5 common elements in "HIV JWH-133-1" and "HIV JWH-133-2":	3 common elements in "HIV JWH-133-2" and "HIV JWH-133-3":
P11413	P01871	O43707	P17931	Q99536	P00918	P40925
P38606	P78417	P39900	P25774	P02774	P63104	P01857-1
[truncated: 25 more rows]
