# Supplementary material for: Cannabinoid Receptor Type 2 Agonist JWH-133 Stimulates Antiviral Factors and Decreases Proviral, Inflammatory, and Neurotoxic Proteins in HIV-Infected Macrophage Secretome
Source: Int J Mol Sci. 2025 Oct 30;26(21):10596. doi: 10.3390/ijms262110596 (PMC12608856; doi:10.3390/ijms262110596)
Supplement: Supplementary file 1 [file ijms-26-10596-s001.zip › Supplementary Table S4. Data Input for Venn Diagram-Fig1.xlsx]

## Sheet: Sheet1
16 common elements in No HIV Vehicle	14 common elements in HIV Vehicle	27 common elements in HIV JWH-133
P01024	P02647	P17931
P02647	P02786	P25774
P00738	P14618	P11142
P09467	P09467	P61158
P02786	P07858	P12814
P14618	P13796	P26038
P07355	P36222	P00558
P40121	P02787	P52209
P02787	P07355	P01009
P07339	P14780	P01024
P08670	P07339	P02647
P36222	P02649	P00738
P60709	P08670	P04406
P13796	P60709	P09467
P14780		P02786
P02649		P14618
		P01876-1
		P40121
		P36222
		P07355
		P07339
		P08670
		P14780
		P02787
		P13796
		P02649
		P60709
