# Supplementary material for: Cannabinoid Receptor Type 2 Agonist JWH-133 Stimulates Antiviral Factors and Decreases Proviral, Inflammatory, and Neurotoxic Proteins in HIV-Infected Macrophage Secretome
Source: Int J Mol Sci. 2025 Oct 30;26(21):10596. doi: 10.3390/ijms262110596 (PMC12608856; doi:10.3390/ijms262110596)
Supplement: Supplementary file 1 [file ijms-26-10596-s001.zip › Supplementary Table S5. Venn Diagram Results for Fig 1.xlsx]

## Sheet: Sheet1
13 common elements in "Uninfected Vehic", "HIV+ Vehicle" and "HIV+ JWH-133":	11 elements included exclusively in "HIV+ JWH-133":	3 common elements in "Uninfected Vehic" and "HIV+ JWH-133":	1 element included exclusively in "HIV+ Vehicle":	0 elements included exclusively in "Uninfected Vehicle":	0 common elements in "Uninfected Vehic" and "HIV+ Vehicle":	0 common elements in "HIV+ Vehicle" and "HIV+ JWH-133":
P02647	P17931	P01024	P07858
P09467	P25774	P00738
P02786	P11142	P40121
P14618	P61158
P07355	P12814
P02787	P26038
P07339	P00558
P08670	P52209
P36222	P01009
P60709	P04406
P13796	P01876-1
P14780
P02649
