# Supplementary material for: Cannabinoid Receptor Type 2 Agonist JWH-133 Stimulates Antiviral Factors and Decreases Proviral, Inflammatory, and Neurotoxic Proteins in HIV-Infected Macrophage Secretome
Source: Int J Mol Sci. 2025 Oct 30;26(21):10596. doi: 10.3390/ijms262110596 (PMC12608856; doi:10.3390/ijms262110596)
Supplement: Supplementary file 1 [file ijms-26-10596-s001.zip › Supplementary Table S6. TMT Proteome Discoverer Data.xlsx]

## Sheet: Proteins
Checked	Protein FDR Confidence: Combined	Master	Accession	Description	Coverage [%]	# Peptides	# PSMs	# Protein Unique Peptides	# AAs	MW [kDa]	calc. pI	Score Sequest HT: Sequest HT	# Protein Pathway Groups	Abundance Ratio: (HIV_Pos_JWH) / (Control)	Abundance Ratio: (HIV_Pos_Veh) / (Control)	Abundance Ratio P-Value: (HIV_Pos_JWH) / (Control)	Abundance Ratio P-Value: (HIV_Pos_Veh) / (Control)	Abundance Ratio Adj. P-Value: (HIV_Pos_JWH) / (Control)	Abundance Ratio Adj. P-Value: (HIV_Pos_Veh) / (Control)	Abundance Ratio Variability [%]: (HIV_Pos_JWH) / (Control)	Abundance Ratio Variability [%]: (HIV_Pos_Veh) / (Control)	Abundances (Scaled): F1: 126, Control, Control, D1	Abundances (Scaled): F1: 128N, Control, Control, D8	Abundances (Scaled): F1: 129C, Control, Control, D10	Abundances (Scaled): F1: 127C, Sample, HIV_Pos_JWH, D1	Abundances (Scaled): F1: 129N, Sample, HIV_Pos_JWH, D8	Abundances (Scaled): F1: 130C, Sample, HIV_Pos_JWH, D10	Abundances (Scaled): F1: 127N, Sample, HIV_Pos_Veh, D1	Abundances (Scaled): F1: 128C, Sample, HIV_Pos_Veh, D8	Abundances (Scaled): F1: 130N, Sample, HIV_Pos_Veh, D10	Abundance: F1: 126, Control, Control, D1	Abundance: F1: 128N, Control, Control, D8	Abundance: F1: 129C, Control, Control, D10	Abundance: F1: 127C, Sample, HIV_Pos_JWH, D1	Abundance: F1: 129N, Sample, HIV_Pos_JWH, D8	Abundance: F1: 130C, Sample, HIV_Pos_JWH, D10	Abundance: F1: 127N, Sample, HIV_Pos_Veh, D1	Abundance: F1: 128C, Sample, HIV_Pos_Veh, D8	Abundance: F1: 130N, Sample, HIV_Pos_Veh, D10	Found in Sample: [S1] F1: 126, Control, Control, D1	Found in Sample: [S4] F1: 128N, Control, Control, D8	Found in Sample: [S7] F1: 129C, Control, Control, D10	Found in Sample: [S3] F1: 127C, Sample, HIV_Pos_JWH, D1	Found in Sample: [S6] F1: 129N, Sample, HIV_Pos_JWH, D8	Found in Sample: [S9] F1: 130C, Sample, HIV_Pos_JWH, D10	Found in Sample: [S2] F1: 127N, Sample, HIV_Pos_Veh, D1	Found in Sample: [S5] F1: 128C, Sample, HIV_Pos_Veh, D8	Found in Sample: [S8] F1: 130N, Sample, HIV_Pos_Veh, D10	# Protein Groups
FALSE	High	Master Protein	P02768	Albumin [OS=Homo sapiens]	83	83	2247	16	609	69.3	6.28	6353.38	0	0.851	0.737	0.510391	0.0571501	0.995303	0.721216	4.71	11.41	78.9	119.8	147	88.8	98.8	125.1	58.2	95.7	87.7	427323	633040	1.43501e+06	605472	461784	885144	358801	182273	363782	High	High	High	High	High	High	High	High	High	1
FALSE	High	Master Protein	P21333	Filamin-A [OS=Homo sapiens]	43	107	418	0	2647	280.6	6.06	1298.01	0	1.006	1.091	0.806812	0.0655847	0.995303	0.721216	11.49	4.27	112.9	87.5	88.2	104.7	98.2	88.7	130.9	95.5	93.5	73330.4	55426.2	103211	85623.7	55039	75209.3	96823.4	21809.2	46515.6	High	High	High	High	High	High	High	High	High	1
FALSE	High	Master Protein	P01024	Complement C3 [OS=Homo sapiens]	55	106	591	104	1663	187	6.4	1653.75	0	1.03	0.761	0.877967	0.134415	0.997305	0.721216	8.85	22.24	80.4	116	135.9	87.7	119.4	116.5	61.2	103.9	78.9	88714.9	124883	270324	121847	113704	167887	76903.2	40312.4	66692.1	High	High	High	High	High	High	High	High	High	1
FALSE	High	Master Protein	P02787	Serotransferrin [OS=Homo sapiens]	68	60	597	60	698	77	7.12	1819.54	0	1.028	0.909	0.987113	0.18387	0.997305	0.737533	1.17	6.11	94.9	98.8	114.1	97.5	102.3	107.4	82.8	98.4	103.7	127052	129072	275433	164344	118210	187871	126361	46374.4	106476	High	High	High	High	High	High	High	High	High	1
FALSE	High	Master Protein	P04114	Apolipoprotein B-100 [OS=Homo sapiens]	21	101	273	100	4563	515.2	7.05	659.12	0	0.809	0.853	0.397451	0.315824	0.995303	0.782651	19.72	25.53	82.7	124.5	134.1	92.9	100.7	95.7	85.3	106.2	77.8	30474.7	44735.1	89004.6	43083.2	32006.5	46061.8	35777.3	13761.3	21968.2	High	High	High	High	High	High	High	High	High	1
FALSE	High	Master Protein	P01023	Alpha-2-macroglobulin [OS=Homo sapiens]	45	59	405	51	1474	163.2	6.46	1113.46	0	0.989	0.872	0.498604	0.429755	0.995303	0.790489	5.75	31.42	92.8	102.1	122.4	95.5	100.9	105.2	80.9	112.9	87.3	67391	72355.1	160321	87281.9	63274.6	99807.4	66933.6	28863	48627	High	High	High	High	High	High	High	High	High	1
FALSE	High	Master Protein	P35579	Myosin-9 [OS=Homo sapiens]	39	81	233	21	1960	226.4	5.6	594.81	0	0.978	1.089	0.360423	0.688609	0.995303	0.903147	4.77	3.74	105.9	102.2	91.1	103.5	103.2	84.5	118.2	92.2	99.2	34658.3	32628.2	53740.4	42653.5	29144.8	36118.3	44068.8	10621.8	24881.1	High	High	High	High	High	High	High	High	High	1
FALSE	High	Master Protein	Q15149	Plectin [OS=Homo sapiens]	22	99	178	0	4684	531.5	5.96	400.35	0	0.947	1.06	0.266621	0.15047	0.995303	0.721216	8.28	2.12	104	97.6	95.1	90.2	92.5	95.4	110.2	115.8	99.3	19178.5	17573.8	31611	20952.6	14719.1	22981.9	23161.5	7515.3	14047.5	High	High	High	High	High	High	High	High	High	1
FALSE	High	Master Protein	Q9Y490	Talin-1 [OS=Homo sapiens]	30	65	160	0	2541	269.6	6.07	457.95	0	0.959	1.076	0.712904	0.483672	0.995303	0.821415	2.92	5.41	105.3	95.7	95.7	99.1	101.3	91.8	117.5	103	90.6	24588.3	21795.6	40270.8	29114.7	20394.3	27993.7	31242.2	8457	16205.3	High	High	High	High	High	High	High	High	High	1
FALSE	High	Master Protein	P08670	Vimentin [OS=Homo sapiens]	73	51	354	41	466	53.6	5.12	920.37	0	1.144	1.148	0.598662	0.203878	0.995303	0.755987	3.85	8.25	105.4	87.3	90.5	93	99.9	106.2	121	87	109.7	56274.2	45500.6	87111.4	62507.8	46022.9	74086.3	73593.2	16340.5	44892.4	High	High	High	High	High	High	High	High	High	1
FALSE	High	Master Protein	P02786	Transferrin receptor protein 1 [OS=Homo sapiens]	54	42	311	41	760	84.8	6.61	880.65	0	1.068	1.12	0.210462	0.175058	0.995303	0.730627	7	2.03	103.1	83.4	86.7	103.1	89	97	115.5	92.1	130	56649.2	44702.9	85854.1	71301.5	42204.1	69565.6	72247.8	17798.5	54730.8	High	High	High	High	High	High	High	High	High	1
FALSE	High	Master Protein	P13796	Plastin-2 [OS=Homo sapiens]	56	37	324	21	627	70.2	5.43	865.92	0	1.089	1.01	0.399864	0.826311	0.995303	0.967303	19.32	19.03	117.7	91.4	80.5	111.5	115	87.7	118.8	80.4	97	57698.9	43702.3	71158.3	68799.4	48639.7	56165.4	66345.1	13864.4	36462.1	High	High	High	High	High	High	High	High	High	1
FALSE	High	Master Protein	P14780	Matrix metalloproteinase-9 [OS=Homo sapiens]	55	38	268	38	707	78.4	6.06	795.43	0	0.915	1.288	0.512338	0.338821	0.995303	0.782651	8.61	8.54	127.2	82.5	81.4	116.4	71.4	87.9	116	112.4	104.9	58002.5	36703.2	66914.3	66833.3	28077.3	52332.3	60219.2	18030.4	36657.7	High	High	High	High	High	High	High	High	High	1
FALSE	High	Master Protein	P26038	Moesin [OS=Homo sapiens]	56	53	304	40	577	67.8	6.4	809.12	0	1.196	1.111	0.227767	0.325214	0.995303	0.782651	2.29	18.02	115.4	84.8	74.5	113.3	101.4	90.6	128.3	82.8	108.9	71923.3	51548.1	83723	88827.9	54539.7	73717.8	91052.2	18145	52008.9	High	High	High	High	High	High	High	High	High	1
FALSE	High	Master Protein	P14618	Pyruvate kinase PKM [OS=Homo sapiens]	62	32	209	0	531	57.9	7.84	618.21	0	1.057	1.005	0.267208	0.480941	0.995303	0.821415	6.38	1.59	106.5	97.2	85.9	107.8	120.8	90.8	107	96.7	87.3	46032.6	41013.4	66923.8	58639.5	45050	51288.1	52710.2	14705.4	28941	High	High	High	High	High	High	High	High	High	1
FALSE	High	Master Protein	P07355	Annexin A2 [OS=Homo sapiens]	65	30	234	0	339	38.6	7.75	662.49	0	1.056	1.052	0.923825	0.746919	0.997305	0.93451	1.79	4.43	116.3	92	89.5	104.8	98.4	94.6	122.3	85.2	97	44680.6	34503.4	62012.3	50702.9	32617.2	47470.5	53537	11515.7	28566.2	High	High	High	High	High	High	High	High	High	1
FALSE	High	Master Protein	P60709	Actin, cytoplasmic 1 [OS=Homo sapiens]	64	28	383	0	375	41.7	5.48	1168.17	0	1.101	1.156	0.167466	0.128417	0.995303	0.721216	9.83	12.73	101.1	82	93.2	103.9	100.6	102.6	116.8	102.9	96.9	63360.1	50147.3	105285	82004	54439.9	84017.3	83408.1	22689.4	46545	High	High	High	High	High	High	High	High	High	1
FALSE	High	Master Protein	P46940	Ras GTPase-activating-like protein IQGAP1 [OS=Homo sapiens]	22	46	137	41	1657	189.1	6.48	363.97	0	0.999	1.145	0.620677	0.196364	0.995303	0.75112	9.62	15.21	108.1	84.2	87.3	101.4	103.6	87.2	123.8	114.8	89.7	21983.1	16709.4	31990.4	25962.5	18173.7	23163	28665	8211.1	13974	High	High	High	High	High	High	High	High	High	1
FALSE	High	Master Protein	P14618-2	Isoform M1 of Pyruvate kinase PKM [OS=Homo sapiens]	54	30	199	1	531	58	7.71	579.43	0																											High	High	High	High	High	High	High	High	High	1
FALSE	High	Master Protein	P07339	Cathepsin D [OS=Homo sapiens]	50	20	275	20	412	44.5	6.54	782.41	0	1.035	1.099	0.778456	0.0598116	0.995303	0.721216	8.74	1.83	118.2	81.4	89.1	129.6	75.3	92.2	131.5	84.7	97.9	52652.7	35397.8	71519.9	72676.9	28935	53668.5	66740.4	13280.9	33429.3	High	High	High	High	High	High	High	High	High	1
FALSE	High	Master Protein	P12814	Alpha-actinin-1 [OS=Homo sapiens]	42	35	211	0	892	103	5.41	533.04	0	1.035	1.109	0.341602	0.112853	0.995303	0.721216	6.21	7.57	105.7	88.5	87.6	104.8	103.5	90.7	128.8	98.1	92.2	40453.4	33055.4	60451.6	50511.8	34194.1	45356.1	56157.5	13210.6	27038.1	High	High	High	High	High	High	High	High	High	1
FALSE	High	Master Protein	P11142	Heat shock cognate 71 kDa protein [OS=Homo sapiens]	49	33	208	5	646	70.9	5.52	577.39	0	1.06	1.014	0.539533	0.509373	0.995303	0.829916	19.33	6.14	113.2	86.4	91.3	104.3	106.5	96.8	114.8	84	102.7	39907.2	29733	58044.5	46284.7	32401.2	44568.8	46103.9	10422.1	27737.6	High	High	High	High	High	High	High	High	High	1
FALSE	High	Master Protein	P0C0L4	Complement C4-A [OS=Homo sapiens]	22	38	156	0	1744	192.7	7.08	381.94	0	0.988	0.879	0.774721	0.180279	0.995303	0.737533	15.13	0.31	75.7	120.3	127.4	93.8	118.9	114.3	66.7	105.8	77.1	20138.1	31243.6	61087.1	31405.7	27309.3	39708	20208.7	9903.5	15725	High	High	High	High	High	High	High	High	High	1
FALSE	High	Master Protein	P00738	Haptoglobin [OS=Homo sapiens]	53	27	219	0	406	45.2	6.58	654.38	0	0.969	0.789	0.661588	0.288361	0.995303	0.782313	2.63	8.93	80.5	104.8	125.9	98.8	101.6	119.9	63.5	111.3	93.6	38372.9	48776.6	108194	59273.9	41807	74676.1	34468.3	18671.6	34217.6	High	High	High	High	High	High	High	High	High	1
FALSE	High	Master Protein	Q13231	Chitotriosidase-1 [OS=Homo sapiens]	53	20	241	0	466	51.6	6.96	681.68	0	1.005	1.592	0.483547	0.453471	0.995303	0.810386	3.19	1.18	29.7	119.1	105.1	29.9	117.2	118	22.8	189.6	168.6	11599.8	45382	73964.9	14680	39476	60201.9	10161.7	26042.3	50455.7	High	High	High	High	High	High	High	High	High	1
FALSE	High	Master Protein	P36222	Chitinase-3-like protein 1 [OS=Homo sapiens]	63	27	194	27	383	42.6	8.46	565.21	0	0.932	1.187	0.950354	0.222283	0.997305	0.757537	1.82	15.36	129.5	82.2	65.1	120.7	75.7	77.2	137.8	97.6	114.2	40655.4	25187.4	36869.9	47720.6	20516.5	31649.9	49274.7	10779.6	27469.8	High	High	High	High	High	High	High	High	High	1
FALSE	High	Master Protein	P18206	Vinculin [OS=Homo sapiens]	38	39	109	0	1134	123.7	5.66	248.19	0	0.999	1.037	0.679873	0.164193	0.995303	0.729658	4.03	3.21	103.5	98	92.3	100.7	105.1	92.2	112.8	101.7	93.6	14832.6	13709.3	23841.9	18165.2	12998.5	17266.6	18407.3	5125.1	10284.3	High	High	High	High	High	High	High	High	High	1
FALSE	High	Master Protein	P06733	Alpha-enolase [OS=Homo sapiens]	48	25	135	9	434	47.1	7.39	390.48	0	1.048	0.965	0.540969	0.483897	0.995303	0.821415	10.91	14.04	116.6	109.2	80.5	110.4	122.8	84.4	112.6	77.7	85.9	31350.5	28638	39020	37363.3	28486.3	29629.5	34472.6	7352.9	17692.6	High	High	High	High	High	High	High	High	High	1
FALSE	High	Master Protein	P02649	Apolipoprotein E [OS=Homo sapiens]	65	30	253	30	317	36.1	5.73	627.63	0	1.003	1.243	0.417948	0.144564	0.995303	0.721216	0.71	19.3	118.8	75.9	75.1	119.2	75.8	95.7	128.4	117.6	93.4	51817	32337.7	59092.9	65449.1	28555.8	54554.9	63811.5	18054.4	31230.8	High	High	High	High	High	High	High	High	High	1
FALSE	High	Master Protein	P02647	Apolipoprotein A-I [OS=Homo sapiens]	65	25	144	24	267	30.8	5.76	408.49	0	1.019	0.844	0.282317	0.601287	0.995303	0.874454	0.44	4.22	70.4	116.6	112	80.4	118.9	113.9	59.4	136.5	91.9	20711.6	33487.1	59434	29791.6	30184	43774.9	19901	14134	20729.3	High	High	High	High	High	High	High	High	High	1
FALSE	High	Master Protein	P08238	Heat shock protein HSP 90-beta [OS=Homo sapiens]	39	30	147	6	724	83.2	5.03	403.15	0	1.042	1.093	0.493333	0.425503	0.995303	0.789669	12.55	2.47	116.9	91.7	81.7	111.5	106.4	85.1	129.9	87.4	89.3	15815.9	12110	19932.4	18982	12418.3	15045.7	20014.5	4158.6	9261.6	High	High	High	High	High	High	High	High	High	1
FALSE	High	Master Protein	P07900	Heat shock protein HSP 90-alpha [OS=Homo sapiens]	42	32	157	0	732	84.6	5.02	436.31	0	0.973	1.062	0.858726	0.776327	0.9965	0.947357	8.89	3.61	114.6	94.8	87	105.2	111	84.6	121.7	86.5	94.6	27147.1	21912.8	37137.3	31357	22701.6	26177.5	32843.5	7211.9	17180.7	High	High	High	High	High	High	High	High	High	1
FALSE	High	Master Protein	O43707	Alpha-actinin-4 [OS=Homo sapiens]	34	29	151	4	911	104.8	5.44	353.54	0	1.077	1.223	0.197708	0.140987	0.995303	0.721216	7.36	1.9	102.8	89.8	86	103	101.5	92.6	127.3	91.9	105.2	7664	6534.7	11561.4	9670.3	6534.2	9026.3	10811.9	2411.2	6011.7	High	High	High	High	High	High	High	High	High	1
FALSE	High	Master Protein	P06396	Gelsolin [OS=Homo sapiens]	32	29	149	1	782	85.6	6.28	410.84	0	1.247	1.151	0.0717417	0.0900031	0.995303	0.721216	3.86	9.87	105.2	90.8	73.1	114	113.2	93.5	113	104.5	92.7	27343.9	23023.7	34228.6	37293.8	25390.3	31741.7	33453.5	9551.7	18465.4	High	High	High	High	High	High	High	High	High	1
FALSE	High	Master Protein	P0DOX5	Immunoglobulin gamma-1 heavy chain [OS=Homo sapiens]	35	15	307	1	449	49.3	8.72	1042.18	0	0.979	0.798	0.862598	0.368959	0.9965	0.782651	5.12	20.49	76.4	123.8	113	80.9	121.2	106.9	61	137.7	79.2	44411.9	70220.1	118350	59186.4	60783.5	81158.5	40378.8	28155.9	35291.5	High	High	High	High	High	High	High	High	High	1
FALSE	High	Master Protein	P06396-2	Isoform 2 of Gelsolin [OS=Homo sapiens]	34	29	147	1	731	80.6	5.85	408.5	0	0.939	0.939	0.929135	0.584909	0.997305	0.874454	8.13	16.99	84.4	86.7	94.5	75.2	101.1	88.7	71.1	209.5	88.7	291.8	292.4	588.4	327.1	301.5	400.6	280	254.8	234.9	High	High	High	High	High	High	High	High	High	1
FALSE	High	Master Protein	P00558	Phosphoglycerate kinase 1 [OS=Homo sapiens]	70	29	118	2	417	44.6	8.1	305.59	0	1.091	1.141	0.00155772	0.472828	0.538275	0.817624	0.26	3.03	104.9	96.3	83.1	114.4	104.9	91.6	119.6	88.5	96.8	28446.6	25497.7	40653.8	39056.3	24548.2	32444.1	36962.3	8448	20122.4	High	High	High	High	High	High	High	High	High	1
FALSE	High	Master Protein	P29401	Transketolase [OS=Homo sapiens]	42	26	96	1	623	67.8	7.66	316.57	0	1.14	1.06	0.611783	0.297854	0.995303	0.782651	0.47	4.51	127	79	76.9	113	90.1	87.9	134.6	81.2	110.3	23001.7	13960.2	25092.9	25762.9	14074.5	20799.4	27760.1	5170.6	15305.8	High	High	High	High	High	High	High	High	High	1
FALSE	High	Master Protein	P11021	Endoplasmic reticulum chaperone BiP [OS=Homo sapiens]	42	26	109	22	654	72.3	5.16	309.21	0	0.979	1.068	0.4101	0.993293	0.995303	0.995082	5.35	14.32	100.4	103	99.3	101.9	91.9	97.3	117.6	82.6	106.1	14804.1	14824.6	26409.9	18928.8	11693.4	18739.1	19752.3	4285.4	11995.3	High	High	High	High	High	High	High	High	High	1
FALSE	High	Master Protein	P63104	14-3-3 protein zeta/delta [OS=Homo sapiens]	65	21	119	10	245	27.7	4.79	386.24	0	1.11	0.996	0.494179	0.782671	0.995303	0.949538	5.46	35.61	125.7	89.1	83.5	116.3	98.9	96.1	125.2	55.6	109.6	32508.1	22498.1	38959	37883.8	22078.8	32487.3	36895	5056.5	21723.9	High	High	High	High	High	High	High	High	High	1
FALSE	High	Master Protein	P02774	Vitamin D-binding protein [OS=Homo sapiens]	49	25	123	0	474	52.9	5.45	335.12	0	0.944	0.745	0.529628	0.209	0.995303	0.755987	21.65	34.46	76.8	117.2	150.6	84.9	110.7	109	57.2	113.7	79.9	14620.6	21781.3	51696.9	20354.5	18191.3	27108.6	12403.2	7620	11659	High	High	High	High	High	High	High	High	High	1
FALSE	High	Master Protein	P04075	Fructose-bisphosphate aldolase A [OS=Homo sapiens]	43	23	164	0	364	39.4	8.09	456	0	1.135	1.024	0.466628	0.410626	0.995303	0.789669	1.73	5.79	120.1	89.9	77.5	111.2	102	89	118.2	92	100.2	45088.7	32915.1	52413.2	52522.5	33040	43622.1	50519.5	12148.2	28822.1	High	High	High	High	High	High	High	High	High	1
FALSE	High	Master Protein	P52209	6-phosphogluconate dehydrogenase, decarboxylating [OS=Homo sapiens]	46	24	155	0	483	53.1	7.23	417	0	1.102	1.025	0.311306	0.755274	0.995303	0.938122	3.27	21.26	130.1	86.6	81	126.3	95.4	91.2	133.3	61.4	94.9	41610.4	27023	46675.7	50858.2	26327.8	38090.5	48576.2	6905.5	23257.8	High	High	High	High	High	High	High	High	High	1
FALSE	High	Master Protein	P08758	Annexin A5 [OS=Homo sapiens]	67	23	102	22	320	35.9	5.05	300.17	0	1.018	1.063	0.384736	0.289054	0.995303	0.782313	3.93	8.67	117.3	92.6	77.8	119.4	91.8	87.4	117.4	98.5	97.7	22146.4	17062.8	26484.4	28389.5	14957.9	21568.4	25255.8	6541.7	14136.5	High	High	High	High	High	High	High	High	High	1
FALSE	High	Master Protein	P00450	Ceruloplasmin [OS=Homo sapiens]	20	23	67	23	1065	122.1	5.72	207.15	0	1.028	0.85	0.682221	0.214077	0.995303	0.755987	6.64	18.49	82.5	108.8	135.5	88.6	111.8	107.1	70.2	105.6	89.8	8137.7	10464.2	24070.8	11000.7	9510.8	13798.6	7878.6	3663.7	6788.5	High	High	High	High	High	High	High	High	High	1
FALSE	High	Master Protein	Q9ULV4	Coronin-1C [OS=Homo sapiens]	40	26	106	0	474	53.2	7.08	253.12	0	1.037	1.094	0.306971	0.836884	0.995303	0.968877	4	11.7	106.6	87	93.6	110.6	106.9	94.5	125.8	72.6	102.4	22256	17732.2	35228.5	29050.3	19248	25757.9	29914.7	5332.8	16383.5	High	High	High	High	High	High	High	High	High	1
FALSE	High	Master Protein	Q01518	Adenylyl cyclase-associated protein 1 [OS=Homo sapiens]	44	24	98	0	475	51.9	8.06	270.66	0	1.061	1.033	0.338914	0.771528	0.995303	0.945919	10.95	3.84	115.6	93.5	83.6	113.6	117.3	88.7	119.4	79.9	88.5	21602.8	17042.7	28150.5	26731.3	18909.4	21653.6	25409.1	5250.4	12680	High	High	High	High	High	High	High	High	High	1
FALSE	High	Master Protein	O75369	Filamin-B [OS=Homo sapiens]	14	36	73	0	2602	278	5.73	171.6	0	0.964	1.091	0.0769945	0.385457	0.995303	0.783124	0.66	4.45	104.8	92.1	102.3	96.9	89.1	98.5	117.8	100.5	98	6946.9	5953.6	12216	8087	5095.9	8531.2	8895.4	2342.7	4978	High	High	High	High	High	High	High	High	High	1
FALSE	High	Master Protein	P09467	Fructose-1,6-bisphosphatase 1 [OS=Homo sapiens]	57	19	157	16	338	36.8	6.99	431.14	0	1.063	1.143	0.0127238	0.27319	0.995303	0.782313	1.11	6.52	111.5	91.8	81.3	119.3	96.1	86.4	127.4	89.2	97	29093.9	23390.3	38250.5	39207.4	21649.3	29455.2	37892.3	8190.7	19415.6	High	High	High	High	High	High	High	High	High	1
FALSE	High	Master Protein	P52790	Hexokinase-3 [OS=Homo sapiens]	26	21	76	19	923	99	5.4	196.52	0	0.96	0.986	0.947159	0.786425	0.997305	0.952516	1.87	7.11	104.3	103.5	89.8	100.2	112.6	85.2	98.1	117.8	88.5	8754.2	8474.5	13589.7	10578.8	8153.3	9336.7	9377.2	3476.8	5694.6	High	High	High	High	High	High	High	High	High	1
FALSE	High	Master Protein	Q9P2E9	Ribosome-binding protein 1 [OS=Homo sapiens]	36	33	51	14	1410	152.4	8.6	132.65	0	1.039	1.244	0.56926	0.0816339	0.995303	0.721216	16.49	15.91	95.7	88.4	88.3	88.3	91.8	109.5	119	97.4	121.7	6466.2	5828.6	10762.7	7516.4	5354.8	9667.2	9161.6	2315.3	6303.5	High	High	High	High	High	High	High	High	High	1
FALSE	High	Master Protein	P40121	Macrophage-capping protein [OS=Homo sapiens]	39	15	98	0	348	38.5	6.19	319.7	0	1.025	0.988	0.666544	0.635068	0.995303	0.874454	14.59	2.21	119.1	94.9	83.8	110.1	110.9	85.9	115.9	96.6	82.8	17500.3	13616.8	22202	20361.5	14068.2	16495.4	19400.4	4996.3	9324.9	High	High	High	High	High	High	High	High	High	1
FALSE	High	Master Protein	P25774	Cathepsin S [OS=Homo sapiens]	46	21	137	5	331	37.5	8.34	410.51	0	1.01	1.719	0.558139	0.073974	0.995303	0.721216	11.38	3.58	115.8	68.5	67.9	116.9	63.9	90.5	139	120.6	116.8	42596.2	24587	45016.5	54134.1	20265.7	43473.7	58235.8	15609.7	32911	High	High	High	High	High	High	High	High	High	1
FALSE	High	Master Protein	P01009	Alpha-1-antitrypsin [OS=Homo sapiens]	48	22	134	4	418	46.7	5.59	319.79	0	0.903	0.782	0.600774	0.0828647	0.995303	0.721216	19.76	3.26	75.6	118.3	151.3	86.4	106.8	120.6	59.1	94.5	87.5	17264.2	26370.9	62286.4	24837.1	21061.6	35975.5	15368.1	7597.2	15313	High	High	High	High	High	High	High	High	High	1
FALSE	High	Master Protein	P04406	Glyceraldehyde-3-phosphate dehydrogenase [OS=Homo sapiens]	53	17	83	1	335	36	8.46	232.51	0	1.08	0.908	0.050869	0.424431	0.995303	0.789669	2.4	0.08	104.6	89.8	102.7	113	98.6	106.7	109.8	81.6	93.3	12925.9	10827.6	22878.4	17579.4	10512	17228.2	15454.4	3546.3	8832.5	High	High	High	High	High	High	High	High	High	1
FALSE	High	Master Protein	P02545	Prelamin-A/C [OS=Homo sapiens]	38	28	87	0	664	74.1	7.02	201.42	0	1.074	1.097	0.80082	0.16662	0.995303	0.729658	0.02	2.77	101.8	85.6	95.4	92.5	92	102.5	111.6	115.8	102.7	10544	8653.8	17823.1	12066.8	8220.1	13876.3	13173.1	4219.2	8157.2	High	High	High	High	High	High	High	High	High	1
FALSE	High	Master Protein	Q00610	Clathrin heavy chain 1 [OS=Homo sapiens]	20	32	93	0	1675	191.5	5.69	254.54	0	0.963	1.009	0.399198	0.603688	0.995303	0.874454	5	7.64	104.1	98.1	97	97	100.3	93.5	118.2	99	92.9	13103.3	12058.3	22025.8	15371.1	10898	15376.2	16948.6	4387.4	8964.3	High	High	High	High	High	High	High	High	High	1
FALSE	High	Master Protein	P05023	Sodium/potassium-transporting ATPase subunit alpha-1 [OS=Homo sapiens]	26	26	55	0	1023	112.8	5.49	142.81	0	1.006	1.096	0.855809	0.0704183	0.995376	0.721216	2.48	5.91	101.4	91.4	97.3	102	93.5	95.2	111.1	105.6	102.4	6525.1	5742.6	11285.7	8265.9	5195.6	8007	8148.3	2391.4	5051.4	High	High	High	High	High	High	High	High	High	1
FALSE	High	Master Protein	P21980	Protein-glutamine gamma-glutamyltransferase 2 [OS=Homo sapiens]	33	22	86	9	687	77.3	5.22	260.46	0	1.057	0.982	0.0922547	0.36766	0.995303	0.782651	0.9	1.76	108.2	100.3	91.4	113.7	114.2	96.7	106.2	78.5	90.9	17327.7	15684.9	26397.3	22925.9	15787.5	20229.7	19383.3	4424.1	11155.8	High	High	High	High	High	High	High	High	High	1
FALSE	High	Master Protein	P06753-2	Isoform 2 of Tropomyosin alpha-3 chain [OS=Homo sapiens]	73	25	63	0	248	29	4.78	175.51	0	1.174	1.113	0.570729	0.765207	0.995303	0.943222	20.33	49.21	105.7	88.2	86.5	89	103.5	115.5	117.6	65.5	128.5	6033.4	4909.4	8896.7	6392.2	5097.5	8608.8	7646.3	1315.7	5618.4	High	High	High	High	High	High	High	High	High	1
FALSE	High	Master Protein	P14625	Endoplasmin [OS=Homo sapiens]	24	22	63	15	803	92.4	4.84	187.63	0	1.11	1.068	0.518148	0.891863	0.995303	0.982871	3.64	27.98	96.5	111.8	84.4	109.7	103.2	93.8	122.5	87.9	90.2	6569.6	7429.8	10367.7	9407.5	6066.2	8342.1	9503.5	2106.1	4709.9	High	High	High	High	High	High	High	High	High	1
FALSE	High	Master Protein	P11413	Glucose-6-phosphate 1-dehydrogenase [OS=Homo sapiens]	46	26	100	0	515	59.2	6.84	282.57	0	1.15	1.125	0.425163	0.184917	0.995303	0.737533	2.21	1.41	113	91.9	81.1	104.9	107.3	93.3	112.9	104.4	91.2	18816.6	14942.9	24347.1	21990.5	15427.9	20298.3	21427.4	6118.5	11646.9	High	High	High	High	High	High	High	High	High	1
FALSE	High	Master Protein	P34932	Heat shock 70 kDa protein 4 [OS=Homo sapiens]	34	26	76	18	840	94.3	5.19	155	0	1.032	1.003	0.733674	0.877419	0.995303	0.977308	10.46	26.12	108.8	102.4	88.6	101.3	105.7	97.9	109.1	81.6	104.5	13710.6	12592	20121	16055.4	11489.3	16107.3	15657.6	3617.7	10089	High	High	High	High	High	High	High	High	High	1
FALSE	High	Master Protein	P67936	Tropomyosin alpha-4 chain [OS=Homo sapiens]	63	26	60	7	248	28.5	4.69	156.93	0	1.192	1.098	0.697532	0.287712	0.995303	0.782313	19.64	8.61	100.8	89.7	80.8	78.5	106.9	109	104.3	98.4	131.7	10566	9170	15255.3	10349.7	9664.2	14921.9	12442.3	3628.8	10573.3	High	High	High	High	High	High	High	High	High	1
FALSE	High	Master Protein	P00739	Haptoglobin-related protein [OS=Homo sapiens]	30	16	115	0	348	39	7.09	352.4	0																											High	High	High	High	High	High	High	High	High	1
FALSE	High	Master Protein	P07686	Beta-hexosaminidase subunit beta [OS=Homo sapiens]	30	20	84	18	556	63.1	6.76	249.1	0	1.072	1.311	0.173101	0.0651614	0.995303	0.721216	4.29	17.57	111.5	74.3	78.3	119.6	77.4	96.1	128.9	97.5	116.4	19229.7	12508.2	24336.6	25956.8	11517.6	21633.7	25312.1	5912	15382.4	High	High	High	High	High	High	High	High	High	1
FALSE	High	Master Protein	P04083	Annexin A1 [OS=Homo sapiens]	50	18	75	18	346	38.7	7.02	212.82	0	1.058	1.004	0.560381	0.840897	0.995303	0.97078	19.42	10.98	114.8	100.6	80.4	105.5	122.3	85.1	101.9	108.6	80.8	12848.4	10993.8	16228.4	14868.9	11818.5	12442	12987.4	4276.3	6931.3	High	High	High	High	High	High	High	High	High	1
FALSE	High	Master Protein	P30101	Protein disulfide-isomerase A3 [OS=Homo sapiens]	43	23	74	23	505	56.7	6.35	172.32	0	1.133	1.316	0.470729	0.353377	0.995303	0.782651	5.53	9.32	97.4	87.9	88.4	114.5	80.8	100.2	128.2	78.8	123.7	11427.5	10064.1	18701.6	16910.2	8181.2	15359.8	17124.3	3253	11119.6	High	High	High	High	High	High	High	High	High	1
FALSE	High	Master Protein	P15311	Ezrin [OS=Homo sapiens]	32	26	121	12	586	69.4	6.27	328.99	0	1.058	1.058	0.0902516	0.165425	0.995303	0.729658	1.53	3.65	100.3	95.3	91.8	102.1	100.8	98.1	103.5	111.1	97	4797.1	4446.7	7909.4	6143.6	4161	6128.6	5636.4	1869.7	3556.6	High	High	High	High	High	High	High	High	High	1
FALSE	High	Master Protein	P01859	Immunoglobulin heavy constant gamma 2 [OS=Homo sapiens]	36	14	229	0	395	43.8	6.52	648.18	0	1.024	0.808	0.850663	0.141346	0.995303	0.721216	9.05	21.58	81.7	116.5	121.1	88.8	119.2	112.2	66.1	110.2	84.2	8887.7	12361.4	23747.4	12153.4	11191	15942.4	8183.3	4216.3	7022.9	High	High	High	High	High	High	High	High	High	1
FALSE	High	Master Protein	P60174	Triosephosphate isomerase [OS=Homo sapiens]	66	16	72	0	249	26.7	6.9	235.31	0	1.165	1.094	0.230797	0.361566	0.995303	0.782651	15.46	17.79	120.4	83.1	72.7	119	96.7	93.6	131.7	79.9	102.8	13719.8	9234.4	14939.3	17068	9511.2	13925.6	17093	3204.5	8973.6	High	High	High	High	High	High	High	High	High	1
FALSE	High	Master Protein	P40926	Malate dehydrogenase, mitochondrial [OS=Homo sapiens]	52	17	73	2	338	35.5	8.68	183.41	0	1.312	1.453	0.485507	0.134442	0.995303	0.721216	1.16	14.22	68.6	88	67.1	90	74.1	88.7	90.2	235.8	97.5	8356.7	10452.2	14731.2	13800.2	7786	14114.9	12508.5	10101.1	9104.4	High	High	High	High	High	High	High	High	High	1
FALSE	High	Master Protein	P39900	Macrophage metalloelastase [OS=Homo sapiens]	41	21	117	21	470	54	8.66	285.52	0	1.015	1.14	0.742811	0.215499	0.995303	0.755987	1.88	16.15	115.4	61.7	109.3	118.6	62.6	106.6	117.3	83.9	124.6	21701.3	11327.9	37029	28071.3	10164.4	26190.8	25114.1	5550.2	17952.6	High	High	High	High	High	High	High	High	High	1
FALSE	High	Master Protein	P38606	V-type proton ATPase catalytic subunit A [OS=Homo sapiens]	40	20	69	0	617	68.3	5.52	167.79	0	1.077	1.024	0.200202	0.733855	0.995303	0.924501	2.7	20.58	111	97.7	88.2	121.7	105.2	88	129.4	68.5	90.3	11709	10056.8	16768.9	16159.2	9575.2	12123.5	15545.7	2541.8	7298.2	High	High	High	High	High	High	High	High	High	1
FALSE	High	Master Protein	P37837	Transaldolase [OS=Homo sapiens]	48	23	103	1	337	37.5	6.81	214.43	0	1.156	1.101	0.583596	0.293607	0.995303	0.782313	12.42	13.34	118	80.6	80	101.7	93.2	100.3	129.9	80.7	115.7	19608.4	13066.9	23965.3	21260.4	13359.2	21761.9	24579.4	4718.3	14727.1	High	High	High	High	High	High	High	High	High	1
FALSE	High	Master Protein	Q06830	Peroxiredoxin-1 [OS=Homo sapiens]	53	16	109	13	199	22.1	8.13	319.87	0	1.033	0.949	0.68043	0.0508535	0.995303	0.721216	12.39	2.48	117.2	96.3	89.6	109.3	107.8	92.6	113.1	91.4	82.7	27914.2	22381.5	38464.6	32776.6	22151.2	28793.5	30687.2	7658	15089.1	High	High	High	High	High	High	High	High	High	1
FALSE	High	Master Protein	P01834	Immunoglobulin kappa constant [OS=Homo sapiens]	87	8	55	2	107	11.8	6.52	208.98	0	0.847	0.714	0.359746	0.0362093	0.995303	0.721216	0.33	15.33	85.9	122.5	137.6	91.5	103.7	116.2	68.4	87.4	86.9	3421.3	4762.3	9879.9	4587.1	3566.5	6050.2	3102.7	1225.6	2654.1	High	High	High	High	High	High	High	High	High	1
FALSE	High	Master Protein	P19823	Inter-alpha-trypsin inhibitor heavy chain H2 [OS=Homo sapiens]	18	20	103	20	946	106.4	6.86	266.84	0	0.969	0.812	0.514459	0.158513	0.995303	0.727229	13.18	13.54	82.4	119.4	137.3	87.6	115.7	107.4	73.6	96.9	79.7	13966.9	19752.2	41971.1	18707.1	16932	23792.9	14217.7	5783.1	10360.4	High	High	High	High	High	High	High	High	High	1
FALSE	High	Master Protein	P01876-1	Isoform 1 of Immunoglobulin heavy constant alpha 1 [OS=Homo sapiens]	44	14	112	0	353	37.6	6.51	346.84	0	1.177	0.905	0.00326538	0.928411	0.538275	0.990824	1.07	18.41	82.5	92.9	103.3	94.9	110.1	121.7	66.4	134.7	93.5	13892	15267.9	31380.9	20123.1	16009.3	26774.4	12736.9	7983	12074.1	High	High	High	High	High	High	High	High	High	1
FALSE	High	Master Protein	P00751	Complement factor B [OS=Homo sapiens]	25	24	84	16	764	85.5	7.06	213.3	0	1.018	0.803	0.827266	0.0701376	0.995303	0.721216	12.33	6.09	81.5	111.9	138.3	89.9	113.9	116.1	68.3	89.8	90.3	10192.2	13651.8	31171.7	14143.5	12286	18958.3	9719.4	3951.4	8655.6	High	High	High	High	High	High	High	High	High	1
FALSE	High	Master Protein	P68104	Elongation factor 1-alpha 1 [OS=Homo sapiens]	41	18	88	0	462	50.1	9.01	254.33	0	1.059	0.973	0.20619	0.456558	0.995303	0.810839	2.15	8.93	118	89.4	86.6	123.1	112	91.6	122.1	73	84.2	21601.6	15971.6	28569.4	28374.7	17699.2	21922.3	25474.7	4705.6	11819.5	High	High	High	High	High	High	High	High	High	1
FALSE	High	Master Protein	P50395	Rab GDP dissociation inhibitor beta [OS=Homo sapiens]	48	18	74	2	445	50.6	6.47	188.03	0	1.089	1.06	0.38749	0.136894	0.995303	0.721216	7.25	2.3	113	93.9	83.5	108.1	107.2	90.9	114	99.5	89.9	11475.9	9306.9	15289.5	13823.8	9396.4	12061.5	13191	3556.1	6996.6	High	High	High	High	High	High	High	High	High	1
FALSE	High	Master Protein	Q07954	Prolow-density lipoprotein receptor-related protein 1 [OS=Homo sapiens]	6	26	46	25	4544	504.3	5.39	114.71	0	0.916	1.117	0.148863	0.122498	0.995303	0.721216	6.16	2.38	101.1	97.7	99.5	92.6	85.9	98.1	103.1	110.9	111.1	5293	4993	9389.3	6103.2	3882.9	6709.4	6151.4	2043	4459.5	High	High	High	High	High	High	High	High	High	1
FALSE	High	Master Protein	P01860	Immunoglobulin heavy constant gamma 3 [OS=Homo sapiens]	33	14	240	0	446	49.1	6.87	653.38	0	1.033	0.78	0.783932	0.530386	0.995303	0.841959	11.23	32.97	77.9	106.1	126.9	86.6	109.6	116.5	60.8	134.5	81	12660.4	16822.8	37169.3	17710.2	15366.7	24725.5	11249.9	7690.8	10086.4	High	High	High	High	High	High	High	High	High	1
FALSE	High	Master Protein	P22314	Ubiquitin-like modifier-activating enzyme 1 [OS=Homo sapiens]	24	21	66	0	1058	117.8	5.76	178.42	0	1.004	0.995	0.544019	0.671649	0.995303	0.891986	7.52	8.42	109.5	90.4	90.5	104.4	113.5	90.9	109	85.1	106.6	9270.2	7463.3	13805.6	11122.6	8289.2	10045.7	10509.4	2534.3	6915.9	High	High	High	High	High	High	High	High	High	1
FALSE	High	Master Protein	P28838	Cytosol aminopeptidase [OS=Homo sapiens]	38	15	48	0	519	56.1	7.93	154.28	0	0.996	1.029	0.537888	0.597293	0.995303	0.874454	8.29	2.1	119.7	98.3	96.2	91.6	97.9	101.4	93.5	102.5	99	6780.1	5434.3	9823.4	6535.6	4785.1	7508.6	6033.9	2044.4	4297.5	High	High	High	High	High	High	High	High	High	1
FALSE	High	Master Protein	P01871	Immunoglobulin heavy constant mu [OS=Homo sapiens]	31	16	138	0	474	51.9	6.15	355.52	0	1.059	0.854	0.846241	0.266372	0.995303	0.782313	3.31	6.64	81.5	113.5	113	86.4	122.9	102.3	66.6	117.2	96.5	16215.8	22029.7	40520.8	21623.6	21096.7	26571.6	15092.9	8198.1	14709.7	High	High	High	High	High	High	High	High	High	1
FALSE	High	Master Protein	P00747	Plasminogen [OS=Homo sapiens]	26	23	71	20	810	90.5	7.24	190.81	0	1.009	0.851	0.851414	0.26237	0.995303	0.782313	11.39	23.41	80.1	117.2	122.1	87	118.2	106.9	68.2	118.4	81.9	8087.1	11545.3	22212.5	11061.7	10301.5	14102.4	7838	4205.9	6337.8	High	High	High	High	High	High	High	High	High	1
FALSE	High	Master Protein	P23381	Tryptophan--tRNA ligase, cytoplasmic [OS=Homo sapiens]	40	18	64	2	471	53.1	6.23	171.45	0	1.048	1.099	0.0670037	0.858128	0.995303	0.975351	2.73	0.63	116.5	95.8	83.5	119.8	103.3	87.5	128.1	73.3	92.2	13668.6	10971.4	17655.5	17697	10457.3	13407.3	17116	3026.8	8288.4	High	High	High	High	High	High	High	High	High	1
FALSE	High	Master Protein	Q71U36	Tubulin alpha-1A chain [OS=Homo sapiens]	48	17	77	0	451	50.1	5.06	235.75	0	1.07	1.077	0.244083	0.963972	0.995303	0.990824	8.02	3.11	119.3	86.1	83.5	120.7	106.4	89.3	131.2	73.6	89.9	24869.4	17513.5	31377.3	31685.6	19138	24331.1	31151.7	5396.7	14370.8	High	High	High	High	High	High	High	High	High	1
FALSE	High	Master Protein	P11717	Cation-independent mannose-6-phosphate receptor [OS=Homo sapiens]	10	30	49	30	2491	274.2	5.94	112.08	0	0.922	1.051	0.161542	0.38892	0.995303	0.783124	3.19	11.27	97.7	101.6	97.3	90.1	100.9	87.8	94.9	127.4	102.3	6258.6	6349	11230.6	7266.9	5578.4	7349	6924.4	2869.9	5020.1	High	High	High	High	High	High	High	High	High	1
FALSE	High	Master Protein	P07737	Profilin-1 [OS=Homo sapiens]	59	9	62	9	140	15	8.27	184.07	0	1.021	0.87	0.841885	0.294251	0.995303	0.782651	5.57	22.83	124.8	98.8	92.7	111.3	100.9	98.3	108.5	69.4	95.3	10907.7	8432.4	14615.8	12247.5	7614.5	11222.5	10804	2136.2	6387.6	High	High	High	High	High	High	High	High	High	1
FALSE	High	Master Protein	P07858	Cathepsin B [OS=Homo sapiens]	41	15	73	15	339	37.8	6.3	232.29	0	1.086	1.335	0.0807536	0.152488	0.995303	0.721216	2.7	5.85	125.5	69.1	77.6	133.8	81.6	84.3	128.8	95.8	103.6	12825.9	6888.3	14300.9	17213.8	7196.7	11254.5	14990.9	3446.4	8118.1	High	High	High	High	High	High	High	High	High	1
FALSE	High	Master Protein	P07237	Protein disulfide-isomerase [OS=Homo sapiens]	33	20	75	20	508	57.1	4.87	204.31	0	1.106	1.219	0.701306	0.807293	0.995303	0.963059	2.52	15.54	97.2	96.1	93.9	107.5	85.4	105.6	130.9	68.9	114.4	15741.9	15191.7	27403.9	21922.6	11938.3	22344.2	24145.1	3927.5	14202.7	High	High	High	High	High	High	High	High	High	1
FALSE	High	Master Protein	P13639	Elongation factor 2 [OS=Homo sapiens]	27	23	77	22	858	95.3	6.83	173.42	0	1.071	1.016	0.217904	0.386123	0.995303	0.783124	4.52	3.25	109.4	98.2	82.7	108.9	108.4	88.6	111.1	110.7	82.2	12270.6	10748.8	16729	15378.7	10491.8	12986.6	14194.8	4369.8	7066.1	High	High	High	High	High	High	High	High	High	1
FALSE	High	Master Protein	P01042	Kininogen-1 [OS=Homo sapiens]	23	17	49	0	644	71.9	6.81	146.39	0	1.071	0.872	0.929335	0.22504	0.997305	0.758781	13.34	16.14	82.9	105	129.3	88.8	122.6	106.7	72.3	102.7	89.8	6831.6	8448.2	19211.6	9211.4	8721.7	11488.3	6784.6	2980.1	5676.2	High	High	High	High	High	High	High	High	High	1
FALSE	High	Master Protein	P61158	Actin-related protein 3 [OS=Homo sapiens]	37	16	77	14	418	47.3	5.88	230.81	0	0.98	0.989	0.646424	0.458726	0.995303	0.810839	1.87	3.57	109	96.6	93.3	106.8	111.6	90.3	110.5	89.7	92.3	14147.9	12238.9	21830	17454.6	12501.2	15311.7	16334.9	4096.8	9182.5	High	High	High	High	High	High	High	High	High	1
FALSE	High	Master Protein	P07602	Prosaposin [OS=Homo sapiens]	31	17	80	0	524	58.1	5.17	206.62	0	1.063	1.278	0.553244	0.111633	0.995303	0.721216	12.55	15.69	117.7	82.1	76.3	109.6	87.3	87.9	126.3	105	107.8	12109.4	8244.5	14140.2	14194.1	7748.5	11813.5	14795.1	3798.4	8496.4	High	High	High	High	High	High	High	High	High	1
FALSE	High	Master Protein	P35241	Radixin [OS=Homo sapiens]	31	23	111	0	583	68.5	6.37	292.99	0	1.077	1.144	0.488776	0.109831	0.995303	0.721216	6.55	6.39	106.7	91.7	86.3	100.7	98.8	97.1	110.6	109.4	98.7	2161.9	1813.4	3151.6	2567.6	1726.8	2568.3	2551.4	779.9	1532.4	High	High	High	High	High	High	High	High	High	1
FALSE	High	Master Protein	P0DOX7	Immunoglobulin kappa light chain [OS=Homo sapiens]	57	9	47	2	214	23.4	7.17	170.59	0	0.94	0.746	0.554767	0.213786	0.995303	0.755987	25	33.41	79	122.2	144.3	89.3	114.9	101.1	58.9	117.6	72.8	3755.3	5667.2	12361.9	5346.8	4712.4	6275.9	3190.8	1967.6	2650.9	High	High	High	High	High	High	High	High	High	1
FALSE	High	Master Protein	P55072	Transitional endoplasmic reticulum ATPase [OS=Homo sapiens]	29	22	68	21	806	89.3	5.26	163.43	0	1.117	1.136	0.171349	0.0284116	0.995303	0.721216	10.69	0.48	99.7	99.4	80	101	119.1	89.4	113.3	106.9	91.2	9255.2	9009.9	13387.4	11806.1	9543.3	10839.3	11976.5	3491.9	6487.9	High	High	High	High	High	High	High	High	High	1
FALSE	High	Master Protein	P01861	Immunoglobulin heavy constant gamma 4 [OS=Homo sapiens]	30	10	136	0	396	43.8	6.24	445.11	0	0.933	0.744	0.503142	0.338342	0.995303	0.782651	12.95	34.77	82.6	112.5	131.6	88.3	104.9	112.9	61.4	126.4	79.3	4828.8	6419.4	13871.4	6500.7	5293.6	8621.5	4091.7	2601.3	3554.2	High	High	High	High	High	High	High	High	High	1
FALSE	High	Master Protein	O75083	WD repeat-containing protein 1 [OS=Homo sapiens]	30	19	70	8	606	66.2	6.65	165.71	0	1.183	1.144	0.264082	0.146378	0.995303	0.721216	5.97	13.01	110	89.1	77.1	106.5	109.6	91.2	114.8	101.9	99.9	11168.3	8825	14102.9	13606.3	9606.5	12094.2	13277.4	3640.4	7776	High	High	High	High	High	High	High	High	High	1
FALSE	High	Master Protein	Q8WUM4	Programmed cell death 6-interacting protein [OS=Homo sapiens]	29	25	47	1	868	96	6.52	106.08	0	0.975	0.94	0.865843	0.879866	0.996628	0.97765	9.17	4.71	105.9	96.1	100	97.2	104.4	97.5	96.5	108.4	94	7592.8	6719	12923.4	8772.3	6456.7	9127.3	7879.4	2733.3	5165.5	High	High	High	High	High	High	High	High	High	1
FALSE	High	Master Protein	P40939	Trifunctional enzyme subunit alpha, mitochondrial [OS=Homo sapiens]	27	22	53	21	763	82.9	9.04	126.06	0	1.087	1.05	0.603483	0.454512	0.995303	0.810386	35.09	15.7	84.9	109	81.8	130.5	90.5	88.9	126.2	102.3	85.9	5272.3	6603	9152.5	10194.4	4846	7211.6	8924.2	2234.9	4086.3	High	High	High	High	High	High	High	High	High	1
FALSE	High	Master Protein	P18669	Phosphoglycerate mutase 1 [OS=Homo sapiens]	47	12	57	4	254	28.8	7.18	170.78	0	0.969	0.883	0.978507	0.194713	0.997305	0.748512	2.52	12.83	112.8	99.7	101.9	107.5	108.4	98.8	99.5	73	98.5	11004.8	9499.4	17928.7	13203.3	9127.1	12593.8	11062.3	2505.4	7365.2	High	High	High	High	High	High	High	High	High	1
FALSE	High	Master Protein	P07437	Tubulin beta chain [OS=Homo sapiens]	33	15	77	3	444	49.6	4.89	168.3	0	1.038	0.939	0.993401	0.0344725	0.997426	0.721216	4.02	1.65	114.3	103.4	88.6	103.1	107.4	94.5	106.2	97.2	85.4	1609.5	1422.1	2249.9	1828.6	1305.2	1738.2	1703.4	481.7	922.4	High	High	High	High	High	High	High	High	High	1
FALSE	High	Master Protein	P0DMV9	Heat shock 70 kDa protein 1B [OS=Homo sapiens]	30	19	75	1	641	70	5.66	183.47	0	1.025	1.08	0.175072	0.155652	0.995303	0.723769	2.91	0.39	109.2	77.5	97.4	114.5	77.9	99.8	118	100.7	104.9	2572.7	1781.5	4133.8	3395.6	1582.6	3070	3165.7	834.2	1893.9	High	High	High	High	High	High	High	High	High	1
FALSE	High	Master Protein	Q86UX7	Fermitin family homolog 3 [OS=Homo sapiens]	28	16	53	0	667	75.9	6.98	145.64	0	0.958	0.945	0.668341	0.373526	0.995303	0.782651	7.04	6.84	106.9	100.5	99	97.8	107.1	94.8	101.1	103.4	89.4	5892.9	5402.8	9829.9	6784.7	5094.8	6825	6343	2003.8	3775.6	High	High	High	High	High	High	High	High	High	1
FALSE	High	Master Protein	P21281	V-type proton ATPase subunit B, brain isoform [OS=Homo sapiens]	33	18	52	13	511	56.5	5.81	135.59	0	0.991	0.949	0.54866	0.796138	0.995303	0.959864	0.09	4.35	106.9	97.4	93.7	117.4	96.5	92.8	116.7	89.8	88.9	6528.4	5807.3	10310.8	9024.4	5083.6	7401.5	8117.4	1930.2	4160.2	High	High	High	High	High	High	High	High	High	1
FALSE	High	Master Protein	P25705	ATP synthase subunit alpha, mitochondrial [OS=Homo sapiens]	41	23	56	0	553	59.7	9.13	126.82	0	1.133	0.973	0.767811	0.780258	0.995303	0.949428	55.33	19.77	84.4	124.5	79.8	132.5	88.4	90.4	115.3	106.9	77.7	4667.9	6718.7	7953.6	9224.7	4218.4	6529.1	7264.7	2080	3291.2	High	High	High	High	High	High	High	High	High	1
FALSE	High	Master Protein	P49748	Very long-chain specific acyl-CoA dehydrogenase, mitochondrial [OS=Homo sapiens]	29	19	48	0	655	70.3	8.75	102.91	0	0.987	1.046	0.824545	0.463238	0.995303	0.814128	21.28	13.42	90.6	106.9	92.5	116.1	92.3	91.2	111.9	101.7	96.7	5282.5	6088	9724.3	8528.7	4645.3	6953.6	7438	2087.7	4324.4	High	High	High	High	High	High	High	High	High	1
FALSE	High	Master Protein	P01011	Alpha-1-antichymotrypsin [OS=Homo sapiens]	30	15	37	5	423	47.6	5.52	104.46	0	0.984	0.762	0.32133	0.295999	0.995303	0.782651	0.52	42.83	78.3	114.4	137.5	77.3	112.6	118	59.7	122.6	79.7	5780	8242.2	18303.9	7185.7	7172.6	11378.1	5017.6	3184.8	4511.2	High	High	High	High	High	High	High	High	High	1
FALSE	High	Master Protein	O75874	Isocitrate dehydrogenase [NADP] cytoplasmic [OS=Homo sapiens]	44	21	55	20	414	46.6	7.01	133.96	0	1.011	0.952	0.68304	0.194316	0.995303	0.748434	3.43	5.08	119.6	93.9	95.7	107.4	97.2	96.7	105.7	89.4	94.3	9646.2	7392.2	13908	10904	6763.5	10193.1	9714.6	2538.2	5832	High	High	High	High	High	High	High	High	High	1
FALSE	High	Master Protein	P01008	Antithrombin-III [OS=Homo sapiens]	45	20	58	20	464	52.6	6.71	151.54	0	1.002	0.757	0.659769	0.0174195	0.995303	0.688275	6.25	0.61	81	116.9	128.9	81.1	122.1	114.1	61.3	97.5	97.2	8281.3	11668.2	23774.2	10448.5	10777.6	15242.4	7139.7	3509.2	7620.4	High	High	High	High	High	High	High	High	High	1
FALSE	High	Master Protein	P38646	Stress-70 protein, mitochondrial [OS=Homo sapiens]	30	20	44	19	679	73.6	6.16	107.13	0	1.066	1.152	0.715622	0.582778	0.995303	0.874454	34.26	36.57	89.1	103.4	88.9	123.5	84.7	94.7	127.9	85.5	102.4	4680	5302.9	8417.6	8168.3	3842.2	6500.4	7654.2	1580.3	4122.4	High	High	High	High	High	High	High	High	High	1
FALSE	High	Master Protein	O00754	Lysosomal alpha-mannosidase [OS=Homo sapiens]	16	15	42	1	1011	113.7	7.28	128.02	0	0.987	1.241	0.7726	0.069515	0.995303	0.721216	3	1.63	115.2	86.5	80.7	111.4	85.4	87.7	124.4	108.6	100.2	6606.2	4844	8349.3	8042.7	4226.5	6568.6	8126.9	2191.2	4405.9	High	High	High	High	High	High	High	High	High	1
FALSE	High	Master Protein	P05107	Integrin beta-2 [OS=Homo sapiens]	30	23	63	22	769	84.7	6.98	170.75	0	0.991	1.082	0.88571	0.253441	0.997305	0.778494	7.96	11.91	100.9	107.6	84.2	94.9	106.7	88.8	109.1	107.1	100.6	9835.4	10244.7	14799	11649.5	8981.8	11312.6	12121.3	3675.4	7522.6	High	High	High	High	High	High	High	High	High	1
FALSE	High	Master Protein	P13489	Ribonuclease inhibitor [OS=Homo sapiens]	31	13	45	13	461	49.9	4.82	121.51	0	1.021	1.083	0.739028	0.72355	0.995303	0.923293	6.07	30.86	105.5	104.2	85.7	89.8	110.8	87.5	87.4	136.3	92.8	4162.4	4013.2	6095.7	4463.3	3772.6	4511.5	3931.1	1893.5	2807.5	High	High	High	High	High	High	High	High	High	1
FALSE	High	Master Protein	P10809	60 kDa heat shock protein, mitochondrial [OS=Homo sapiens]	31	18	46	11	573	61	5.87	115.1	0	1.046	1.277	0.723085	0.613312	0.995303	0.874454	36.96	34.3	89.4	100.6	83.5	138.4	79	87.4	140.5	74.6	106.7	5994	6581.7	10098.3	11684.3	4570.3	7655.5	10733.5	1760.5	5482.3	High	High	High	High	High	High	High	High	High	1
FALSE	High	Master Protein	P0DOX6	Immunoglobulin mu heavy chain [OS=Homo sapiens]	21	12	120	0	576	63.4	7.87	313.1	0	1.239	1.191	0.0370984	0.234349	0.995303	0.767582	3.52	4.78	80.7	74.6	79.5	100	90.3	112.9	92.9	174.6	94.6	299.9	270.7	532.8	467.9	289.6	548.5	393.6	228.4	269.7	High	High	High	High	High	High	High	High	High	1
FALSE	High	Master Protein	P19971	Thymidine phosphorylase [OS=Homo sapiens]	36	14	31	2	482	49.9	5.53	94.16	0	0.985	0.969	0.339395	0.55794	0.995303	0.863521	2.33	10.49	99.6	96.2	85.6	90.6	96.3	84.3	90.1	174.4	82.9	2864.3	2701.8	4440.3	3282.3	2390.1	3168.7	2951.1	1765.5	1828.7	High	High	High	High	High	High	High	High	High	1
FALSE	High	Master Protein	P40925	Malate dehydrogenase, cytoplasmic [OS=Homo sapiens]	37	17	78	0	334	36.4	7.36	236.63	0	1.131	1.011	0.451062	0.922195	0.995303	0.990824	12.15	36.99	126.2	92	73.4	115.8	104.1	89.8	127.6	69.8	101.3	23387.4	16646.5	24520.9	27016	16651.9	21750	26930.8	4553.7	14392.9	High	High	High	High	High	High	High	High	High	1
FALSE	High	Master Protein	P06744	Glucose-6-phosphate isomerase [OS=Homo sapiens]	27	16	59	0	558	63.1	8.32	168.3	0	1.11	0.957	0.635062	0.821356	0.995303	0.965397	7.53	13.99	111.9	100.1	81.3	99.4	111.1	94.8	107.1	87.6	106.7	12574.9	10977.2	16460.4	14059.7	10772	13910.1	13712.3	3462.1	9188.4	High	High	High	High	High	High	High	High	High	1
FALSE	High	Master Protein	Q96KP4	Cytosolic non-specific dipeptidase [OS=Homo sapiens]	35	15	37	5	475	52.8	5.97	97.33	0	1.152	0.992	0.436467	0.855416	0.995303	0.975218	4.19	25.29	124.8	92.2	78.5	115.1	109.1	90.5	123.8	72	93.9	9199	6627.9	10432.3	10677.3	6940.6	8707	10390	1867.8	5303.1	High	High	High	High	High	High	High	High	High	1
FALSE	High	Master Protein	Q99536	Synaptic vesicle membrane protein VAT-1 homolog [OS=Homo sapiens]	31	11	56	2	393	41.9	6.29	144.76	0	1	0.995	0.561332	0.864131	0.995303	0.97607	5.26	43.7	94.4	92.7	111.6	97.8	92.7	95.2	137.5	92.3	85.8	7500.5	7185.6	15984.3	9779.5	6355.7	9876.4	12439.3	2578.5	5224.5	High	High	High	High	High	High	High	High	High	1
FALSE	High	Master Protein	Q16881	Thioredoxin reductase 1, cytoplasmic [OS=Homo sapiens]	20	15	67	0	649	70.9	7.39	185.53	0	1.026	1.098	0.346008	0.616768	0.995303	0.874454	4.21	35.17	109.8	92.7	81.9	109.5	95.2	96	120.5	77.7	116.8	17067.6	14074.1	22952.9	21428	12775.1	19492.7	21338.5	4248.5	13921.4	High	High	High	High	High	High	High	High	High	1
FALSE	High	Master Protein	Q01469	Fatty acid-binding protein 5 [OS=Homo sapiens]	79	12	43	10	135	15.2	7.01	137.94	0	0.976	0.868	0.919574	0.240748	0.997305	0.774772	17.41	11.43	135.5	93.1	92.4	118.4	112.9	90.1	117.6	53.2	86.8	9018.3	6045.9	11078.5	9915.2	6482.2	7835.6	8912.6	1246.6	4428.4	High	High	High	High	High	High	High	High	High	1
FALSE	High	Master Protein	P02751	Fibronectin [OS=Homo sapiens]	9	22	52	0	2477	272.2	5.5	129.93	0	0.999	1.045	0.450748	0.395876	0.995303	0.785299	1.17	10.25	107.1	126.2	64.4	107.8	111.9	64.3	124	131.9	62.6	9445.4	10865.6	10234.8	11971	8517	7409.1	12462.4	4093.3	4232.7	High	High	High	High	High	High	High	High	High	1
FALSE	High	Master Protein	Q10567-3	Isoform C of AP-1 complex subunit beta-1 [OS=Homo sapiens]	21	20	41	0	939	103.5	5.16	104.22	0	0.985	1.062	0.756772	0.0830853	0.995303	0.721216	11.45	2.32	105.8	89	94.8	96.8	108.3	93.3	112.4	100.4	99.1	5161.2	4237.6	8331.7	5939.5	4559	5946.3	6244.1	1723.1	3703.9	High	High	High	High	High	High	High	High	High	1
FALSE	High	Master Protein	P61981	14-3-3 protein gamma [OS=Homo sapiens]	51	15	83	10	247	28.3	4.89	214.79	0	1.077	0.99	0.586623	0.610758	0.995303	0.874454	17.21	8.34	117.4	94	79.5	106.3	101.3	95.5	116.3	88.1	101.5	9192.5	7182.7	11214.6	10476.9	6841	9770	10369.3	2428	6093.1	High	High	High	High	High	High	High	High	High	1
FALSE	High	Master Protein	P00338	L-lactate dehydrogenase A chain [OS=Homo sapiens]	38	11	52	0	332	36.7	8.27	147.28	0	1.084	1.15	0.266128	0.0592265	0.995303	0.721216	12.98	5.79	112.1	94.1	71.9	110.9	102	85.1	128.9	104	91	8703.4	7131.2	10056.5	10835.4	6835	8636	11402.4	2841.7	5416.4	High	High	High	High	High	High	High	High	High	1
FALSE	High	Master Protein	P01031	Complement C5 [OS=Homo sapiens]	13	23	38	23	1676	188.2	6.52	89.88	0	1.056	0.843	0.809035	0.270979	0.995303	0.782313	5.56	24.4	83.7	109.3	132	91.7	115.4	105	70.5	110.2	82.3	5539.1	7060.1	15754.4	7639	6592.6	9077.3	5317.6	2567.9	4174.2	High	High	High	High	High	High	High	High	High	1
FALSE	High	Master Protein	P68371	Tubulin beta-4B chain [OS=Homo sapiens]	33	15	78	1	445	49.8	4.89	169.89	0	1	0.928	0.447317	0.0997889	0.995303	0.721216	1.27	4.51	96.2	105.3	114.4	97	105.3	93.3	92	97.7	98.9	11499.6	12283.8	24659.2	14600.5	10861.9	14571	12535.3	4109.4	9062.2	High	High	High	High	High	High	High	High	High	1
FALSE	High	Master Protein	P00352	Aldehyde dehydrogenase 1A1 [OS=Homo sapiens]	27	11	34	9	501	54.8	6.73	96.05	0	0.954	0.968	0.776363	0.360165	0.995303	0.782651	4.06	6.82	125.8	91.3	87.9	116.8	98.5	83.8	127.7	83.1	85.1	8382.1	5936.9	10551.4	9798.8	5664.7	7295.7	9690.5	1948.4	4344.2	High	High	High	High	High	High	High	High	High	1
FALSE	High	Master Protein	P60842	Eukaryotic initiation factor 4A-I [OS=Homo sapiens]	32	14	54	2	406	46.1	5.48	126.1	0	1.044	1.11	0.29914	0.405787	0.995303	0.789669	7.42	17.03	112.3	91.4	82	111.4	102.9	85.6	124.6	113	76.9	10124	8038.9	13326.5	12640.5	8006.9	10083.7	12798.1	3586.1	5313.4	High	High	High	High	High	High	High	High	High	1
FALSE	High	Master Protein	P08603	Complement factor H [OS=Homo sapiens]	15	18	43	11	1231	139	6.61	123.74	0	0.98	0.87	0.510898	0.232878	0.995303	0.765901	9.24	15.94	80.7	115.7	129.6	84.4	113.4	106.6	70.2	112.8	86.6	6697.7	9369.6	19382	8815.3	8123	11554.8	6637.8	3293.3	5506.1	High	High	High	High	High	High	High	High	High	1
FALSE	High	Master Protein	P68366	Tubulin alpha-4A chain [OS=Homo sapiens]	39	15	64	0	448	49.9	5.06	187.48	0	0.985	1.088	0.879137	0.830679	0.997305	0.967303	4.23	8.45	107.4	97.3	93.4	102.9	95.9	97.7	91.8	111.9	101.6	1051.8	930.3	1649.7	1268.2	810.5	1250.2	1023.8	385.6	763	High	High	High	High	High	High	High	High	High	1
FALSE	High	Master Protein	P33241	Lymphocyte-specific protein 1 [OS=Homo sapiens]	39	13	65	0	339	37.2	4.74	168.98	0	1.271	1.322	0.299823	0.0780188	0.995303	0.721216	16.83	7.5	97.8	73.5	77.5	91.3	93.4	109.7	122.7	97.1	137	10864.6	7970.2	15528.6	12769.6	8959.2	15929.9	15529.5	3798.2	11665.8	High	High	High	High	High	High	High	High	High	1
FALSE	High	Master Protein	Q15942	Zyxin [OS=Homo sapiens]	26	11	44	2	572	61.2	6.67	147.06	0	1.202	1.155	0.234139	0.132479	0.995303	0.721216	13.44	8.15	107.8	82.8	77.8	105.7	108.5	93.4	117.6	116.7	89.8	5989.2	4488.1	7788.8	7392.5	5201.3	6782.5	7445.5	2281.9	3824.8	High	High	High	High	High	High	High	High	High	1
FALSE	High	Master Protein	P07195	L-lactate dehydrogenase B chain [OS=Homo sapiens]	33	10	62	9	334	36.6	6.05	208.01	0	1.154	1.185	0.13315	0.162246	0.995303	0.729658	9.99	2.39	109.5	86.6	79.6	112.9	106.7	91.8	129.7	87.5	95.8	10630.1	8207.2	13926.9	13801	8940.9	11649.4	14353.1	2988.5	7132.7	High	High	High	High	High	High	High	High	High	1
FALSE	High	Master Protein	P51659	Peroxisomal multifunctional enzyme type 2 [OS=Homo sapiens]	21	14	30	2	736	79.6	8.84	79.08	0	1.036	0.97	0.373118	0.696109	0.995303	0.908365	6.82	12.52	100.8	90.3	90.7	127.1	93.5	89.6	139.4	80.7	88	3226.8	2819.1	5234.1	5120.9	2581.9	3747.9	5081	908.8	2158	High	High	High	High	High	High	High	High	High	1
FALSE	High	Master Protein	P06576	ATP synthase subunit beta, mitochondrial [OS=Homo sapiens]	26	10	31	10	529	56.5	5.4	84.69	0	1.104	1.025	0.627252	0.726477	0.995303	0.923293	41.45	28.24	84.4	111.7	85.2	135.9	88.9	94.1	119.7	92.7	87.4	3821.9	4936.7	6958.4	7749.9	3473.1	5568.9	6173.1	1477.3	3033.6	High	High	High	High	High	High	High	High	High	1
FALSE	High	Master Protein	P47756	F-actin-capping protein subunit beta [OS=Homo sapiens]	58	17	52	4	272	30.6	6	147.73	0	1.027	0.986	0.596339	0.763927	0.995303	0.943222	11.57	10.92	114.2	90.4	93.2	108.2	102.4	95.8	121.6	82.2	91.9	12304.8	9506.9	18105.6	14669.4	9518.4	13478	14918.5	3116	7590.8	High	High	High	High	High	High	High	High	High	1
FALSE	High	Master Protein	Q14204	Cytoplasmic dynein 1 heavy chain 1 [OS=Homo sapiens]	5	26	38	26	4646	532.1	6.4	56.52	0	0.959	1.036	0.167831	0.68278	0.995303	0.898529	3.4	13.72	100.5	100.1	99.8	96.4	99.7	93.5	104.1	113.3	92.5	4372.5	4249.7	7824.9	5275.8	3740.4	5313.8	5158.2	1733.7	3082.1	High	High	High	High	High	High	High	High	High	1
FALSE	High	Master Protein	P00734	Prothrombin [OS=Homo sapiens]	15	9	27	9	622	70	5.9	78.39	0	1.041	0.892	0.855798	0.911251	0.995376	0.985301	5.8	49.21	73.2	101.7	112.6	79.2	105.9	95.4	65.3	191.3	75.4	2378.8	3224.7	6596.2	3240	2969.3	4047.6	2416.8	2186.4	1878.3	High	High	High	High	High	High	High	High	High	1
FALSE	High	Master Protein	P00390	Glutathione reductase, mitochondrial [OS=Homo sapiens]	27	12	35	0	522	56.2	8.5	101.85	0	1.063	1.195	0.678934	0.183695	0.995303	0.737533	3.43	7.66	109.6	89.2	86.1	101.8	94.8	93.6	110	106.6	108.2	4184.8	3322.4	5925.4	4893.3	3122	4668.9	4781.1	1430.9	3165.2	High	High	High	High	High	High	High	High	High	1
FALSE	High	Master Protein	Q13510	Acid ceramidase [OS=Homo sapiens]	26	10	57	0	395	44.6	7.62	133.14	0	0.942	1.026	0.912165	0.235357	0.997305	0.767582	1.33	0.48	108.2	91.1	95.5	101	85.9	106.2	110.6	103.6	97.9	7586.7	6238.3	12074.3	8919.3	5198.3	9733.6	8833.6	2556.3	5265.4	High	High	High	High	High	High	High	High	High	1
FALSE	High	Master Protein	P09960	Leukotriene A-4 hydrolase [OS=Homo sapiens]	29	16	51	0	611	69.2	6.18	132.53	0	1.098	1.083	0.194794	0.132974	0.995303	0.721216	9.56	0.07	95.2	96.5	86	95.6	112.8	94.5	103.1	123	93.2	8844	8750	14404.1	11180.2	9041.8	11459.6	10903.1	4019.8	6632.1	High	High	High	High	High	High	High	High	High	1
FALSE	High	Master Protein	O75487	Glypican-4 [OS=Homo sapiens]	29	12	25	1	556	62.4	6.68	63.45	0	1.005	1.055	0.872195	0.149507	0.996867	0.721216	1.9	4.62	121.8	79.8	92.7	124	80.3	91.1	132.5	84.2	93.6	4708.8	3012.1	6460.5	6036.2	2678.2	4599	5835	1145.8	2774.6	High	High	High	High	High	High	High	High	High	1
FALSE	High	Master Protein	Q14847	LIM and SH3 domain protein 1 [OS=Homo sapiens]	46	15	45	0	261	29.7	7.05	96.92	0	1.163	0.98	0.596601	0.919494	0.995303	0.990824	1.3	21.44	117	94.5	84.2	102.6	110.8	97.9	114.7	80.9	97.4	7528.2	5930	9762.3	8305.6	6153.4	8229.9	8404.5	1830.8	4800.5	High	High	High	High	High	High	High	High	High	1
FALSE	High	Master Protein	P53396	ATP-citrate synthase [OS=Homo sapiens]	17	17	33	1	1101	120.8	7.33	71.29	0	1.02	1.07	0.594914	0.310064	0.995303	0.782651	2.44	11.2	103.2	97.3	87.9	100.9	100.8	89.7	110.5	122.7	87	2507	2305.8	3850.7	3085.2	2113.5	2845.8	3056.1	1048.9	1620	High	High	High	High	High	High	High	High	High	1
FALSE	High	Master Protein	Q9Y6N5	Sulfide:quinone oxidoreductase, mitochondrial [OS=Homo sapiens]	31	13	20	13	450	49.9	9.11	68.11	0	1.03	0.899	0.841689	0.708291	0.995303	0.914401	46.26	54.3	83.7	124.5	96.1	134.9	88.2	98.9	118.8	68.6	86.3	2861.6	4150.1	5917.5	5804.5	2599.7	4415.8	4622.2	824.8	2261.4	High	High	High	High	High	High	High	High	High	1
FALSE	High	Master Protein	P0DOY2	Immunoglobulin lambda constant 2 [OS=Homo sapiens]	67	7	98	0	106	11.3	7.24	368.6	0	0.99	0.766	0.589269	0.346597	0.995303	0.782651	1.78	36.18	71.4	119	124.7	80.5	117.8	121.9	54.7	133.2	76.7	15666.2	25485	49311.7	22238.3	22300.8	34945.1	13661.7	10283.7	12904.3	High	High	High	High	High	High	High	High	High	1
FALSE	High	Master Protein	P50995	Annexin A11 [OS=Homo sapiens]	27	13	30	0	505	54.4	7.65	84.81	0	0.992	1.046	0.496742	0.595274	0.995303	0.874454	5.4	19.63	117	97.4	86.1	97.7	96.6	88.6	106.1	101.9	108.5	4368	3551.1	5797.3	4594.7	3114.8	4324.9	4514	1338.8	3106.1	High	High	High	High	High	High	High	High	High	1
FALSE	High	Master Protein	P30041	Peroxiredoxin-6 [OS=Homo sapiens]	51	14	53	14	224	25	6.38	125.15	0	1.054	1.08	0.890136	0.699727	0.997305	0.909762	0.71	6.6	102.1	102.7	91.3	107.6	108.7	79.4	110.3	115.8	82.2	7260.6	7125.4	11704.8	9631.5	6671.6	7374	8930.8	2897.7	4480.6	High	High	High	High	High	High	High	High	High	1
FALSE	High	Master Protein	P02749	Beta-2-glycoprotein 1 [OS=Homo sapiens]	32	10	35	10	345	38.3	7.97	73.13	0	0.944	0.865	0.668211	0.165353	0.995303	0.729658	24.88	11.53	88.1	107.9	129.7	100	101.9	104.5	76.2	101.2	90.4	6633.7	7929.5	17606.9	9473.3	6619.6	10279.4	6536.2	2681.5	5217.1	High	High	High	High	High	High	High	High	High	1
FALSE	High	Master Protein	Q99541	Perilipin-2 [OS=Homo sapiens]	33	13	31	13	437	48	6.8	83.32	0	1.057	0.958	0.346148	0.660739	0.995303	0.886394	7	1.36	101	96.6	91.4	111.8	102	89.3	128.7	91.7	87.5	4138.1	3859	6743.4	5763.4	3605.4	4775.1	6004.5	1321.1	2747.5	High	High	High	High	High	High	High	High	High	1
FALSE	High	Master Protein	Q14624	Inter-alpha-trypsin inhibitor heavy chain H4 [OS=Homo sapiens]	11	11	48	0	930	103.3	6.98	113.48	0	1.054	0.765	0.823925	0.361156	0.995303	0.782651	3.4	41.83	79.2	110.2	133.3	83.5	118.8	109.8	60.6	125	79.5	5606	7610.8	17005	7439.5	7257.7	10153.5	4883.9	3111.8	4313.4	High	High	High	High	High	High	High	High	High	1
FALSE	High	Master Protein	P17900	Ganglioside GM2 activator [OS=Homo sapiens]	39	10	90	10	193	20.8	5.31	237.39	0	1.005	1.083	0.42852	0.191892	0.995303	0.746895	1.83	6.1	126.8	79.9	77.4	125.9	80.4	93.3	131.6	86.5	98.2	26543.3	16331.8	29207.2	33178.4	14519.2	25527.8	31393.1	6376.3	15760	High	High	High	High	High	High	High	High	High	1
FALSE	High	Master Protein	Q14764	Major vault protein [OS=Homo sapiens]	18	13	20	13	893	99.3	5.48	53.54	0	0.903	0.93	0.0234566	0.250999	0.995303	0.775092	2.52	4.67	85.3	126.5	103.7	77	116.2	89.9	76.9	128	96.5	2172.8	3146.1	4763.4	2469.1	2554.8	2991.7	2231.4	1147.3	1883.7	High	High	High	High	High	High	High	High	High	1
FALSE	High	Master Protein	P51149	Ras-related protein Rab-7a [OS=Homo sapiens]	46	8	33	8	207	23.5	6.7	95.11	0	1.114	1.1	0.134096	0.556613	0.995303	0.863521	2.6	13.96	113.1	82	89.3	114.9	91.3	101.2	136.1	74	98.2	7089.3	5017.1	10090	9067.3	4940.8	8286.4	9719.8	1632.8	4719.7	High	High	High	High	High	High	High	High	High	1
FALSE	High	Master Protein	P62258	14-3-3 protein epsilon [OS=Homo sapiens]	53	11	48	1	255	29.2	4.74	124.56	0	1.02	0.98	0.54311	0.58285	0.995303	0.874454	10.82	3.2	109.3	99.6	81.2	103.4	101.6	99.7	107.2	95.6	102.4	3936.5	3500.6	5273.5	4685.7	3157.5	4691	4395.9	1211.2	2825.5	High	High	High	High	High	High	High	High	High	1
FALSE	High	Master Protein	P20702	Integrin alpha-X [OS=Homo sapiens]	14	16	45	13	1163	127.7	6.64	110.04	0	1.017	1.146	0.891308	0.028838	0.997305	0.721216	1.36	3.24	99.5	103.4	81.8	94.3	106.1	83.2	111.5	126.4	93.8	7014.2	7117.9	10402.2	8367.2	6457.6	7664.1	8952.3	3136.4	5067	High	High	High	High	High	High	High	High	High	1
FALSE	High	Master Protein	O00299	Chloride intracellular channel protein 1 [OS=Homo sapiens]	49	9	24	9	241	26.9	5.17	68.61	0	1.113	1.009	0.4031	0.45431	0.995303	0.810386	11.34	3.21	124.3	83.1	84.2	116.9	99.5	93.8	122.7	90.4	85	3452.8	2251.5	4218.4	4086.7	2386	3403.4	3883.7	883.5	1810.4	High	High	High	High	High	High	High	High	High	1
FALSE	High	Master Protein	P0DOX8	Immunoglobulin lambda-1 light chain [OS=Homo sapiens]	40	7	71	0	216	22.8	6.76	214.3	0	1.032	0.831	0.215134	0.269325	0.995303	0.782313	2.28	18.5	82	112.3	113.8	91.6	115.9	115.6	68.2	116.5	84.1	11537.9	15415	28851.7	16213.3	14063.1	21240	10926.1	5763.1	9067.8	High	High	High	High	High	High	High	High	High	1
FALSE	High	Master Protein	P29350	Tyrosine-protein phosphatase non-receptor type 6 [OS=Homo sapiens]	27	14	28	0	595	67.5	7.78	71.77	0	1.018	0.959	0.468692	0.85191	0.995303	0.975218	5.86	16.23	94.9	96.2	101.8	96.7	106.1	99.5	91	125.8	87.9	4043.3	4000.5	7813.9	5183.1	3900.8	5538.6	4414.5	1884.7	2870.5	High	High	High	High	High	High	High	High	High	1
FALSE	High	Master Protein	P31948	Stress-induced-phosphoprotein 1 [OS=Homo sapiens]	30	17	40	0	543	62.6	6.8	89.28	0	1.061	0.928	0.675773	0.629732	0.995303	0.874454	18.57	29.71	114.3	100.4	87.6	102	119.8	92.9	106	75.3	101.7	8897.8	7628.1	12298.3	10001.6	8050.3	9452.8	9404.5	2064.4	6068.8	High	High	High	High	High	High	High	High	High	1
FALSE	High	Master Protein	P19827	Inter-alpha-trypsin inhibitor heavy chain H1 [OS=Homo sapiens]	12	10	42	3	911	101.3	6.79	119.4	0	1.032	0.917	0.967215	0.260823	0.997305	0.782313	16.1	1.38	81.8	111.5	132	93.6	115.1	110.3	75	103.1	77.7	6389.8	8495.6	18577.6	9205.4	7755.3	11249.8	6671.6	2834.1	4651.9	High	High	High	High	High	High	High	High	High	1
FALSE	High	Master Protein	P19367	Hexokinase-1 [OS=Homo sapiens]	14	13	28	0	917	102.4	6.8	60.48	0	1.034	1.239	0.278962	0.171388	0.995303	0.729658	2.74	24.73	95.5	80.6	96.5	96.9	95.8	99.8	118.3	117.1	99.6	3308.6	2724.9	6029.3	4225.9	2864.1	4516.8	4669.9	1427.6	2646.9	High	High	High	High	High	High	High	High	High	1
FALSE	High	Master Protein	P14550	Aldo-keto reductase family 1 member A1 [OS=Homo sapiens]	40	14	39	13	325	36.6	6.79	91.15	0	1.037	1.22	0.441714	0.158556	0.995303	0.727229	10.76	3.35	112.5	80.9	86.2	108.3	102.6	89.4	114.1	101	105.1	8249.3	5788.8	11384.4	9990	6488.4	8557.9	9528	2604.4	5907.3	High	High	High	High	High	High	High	High	High	1
FALSE	High	Master Protein	P27797	Calreticulin [OS=Homo sapiens]	32	13	48	13	417	48.1	4.44	133.07	0	1.082	1.365	0.503426	0.564052	0.995303	0.867491	25.6	35.45	94.2	101.5	74.5	102	90.9	108.3	128.6	74	126	9547.7	10039.7	13609	13005.9	7948.3	14330.4	14840.8	2636.6	9784.6	High	High	High	High	High	High	High	High	High	1
FALSE	High	Master Protein	Q13885	Tubulin beta-2A chain [OS=Homo sapiens]	29	12	56	0	445	49.9	4.89	123.74	0	1.023	0.893	0.716441	0.0888461	0.995303	0.721216	3.26	8.17	98.8	102.9	112.5	103.3	105.3	97.9	93.4	85.4	100.5	204.6	208.1	420	269.2	188.2	264.8	220.4	62.2	159.6	High	High	High	High	High	High	High	High	High	1
FALSE	High	Master Protein	P02743	Serum amyloid P-component [OS=Homo sapiens]	29	8	47	8	223	25.4	6.54	139.98	0	0.985	0.928	0.477296	0.274365	0.995303	0.782313	5.87	10.01	68	155.2	90.9	69.8	135	89.5	52.7	154.5	84.4	4590.6	10219.5	11053.4	5927.5	7859.3	7891.4	4053.3	3668.1	4363.1	High	High	High	High	High	High	High	High	High	1
FALSE	High	Master Protein	P21399	Cytoplasmic aconitate hydratase [OS=Homo sapiens]	19	15	26	15	889	98.3	6.68	59.02	0	1.061	1.024	0.0760361	0.148613	0.995303	0.721216	3.41	1.54	105.6	96.5	88.3	109.5	106.7	93.6	107	102.4	90.4	3352.9	2988.4	5051.6	4374.8	2924.4	3883.9	3870.2	1143.7	2199.6	High	High	High	High	High	High	High	High	High	1
FALSE	High	Master Protein	P05155	Plasma protease C1 inhibitor [OS=Homo sapiens]	24	12	29	0	500	55.1	6.55	73.27	0	0.969	0.838	0.438612	0.413038	0.995303	0.789669	9.17	36.9	84.6	107.1	132	87.4	103.8	105.4	70.9	120.3	88.6	3249.3	4015.7	9142.6	4226.9	3442.6	5292.7	3103.2	1626.3	2609.9	High	High	High	High	High	High	High	High	High	1
FALSE	High	Master Protein	P11215	Integrin alpha-M [OS=Homo sapiens]	13	13	29	0	1152	127.1	7.23	70.03	0	0.976	0.98	0.433013	0.645597	0.995303	0.879351	6.36	4.75	92.7	101.7	103	85.6	99.3	105.1	90.9	123.9	97.9	2383.2	2552.1	4774.7	2771.9	2203	3529.2	2661	1120.4	1928.3	High	High	High	High	High	High	High	High	High	1
FALSE	High	Master Protein	P23528	Cofilin-1 [OS=Homo sapiens]	46	11	62	8	166	18.5	8.09	174.24	0	1.04	1.005	0.27865	0.464141	0.995303	0.814128	4.12	1.74	116.1	88.4	95.3	117.4	105.5	99	118.1	64.5	95.8	17166.4	12757.1	25387.8	21843	13458.1	19129.9	19886.7	3355.9	10852	High	High	High	High	High	High	High	High	High	1
FALSE	High	Master Protein	P61160	Actin-related protein 2 [OS=Homo sapiens]	26	11	39	2	394	44.7	6.74	101.86	0	1.058	1.216	0.478644	0.109369	0.995303	0.721216	19.27	2.55	103.6	87.1	82.2	95.4	128.8	87	108.1	107.8	100	7117.4	5841	10174.2	8247.1	7634.2	7801	8456.6	2605.4	5261.9	High	High	High	High	High	High	High	High	High	1
FALSE	High	Master Protein	P31150	Rab GDP dissociation inhibitor alpha [OS=Homo sapiens]	27	11	40	5	447	50.6	5.14	74.1	0	0.899	0.857	0.482969	0.73375	0.995303	0.924501	16.91	16.1	91.9	98.5	122.3	82.6	108	98.7	78.8	124.7	94.5	1009.4	1055.7	2419.9	1142.3	1022.9	1415.1	985.5	481.7	795.6	High	High	High	High	High	High	High	High	High	1
FALSE	High	Master Protein	P20742	Pregnancy zone protein [OS=Homo sapiens]	6	8	89	1	1482	163.8	6.38	213.74	0	0.742	0.881	0.229213	0.184673	0.995303	0.737533	24.73	12.84	91.5	104.5	147.9	93.9	77.6	94	80.5	100.8	109.3	172.3	192.2	502.3	222.7	126.1	231.4	172.8	66.8	157.8	High	High	High	High	High	High	High	High	High	1
FALSE	High	Master Protein	P09382	Galectin-1 [OS=Homo sapiens]	54	9	40	9	135	14.7	5.5	118.13	0	1.225	1.112	0.313869	0.323203	0.995303	0.782651	1.96	10.51	110.5	82.6	86.7	104.1	102.5	106.2	131.6	79.5	96.4	8788.6	6410.4	12434.6	10423	7034.5	11037.1	11921.8	2226.5	5880.1	High	High	High	High	High	High	High	High	High	1
FALSE	High	Master Protein	P20810-6	Isoform 6 of Calpastatin [OS=Homo sapiens]	22	14	17	0	791	84.9	5.36	33.77	0	1.026	0.905	0.98879	0.837752	0.997305	0.968877	14.97	1.04	111.3	100.9	90.1	95.7	113.9	92.4	100	91.2	104.5	1517.1	1341.4	2212.3	1641.8	1339.8	1644.8	1552.4	437.5	1091.4	High	High	High	High	High	High	High	High	High	1
FALSE	High	Master Protein	P0DOX2	Immunoglobulin alpha-2 heavy chain [OS=Homo sapiens]	25	12	42	2	455	48.9	6.67	105.38	0	0.913	0.744	0.0698095	0.686144	0.995303	0.901432	0.91	35.27	76	117.4	116.4	73.5	107.2	105.6	56.5	177.6	69.9	1107.8	1670.9	3059.4	1349.7	1348.9	2011.8	938.3	911.6	781.4	High	High	High	High	High	High	High	High	High	1
FALSE	High	Master Protein	P11940	Polyadenylate-binding protein 1 [OS=Homo sapiens]	22	13	23	0	636	70.6	9.5	53.98	0	1.045	0.996	0.10941	0.624047	0.995303	0.874454	0.71	7.86	112.3	85	90.4	117.3	95.1	94	135.6	80.4	90	3486.1	2576	5058.3	4586.8	2549.4	3813.3	4795.5	878.1	2141.3	High	High	High	High	High	High	High	High	High	1
FALSE	High	Master Protein	O14818	Proteasome subunit alpha type-7 [OS=Homo sapiens]	37	9	25	0	248	27.9	8.46	78	0	1.052	1.114	0.538993	0.282987	0.995303	0.782313	15.16	3.08	113.5	91.1	84.2	106.5	95.9	97.7	126.4	88.9	95.8	2897.8	2270.8	3876.8	3421.8	2112.8	3258.4	3675.3	798.1	1873.7	High	High	High	High	High	High	High	High	High	1
FALSE	High	Master Protein	P30740	Leukocyte elastase inhibitor [OS=Homo sapiens]	30	10	37	5	379	42.7	6.28	86.14	0	1.13	1.196	0.344382	0.103026	0.995303	0.721216	0.64	10.58	112.8	83.8	82.2	108.1	94.7	93.3	119.3	107.4	98.3	9039.5	6554.3	11874.4	10899.7	6548.3	9765.1	10889.2	3026.6	6036.2	High	High	High	High	High	High	High	High	High	1
FALSE	High	Master Protein	O15143	Actin-related protein 2/3 complex subunit 1B [OS=Homo sapiens]	27	12	42	12	372	40.9	8.35	114.82	0	1.151	0.969	0.579481	0.74638	0.995303	0.93451	2.48	30.57	121.1	93.6	84.4	107.3	109.6	97.1	117.4	66.4	103.1	9193.4	6937.7	11551.1	10255.9	7179.3	9635.3	10150.8	1773.3	5997.8	High	High	High	High	High	High	High	High	High	1
FALSE	High	Master Protein	P63010	AP-2 complex subunit beta [OS=Homo sapiens]	15	15	29	0	937	104.5	5.38	68.01	0	1.02	1.134	0.849967	0.443749	0.995303	0.802542	12.86	18.66	101.6	84.4	103.8	103.7	93.6	95.1	115.2	107.8	94.8	646.8	524.3	1191.6	830.7	514	791	835.6	241.4	462.5	High	High	High	High	High	High	High	High	High	1
FALSE	High	Master Protein	P09525	Annexin A4 [OS=Homo sapiens]	44	13	27	0	319	35.9	6.13	52.68	0	1.018	1.183	0.911425	0.359765	0.997305	0.782651	8.73	5.97	115.3	92.2	83.2	106.8	93.8	89.7	107.5	109.1	102.4	2897.7	2260.5	3767.9	3379.4	2035.1	2943.6	3078.4	964.4	1972.2	High	High	High	High	High	High	High	High	High	1
FALSE	High	Master Protein	P55786	Puromycin-sensitive aminopeptidase [OS=Homo sapiens]	17	15	22	0	919	103.2	5.72	52.42	0	1.022	1.094	0.896399	0.354	0.997305	0.782651	7.14	17.25	98.1	98.6	93.7	91.2	105.7	95.7	94.2	120.4	102.4	2488.2	2442	4283.5	2912.8	2313.8	3173.3	2722.1	1075.1	1992.3	High	High	High	High	High	High	High	High	High	1
FALSE	High	Master Protein	P61916	NPC intracellular cholesterol transporter 2 [OS=Homo sapiens]	52	9	45	2	151	16.6	7.65	129.75	0	0.977	0.945	0.755266	0.671088	0.995303	0.891986	16.11	1.45	123.3	86	87.7	107.3	84	96.1	116.5	80.5	118.5	9709.4	6611.4	12442.6	10635.1	5710	9880.5	10451.5	2230.8	7153.5	High	High	High	High	High	High	High	High	High	1
FALSE	High	Master Protein	P15586	N-acetylglucosamine-6-sulfatase [OS=Homo sapiens]	15	8	57	0	552	62	8.31	139.41	0	1.024	1.31	0.464052	0.0834558	0.995303	0.721216	7.83	12.56	100.3	85.9	85.2	97.3	88	99	110.8	112.5	121	9372.2	7831.1	14345.8	11446.5	7093.2	12077.5	11793.3	3697.9	8666.2	High	High	High	High	High	High	High	High	High	1
FALSE	High	Master Protein	P06865	Beta-hexosaminidase subunit alpha [OS=Homo sapiens]	19	13	38	7	529	60.7	5.16	88.16	0	1.02	1.159	0.584399	0.375521	0.995303	0.782651	0.48	30.06	101.5	95.4	88.8	86.7	97.6	90.6	93.8	142.6	103	4886.3	4479.7	7705.8	5255.8	4052	5693.9	5144.1	2415.2	3798.4	High	High	High	High	High	High	High	High	High	1
FALSE	High	Master Protein	P00367	Glutamate dehydrogenase 1, mitochondrial [OS=Homo sapiens]	18	9	21	1	558	61.4	7.8	48.67	0	1.197	1.25	0.710678	0.288141	0.995303	0.782313	14.39	14.75	82.4	112	84.3	108.3	87.5	100.9	103.1	105.8	115.9	1670	2213.4	3077.3	2760.6	1528.7	2669.5	2377.9	753.7	1798.6	High	High	High	High	High	High	High	High	High	1
FALSE	High	Master Protein	Q16555	Dihydropyrimidinase-related protein 2 [OS=Homo sapiens]	25	11	26	0	572	62.3	6.38	77.86	0	1.002	0.92	0.581698	0.0149384	0.995303	0.688275	5.39	1.63	112.5	101.4	91.2	108.7	115.5	91.4	104.7	90.9	83.9	3446.1	3029.7	5032.2	4189.8	3051.4	3655.1	3651.2	979.3	1968.5	High	High	High	High	High	High	High	High	High	1
FALSE	High	Master Protein	P36955	Pigment epithelium-derived factor [OS=Homo sapiens]	23	10	25	10	418	46.3	6.38	52.17	0	1.025	0.703	0.78775	0.109984	0.995303	0.721216	14.12	18.69	79.9	111.1	143.1	81.9	124.8	112.7	56.1	101	89.3	3206	4353.4	10353.6	4137.8	4322.9	5908.1	2566	1426.8	2747.1	High	High	High	High	High	High	High	High	High	1
FALSE	High	Master Protein	Q9H4A4	Aminopeptidase B [OS=Homo sapiens]	18	10	25	10	650	72.5	5.74	67.32	0	1.053	1.043	0.792855	0.667927	0.995303	0.889503	0.32	8.87	99.8	105.9	90.5	93.1	111.5	95.5	93.2	110.5	100.1	2550.6	2640.2	4168.5	2996.3	2458.7	3188.3	2711.8	993.3	1960.1	High	High	High	High	High	High	High	High	High	1
FALSE	High	Master Protein	P12955	Xaa-Pro dipeptidase [OS=Homo sapiens]	20	10	22	0	493	54.5	6	63.26	0	1.027	1.122	0.840176	0.300927	0.995303	0.782651	11.19	19.84	94.3	101	90.1	86.4	111.5	92.6	91.7	131.3	101.1	2352.5	2457.8	4051.8	2711.8	2399.8	3014.8	2603.6	1151.5	1932.7	High	High	High	High	High	High	High	High	High	1
FALSE	High	Master Protein	P62937	Peptidyl-prolyl cis-trans isomerase A [OS=Homo sapiens]	50	9	36	2	165	18	7.81	91.1	0	1.067	1.073	0.335353	0.969753	0.995303	0.990824	12.49	26.88	124.6	88.5	78.1	121.7	94.4	93.7	133.6	66.4	99	13745.1	9529.8	15533.2	16910.2	8993.2	13512.6	16796	2577.8	8370.3	High	High	High	High	High	High	High	High	High	1
FALSE	High	Master Protein	Q9NUQ9	CYFIP-related Rac1 interactor B [OS=Homo sapiens]	32	9	17	2	324	36.7	6.06	49.42	0	0.997	1.039	0.927452	0.712653	0.997305	0.91829	15.33	3.3	114	97.4	88.7	100.9	97.1	98.5	108.1	101.2	94.1	1993.8	1662.4	2794.4	2220	1465	2251	2152.4	622.5	1261.6	High	High	High	High	High	High	High	High	High	1
FALSE	High	Master Protein	P02790	Hemopexin [OS=Homo sapiens]	22	10	66	10	462	51.6	7.02	189.51	0	0.989	0.759	0.35809	0.349696	0.995303	0.782651	1.91	7.94	80.6	110.5	126.2	79.7	110.7	117.4	61.2	122.9	90.9	7477.7	10005.1	21102.6	9310.2	8865.1	14236.2	6465.5	4012	6465	High	High	High	High	High	High	High	High	High	1
FALSE	High	Master Protein	P04003	C4b-binding protein alpha chain [OS=Homo sapiens]	21	10	22	10	597	67	7.3	58.71	0	1.069	0.928	0.899245	0.349668	0.997305	0.782651	0.87	15.08	79.7	107.8	118.6	85.8	115.3	105.8	65.8	111.3	110	2516.6	3320.6	6747.4	3407.7	3140	4364.3	2365	1236.2	2661.3	High	High	High	High	High	High	High	High	High	1
FALSE	High	Master Protein	P78417	Glutathione S-transferase omega-1 [OS=Homo sapiens]	30	10	37	0	241	27.5	6.6	91.16	0	1.147	1.012	0.266976	0.600042	0.995303	0.874454	0.11	2.56	111.6	100.1	83.4	108.8	114.7	95.7	112.9	86.9	85.8	7371.4	6449.1	9928.1	9042	6539.9	8257.3	8496.2	2020.4	4345.4	High	High	High	High	High	High	High	High	High	1
FALSE	High	Master Protein	P25787	Proteasome subunit alpha type-2 [OS=Homo sapiens]	39	6	11	6	234	25.9	7.43	39.73	0	1.011	1.074	0.481933	0.989155	0.995303	0.994142	6.48	1.01	102	91.1	98.9	103.1	116.5	95.6	109.5	98.5	84.8	919.3	801.1	1606.8	1169.8	906.4	1125.7	1124.7	312.4	586.1	High	High	High	High	High	High	High	High	High	1
FALSE	High	Master Protein	P62820	Ras-related protein Rab-1A [OS=Homo sapiens]	58	11	47	0	205	22.7	6.21	121.26	0	1.014	1.005	0.255581	0.940043	0.995303	0.990824	0.54	19.23	110.4	93.3	92.3	111.6	100.6	93.6	125.4	80.1	92.7	7772.8	6410.5	11707.2	9885	6107.6	8603	10052.3	1983.9	5003.3	High	High	High	High	High	High	High	High	High	1
FALSE	High	Master Protein	P21796	Voltage-dependent anion-selective channel protein 1 [OS=Homo sapiens]	29	8	30	7	283	30.8	8.54	84.8	0	1.054	0.933	0.748069	0.833431	0.995303	0.968481	50	64.9	88.4	119.1	79.8	164.4	83.1	84	146.7	60.1	74.4	4292.3	5643.7	6983.1	10052.3	3484.7	5331.6	8113.6	1027.2	2770.5	High	High	High	High	High	High	High	High	High	1
FALSE	High	Master Protein	P10909	Clusterin [OS=Homo sapiens]	16	9	23	0	449	52.5	6.27	62.82	0	1.058	0.931	0.385625	0.153418	0.995303	0.721216	9.79	6.45	98.9	98.2	105.5	95.8	103.9	119	92	84	102.6	4976.5	4824	9568.9	6069.9	4514.4	7823.2	5276	1487.9	3959.5	High	High	High	High	High	High	High	High	High	1
FALSE	High	Master Protein	P43652	Afamin [OS=Homo sapiens]	22	13	38	13	599	69	5.9	96.41	0	0.925	0.743	0.395122	0.15482	0.995303	0.723769	17.63	30.77	76.9	117.9	145.4	80.7	109	116.1	57.1	110.5	86.4	5014.6	7499.9	17087.7	6626	6133.5	9885.3	4242.6	2534.5	4318.3	High	High	High	High	High	High	High	High	High	1
FALSE	High	Master Protein	P13798	Acylamino-acid-releasing enzyme [OS=Homo sapiens]	16	10	24	10	732	81.2	5.48	62.17	0	1.102	1.112	0.270864	0.188558	0.995303	0.743916	2.96	10.29	98.2	96.6	85.4	96.3	106.5	96	101.7	107.4	111.9	3392.3	3254.9	5314.5	4183.9	3172.9	4330.6	3999.4	1305.1	2960.9	High	High	High	High	High	High	High	High	High	1
FALSE	High	Master Protein	P21283	V-type proton ATPase subunit C 1 [OS=Homo sapiens]	32	12	23	11	382	43.9	7.46	59.24	0	0.979	1.089	0.0615365	0.0709001	0.995303	0.721216	1.23	0.12	104.5	94.3	91.1	103.2	91.4	89.3	113.8	102.7	109.7	4564.2	4022.9	7178.1	5673.9	3444.8	5094.7	5664	1579	3674.6	High	High	High	High	High	High	High	High	High	1
FALSE	High	Master Protein	P31946	14-3-3 protein beta/alpha [OS=Homo sapiens]	37	11	58	0	246	28.1	4.83	145.69	0	1.062	0.996	0.600497	0.845498	0.995303	0.971189	14.66	5.19	100.8	100.8	92.9	92.5	117.7	98.7	97	107.1	92.5	959.5	936.4	1593.7	1108.5	966.6	1227	1052	358.9	675.2	High	High	High	High	High	High	High	High	High	1
FALSE	High	Master Protein	Q15084	Protein disulfide-isomerase A6 [OS=Homo sapiens]	21	9	15	0	440	48.1	5.08	39.82	0	1.032	1.1	0.722175	0.102215	0.995303	0.721216	2.24	7.54	104.9	100.9	85.7	109.9	86	88.5	123.6	111	89.5	2958.5	2776.7	4356.7	3902.4	2091.8	3259.1	3970.4	1101.3	1934.3	High	High	High	High	High	High	High	High	High	1
FALSE	High	Master Protein	P42765	3-ketoacyl-CoA thiolase, mitochondrial [OS=Homo sapiens]	29	10	35	10	397	41.9	8.09	75.71	0	1.255	1.166	0.350653	0.169577	0.995303	0.729658	12.21	7.32	79.7	103.5	91.2	108.3	94.4	114.5	97.5	104.5	106.3	4771.5	6049.7	9842.5	8159.7	4878.3	8952.7	6649	2202.2	4879.1	High	High	High	High	High	High	High	High	High	1
FALSE	High	Master Protein	Q08380	Galectin-3-binding protein [OS=Homo sapiens]	15	9	25	9	585	65.3	5.27	51.41	0	0.994	1.079	0.607366	0.307506	0.995303	0.782651	1.42	12.64	115.8	83.6	88.9	115.1	82.3	95.8	114.3	90.3	113.8	3212.5	2264.1	4447	4018.2	1970.4	3469.8	3612.4	881	2419.8	High	High	High	High	High	High	High	High	High	1
FALSE	High	Master Protein	P15090	Fatty acid-binding protein, adipocyte [OS=Homo sapiens]	56	7	32	6	132	14.7	7.14	79.71	0	0.907	0.86	0.734793	0.121411	0.995303	0.721216	44.15	1.04	100.6	127.7	93.1	91.2	164.8	64.4	87.2	109.8	61.1	4383.3	5427.6	7314.5	5002.9	6197.4	3666.7	4326	1683.7	2039.9	High	High	High	High	High	High	High	High	High	1
FALSE	High	Master Protein	P23284	Peptidyl-prolyl cis-trans isomerase B [OS=Homo sapiens]	50	13	38	12	216	23.7	9.41	81.68	0	0.996	1.056	0.625331	0.867881	0.995303	0.976895	6.09	6.5	105.7	92.2	101.9	109.8	82.5	101.5	116.5	82.2	107.6	7653.3	6514.7	13296.9	10010.8	5155.5	9601.8	9609.6	2093	5971	High	High	High	High	High	High	High	High	High	1
FALSE	High	Master Protein	P07954	Fumarate hydratase, mitochondrial [OS=Homo sapiens]	25	10	27	0	510	54.6	8.76	76.13	0	1.154	1.121	0.295538	0.398293	0.995303	0.788688	1.61	8.55	89.5	100.7	93.9	104.4	97	108.3	100.3	94.7	111.3	3355.3	3682.3	6343.1	4926.1	3138.9	5303.7	4283.8	1248.6	3197.5	High	High	High	High	High	High	High	High	High	1
FALSE	High	Master Protein	P04179	Superoxide dismutase [Mn], mitochondrial [OS=Homo sapiens]	28	9	64	0	222	24.7	8.25	150.02	0	1.114	1.109	0.770614	0.901571	0.995303	0.983395	35.58	55.52	99.8	108.6	84.5	111.2	83.6	116.7	110.7	56.1	128.8	21924.2	23281	33448.2	30755.6	15856.5	33495.7	27701.3	4337.1	21684.9	High	High	High	High	High	High	High	High	High	1
FALSE	High	Master Protein	Q15365	Poly(rC)-binding protein 1 [OS=Homo sapiens]	26	7	17	4	356	37.5	7.09	49.09	0	1.004	1.089	0.847742	0.35625	0.995303	0.782651	8.48	11.87	110.1	86.6	95.7	104.2	93.5	96	119.9	101.9	92	1814.1	1392.8	2841.1	2161	1329.3	2066.6	2250.4	590.7	1162.2	High	High	High	High	High	High	High	High	High	1
FALSE	High	Master Protein	P06737	Glycogen phosphorylase, liver form [OS=Homo sapiens]	16	13	20	0	847	97.1	7.17	61.05	0	0.949	0.943	0.0602989	0.290951	0.995303	0.782313	0.43	5.91	107.5	104.8	106.5	101.9	99.7	95.9	105.6	77.6	100.5	4285.6	4079	7656.8	5117.9	3431.8	4998.7	4795.9	1089	3071.1	High	High	High	High	High	High	High	High	High	1
FALSE	High	Master Protein	P00505	Aspartate aminotransferase, mitochondrial [OS=Homo sapiens]	24	11	35	2	430	47.5	9.01	57.98	0	1.186	1.259	0.393616	0.414152	0.995303	0.789669	5.99	10.58	86.4	98.9	90.9	106.6	91	107.8	108.7	87.3	122.5	3504.9	3918.6	6649	5444.2	3188.1	5715.2	5024.3	1246.1	3812.1	High	High	High	High	High	High	High	High	High	1
FALSE	High	Master Protein	P04439	HLA class I histocompatibility antigen, A alpha chain [OS=Homo sapiens]	23	7	22	0	365	40.8	6	74.32	0	1.074	1.189	0.291345	0.2751	0.995303	0.782313	12.07	8.61	102.1	92.7	85	109.6	91.5	101.5	121.4	89.2	106.9	2566.3	2274.4	3852.6	3469.6	1984.2	3334.1	3474.9	789.1	2060.5	High	High	High	High	High	High	High	High	High	1
FALSE	High	Master Protein	P23526	Adenosylhomocysteinase [OS=Homo sapiens]	23	10	32	1	432	47.7	6.34	68.32	0	1.03	1.027	0.280918	0.803155	0.995303	0.962991	1.52	2.38	103.9	97.9	89.1	107	117.2	90.8	106.7	102.2	85.1	5533.3	5086.7	8550.2	7172.5	5384	6315.4	6472.5	1913.6	3472.3	High	High	High	High	High	High	High	High	High	1
FALSE	High	Master Protein	P17931	Galectin-3 [OS=Homo sapiens]	38	12	59	11	250	26.1	8.56	152.35	0	1.15	1.277	0.13056	0.0602521	0.995303	0.721216	10.84	11.18	119.8	64.4	79.6	127.7	86	91.6	153	88.4	89.5	11189.9	5869.6	13402.1	15019.2	6930.6	11173.3	16278.7	2906.6	6411.4	High	High	High	High	High	High	High	High	High	1
FALSE	High	Master Protein	P29373	Cellular retinoic acid-binding protein 2 [OS=Homo sapiens]	67	7	25	6	138	15.7	5.4	54.08	0	1.184	1.022	0.170653	0.531581	0.995303	0.843216	0.24	7.43	130.7	86.4	70.8	131.4	102.3	84	133.5	83.8	76.8	5686.8	3668.6	5555.3	7197.6	3842.3	4775.9	6616.9	1283.4	2561.6	High	High	High	High	High	High	High	High	High	1
FALSE	High	Master Protein	P53621	Coatomer subunit alpha [OS=Homo sapiens]	9	11	16	0	1224	138.3	7.66	49.14	0	1.026	1.023	0.275164	0.409654	0.995303	0.789669	3.88	5.82	102.9	91.1	97	110.9	93.5	96.9	119.1	93.3	95.3	2386.1	2062.9	4054.1	3236.9	1871.2	2934.9	3146	761.1	1694.8	High	High	High	High	High	High	High	High	High	1
FALSE	High	Master Protein	P04040	Catalase [OS=Homo sapiens]	16	6	11	6	527	59.7	7.39	37.48	0	0.924	0.974	0.111845	0.755546	0.995303	0.938122	0.36	5.01	100.9	103.2	102.8	93.2	95.1	101.1	95.1	108.5	100.1	1657	1654.5	3043	1927.2	1348.5	2170.7	1778.7	627.4	1260.7	High	High	High	High	High	High	High	High	High	1
FALSE	High	Master Protein	O95782	AP-2 complex subunit alpha-1 [OS=Homo sapiens]	15	13	18	0	977	107.5	7.03	44.77	0	0.99	1.133	0.798869	0.352387	0.995303	0.782651	4.24	16.66	103.1	87.2	100	102.1	89.9	96.2	116.9	109.9	94.7	2051.9	1692.8	3587.4	2556.4	1544.3	2501.5	2648.1	769.2	1443.8	High	High	High	High	High	High	High	High	High	1
FALSE	High	Master Protein	P35237	Serpin B6 [OS=Homo sapiens]	35	10	22	9	376	42.6	5.27	71.57	0	1.072	0.992	0.255822	0.573469	0.995303	0.869244	7.18	4.61	108.9	91.2	89.5	107.7	97.8	100.7	108	87.8	108.3	3286.9	2687.8	4872	4093.7	2548.6	3969.3	3713.6	932.2	2506.9	High	High	High	High	High	High	High	High	High	1
FALSE	High	Master Protein	P04080	Cystatin-B [OS=Homo sapiens]	61	6	51	6	98	11.1	7.56	145.03	0	1.126	0.745	0.646104	0.37493	0.995303	0.782651	6.83	53.69	218.4	71.9	79.5	100.8	84.8	89.5	108.7	53.6	92.8	26339.4	8466.2	17272.3	15304.8	8821.6	14100.1	14930.1	2274	8577.2	High	High	High	High	High	High	High	High	High	1
FALSE	High	Master Protein	P48506	Glutamate--cysteine ligase catalytic subunit [OS=Homo sapiens]	14	10	26	9	637	72.7	6.09	70.96	0	1.016	1.061	0.317347	0.144769	0.995303	0.721216	0.66	2.84	90.2	112.1	84	91.6	113.5	97.2	93.8	119	98.5	2988.7	3628	5022.1	3824.2	3246.5	4210.8	3542.5	1387.7	2502.2	High	High	High	High	High	High	High	High	High	1
FALSE	High	Master Protein	Q96G03	Phosphopentomutase [OS=Homo sapiens]	18	11	26	7	612	68.2	6.73	67.09	0	1.178	1.099	0.275595	0.507101	0.995303	0.829172	8.87	11.12	103.4	97.1	82.3	99.7	114.4	102.7	113.7	89.4	97.2	5705.9	5228.8	8182.3	6924.5	5446.8	7403.4	7142.7	1735.2	4110.4	High	High	High	High	High	High	High	High	High	1
FALSE	High	Master Protein	Q99798	Aconitate hydratase, mitochondrial [OS=Homo sapiens]	13	9	16	9	780	85.4	7.61	43.1	0	1.13	1.187	0.610237	0.00979747	0.995303	0.676845	29.28	1.96	80	109.2	85.4	108.2	91.7	96.5	99.5	128	101.5	1126.8	1501.3	2169.5	1918.7	1115	1776.1	1597.2	634.2	1095.4	High	High	High	High	High	High	High	High	High	1
FALSE	High	Master Protein	P12236	ADP/ATP translocase 3 [OS=Homo sapiens]	38	12	45	2	298	32.8	9.74	115.91	0	1.192	1.11	0.606558	0.617146	0.995303	0.874454	54.14	43.26	86.3	112.3	71.5	146	85	85.2	146.2	88.2	79.3	7157.5	9086.7	10686	15237.8	6081.2	9232.8	13808.3	2575	5042.7	High	High	High	High	High	High	High	High	High	1
FALSE	High	Master Protein	P10321	HLA class I histocompatibility antigen, C alpha chain [OS=Homo sapiens]	19	6	19	0	366	40.6	6.04	67.54	0	0.951	1.11	0.880538	0.357702	0.997305	0.782651	11.46	20.99	91.4	96.5	96.6	86.9	85.2	121.7	87.1	107.2	127.6	739.8	762.8	1409.5	885.3	595.2	1287	803.2	305.4	791.6	High	High	High	High	High	High	High	High	High	1
FALSE	High	Master Protein	P32119	Peroxiredoxin-2 [OS=Homo sapiens]	33	8	40	3	198	21.9	5.97	111.43	0	1.165	1.136	0.0176255	0.375483	0.995303	0.782651	3.49	14.73	108.1	95	72.3	126	106	86.3	135	89.1	82.1	5202.8	4462	6273.1	7633	4401.1	5423	7399.6	1509	3029.5	High	High	High	High	High	High	High	High	High	1
FALSE	High	Master Protein	P05141	ADP/ATP translocase 2 [OS=Homo sapiens]	31	11	49	2	298	32.8	9.69	130.65	0	1.036	1.013	0.804004	0.907379	0.995303	0.984764	41.98	45.55	88.5	112.1	86.4	138.1	83.2	89.5	136	78.7	87.5	959.9	1186.9	1689.9	1886.4	779	1268.2	1681	300.4	728.1	High	High	High	High	High	High	High	High	High	1
FALSE	High	Master Protein	P09622	Dihydrolipoyl dehydrogenase, mitochondrial [OS=Homo sapiens]	19	10	30	0	509	54.1	7.85	68.48	0	1.188	1.199	0.568764	0.688493	0.995303	0.903147	4.06	29.69	82.7	109.2	91.3	100.9	94.3	108.5	99.1	82.6	131.4	3298.9	4253.2	6567.9	5068.6	3248.6	5654.7	4503.7	1160.2	4017.7	High	High	High	High	High	High	High	High	High	1
FALSE	High	Master Protein	Q15366	Poly(rC)-binding protein 2 [OS=Homo sapiens]	22	6	14	0	365	38.6	6.79	38.18	0	0.993	1.238	0.570756	0.219511	0.995303	0.755987	3.66	28.69	109.4	76.3	90.3	106.1	89.3	89.7	135.5	113.2	90.2	454.3	309.2	675.6	554.3	319.9	486.3	640.5	165.3	286.8	High	High	High	High	High	High	High	High	High	1
FALSE	High	Master Protein	P16035	Metalloproteinase inhibitor 2 [OS=Homo sapiens]	26	8	39	8	220	24.4	7.49	126.29	0	0.995	1.306	0.589273	0.113734	0.995303	0.721216	4.51	7.86	123.5	75.2	78.6	119.2	74.8	91.5	131	103.5	102.7	9559.9	5685	10968.2	11615.5	5000	9250.5	11549.8	2819.5	6092.5	High	High	High	High	High	High	High	High	High	1
FALSE	High	Master Protein	Q8IV08	5'-3' exonuclease PLD3 [OS=Homo sapiens]	16	6	33	6	490	54.7	6.47	100.35	0	1.073	1.207	0.112394	0.0822389	0.995303	0.721216	3.95	5.82	107.5	84.2	86.6	115.4	85.8	95.4	114.7	101.7	108.6	4883.6	3732.2	7088.1	6599.2	3364.3	5661.2	5933.8	1624.4	3781.2	High	High	High	High	High	High	High	High	High	1
FALSE	High	Master Protein	P04004	Vitronectin [OS=Homo sapiens]	16	8	49	8	478	54.3	5.8	107.19	0	1.009	1.008	0.983469	0.837652	0.997305	0.968877	2.11	20.15	90.2	108	97.6	91	104.8	99.8	78.5	131.9	98.3	4036.1	4719.8	7872.7	5126.4	4046.6	5838.6	4002.5	2076.8	3372.9	High	High	High	High	High	High	High	High	High	1
FALSE	High	Master Protein	Q9NZM1	Myoferlin [OS=Homo sapiens]	7	13	21	0	2061	234.6	6.18	54.19	0	1.023	1.183	0.622314	0.0486995	0.995303	0.721216	15.61	5.94	87.8	97.1	90.7	109.8	88.9	92.8	115.3	114.8	102.9	2201.1	2374.7	4096.2	3462.8	1922.4	3037.5	3291.6	1012.5	1977.2	High	High	High	High	High	High	High	High	High	1
FALSE	High	Master Protein	P15121	Aldo-keto reductase family 1 member B1 [OS=Homo sapiens]	27	10	39	9	316	35.8	6.98	103.05	0	1.076	1.144	0.35059	0.196068	0.995303	0.75112	14.74	1.23	108.7	97.8	78	105.3	116.2	83.9	108.2	112.8	89.2	5645.4	4956.1	7303.8	6884.2	5207.1	5693.7	6404	2061.1	3552.9	High	High	High	High	High	High	High	High	High	1
FALSE	High	Master Protein	O15204	ADAM DEC1 [OS=Homo sapiens]	23	9	22	0	470	52.7	7.34	45.99	0	0.948	1.052	0.429639	0.803729	0.995303	0.962991	0.9	3.43	121.6	80.3	100.1	115.3	75.6	103	111.9	84.5	107.7	4258.4	2743.5	6316.3	5081.5	2285.9	4711.8	4463.6	1040.8	2891.3	High	High	High	High	High	High	High	High	High	1
FALSE	High	Master Protein	Q9UHD8	Septin-9 [OS=Homo sapiens]	15	8	15	0	586	65.4	8.97	44.19	0	1.009	1.037	0.890618	0.857511	0.997305	0.975218	11.1	17.65	111.1	89.4	98.8	98.7	97	99.7	115.2	103.8	86.2	2717.6	2135.1	4354.8	3040.9	2048.1	3185.1	3211.4	893.7	1617.1	High	High	High	High	High	High	High	High	High	1
FALSE	High	Master Protein	Q9Y678	Coatomer subunit gamma-1 [OS=Homo sapiens]	14	10	19	7	874	97.7	5.47	47.56	0	1.047	1.086	0.536202	0.30145	0.995303	0.782651	3.94	6.79	99.9	92.7	80.5	95.8	99.7	84.3	108.4	155.4	83.4	1811.3	1640.8	2630.1	2186.2	1560.3	1996.5	2240	991.3	1158.6	High	High	High	High	High	High	High	High	High	1
FALSE	High	Master Protein	P00918	Carbonic anhydrase 2 [OS=Homo sapiens]	42	9	40	9	260	29.2	7.4	95.51	0	1.067	1.048	0.134468	0.34156	0.995303	0.782651	0.89	8.97	86.9	127.5	74.5	87.7	136.9	79.6	85.5	133.6	87.9	6054.1	8667.4	9362.9	7689.5	8229.2	7242	6789.8	3274.9	4694.3	High	High	High	High	High	High	High	High	High	1
FALSE	High	Master Protein	P28799	Progranulin [OS=Homo sapiens]	15	8	23	0	593	63.5	6.83	60.79	0	0.994	1.125	0.59878	0.164684	0.995303	0.729658	3.02	10.38	101.1	98	84.1	100.5	95.5	94.1	105.7	110.3	110.8	3267.5	3093.2	4904.6	4088.8	2664.8	3975.9	3892.7	1254.3	2744.8	High	High	High	High	High	High	High	High	High	1
FALSE	High	Master Protein	P61978	Heterogeneous nuclear ribonucleoprotein K [OS=Homo sapiens]	16	7	17	0	463	50.9	5.54	48.05	0	1.035	1.038	0.694252	0.881292	0.995303	0.97765	18.72	6.93	114.2	85.6	96.9	103.2	102	100.3	124.1	73.1	100.6	2264.4	1656.5	3464.3	2576.8	1746	2597.6	2802.2	510.2	1528.9	High	High	High	High	High	High	High	High	High	1
FALSE	High	Master Protein	Q16822	Phosphoenolpyruvate carboxykinase [GTP], mitochondrial [OS=Homo sapiens]	20	11	19	0	640	70.7	7.62	45.04	0	1.041	1.103	0.783052	0.0977625	0.995303	0.721216	12.49	4.16	86.7	104.3	93.9	97.9	94.3	97.8	93	128.5	103.6	1494.5	1754.5	2916.8	2124.3	1402.6	2201.5	1824.9	779.2	1368	High	High	High	High	High	High	High	High	High	1
FALSE	High	Master Protein	P62834	Ras-related protein Rap-1A [OS=Homo sapiens]	34	8	26	1	184	21	6.67	66.89	0	1.105	0.818	0.140571	0.302279	0.995303	0.782651	4.09	33.34	105.2	91.5	110	119.5	101.1	111.6	111	60	90	79.5	67.5	149.8	113.6	65.9	110.2	95.5	16	52.1	High	High	High	High	High	High	High	High	High	1
FALSE	High	Master Protein	Q13200	26S proteasome non-ATPase regulatory subunit 2 [OS=Homo sapiens]	13	9	13	2	908	100.1	5.2	23.61	0	0.968	1.016	0.824032	0.631425	0.995303	0.874454	11.67	10.42	105.3	94.2	98.5	102	103.7	88.4	107.1	107.7	93.1	1870.8	1633.2	3153.5	2280.1	1588.8	2051.2	2165.7	673	1267	High	High	High	High	High	High	High	High	High	1
FALSE	High	Master Protein	Q7KZF4	Staphylococcal nuclease domain-containing protein 1 [OS=Homo sapiens]	14	11	18	11	910	101.9	7.17	43.48	0	0.903	0.961	0.115164	0.864193	0.995303	0.97607	0.57	10.05	103.1	101.3	100.2	92.7	99.3	90.5	99.1	123.5	90.2	2040.9	1956.4	3575.6	2310.8	1696.8	2339.6	2234.6	860	1368.7	High	High	High	High	High	High	High	High	High	1
FALSE	High	Master Protein	P49189	4-trimethylaminobutyraldehyde dehydrogenase [OS=Homo sapiens]	24	11	24	0	494	53.8	5.87	52.39	0	1.039	0.996	0.718561	0.611755	0.995303	0.874454	8.42	1.23	111.4	104.2	82.1	103.8	108.2	90.1	111	102.9	86.4	3903.8	3561.7	5184.9	4577.5	3271	4124	4429.9	1268.8	2320.3	High	High	High	High	High	High	High	High	High	1
FALSE	High	Master Protein	O75390	Citrate synthase, mitochondrial [OS=Homo sapiens]	21	9	36	9	466	51.7	8.32	87.48	0	1.189	1.252	0.357252	0.222175	0.995303	0.757537	25.4	17.54	86.8	96.2	84.6	120.9	88.9	100.6	121.5	94.7	105.9	3624.2	3920.7	6368.1	6353.6	3203.4	5487.3	5778.6	1391.6	3389.4	High	High	High	High	High	High	High	High	High	1
FALSE	High	Master Protein	Q86YZ3	Hornerin [OS=Homo sapiens]	14	8	14	8	2850	282.2	10.04	31.97	0	0.71	1.634	0.651221	0.167654	0.995303	0.729658	37.87	42.21	87.9	117.2	49.4	62.4	66.2	76.2	102.7	191.5	146.5	620.3	807.1	628.4	554.1	403.5	702.5	825.9	475.6	792.4	High	High	High	High	High	High	High	High	High	1
FALSE	High	Master Protein	O15144	Actin-related protein 2/3 complex subunit 2 [OS=Homo sapiens]	27	8	23	8	300	34.3	7.36	64.66	0	0.993	0.982	0.844142	0.413423	0.995303	0.789669	7.32	4.47	117.4	98.8	92.6	111.2	108.2	91.9	115.3	70.9	93.7	5982.9	4911	8499.6	7127.8	4754.9	6117.4	6690.9	1271.4	3658.8	High	High	High	High	High	High	High	High	High	1
FALSE	High	Master Protein	P05091	Aldehyde dehydrogenase, mitochondrial [OS=Homo sapiens]	18	10	24	0	517	56.3	7.05	41.56	0	1.002	1.123	0.851675	0.334589	0.995303	0.782651	12.9	11.31	106.9	97.8	83.7	121.4	89.5	83.9	129.2	93.6	94	1307.6	1167.7	1844.7	1868.1	944.7	1339.7	1800.1	402.7	880.8	High	High	High	High	High	High	High	High	High	1
FALSE	High	Master Protein	Q9UI08	Ena/VASP-like protein [OS=Homo sapiens]	24	7	14	0	416	44.6	8.84	37.34	0	0.953	1.051	0.830308	0.802435	0.995303	0.962991	6.4	9.21	114.5	90.6	97.4	104.6	99.8	92.8	127.8	70.1	102.3	2718.3	2098.4	4166.6	3126.3	2044.5	2877.8	3455.6	585.5	1861.7	High	High	High	High	High	High	High	High	High	1
FALSE	High	Master Protein	P02760	Protein AMBP [OS=Homo sapiens]	26	8	26	8	352	39	6.25	60.27	0	0.971	0.78	0.406145	0.746412	0.995303	0.93451	7.21	26.95	69	113	126.9	70.4	109.8	106.2	53.8	167.1	83.8	2040.1	3260.6	6761.8	2621.4	2800	4100.5	1812.5	1737.5	1897.6	High	High	High	High	High	High	High	High	High	1
FALSE	High	Master Protein	Q9UJ70	N-acetyl-D-glucosamine kinase [OS=Homo sapiens]	25	9	22	0	344	37.4	6.24	49.87	0	0.964	1.183	0.903523	0.280629	0.997305	0.782313	3.23	23.43	98.9	86.1	88.6	93.4	96.8	85.5	98.5	147.3	104.8	2941.8	2499.6	4750.8	3495.4	2483.4	3320.6	3337.4	1541.5	2389.7	High	High	High	High	High	High	High	High	High	1
FALSE	High	Master Protein	P61224	Ras-related protein Rap-1b [OS=Homo sapiens]	30	8	29	0	184	20.8	5.78	73.19	0	1.095	1.115	0.16044	0.132684	0.995303	0.721216	3.22	3.61	108.6	81.7	85.4	109.4	91.4	93.6	145.7	88.9	95.3	4657.4	3417.2	6601.6	5905.1	3382	5240.5	7115.7	1340.8	3131.2	High	High	High	High	High	High	High	High	High	1
FALSE	High	Master Protein	P45880	Voltage-dependent anion-selective channel protein 2 [OS=Homo sapiens]	31	8	14	0	294	31.5	7.56	35.95	0	1.007	1.031	0.585573	0.62752	0.995303	0.874454	13.42	19.86	89.7	110.4	85.2	123.1	101.1	85.8	118.1	98.6	87.9	911.6	1095.1	1560.9	1575.2	886.9	1139.2	1367.3	352.6	684.4	High	High	High	High	High	High	High	High	High	1
FALSE	High	Master Protein	P60900	Proteasome subunit alpha type-6 [OS=Homo sapiens]	28	7	24	1	246	27.4	6.76	71.56	0	1.086	1.079	0.301469	0.125613	0.995303	0.721216	10.42	5.73	100.5	93.6	92	98.2	101.6	106.9	108.5	104.9	93.8	2654.5	2411.4	4376.7	3264.1	2315.8	3686.9	3263.7	974.7	1897.9	High	High	High	High	High	High	High	High	High	1
FALSE	High	Master Protein	P22392	Nucleoside diphosphate kinase B [OS=Homo sapiens]	44	7	39	0	152	17.3	8.41	118.51	0	1.022	0.836	0.790447	0.238942	0.995303	0.77151	13.11	0.39	106.1	94.4	108.3	108.4	105	100	108.6	78.6	90.5	10257.2	8905.4	18886	13201.7	8763.4	12634.7	11957.1	2676	6710.7	High	High	High	High	High	High	High	High	High	1
FALSE	High	Master Protein	P05388	Large ribosomal subunit protein uL10 [OS=Homo sapiens]	32	6	14	0	317	34.3	5.97	44.02	0	1.011	1.086	0.835886	0.219176	0.995303	0.755987	6.65	4.66	106.7	93.9	92.1	102	99.2	93.1	119.5	102	91.5	1471.7	1264.8	2290	1770.5	1181.4	1677.9	1877.3	495.1	967.9	High	High	High	High	High	High	High	High	High	1
FALSE	High	Master Protein	Q96QK1	Vacuolar protein sorting-associated protein 35 [OS=Homo sapiens]	12	9	21	9	796	91.6	5.49	54.99	0	0.935	1.03	0.96922	0.012829	0.997305	0.688275	1.2	0.58	117.7	91	88.7	109.2	103.9	82.9	120.8	94.5	91.3	2142.9	1616.1	2908.7	2502.4	1632.5	1971.4	2504.2	605	1274	High	High	High	High	High	High	High	High	High	1
FALSE	High	Master Protein	P22897	Macrophage mannose receptor 1 [OS=Homo sapiens]	8	12	24	7	1456	165.9	6.54	44.43	0	0.966	1.081	0.4458	0.682501	0.995303	0.898465	7.3	27.32	110.5	94.9	91.8	101.8	91.7	94.3	94.4	121.4	99.2	2799.3	2345	4189.1	3244.6	2003.3	3119.8	2723	1082.1	1925.1	High	High	High	High	High	High	High	High	High	1
FALSE	High	Master Protein	Q16851	UTP--glucose-1-phosphate uridylyltransferase [OS=Homo sapiens]	21	11	32	1	508	56.9	8.15	63	0	0.936	1.002	0.972673	0.493287	0.997305	0.821415	2.75	2.17	115.9	89.5	92.4	106.5	103.1	86.5	116	99	91.2	4049.7	3052.3	5820.2	4686.4	3109.4	3949.4	4619.9	1217.3	2442.4	High	High	High	High	High	High	High	High	High	1
FALSE	High	Master Protein	P27348	14-3-3 protein theta [OS=Homo sapiens]	32	10	47	4	245	27.7	4.78	122	0	1.079	0.858	0.63568	0.335056	0.995303	0.782651	0.38	6.69	92.7	108.8	103.4	86.3	117.4	111.9	79.5	115.1	84.9	1048.7	1202	2110.1	1228.8	1146.5	1653.7	1024.8	458.2	736.5	High	High	High	High	High	High	High	High	High	1
FALSE	High	Master Protein	Q9BWD1	Acetyl-CoA acetyltransferase, cytosolic [OS=Homo sapiens]	23	7	15	1	397	41.3	6.92	49.13	0	1.125	0.899	0.225847	0.184558	0.995303	0.737533	0.77	4.23	108.1	96.2	95.3	106.8	108.8	107.2	107.9	84.1	85.7	2946.5	2560.1	4681.7	3665.2	2560.4	3817.3	3351.6	807.1	1790.3	High	High	High	High	High	High	High	High	High	1
FALSE	High	Master Protein	P50990	T-complex protein 1 subunit theta [OS=Homo sapiens]	23	11	18	0	548	59.6	5.6	45.17	0	1.006	0.986	0.793313	0.49498	0.995303	0.821415	8.59	5.17	105.8	101.3	93.9	100.2	110.3	94.4	104.3	103.5	86.4	2812.3	2628.9	4500.2	3353.4	2530.2	3279.4	3158	968.2	1761.3	High	High	High	High	High	High	High	High	High	1
FALSE	High	Master Protein	P09972	Fructose-bisphosphate aldolase C [OS=Homo sapiens]	13	6	46	2	364	39.4	6.87	159.69	0	1.026	0.994	0.574001	0.853197	0.995303	0.975218	13.41	20.9	104.6	101	86.3	97.6	103.6	105.7	91.1	124.3	85.8	803.1	756.7	1195.2	943.4	686.6	1060.4	796.7	336	505	High	High	High	High	High	High	High	High	High	1
FALSE	High	Master Protein	Q9BXX0	EMILIN-2 [OS=Homo sapiens]	11	11	11	11	1053	115.6	6.46	20.72	0	0.941	0.984	0.240247	0.248866	0.995303	0.775013	2.22	0.68	123.5	88.8	95.9	114.5	89.6	90.2	121.5	87.8	88.2	1817	1275.1	2541.1	2119.8	1136.9	1732.3	2035.9	454.3	994.1	High	High	High	High	High	High	High	High	High	1
FALSE	High	Master Protein	P04196	Histidine-rich glycoprotein [OS=Homo sapiens]	13	7	22	7	525	59.5	7.5	58.5	0	0.976	1.12	0.985111	0.292685	0.997305	0.782313	1.74	18.77	103.1	89.4	94.5	99.4	94.9	92.2	115.5	118.5	92.4	2941.4	2489	4858.6	3570.4	2335.1	3435.1	3752.2	1189.1	2020.8	High	High	High	High	High	High	High	High	High	1
FALSE	High	Master Protein	P52566	Rho GDP-dissociation inhibitor 2 [OS=Homo sapiens]	18	6	29	6	201	23	5.21	68	0	1.06	1.101	0.60441	0.404396	0.995303	0.789669	10.59	21.69	105.3	94.5	87.8	97.5	100.2	99.7	99	119.4	96.7	6784.3	5945.4	10200.1	7912.9	5572.8	8395	7265.1	2708.2	4776.4	High	High	High	High	High	High	High	High	High	1
FALSE	High	Master Protein	P61626	Lysozyme C [OS=Homo sapiens]	43	8	64	8	148	16.5	9.16	171.01	0	1.126	1.661	0.284643	0.103962	0.995303	0.721216	14.28	17.07	120.4	58.6	66.2	122.6	66	108.9	137.4	97.3	122.6	9320.3	4424.6	9235.8	11942.7	4407.1	11012.2	12115.8	2650	7274.9	High	High	High	High	High	High	High	High	High	1
FALSE	High	Master Protein	Q9UBR2	Cathepsin Z [OS=Homo sapiens]	25	7	66	7	303	33.8	7.11	156.43	0	1.092	1.295	0.274317	0.123073	0.995303	0.721216	13.32	19.78	113.7	72.1	76.8	113	78.7	97.8	127.6	93.3	127	21727.2	13438.8	26454.2	27180.5	12975.6	24415.4	27770.9	6274.1	18606.8	High	High	High	High	High	High	High	High	High	1
FALSE	High	Master Protein	Q02318	Sterol 26-hydroxylase, mitochondrial [OS=Homo sapiens]	17	10	26	10	531	60.2	8.9	61.24	0	1.086	1.177	0.632074	0.375815	0.995303	0.782651	35.37	32.77	99	103.2	67.3	145.6	85.3	73.2	152.6	94.6	79.2	3371.1	3427.9	4133.3	6241.9	2507.5	3254.2	5918.7	1132.9	2068.3	High	High	High	High	High	High	High	High	High	1
FALSE	High	Master Protein	O00391	Sulfhydryl oxidase 1 [OS=Homo sapiens]	13	10	16	0	747	82.5	8.92	40.63	0	1.024	1.093	0.00578258	0.170172	0.682344	0.729658	0.27	6.47	112.9	83.2	89.6	115.8	85.1	91.4	118.1	105.9	98	2129.7	1531.3	3048.4	2749.4	1386.2	2252.3	2536.9	702.8	1417.3	High	High	High	High	High	High	High	High	High	1
FALSE	High	Master Protein	Q99460	26S proteasome non-ATPase regulatory subunit 1 [OS=Homo sapiens]	10	8	14	0	953	105.8	5.39	39.04	0	1.009	1.013	0.674472	0.389424	0.995303	0.783124	7.8	2.91	105.3	93.4	95.8	106.3	102.9	91.6	106.7	102.8	95.2	929	804.1	1523.1	1179.9	782.9	1055.2	1072.3	319.2	643.4	High	High	High	High	High	High	High	High	High	1
FALSE	High	Master Protein	P30040	Endoplasmic reticulum resident protein 29 [OS=Homo sapiens]	24	5	14	4	261	29	7.31	42.17	0	1.038	1.117	0.821632	0.00758645	0.995303	0.590833	6.14	0.34	99.3	100.8	91	103	84.6	98.4	111.1	112.6	99.1	1337.5	1325.8	2211.2	1747.2	984.2	1731.9	1705.4	533.9	1023.4	High	High	High	High	High	High	High	High	High	1
FALSE	High	Master Protein	Q8N6C8	Leukocyte immunoglobulin-like receptor subfamily A member 3 [OS=Homo sapiens]	15	8	24	0	439	47.4	8.09	65.07	0	1.081	1.239	0.22748	0.0957791	0.995303	0.721216	8.72	14.79	116.5	70.2	85.6	116	80.3	92.6	130	102.5	106.2	3092.4	1817.7	4096.7	3876.2	1839.6	3209.3	3930.1	956.7	2159	High	High	High	High	High	High	High	High	High	1
FALSE	High	Master Protein	P12109	Collagen alpha-1(VI) chain [OS=Homo sapiens]	12	12	21	12	1028	108.5	5.43	46.12	0	0.9	0.966	0.233156	0.317994	0.995303	0.782651	3.58	6.46	131.4	101.8	79.8	115.5	91.7	80.8	119.1	102.8	77.1	3626.1	2742.9	3970.9	4012	2183.3	2913.9	3745.1	998.4	1630.4	High	High	High	High	High	High	High	High	High	1
FALSE	High	Master Protein	P36543	V-type proton ATPase subunit E 1 [OS=Homo sapiens]	34	10	24	0	226	26.1	8	43.55	0	1.131	1.117	0.240812	0.526119	0.995303	0.839635	15.12	25.22	98.4	89.1	90.8	122.6	88.1	102.6	128.6	99.5	80.4	3700	3269.8	6153.4	5802.8	2859.3	5041.7	5508	1316.8	2318.9	High	High	High	High	High	High	High	High	High	1
FALSE	High	Master Protein	Q99832	T-complex protein 1 subunit eta [OS=Homo sapiens]	19	11	21	0	543	59.3	7.65	45.77	0	0.968	0.954	0.732373	0.263895	0.995303	0.782313	19.29	6.48	123.8	94.8	92.4	104.8	105.4	89.4	106.8	94.5	88.1	3239.1	2419.7	4357.8	3451.2	2380.4	3056.2	3181.4	870	1767	High	High	High	High	High	High	High	High	High	1
FALSE	High	Master Protein	Q00325	Solute carrier family 25 member 3 [OS=Homo sapiens]	25	11	23	0	362	40.1	9.38	49.57	0	1.143	1.091	0.60401	0.611601	0.995303	0.874454	49.91	41.61	84	112.1	69.6	155.2	85	79.5	150.8	88	75.9	3833.7	4992.2	5721.3	8915.4	3347.4	4739.4	7836	1412.7	2654.5	High	High	High	High	High	High	High	High	High	1
FALSE	High	Master Protein	P11586	C-1-tetrahydrofolate synthase, cytoplasmic [OS=Homo sapiens]	15	11	16	11	935	101.5	7.3	37.85	0	0.951	0.944	0.671444	0.851626	0.995303	0.975218	7.73	11.74	97.1	95.8	105.6	87.7	103.3	100.4	84.9	125.6	99.6	1110.2	1069.3	2175.8	1262.7	1018.9	1499	1105.9	505.5	873.2	High	High	High	High	High	High	High	High	High	1
FALSE	High	Master Protein	O75368	Adapter SH3BGRL [OS=Homo sapiens]	47	5	12	5	114	12.8	5.25	30.51	0	1.03	1.137	0.474245	0.147004	0.995303	0.721216	9.89	12.12	105.6	91.1	84.1	101.5	93.8	100.8	110.2	117.4	95.6	1077.1	907	1545.9	1303.3	826	1342.7	1280.4	421.3	747.1	High	High	High	High	High	High	High	High	High	1
FALSE	High	Master Protein	Q6PIU2	Neutral cholesterol ester hydrolase 1 [OS=Homo sapiens]	20	7	15	0	408	45.8	7.23	44.1	0	1.141	1.322	0.442355	0.658163	0.995303	0.886198	32.33	20.91	96.9	93.9	75.8	149.6	83.8	86.5	146.2	67.2	100.2	2283.8	2159.8	3220.7	4438.1	1703.9	2663.1	3923.9	556.9	1810.4	High	High	High	High	High	High	High	High	High	1
FALSE	High	Master Protein	P31949	Protein S100-A11 [OS=Homo sapiens]	56	7	18	7	105	11.7	7.12	51.06	0	1.173	1.082	0.57442	0.440941	0.995303	0.799732	2.06	20.39	131.1	79	75.9	114.7	92.7	90.4	141.8	73.7	100.6	5412.9	3183.7	5652.4	5961.3	3303.5	4873.7	6669.9	1071	3184.3	High	High	High	High	High	High	High	High	High	1
FALSE	High	Master Protein	Q14247	Src substrate cortactin [OS=Homo sapiens]	16	8	22	0	550	61.5	5.4	48.78	0	1.122	1.051	0.185767	0.301677	0.995303	0.782651	14.37	8.92	96.8	91.6	95	98.1	113	106.5	101.8	90.5	106.7	2145.6	1981.6	3793.1	2736.6	2161.7	3084.2	2568.5	705.7	1812.2	High	High	High	High	High	High	High	High	High	1
FALSE	High	Master Protein	P53618	Coatomer subunit beta [OS=Homo sapiens]	9	6	8	6	953	107.1	6.05	27.57	0	0.989	0.884	0.681863	0.543597	0.995303	0.856853	6.68	8.35	107.2	98.1	101	111	97	94.7	119.6	82.1	89.2	1923.3	1718.2	3266.3	2506.7	1502.2	2220.2	2445	518.2	1227.2	High	High	High	High	High	High	High	High	High	1
FALSE	High	Master Protein	P63244	Small ribosomal subunit protein RACK1 [OS=Homo sapiens]	24	7	14	7	317	35.1	7.69	39.36	0	1.222	1.169	0.0405321	0.286199	0.995303	0.782313	6.05	12.21	111.1	76.5	81.6	124.1	93.5	103.7	140.6	73.6	95.4	1980.7	1331	2621.8	2786.2	1438	2416.2	2855.2	461.5	1303.5	High	High	High	High	High	High	High	High	High	1
FALSE	High	Master Protein	P26641	Elongation factor 1-gamma [OS=Homo sapiens]	16	8	43	0	437	50.1	6.67	123	0	1.062	1.024	0.27633	0.81845	0.995303	0.965255	8.13	20.27	111.4	89.2	90.9	111.7	109.8	96.5	129.6	67.8	93.1	11953.6	9344.5	17586.8	15099.9	10175.7	13532.1	15850.6	2559.2	7658.4	High	High	High	High	High	High	High	High	High	1
FALSE	High	Master Protein	Q9UI12	V-type proton ATPase subunit H [OS=Homo sapiens]	21	10	19	1	483	55.8	6.48	41.12	0	1.087	1.142	9.61988e-05	0.431537	0.374598	0.791058	0.08	0.24	109.9	89.8	84.8	119.5	97.7	91.9	125.5	83.8	96.9	2630.2	2097.5	3655.2	3599.7	2017.6	2873.8	3421.2	705.7	1777.7	High	High	High	High	High	High	High	High	High	1
FALSE	High	Master Protein	P46459	Vesicle-fusing ATPase [OS=Homo sapiens]	11	8	19	0	744	82.5	6.95	28.6	0	1.103	1.02	0.159264	0.386925	0.995303	0.783124	0.55	2.9	103.1	91.7	87	103.8	101.6	96	105.2	124.5	87	2647.2	2297.8	4026.5	3352.9	2249.8	3218.9	3075	1123.8	1711.9	High	High	High	High	High	High	High	High	High	1
FALSE	High	Master Protein	Q9NY33	Dipeptidyl peptidase 3 [OS=Homo sapiens]	16	11	23	0	737	82.5	5.1	51.89	0	1.057	1.163	0.759183	0.287398	0.995303	0.782313	3	19.31	94.4	101.9	87.5	87.2	109.9	92.5	91	133.9	101.8	2525.9	2662.5	4223.5	2937.4	2538.1	3234.3	2774.5	1261.7	2088.4	High	High	High	High	High	High	High	High	High	1
FALSE	High	Master Protein	A0M8Q6	Immunoglobulin lambda constant 7 [OS=Homo sapiens]	48	4	54	1	106	11.2	8.29	218.39	0	1.044	0.74	0.229662	0.124615	0.995303	0.721216	1.27	11.34	96.5	100.8	122.7	100.7	106.1	122.1	91	69.2	90.8	642.4	654.8	1472.5	843.9	609.4	1062.1	690.1	162.2	463	High	High	High	High	High	High	High	High	High	1
FALSE	High	Master Protein	P62873	Guanine nucleotide-binding protein G(I)/G(S)/G(T) subunit beta-1 [OS=Homo sapiens]	15	4	18	0	340	37.4	6	59.04	0	1.035	1.039	0.963671	0.238807	0.997305	0.77151	1.38	3.81	104.6	91.5	98.1	96.1	94.7	102.5	108.7	104.6	99.3	2938.7	2507.3	4968	3399	2295	3761.4	3477.8	1033.9	2138.4	High	High	High	High	High	High	High	High	High	1
FALSE	High	Master Protein	P05413	Fatty acid-binding protein, heart [OS=Homo sapiens]	53	7	24	5	133	14.8	6.8	65.75	0	1.083	0.958	0.177662	0.628466	0.995303	0.874454	7.15	4.26	112.5	86.7	91.5	121.8	106.2	94.4	118.4	80.8	87.7	3568.9	2686.4	5236.3	4866.7	2907.7	3912.6	4280.3	901.6	2132.3	High	High	High	High	High	High	High	High	High	1
FALSE	High	Master Protein	Q13011	Delta(3,5)-Delta(2,4)-dienoyl-CoA isomerase, mitochondrial [OS=Homo sapiens]	23	8	12	8	328	35.8	8	28.68	0	0.991	0.967	0.79494	0.958262	0.995303	0.990824	21.33	23.96	89.6	104.3	102.8	115.7	90.4	101.9	109.1	86.8	99.5	1609.4	1827.8	3329.4	2616.1	1400.9	2392.3	2231.4	548.8	1369.5	High	High	High	High	High	High	High	High	High	1
FALSE	High	Master Protein	Q14974	Importin subunit beta-1 [OS=Homo sapiens]	9	7	11	4	876	97.1	4.78	36.66	0	0.983	0.992	0.836272	0.906204	0.995303	0.984656	7.03	3.78	119.7	94.7	83.9	117.6	106.8	78.7	123.7	91.6	83.2	1032.8	797.6	1304.9	1277.8	795.1	887.3	1215.9	278.3	550.5	High	High	High	High	High	High	High	High	High	1
FALSE	High	Master Protein	P04066	Tissue alpha-L-fucosidase [OS=Homo sapiens]	14	6	25	6	466	53.7	6.84	74.75	0	0.813	0.967	0.658909	0.835829	0.995303	0.968877	39.57	50.71	94.1	46.7	109.5	76.6	252.5	70.3	91	80.2	78.9	5302.5	2568.8	11124.8	5429.5	12279.6	5176.5	5841.7	1590.7	3409.2	High	High	High	High	High	High	High	High	High	1
FALSE	High	Master Protein	Q9H0U4	Ras-related protein Rab-1B [OS=Homo sapiens]	34	7	35	0	201	22.2	5.73	86.85	0	1.076	1.008	0.332449	0.692087	0.995303	0.905452	5.84	20.22	102.6	101.3	95.1	110.4	98.5	106.4	117.5	72.2	95.9	134.7	129.8	225.2	182.5	111.6	182.5	175.8	33.4	96.5	High	High	High	High	High	High	High	High	High	1
FALSE	High	Master Protein	Q96C19	EF-hand domain-containing protein D2 [OS=Homo sapiens]	40	8	14	7	240	26.7	5.2	32.06	0	1.02	0.913	0.891205	0.926552	0.997305	0.990824	11.68	4.09	102.8	99	97.5	93.9	109	99.5	93.9	88	116.6	1942	1825.9	3321.1	2233	1776.8	2455.3	2020.5	585.2	1688.6	High	High	High	High	High	High	High	High	High	1
FALSE	High	Master Protein	P61026	Ras-related protein Rab-10 [OS=Homo sapiens]	40	10	26	6	200	22.5	8.38	57.87	0	1.045	1.032	0.120478	0.702265	0.995303	0.912148	3.99	21.72	93.9	92.1	104	100.8	93.4	108.6	118.7	81.2	107.3	2227	2131.7	4441.7	3007.5	1911.3	3362.8	3205.4	676.8	1948.8	High	High	High	High	High	High	High	High	High	1
FALSE	High	Master Protein	P49368	T-complex protein 1 subunit gamma [OS=Homo sapiens]	15	10	17	0	545	60.5	6.49	34.15	0	1.068	1.083	0.0510456	0.314893	0.995303	0.782651	1.34	8.84	96.3	90.7	83.7	101.8	101.9	89.3	104.3	146.7	85.2	1151.5	1059.1	1804.3	1533.4	1051.8	1395.9	1420.4	617.5	781.3	High	High	High	High	High	High	High	High	High	1
FALSE	High	Master Protein	Q96C23	Galactose mutarotase [OS=Homo sapiens]	21	7	28	7	342	37.7	6.65	74.25	0	1.022	1.004	0.667084	0.645829	0.995303	0.879351	4.55	3.1	99.7	101.3	96.7	96.3	106.7	98.8	98	101.7	100.7	3538	3507.8	6183.9	4298.4	3267.6	4580.6	3960.8	1269.5	2738.4	High	High	High	High	High	High	High	High	High	1
FALSE	High	Master Protein	P07996	Thrombospondin-1 [OS=Homo sapiens]	9	9	15	2	1170	129.3	4.94	31.11	0	1.075	0.905	0.93062	0.433739	0.997305	0.7924	4.33	24.56	81.7	103.4	127.9	87.9	114.4	104.5	73.9	112.1	94.1	1986.6	2453.1	5605.1	2688.1	2399.8	3319.8	2046.8	958.8	1752.9	High	High	High	High	High	High	High	High	High	1
FALSE	High	Master Protein	Q0VD83	Apolipoprotein B receptor [OS=Homo sapiens]	11	8	16	0	1097	115.6	4.4	32.67	0	0.939	0.998	0.218846	0.64685	0.995303	0.879715	3.9	15.43	92.2	103.2	101	86.5	94.4	101.4	92	138.2	91.2	1358.4	1484.3	2682.3	1605.2	1200.6	1952.4	1544.1	716.8	1030.9	High	High	High	High	High	High	High	High	High	1
FALSE	High	Master Protein	P59998	Actin-related protein 2/3 complex subunit 4 [OS=Homo sapiens]	30	7	53	0	168	19.7	8.43	136.22	0	1.012	1.015	0.611573	0.587332	0.995303	0.874454	5.58	8.3	111.4	90.6	93	108.4	96.2	94.1	125.4	91.9	89.1	11429.6	9069.8	17200.2	14007.8	8517.3	12610.4	14664	3318.7	7007.2	High	High	High	High	High	High	High	High	High	1
FALSE	High	Master Protein	P05556	Integrin beta-1 [OS=Homo sapiens]	10	8	12	1	798	88.4	5.39	31.03	0	0.932	0.97	0.163336	0.873207	0.995303	0.976895	5.35	16.88	102.4	102.2	102.2	101.5	95.3	92	116.2	89	99.1	1937.8	1888	3486.7	2419	1556.5	2273.8	2505.9	592.8	1438.1	High	High	High	High	High	High	High	High	High	1
FALSE	High	Master Protein	P49411	Elongation factor Tu, mitochondrial [OS=Homo sapiens]	18	6	11	6	455	49.8	7.61	28.34	0	1.089	1.054	0.932695	0.973949	0.997305	0.991379	21.58	9.7	89.7	122.5	88.1	111.9	93.9	96	100.7	104.4	92.9	1715	2286.1	3036.8	2694	1550.2	2397.4	2194.3	702.4	1361.4	High	High	High	High	High	High	High	High	High	1
FALSE	High	Master Protein	P04899	Guanine nucleotide-binding protein G(i) subunit alpha-2 [OS=Homo sapiens]	17	5	23	0	355	40.4	5.54	52.68	0	0.933	0.958	0.138973	0.894268	0.995303	0.982871	1.41	1.27	101.2	93.5	109.5	94.4	92.6	101.2	114	88.8	104.9	2086	1880.4	4069.6	2450	1647.9	2725.8	2676.3	644.1	1658	High	High	High	High	High	High	High	High	High	1
FALSE	High	Master Protein	Q13093	Platelet-activating factor acetylhydrolase [OS=Homo sapiens]	17	7	14	7	441	50	7.56	35.28	0	1.011	1.06	0.645715	0.708334	0.995303	0.914401	2.21	19.22	116.2	97.2	85.6	104.9	99.8	86.6	102.7	116.4	90.7	2477.2	2022	3288.2	2813.4	1835.3	2410	2493.4	872.6	1481.5	High	High	High	High	High	High	High	High	High	1
FALSE	High	Master Protein	Q96TA1	Protein Niban 2 [OS=Homo sapiens]	11	8	23	0	746	84.1	6.19	43.31	0	0.973	1.095	0.406336	0.113161	0.995303	0.721216	6.6	2.03	109.6	101.9	84.7	100.5	99.2	86.3	119.9	103.9	94	3595.6	3262.6	5012.4	4152.2	2807.9	3700.2	4483.1	1199.2	2365	High	High	High	High	High	High	High	High	High	1
FALSE	High	Master Protein	Q99497	Parkinson disease protein 7 [OS=Homo sapiens]	41	9	23	9	189	19.9	6.79	59.08	0	1.02	1.443	0.496183	0.115899	0.995303	0.721216	8.68	10.7	111.2	79.9	75.2	106.7	97.9	76.7	120.2	123.6	108.5	4229.8	2967.4	5160	5110.9	3215.7	3812.8	5207.8	1654.7	3165.1	High	High	High	High	High	High	High	High	High	1
FALSE	High	Master Protein	P38571	Lysosomal acid lipase/cholesteryl ester hydrolase [OS=Homo sapiens]	14	5	22	0	399	45.4	6.92	63.18	0	1.193	1.237	0.994062	0.387106	0.997426	0.783124	26.5	42.31	114	103.2	61.1	136	61.9	85.9	141.1	91.2	105.6	5667.8	5003.7	5474.1	8510.4	2655.6	5577.9	7986.7	1594.9	4024.9	High	High	High	High	High	High	High	High	High	1
FALSE	High	Master Protein	P50552	Vasodilator-stimulated phosphoprotein [OS=Homo sapiens]	19	7	13	7	380	39.8	8.94	37.55	0	1.02	0.976	0.644003	0.631643	0.995303	0.874454	14.22	2.98	110.5	94	92.6	101.9	113.4	94.4	107.8	89.9	95.5	2201.8	1827.4	3326.4	2555.9	1950.5	2458.9	2447.4	630.2	1458.8	High	High	High	High	High	High	High	High	High	1
FALSE	High	Master Protein	Q92598	Heat shock protein 105 kDa [OS=Homo sapiens]	9	7	12	0	858	96.8	5.39	29.02	0	1.054	1.019	0.476803	0.863902	0.995303	0.97607	14.57	6.29	104.7	99.5	90.2	99.5	104.8	104.9	106.8	93.7	95.9	1324.3	1227.2	2055.8	1583.9	1143.5	1731.6	1537.7	416.9	928.9	High	High	High	High	High	High	High	High	High	1
FALSE	High	Master Protein	P15153	Ras-related C3 botulinum toxin substrate 2 [OS=Homo sapiens]	28	6	23	3	192	21.4	7.61	52.34	0	0.99	1.06	0.586236	0.00602063	0.995303	0.547163	0.1	0.14	103	96.6	92.3	101.9	95.6	99.7	110.8	102.4	97.8	3077.8	2816.2	4972.2	3832.7	2465.2	3893.6	3770.4	1076.5	2239.6	High	High	High	High	High	High	High	High	High	1
FALSE	High	Master Protein	P51572	B-cell receptor-associated protein 31 [OS=Homo sapiens]	37	11	34	0	246	28	8.44	56.07	0	0.971	1.065	0.91717	0.32896	0.997305	0.782651	36.47	6.69	91.3	101.8	82.7	128.2	79.4	80.3	144.7	103.6	88	4862	5290.3	7932.2	8592.2	3645.7	5582.2	8776.7	1939.9	3592.7	High	High	High	High	High	High	High	High	High	1
FALSE	High	Master Protein	P08195	Amino acid transporter heavy chain SLC3A2 [OS=Homo sapiens]	15	8	15	0	630	68	5.01	24.84	0	1.058	1.089	0.475512	0.347199	0.995303	0.782651	10.74	16.92	105.5	94.2	87.1	100.5	99.7	98.8	114.9	90.9	108.5	1421.9	1239	2115.1	1704.1	1158.9	1738.9	1764.3	431.1	1120.1	High	High	High	High	High	High	High	High	High	1
FALSE	High	Master Protein	P25788	Proteasome subunit alpha type-3 [OS=Homo sapiens]	27	8	29	0	255	28.4	5.33	60.23	0	1.026	1.099	0.730983	0.0348015	0.995303	0.721216	11.5	2.06	108.4	93	86.5	101.3	95.4	95.6	117.4	102.2	100.3	3679.1	3080.1	5292.9	4327.3	2793.7	4239.8	4540.7	1220.2	2608.9	High	High	High	High	High	High	High	High	High	1
FALSE	High	Master Protein	P09651	Heterogeneous nuclear ribonucleoprotein A1 [OS=Homo sapiens]	20	7	12	0	372	38.7	9.13	31.52	0	1.014	1.174	0.272793	0.0256046	0.995303	0.721216	1.15	2.44	103.6	83.6	95.7	104.2	89.4	97	114.4	98.1	114.1	2003.1	1577	3333.7	2536.3	1491.4	2449.1	2518.6	667.5	1691.5	High	High	High	High	High	High	High	High	High	1
FALSE	High	Master Protein	P05546	Heparin cofactor 2 [OS=Homo sapiens]	17	10	21	10	499	57	6.9	51.61	0	1.01	0.812	0.591341	0.162363	0.995303	0.729658	7.51	3.58	84.9	117.9	141.4	90.1	119.1	109.4	70.7	95.8	70.5	2519.5	3414.5	7564.8	3366.7	3050.6	4241.7	2389.1	1000.1	1602.6	High	High	High	High	High	High	High	High	High	1
FALSE	High	Master Protein	P55084	Trifunctional enzyme subunit beta, mitochondrial [OS=Homo sapiens]	22	10	22	1	474	51.3	9.41	50.42	0	1.065	1.018	0.739202	0.478818	0.995303	0.821223	45.09	11.22	80.5	115.7	79.8	132.9	85.8	85	130.3	108.8	81.2	2365	3314.4	4222.2	4912.5	2173.1	3260.1	4357.2	1124.4	1827.6	High	High	High	High	High	High	High	High	High	1
FALSE	High	Master Protein	P10253	Lysosomal alpha-glucosidase [OS=Homo sapiens]	8	5	14	5	952	105.3	6	48.17	0	1	1.043	0.493445	0.250483	0.995303	0.775013	0.58	0.56	110	88.7	99.6	110.4	88.7	96.1	114.7	92.9	98.9	2229.8	1755.8	3639.4	2818.2	1552.7	2546.5	2648.6	662.6	1537.2	High	High	High	High	High	High	High	High	High	1
FALSE	High	Master Protein	P10643	Complement component C7 [OS=Homo sapiens]	11	8	16	8	843	93.5	6.48	37.69	0	1.021	0.898	0.9774	0.313855	0.997305	0.782651	11.28	16.55	78.7	115.6	123.1	86.5	118	110.4	70.7	116.9	80.1	960.5	1376.2	2706.5	1328.5	1242.5	1758.5	982.4	501.5	748.7	High	High	High	High	High	High	High	High	High	1
FALSE	High	Master Protein	P06858	Lipoprotein lipase [OS=Homo sapiens]	16	7	18	7	475	53.1	8.15	51.01	0	1.057	1.147	0.101478	0.265657	0.995303	0.782313	4.21	17.84	100.5	84	90	102.6	91.4	95.2	115.3	130.1	90.8	2076.8	1693.8	3352.9	2667.6	1628.4	2568.9	2712.8	945.6	1438.1	High	High	High	High	High	High	High	High	High	1
FALSE	High	Master Protein	P23396	Small ribosomal subunit protein uS3 [OS=Homo sapiens]	36	9	18	0	243	26.7	9.66	48.27	0	1.042	1.016	0.161047	0.435271	0.995303	0.7924	2.79	4.83	104.3	98.3	86.1	106.6	102.4	96	122.2	96.6	87.5	2217.3	2038.7	3299.3	2853.3	1878.2	2664.7	2959.3	722.3	1425.1	High	High	High	High	High	High	High	High	High	1
FALSE	High	Master Protein	Q8NHP8	Putative phospholipase B-like 2 [OS=Homo sapiens]	14	8	14	1	589	65.4	6.8	31.29	0	0.985	1.417	0.651267	0.119903	0.995303	0.721216	3.01	11.8	102.6	85.3	80.9	99.1	84	92.6	110.2	130.5	114.7	1731.6	1404.1	2461.4	2104.4	1223	2041.7	2118.3	774.4	1483	High	High	High	High	High	High	High	High	High	1
FALSE	High	Master Protein	O60749	Sorting nexin-2 [OS=Homo sapiens]	17	8	13	0	519	58.4	5.12	27.98	0	1.019	1.008	0.441319	0.475009	0.995303	0.817624	5.49	3.9	102.2	93.7	95.9	100.3	105.2	97.7	103	107.8	94.1	1579	1413	2669.9	1949.8	1402.2	1971	1812.3	586.1	1113.9	High	High	High	High	High	High	High	High	High	1
FALSE	High	Master Protein	P23141	Liver carboxylesterase 1 [OS=Homo sapiens]	14	6	11	0	567	62.5	6.6	29.92	0	1.085	1.115	0.391333	0.27599	0.995303	0.782313	18.02	3.22	108.7	71.6	106.2	118	87.1	101.1	123.9	79.8	103.6	1230.7	790.7	2166.4	1681.5	851.1	1496	1597.5	318	899.2	High	High	High	High	High	High	High	High	High	1
FALSE	High	Master Protein	P02748	Complement component C9 [OS=Homo sapiens]	15	10	17	9	559	63.1	5.59	34.9	0	0.973	0.828	0.304653	0.555386	0.995303	0.862653	3.94	22.14	80.4	119.7	112	80.3	116.4	99.2	66.5	144.8	80.7	1719.7	2498.8	4319.8	2163.1	2149.2	2773.9	1621.8	1090	1323.2	High	High	High	High	High	High	High	High	High	1
FALSE	High	Master Protein	Q86VP6	Cullin-associated NEDD8-dissociated protein 1 [OS=Homo sapiens]	10	11	15	2	1230	136.3	5.78	23.94	0	0.923	1.021	0.31486	0.374172	0.995303	0.782651	8.77	2.84	103	97.2	96	95	99.7	83.6	105.1	124.4	96.1	1179.5	1086.1	1981.3	1370.1	986	1251	1371.3	501.4	843.4	High	High	High	High	High	High	High	High	High	1
FALSE	High	Master Protein	P08865	Small ribosomal subunit protein uS2 [OS=Homo sapiens]	17	5	16	0	295	32.8	4.87	47.58	0	0.984	0.834	0.278867	0.129031	0.995303	0.721216	0.14	17.55	99.4	103.3	120.6	97.9	101.8	107.9	94	86.2	88.9	2204.2	2235.8	4822	2731.5	1948.1	3125.2	2374.7	672.2	1510.1	High	High	High	High	High	High	High	High	High	1
FALSE	High	Master Protein	P50991	T-complex protein 1 subunit delta [OS=Homo sapiens]	16	9	16	0	539	57.9	7.83	40.43	0	0.984	0.999	0.697203	0.557561	0.995303	0.863521	10.26	11.87	110.1	94.1	86.9	99.7	99.5	85.5	101.9	135.5	86.8	1098.1	915.9	1561.6	1251.8	856	1113.3	1156.9	475.4	663.4	High	High	High	High	High	High	High	High	High	1
FALSE	High	Master Protein	P13686	Tartrate-resistant acid phosphatase type 5 [OS=Homo sapiens]	20	6	25	6	325	36.6	8.7	61.81	0	0.986	1.441	0.612851	0.126641	0.995303	0.721216	7.18	32.17	110	71	76.5	108.4	66.8	97.8	124	102.3	143.2	4024.7	2536.4	5047.6	4995	2109.1	4677.7	5170.6	1317.3	4016.3	High	High	High	High	High	High	High	High	High	1
FALSE	High	Master Protein	P07384	Calpain-1 catalytic subunit [OS=Homo sapiens]	13	10	20	9	714	81.8	5.67	37.79	0	1.029	0.995	0.977989	0.518175	0.997305	0.83261	1.5	3.59	102.7	96.8	93.9	95.7	99.7	97.6	99.8	120.3	93.4	3217.1	2959.3	5298.5	3772.1	2693.4	3992.1	3559.3	1325.7	2241.3	High	High	High	High	High	High	High	High	High	1
FALSE	High	Master Protein	Q9NZ08	Endoplasmic reticulum aminopeptidase 1 [OS=Homo sapiens]	6	5	11	0	941	107.2	6.46	29.47	0	1.005	1.089	0.821438	0.0351306	0.995303	0.721216	3.75	2.03	86.5	107.5	99.1	89.1	101.8	99.6	94.2	112.9	109.4	728.4	883.5	1504.7	944.8	740.2	1095.9	903.9	334.5	706.6	High	High	High	High	High	High	High	High	High	1
FALSE	High	Master Protein	P08236	Beta-glucuronidase [OS=Homo sapiens]	13	9	19	0	651	74.7	7.02	49.55	0	1.051	1.442	0.452193	0.12957	0.995303	0.721216	13.48	15.51	99.4	90.3	74.6	94.9	94.8	88.6	106.3	143.7	107.5	3300.8	2926.1	4464	3968.1	2718.2	3844.3	4019.9	1680	2736.4	High	High	High	High	High	High	High	High	High	1
FALSE	High	Master Protein	P61006	Ras-related protein Rab-8A [OS=Homo sapiens]	29	6	25	1	207	23.7	9.07	61.25	0	1.171	1.128	0.0429985	0.323101	0.995303	0.782651	5.99	21.69	99.6	81.2	87.2	116.6	103.5	98	137.3	78.2	98.4	62.4	49.7	98.5	92	56	80.2	98	17.3	47.3	High	High	High	High	High	High	High	High	High	1
FALSE	High	Master Protein	P51148	Ras-related protein Rab-5C [OS=Homo sapiens]	38	6	11	0	216	23.5	8.41	31.75	0	0.86	1.112	0.555616	0.815304	0.995303	0.965255	1.08	3.64	91.4	99.6	112.9	102.8	85.1	97.2	104.1	110.8	96.1	1356.7	1442.8	3020.5	1920.7	1089.9	1883.5	1760.2	578.3	1092.8	High	High	High	High	High	High	High	High	High	1
FALSE	High	Master Protein	O15511	Actin-related protein 2/3 complex subunit 5 [OS=Homo sapiens]	63	9	25	1	151	16.3	5.67	67.44	0	1.06	1.024	0.682135	0.559508	0.995303	0.86423	12.42	8.47	117.9	96.8	81	106.8	102.6	93.1	120.7	93.4	87.7	5373.4	4304.9	6656.5	6130.9	4035.8	5542.9	6268.9	1498.9	3065.3	High	High	High	High	High	High	High	High	High	1
FALSE	High	Master Protein	P52907	F-actin-capping protein subunit alpha-1 [OS=Homo sapiens]	20	4	13	3	286	32.9	5.69	41.52	0	1.019	1.019	0.589993	0.0940639	0.995303	0.721216	7.26	1.52	114.4	91.4	90.7	110.8	93.1	97.1	117.9	92.2	92.4	1078.8	840.9	1541.8	1315.6	757.5	1196.5	1266.9	305.8	668	High	High	High	High	High	High	High	High	High	1
FALSE	High	Master Protein	Q9Y3Z3	Deoxynucleoside triphosphate triphosphohydrolase SAMHD1 [OS=Homo sapiens]	15	11	17	0	626	72.2	7.14	40.83	0	1.041	1.068	0.25605	0.663992	0.995303	0.887329	5.11	3.19	102.2	92.9	96.4	102.7	105.7	100.3	109.2	101.4	89.3	2875.7	2551.1	4888.1	3638.6	2567.5	3687.8	3499.5	1003.8	1926.4	High	High	High	High	High	High	High	High	High	1
FALSE	High	Master Protein	P08567	Pleckstrin [OS=Homo sapiens]	21	7	19	7	350	40.1	8.28	51.78	0	1.099	1.041	0.11958	0.774152	0.995303	0.945919	3.27	27.95	99.7	102.6	84.5	112	112.8	86.1	127.7	86.6	87.9	4843.7	4863.5	7396	6849.7	4726.9	5466.5	7067.3	1480.7	3272.4	High	High	High	High	High	High	High	High	High	1
FALSE	High	Master Protein	Q14914	Prostaglandin reductase 1 [OS=Homo sapiens]	15	5	13	0	329	35.8	8.29	37.52	0	1.042	0.881	0.919488	0.296341	0.997305	0.782651	2.73	16.85	131.4	100.6	81.2	116.5	104.9	86.2	115.7	79.6	84	2338.9	1748.2	2605	2610.3	1611.1	2003.6	2346.1	498.4	1145.8	High	High	High	High	High	High	High	High	High	1
FALSE	High	Master Protein	Q14019	Coactosin-like protein [OS=Homo sapiens]	44	10	39	10	142	15.9	5.67	76.98	0	1.041	0.891	0.835269	0.22	0.995303	0.755987	8.17	4.32	126.7	93.8	91.5	104.2	97.6	100.5	109.7	83.5	92.4	8597.5	6210.3	11191.9	8894.8	5714.3	8905	8474	1993.9	4805.6	High	High	High	High	High	High	High	High	High	1
FALSE	High	Master Protein	P25789	Proteasome subunit alpha type-4 [OS=Homo sapiens]	26	7	25	2	261	29.5	7.72	59.66	0	1.058	1.153	0.389624	0.228535	0.995303	0.761901	12.73	20.18	111.6	86.8	81.8	107.9	91.8	97.5	128.7	86.4	107.6	6877.9	5218.5	9083.7	8371.6	4881.1	7854.2	9034.9	1874.4	5082.6	High	High	High	High	High	High	High	High	High	1
FALSE	High	Master Protein	P48637	Glutathione synthetase [OS=Homo sapiens]	17	8	24	4	474	52.4	5.92	61.02	0	1.17	1.068	0.401334	0.410516	0.995303	0.789669	1.02	16	109	86	79	101.3	101.4	92.5	116.4	82	132.4	2984.1	2298.1	3898.6	3489.6	2395	3306.9	3630.1	789.4	2778.5	High	High	High	High	High	High	High	High	High	1
FALSE	High	Master Protein	Q9NZK5	Adenosine deaminase 2 [OS=Homo sapiens]	16	8	25	3	511	58.9	7.91	53.57	0	0.973	1.13	0.321834	0.359874	0.995303	0.782651	4.22	8.13	127.2	81.1	90.2	112.3	78.9	90.4	120.6	91.6	107.6	3225.2	2005.5	4122.3	3584.6	1726.2	2993	3482.4	817.3	2089.8	High	High	High	High	High	High	High	High	High	1
FALSE	High	Master Protein	Q9NVA2	Septin-11 [OS=Homo sapiens]	16	7	13	0	429	49.4	6.81	24.72	0	1.12	1.1	0.396352	0.114513	0.995303	0.721216	3.87	4.88	106.6	87.2	88.1	100.8	100.2	98.7	113.4	107.9	96.9	1642.1	1310.9	2446.1	1954.9	1331.8	1984.9	1989.7	584.7	1144.1	High	High	High	High	High	High	High	High	High	1
FALSE	High	Master Protein	P12931	Proto-oncogene tyrosine-protein kinase Src [OS=Homo sapiens]	19	8	13	0	536	59.8	7.42	28.18	0	1.016	1.03	0.837723	0.429225	0.995303	0.790261	5.72	8.19	103.8	97.2	93.2	93.8	98.7	98.3	101	118	96	1074.5	982.4	1739.3	1222.5	882.2	1329.5	1190.7	429.7	761.6	High	High	High	High	High	High	High	High	High	1
FALSE	High	Master Protein	P04217	Alpha-1B-glycoprotein [OS=Homo sapiens]	15	7	22	2	495	54.2	5.86	50.42	0	1.072	0.882	0.17178	0.915076	0.995303	0.98816	7.08	7.89	79.6	101.2	104.5	85.3	103.2	121.8	66.7	145.6	92.2	2208.9	2739.8	5225.9	2980.6	2472.8	4415	2107.9	1422.2	1960.7	High	High	High	High	High	High	High	High	High	1
FALSE	High	Master Protein	P17987	T-complex protein 1 subunit alpha [OS=Homo sapiens]	13	7	14	7	556	60.3	6.11	40.07	0	0.945	0.965	0.650518	0.20969	0.995303	0.755987	3.51	2.09	103.8	102.7	101.7	98.1	109.7	93.9	100.2	100.6	89.4	1629	1572.8	2877.5	1937.3	1485	1924.6	1791.1	555.2	1075.3	High	High	High	High	High	High	High	High	High	1
FALSE	High	Master Protein	P50897	Palmitoyl-protein thioesterase 1 [OS=Homo sapiens]	11	4	19	0	306	34.2	6.52	52.84	0	1.075	1.261	0.505623	0.0917876	0.995303	0.721216	13.19	11.16	136.6	65.9	76.4	127.4	70.8	89.5	147.7	89.3	96.4	3808.1	1791.2	3840	4469.6	1703.1	3258.5	4689.9	875.6	2058.9	High	High	High	High	High	High	High	High	High	1
FALSE	High	Master Protein	Q9UNM6	26S proteasome non-ATPase regulatory subunit 13 [OS=Homo sapiens]	16	7	15	0	376	42.9	5.81	32.56	0	1.026	1.036	0.324985	0.727062	0.995303	0.923293	2.88	8.17	105.7	93.2	96.8	108.4	97.5	95.9	115.5	96.6	90.4	1794.2	1544.4	2961.8	2317.1	1428.4	2126.9	2233.5	576.8	1176	High	High	High	High	High	High	High	High	High	1
FALSE	High	Master Protein	P03952	Plasma kallikrein [OS=Homo sapiens]	16	9	16	9	638	71.3	8.22	40.86	0	0.954	0.826	0.41188	0.1962	0.995303	0.75112	11.75	22.64	84.8	115.9	127.4	87.8	110.5	104.3	70.1	113.1	86.2	1593.3	2125.8	4314.4	2077.3	1792.6	2559.5	1499.9	747.5	1241.1	High	High	High	High	High	High	High	High	High	1
FALSE	High	Master Protein	O95831	Apoptosis-inducing factor 1, mitochondrial [OS=Homo sapiens]	14	7	11	0	613	66.9	8.95	23.14	0	1.071	1.289	0.562908	0.0856488	0.995303	0.721216	15.42	0.5	86	94.3	94.9	101.7	86.7	101.6	111.2	121.5	102.1	1251.2	1338.5	2488	1861.7	1087.7	1930.4	1842.8	621.9	1137.7	High	High	High	High	High	High	High	High	High	1
FALSE	High	Master Protein	Q16531	DNA damage-binding protein 1 [OS=Homo sapiens]	8	10	14	7	1140	126.9	5.26	30.96	0	1.078	1.171	0.00386831	0.00896385	0.579353	0.650455	0.15	0.21	100.7	86.7	88.2	107.2	93.5	95.2	123.9	101.6	103.1	843.2	708.7	1331.1	1129.7	675.5	1040.9	1181.3	299.2	661.9	High	High	High	High	High	High	High	High	High	1
FALSE	High	Master Protein	Q99623	Prohibitin-2 [OS=Homo sapiens]	21	7	14	1	299	33.3	9.83	30.73	0	1.12	1.299	0.739643	0.208824	0.995303	0.755987	54.39	31.68	80.6	111.9	70.4	134.8	79.3	78.8	138.3	114.3	91.5	1639.1	2221.1	2580.8	3451.9	1392.5	2094.3	3203.6	817.9	1425.5	High	High	High	High	High	High	High	High	High	1
FALSE	High	Master Protein	P62987	Ubiquitin-ribosomal protein eL40 fusion protein [OS=Homo sapiens]	38	5	39	0	128	14.7	9.83	119.27	0	1.006	0.999	0.490438	0.706753	0.995303	0.914014	4.29	16.46	103.8	92	92.6	121.4	89.9	93.2	132.2	82.7	92.5	6478.7	5602.5	10417.4	9538.4	4841.2	7597.1	9399.2	1815.9	4424.3	High	High	High	High	High	High	High	High	High	1
FALSE	High	Master Protein	Q14697	Neutral alpha-glucosidase AB [OS=Homo sapiens]	10	9	20	0	944	106.8	6.14	35.84	0	1.081	1.157	0.375185	0.290675	0.995303	0.782313	16.4	16.22	89.2	95.3	89.5	96.5	131.8	86.1	103.2	122.3	86.2	1235.8	1288.2	2235.4	1682.2	1575.9	1558	1628.3	596	915.7	High	High	High	High	High	High	High	High	High	1
FALSE	High	Master Protein	Q92930	Ras-related protein Rab-8B [OS=Homo sapiens]	26	7	26	2	207	23.6	9.07	59.96	0	0.966	1.001	0.180863	0.891737	0.995303	0.982871	2.47	10.53	95.7	107.4	100.5	95.5	102	97	102.7	107.6	91.5	1082	1185.1	2047	1359.4	995.3	1432.4	1321.7	427.8	793	High	High	High	High	High	High	High	High	High	1
FALSE	High	Master Protein	P10619	Lysosomal protective protein [OS=Homo sapiens]	11	5	16	0	480	54.4	6.61	45.7	0	1.009	1.069	0.731892	0.138072	0.995303	0.721216	7.11	5.06	107.7	87.7	97	115.5	88.5	93.1	109.3	93.8	107.3	3189.6	2535.3	5177	4305.2	2261.1	3602.5	3684.4	977.2	2433.8	High	High	High	High	High	High	High	High	High	1
FALSE	High	Master Protein	Q9BUF5	Tubulin beta-6 chain [OS=Homo sapiens]	11	6	35	1	446	49.8	4.88	81.23	0	0.903	1.248	0.241572	0.750026	0.995303	0.935191	14.1	17.83	73.6	112.7	117.9	73.5	101.8	92.2	103	140.6	84.7	13.3	19.8	38.3	16.7	15.8	21.7	21.1	8.9	11.7	High	High	High	High	High	High	High	High	High	1
FALSE	High	Master Protein	P54687	Branched-chain-amino-acid aminotransferase, cytosolic [OS=Homo sapiens]	16	7	26	0	386	42.9	5.3	72.69	0	1.018	1.05	0.266898	0.00476006	0.995303	0.547163	2.8	0.7	99.6	92.8	100.7	99.5	97.3	102.6	104.6	97.9	105.1	3462.6	3148.6	6313.8	4354	2917.9	4658.7	4140.9	1197.5	2799.7	High	High	High	High	High	High	High	High	High	1
FALSE	High	Master Protein	P25786	Proteasome subunit alpha type-1 [OS=Homo sapiens]	14	4	20	0	263	29.5	6.61	45.05	0	0.953	0.805	0.357621	0.362757	0.995303	0.782651	9.68	40.75	117.2	106.5	102.7	98.2	101.5	104.7	94.3	61.1	113.9	3891.8	3451.8	6145.8	4104	2909.7	4542.4	3567.7	713.5	2900.5	High	High	High	High	High	High	High	High	High	1
FALSE	High	Master Protein	P02679	Fibrinogen gamma chain [OS=Homo sapiens]	21	10	19	0	453	51.5	5.62	36.48	0	0.997	1.036	0.909654	0.513807	0.997305	0.830819	17.92	13.58	105.1	114	77.6	104.8	97.7	88.1	108.9	107.3	96.5	2154.4	2279.9	2868.2	2704.5	1727.5	2357.8	2542.7	773.7	1515.6	High	High	High	High	High	High	High	High	High	1
FALSE	High	Master Protein	Q99538	Legumain [OS=Homo sapiens]	13	5	18	0	433	49.4	6.55	48.63	0	1.058	1.152	0.0290799	0.0376627	0.995303	0.721216	1.77	3.91	134.3	75.5	69.3	142	81.8	72.4	150.7	94.2	79.8	4070.7	2234.7	3785.3	5419	2139.3	2866.3	5202.6	1005.2	1854.9	High	High	High	High	High	High	High	High	High	1
FALSE	High	Master Protein	Q09666	Neuroblast differentiation-associated protein AHNAK [OS=Homo sapiens]	6	8	20	7	5890	628.7	6.15	20.76	0	1.079	0.934	0.398967	0.399005	0.995303	0.789093	8.61	15.68	95.1	95.9	110.1	91.1	103.5	125.6	99.4	76.5	102.9	2952.1	2906.7	6160.2	3559.1	2772.9	5096	3513.7	835.5	2447.6	High	High	High	High	High	High	High	High	High	1
FALSE	High	Master Protein	P52565	Rho GDP-dissociation inhibitor 1 [OS=Homo sapiens]	30	6	20	3	204	23.2	5.11	53.1	0	1.056	0.913	0.068282	0.0269504	0.995303	0.721216	2.22	2.73	105.6	108.7	87.1	111.5	120	90.6	94.6	102.4	79.5	1880.3	1888.8	2796.5	2500.3	1844	2108.8	1919.4	641.5	1085.3	High	High	High	High	High	High	High	High	High	1
FALSE	High	Master Protein	Q9UJU6	Drebrin-like protein [OS=Homo sapiens]	16	5	8	0	430	48.2	5.05	24.37	0	0.994	0.974	0.772541	0.29612	0.995303	0.782651	8.61	2.03	106.5	100.3	96.6	97.3	105.9	96.1	102.3	97.7	97.3	1033.1	949.6	1689.3	1188.3	886.6	1217.4	1130.3	333.3	723.6	High	High	High	High	High	High	High	High	High	1
FALSE	High	Master Protein	Q9UHL4	Dipeptidyl peptidase 2 [OS=Homo sapiens]	14	6	11	6	492	54.3	6.32	25.41	0	1.043	1.246	0.424058	0.187354	0.995303	0.74293	10.67	6.08	98.5	86.2	93.3	114.2	89.9	90.3	122.7	111.8	93.2	1357.8	1159.7	2317.7	1981.2	1069.2	1625.3	1926.5	542.1	984.9	High	High	High	High	High	High	High	High	High	1
FALSE	High	Master Protein	P41222	Prostaglandin-H2 D-isomerase [OS=Homo sapiens]	29	5	27	5	190	21	7.8	68.93	0	1.043	1.087	0.479066	0.972619	0.995303	0.991379	2.26	46.76	96.8	159.8	80.5	100.9	56.7	85.2	105.2	99.8	115.1	4992.5	8044.2	7484.1	6553.7	2525.7	5742.3	6184.2	1812.3	4552.2	High	High	High	High	High	High	High	High	High	1
FALSE	High	Master Protein	P21926	CD9 antigen [OS=Homo sapiens]	18	5	28	5	228	25.4	7.15	79.83	0	1.088	1.224	0.408776	0.608748	0.995303	0.874454	18.56	2.37	105.5	86.9	89.8	99.8	94.6	109.9	131.2	72.3	109.9	7567.8	6086.8	11605.9	9013.7	5857.4	10299	10723.8	1826.1	6042.7	High	High	High	High	High	High	High	High	High	1
FALSE	High	Master Protein	Q6YHK3	CD109 antigen [OS=Homo sapiens]	5	8	15	0	1445	161.6	5.85	24.3	0	1.058	1.207	0.972227	0.216967	0.997305	0.755987	4.39	22.78	109.9	81.9	92.1	94.5	89.2	97.5	109.6	114	111.2	1568.5	1139.9	2369.6	1696.9	1098.4	1817.5	1781.6	572.3	1216.2	High	High	High	High	High	High	High	High	High	1
FALSE	High	Master Protein	P06727	Apolipoprotein A-IV [OS=Homo sapiens]	23	9	12	9	396	45.3	5.38	22.19	0	1.02	0.966	0.144379	0.692295	0.995303	0.905452	1.63	12.39	80.5	108.5	98.1	81.2	113.4	100.1	77.7	153	87.5	1504.3	1979.9	3307.1	1910.1	1828.5	2444.4	1655.1	1006.2	1253.6	High	High	High	High	High	High	High	High	High	1
FALSE	High	Master Protein	O00757	Fructose-1,6-bisphosphatase isozyme 2 [OS=Homo sapiens]	9	5	38	2	339	36.7	7.23	105.33	0	1.018	1.033	0.653413	0.94887	0.995303	0.990824	14.31	31.3	125.1	89.8	79.6	115.1	109	81	129.3	71.5	99.6	2703.7	1892.8	3101.1	3129	2032	2286.9	3181.5	543.2	1649.9	High	High	High	High	High	High	High	High	High	1
FALSE	High	Master Protein	Q9HC38	Glyoxalase domain-containing protein 4 [OS=Homo sapiens]	19	5	9	0	313	34.8	5.6	24.53	0	0.971	0.971	0.669666	0.0432344	0.995303	0.721216	0.4	0.15	102.7	96.7	99.8	99.5	112.5	96.9	99.8	95.3	96.8	1088.2	999.1	1905.8	1326.7	1028	1341.2	1203.7	355.2	786.2	High	High	High	High	High	High	High	High	High	1
FALSE	High	Master Protein	P41250	Glycine--tRNA ligase [OS=Homo sapiens]	12	8	19	0	739	83.1	7.03	40.76	0	1.158	1.087	0.170838	0.311149	0.995303	0.782651	9.51	14.34	109.3	89.1	80.1	110.6	109.9	92.8	107.3	113.8	87	1947.6	1549.4	2571.7	2479.7	1688.7	2158.6	2177.4	713.4	1188.2	High	High	High	High	High	High	High	High	High	1
FALSE	High	Master Protein	Q9Y646	Carboxypeptidase Q [OS=Homo sapiens]	15	7	11	7	472	51.9	6.18	23.32	0	0.882	1.169	0.232419	0.473858	0.995303	0.817624	8.48	6.28	111.1	104.6	85.7	92.8	92.3	86.8	100.1	122.3	104.4	1241.8	1140.6	1725.7	1304.6	889.9	1267.1	1273.5	480.6	893.9	High	High	High	High	High	High	High	High	High	1
FALSE	High	Master Protein	P02765	Alpha-2-HS-glycoprotein [OS=Homo sapiens]	14	7	54	7	367	39.3	5.72	127.77	0	0.934	0.559	0.233441	0.0177857	0.995303	0.688275	6.73	14.14	78.5	136	154.2	73.3	133	122.5	43.9	63.4	95.2	10408.5	17596.4	36857.3	12240.3	15227.6	21230.7	6625.7	2958.5	9681.7	High	High	High	High	High	High	High	High	High	1
FALSE	High	Master Protein	Q16610	Extracellular matrix protein 1 [OS=Homo sapiens]	9	4	10	0	540	60.6	6.71	19.43	0	0.99	1.023	0.84391	0.558293	0.995303	0.863521	6.15	16.24	98.8	90	101.7	97.8	93.9	96.8	90	126.9	104.1	933.8	830.5	1733.5	1164.3	765.8	1194.7	968.8	422.2	754	High	High	High	High	High	High	High	High	High	1
FALSE	High	Master Protein	P40227	T-complex protein 1 subunit zeta [OS=Homo sapiens]	13	7	11	0	531	58	6.68	24.08	0	1.012	1.11	0.850468	0.208556	0.995303	0.755987	15.29	10.22	115.1	84.9	85.2	104.5	96.4	86.2	119	114.3	94.5	1724.7	1240.9	2300.6	1969.9	1246.1	1686.8	2030	602.6	1085.7	High	High	High	High	High	High	High	High	High	1
FALSE	High	Master Protein	P52789	Hexokinase-2 [OS=Homo sapiens]	9	7	12	4	917	102.3	6.05	22.86	0	1.096	1.105	0.397327	0.274713	0.995303	0.782313	1.88	12	85.7	91.6	100.4	93.9	101.6	96	94.6	134.4	101.9	572.8	597.6	1209.7	790.3	586.5	839	720.7	316.1	522.2	High	High	High	High	High	High	High	High	High	1
FALSE	High	Master Protein	Q9NQC3	Reticulon-4 [OS=Homo sapiens]	5	4	24	0	1192	129.9	4.5	74.59	0	0.971	1.052	0.980823	0.368906	0.997305	0.782651	0.61	10.79	96.5	100.4	95.7	93.3	106.7	92.9	115.6	105.6	93.4	2850.4	2895.5	5097.2	3469.4	2720.6	3586.4	3890.3	1098.5	2114.6	High	High	High	High	High	High	High	High	High	1
FALSE	High	Master Protein	P17858	ATP-dependent 6-phosphofructokinase, liver type [OS=Homo sapiens]	12	8	12	0	780	85	7.5	22.31	0	1.032	0.952	0.0828594	0.693159	0.995303	0.905577	0.53	1.24	103.4	94.5	92.6	110.7	97.2	95.6	98.4	120.2	87.4	764.7	682.4	1235.1	1031.2	620.4	923.6	829.4	312.9	495.9	High	High	High	High	High	High	High	High	High	1
FALSE	High	Master Protein	P02771	Alpha-fetoprotein [OS=Homo sapiens]	7	4	42	4	609	68.6	5.68	115.95	0	1.041	0.769	0.986533	0.463266	0.997305	0.814128	4.07	35.72	70.6	110.3	135	75.5	114.8	120.9	54.3	134.8	83.7	7380	11252.2	25418.4	9931.9	10353.3	16507.3	6466.2	4956.7	6699.7	High	High	High	High	High	High	High	High	High	1
FALSE	High	Master Protein	P01019	Angiotensinogen [OS=Homo sapiens]	13	6	10	6	476	52	6.09	26.62	0	0.966	0.815	0.435297	0.139584	0.995303	0.721216	9.69	19.89	85.5	111.8	131.6	88.4	108	108.4	69.7	105.2	91.4	972	1239.4	2695	1264.7	1058.8	1609.9	902.5	420.7	796.1	High	High	High	High	High	High	High	High	High	1
FALSE	High	Master Protein	P04062	Lysosomal acid glucosylceramidase [OS=Homo sapiens]	10	5	14	0	536	59.7	7.61	27.67	0	1.022	1.014	0.178371	0.471776	0.995303	0.817624	2.08	5.65	105.8	91.2	95.5	106.6	93.3	100.8	107.3	106.2	93.2	1611.7	1356.3	2622	2044.8	1226	2006.6	1861.9	569	1087.7	High	High	High	High	High	High	High	High	High	1
FALSE	High	Master Protein	Q7L576	Cytoplasmic FMR1-interacting protein 1 [OS=Homo sapiens]	8	10	18	0	1253	145.1	6.9	38.8	0	0.952	0.988	0.244928	0.925368	0.995303	0.990824	7.49	17.53	99.3	103.6	102	94.5	103.9	92.4	98.1	116.1	90.1	1307.2	1330.5	2419.2	1566.6	1180.8	1588.8	1471.3	537.6	908.9	High	High	High	High	High	High	High	High	High	1
FALSE	High	Master Protein	P23246	Splicing factor, proline- and glutamine-rich [OS=Homo sapiens]	11	7	12	1	707	76.1	9.44	26.44	0	1.005	1.149	0.52202	0.730371	0.995303	0.923293	3.82	6.66	83.1	93.9	116.8	92	94.4	114.4	95.5	112.8	97.1	1370.8	1512.4	3476.2	1910.4	1344.4	2467.2	1794.8	654.9	1228.8	High	High	High	High	High	High	High	High	High	1
FALSE	High	Master Protein	P22626	Heterogeneous nuclear ribonucleoproteins A2/B1 [OS=Homo sapiens]	19	6	17	1	353	37.4	8.95	41.83	0	1.121	1.265	0.190126	0.0822525	0.995303	0.721216	5.28	7.43	99.7	79.5	92.6	99.7	92.4	103.9	126.1	105.6	100.4	1577.4	1227.9	2641.1	1985.9	1260.9	2146.4	2272.9	588.1	1217.6	High	High	High	High	High	High	High	High	High	1
FALSE	High	Master Protein	Q15582	Transforming growth factor-beta-induced protein ig-h3 [OS=Homo sapiens]	8	5	13	5	683	74.6	7.71	37	0	0.965	0.976	0.313808	0.461517	0.995303	0.814128	4.17	8.82	119.7	108.5	87.9	115.5	88.1	87.2	116.8	85.3	91.2	2125.2	1880.3	2813.1	2581.2	1349.9	2023.9	2362.2	533.2	1241	High	High	High	High	High	High	High	High	High	1
FALSE	High	Master Protein	Q9Y6C2	EMILIN-1 [OS=Homo sapiens]	9	9	11	5	1016	106.6	5.17	25.59	0	0.905	0.949	0.307915	0.824458	0.995303	0.967303	0.99	15.69	97	102.3	100	87.2	92.5	102.9	83.2	139.9	94.9	1049.3	1079.3	1950.2	1187.2	863.5	1453.7	1025.4	532.2	786.7	High	High	High	High	High	High	High	High	High	1
FALSE	High	Master Protein	Q9BR76	Coronin-1B [OS=Homo sapiens]	15	8	26	8	489	54.2	5.88	58.64	0	1.144	1.032	0.46672	0.220431	0.995303	0.755987	10.09	1.65	116.2	86.5	84.9	105.6	105.7	97.1	118.5	89.2	96.2	5007	3637.4	6595.8	5730.1	3930.2	5468.5	5817.3	1352.7	3176.9	High	High	High	High	High	High	High	High	High	1
FALSE	High	Master Protein	P08133	Annexin A6 [OS=Homo sapiens]	12	7	10	0	673	75.8	5.6	26.94	0	1.021	1.012	0.547919	0.910876	0.995303	0.985301	23.36	14.76	90.6	104.1	76.2	77.9	202.3	77.8	78.2	115.8	77.1	1607.5	1801.7	2437	1739.9	3096.9	1802.4	1579.7	723.1	1049	High	High	High	High	High	High	High	High	High	1
FALSE	High	Master Protein	P11216	Glycogen phosphorylase, brain form [OS=Homo sapiens]	9	7	7	4	843	96.6	6.86	18.15	0	1.035	0.934	0.283554	0.790289	0.995303	0.956007	4.72	38.08	114.1	92.7	92.8	113.2	99.1	96.1	106.5	68.8	116.6	652.3	517.3	956.9	814.8	488.7	718.1	693.6	138.4	511.1	High	High	High	High	High	High	High	High	High	1
FALSE	High	Master Protein	P02747	Complement C1q subcomponent subunit C [OS=Homo sapiens]	20	4	19	4	245	25.8	8.41	54.58	0	0.816	0.756	0.0329957	0.101128	0.995303	0.721216	0.3	18.67	126.4	114.8	102.4	102.9	103	83.5	84.9	104.5	77.5	2400.2	2126.4	3504.2	2460.3	1687.6	2072	1836.6	698.2	1127	High	High	High	High	High	High	High	High	High	1
FALSE	High	Master Protein	P47755	F-actin-capping protein subunit alpha-2 [OS=Homo sapiens]	18	4	14	1	286	32.9	5.85	38.04	0	0.971	1.052	0.594836	0.369785	0.995303	0.782651	2.34	10.73	114	85.6	95.4	109	88.4	92.6	119.9	102.1	93	1977.1	1449.2	2981.2	2378.2	1322.2	2097	2368.4	622.9	1236.6	High	High	High	High	High	High	High	High	High	1
FALSE	High	Master Protein	P27169	Serum paraoxonase/arylesterase 1 [OS=Homo sapiens]	12	4	10	3	355	39.7	5.22	29.2	0	1.017	0.932	0.658892	0.357811	0.995303	0.782651	16.42	10.18	77.9	114.9	139.2	88	116.8	96.6	72.7	115.1	78.8	1083.5	1559.4	3488.2	1540	1401.7	1753.5	1150.7	562.9	839.5	High	High	High	High	High	High	High	High	High	1
FALSE	High	Master Protein	P09110	3-ketoacyl-CoA thiolase, peroxisomal [OS=Homo sapiens]	14	4	5	3	424	44.3	8.44	13.91	0	0.981	0.888	0.868971	0.900254	0.996867	0.982871	29.03	4.17	87.1	100.9	105.8	117.2	82.8	103.9	121.3	89.6	91.4	365.7	413.3	801.1	619.7	300	569.8	580.2	132.3	294.2	High	High	High	High	High	High	High	High	High	1
FALSE	High	Master Protein	P30153	Serine/threonine-protein phosphatase 2A 65 kDa regulatory subunit A alpha isoform [OS=Homo sapiens]	15	9	14	9	589	65.3	5.11	25.76	0	1.12	1.049	0.262322	0.142164	0.995303	0.721216	1.03	4.14	112.7	95.2	80.5	110.4	106.6	90.7	114.9	99.9	89	2370.5	1955.2	3051.6	2922.6	1936.1	2493.8	2753.8	739.6	1435.5	High	High	High	High	High	High	High	High	High	1
FALSE	High	Master Protein	P09668	Pro-cathepsin H [OS=Homo sapiens]	11	4	24	4	335	37.4	8.07	52	0	1.069	1.286	0.677776	0.145568	0.995303	0.721216	5.58	5	131.3	64.6	86.5	120.4	69.1	96	134.9	85.9	111.3	4713.8	2264.7	5601.2	5440.4	2141.7	4504.6	5518.6	1085.4	3062.6	High	High	High	High	High	High	High	High	High	1
FALSE	High	Master Protein	P28070	Proteasome subunit beta type-4 [OS=Homo sapiens]	15	4	13	4	264	29.2	5.97	42.1	0	1.081	1.13	0.483146	0.161672	0.995303	0.729658	10.26	11.45	114.6	85	85.5	107.4	91.9	98.9	116.7	96	104.1	1523.4	1102.1	2048.8	1797.5	1053.8	1716.6	1767.4	448.9	1060.2	High	High	High	High	High	High	High	High	High	1
FALSE	High	Master Protein	P35606	Coatomer subunit beta' [OS=Homo sapiens]	10	8	12	0	906	102.4	5.27	22.87	0	1.023	1.042	0.667912	0.236301	0.995303	0.768077	8.63	1.22	107.4	91.7	89.9	102.4	99.3	92	112	112.5	92.9	1155	962.6	1742	1386.2	921.7	1291.9	1371.4	425.6	765.8	High	High	High	High	High	High	High	High	High	1
FALSE	High	Master Protein	O43866	CD5 antigen-like [OS=Homo sapiens]	12	4	7	4	347	38.1	5.47	23.36	0	0.94	0.834	0.00482571	0.684766	0.647976	0.90023	0.22	2.06	82.2	119.3	106.6	78.1	111.9	100.2	67.6	145.2	88.9	371.8	526.9	869.7	444.9	437.1	592.2	348.3	231.2	308.4	High	High	High	High	High	High	High	High	High	1
FALSE	High	Master Protein	Q16719	Kynureninase [OS=Homo sapiens]	17	7	9	4	465	52.3	7.03	23.31	0	1.03	1.033	0.69085	0.538674	0.995303	0.851712	17.19	13.59	115.2	98.7	79.1	104.9	101.6	93.7	108.2	102	96.6	1468.3	1227.1	1817.5	1682.6	1117.4	1560.4	1569.9	457.2	944	High	High	High	High	High	High	High	High	High	1
FALSE	High	Master Protein	Q86UP2	Kinectin [OS=Homo sapiens]	5	8	10	0	1357	156.2	5.64	20.37	0	1.043	1.099	0.555285	0.157995	0.995303	0.726366	5.16	7.39	97.5	91.1	100.6	93.3	98.3	105	107.2	105.1	101.9	2029.7	1849.7	3774.4	2446	1765.8	2853.8	2541.6	769.6	1626.3	High	High	High	High	High	High	High	High	High	1
FALSE	High	Master Protein	P62993	Growth factor receptor-bound protein 2 [OS=Homo sapiens]	19	5	11	2	217	25.2	6.32	19.93	0	1.048	0.974	0.878447	0.773487	0.997305	0.945919	8.04	2.24	103.2	100.1	93.8	92.2	104.9	103.6	100.5	96.1	105.4	1801.5	1706.2	2952.6	2025.4	1580.8	2363.6	1999.4	590.4	1410.4	High	High	High	High	High	High	High	High	High	1
FALSE	High	Master Protein	Q16698	2,4-dienoyl-CoA reductase [(3E)-enoyl-CoA-producing], mitochondrial [OS=Homo sapiens]	15	5	17	0	335	36	9.28	27.77	0	1.138	1.124	0.511237	0.476422	0.995303	0.817624	38.44	33.27	79.8	111.4	76.8	133.2	93.9	87.3	134.4	97.1	86.3	733.7	999.8	1272.7	1542.5	745	1049.3	1407.7	314.1	608	High	High	High	High	High	High	High	High	High	1
FALSE	High	Master Protein	Q15019	Septin-2 [OS=Homo sapiens]	19	6	11	0	361	41.5	6.6	31.14	0	0.987	0.966	0.953359	0.123737	0.997305	0.721216	15.25	2.39	110.7	92.4	99.6	99	106.2	98.3	109.7	87.9	96.2	2452.7	1998.1	3976.8	2762.3	2030.5	2843.7	2769.2	684.8	1633.4	High	High	High	High	High	High	High	High	High	1
FALSE	High	Master Protein	P27816	Microtubule-associated protein 4 [OS=Homo sapiens]	6	6	11	0	1152	120.9	5.43	24.57	0	1.036	1.033	0.779611	0.388144	0.995303	0.783124	13.22	7.01	105.2	95.3	89.5	95.6	98.8	101	103.5	98.5	112.5	1018.8	901.1	1563	1165.1	825.7	1278.3	1142.1	335.6	834.8	High	High	High	High	High	High	High	High	High	1
FALSE	High	Master Protein	P62333	26S proteasome regulatory subunit 10B [OS=Homo sapiens]	14	4	7	4	389	44.1	7.49	20.12	0	1.067	0.918	0.533384	0.782631	0.995303	0.949538	11.04	11.94	100.9	90	106.6	115.7	96	99.7	118.2	82.5	90.5	1003.3	872.9	1910.9	1447.7	823.4	1294.5	1338.5	288.7	689.9	High	High	High	High	High	High	High	High	High	1
FALSE	High	Master Protein	P62879	Guanine nucleotide-binding protein G(I)/G(S)/G(T) subunit beta-2 [OS=Homo sapiens]	10	3	14	0	340	37.3	6	42.39	0	0.979	0.965	0.812222	0.264768	0.995303	0.782313	4.11	2.17	96.1	96.3	114.8	94	107.5	109.3	94.1	92.8	95.1	409.4	400.2	881.7	504.3	395.3	608.4	456.4	139.2	310.4	High	High	High	High	High	High	High	High	High	1
FALSE	High	Master Protein	P13929	Beta-enolase [OS=Homo sapiens]	9	3	12	0	434	47	7.71	52.35	0	1.026	1.216	0.591964	0.249101	0.995303	0.775013	29.23	25.31	105.8	79	73.3	87.1	150.2	75.2	106.7	133.6	89.1	83.7	61	104.6	86.8	102.6	77.8	96.1	37.2	54.1	High	High	High	High	High	High	High	High	High	1
FALSE	High	Master Protein	P46926	Glucosamine-6-phosphate isomerase 1 [OS=Homo sapiens]	24	7	17	0	289	32.6	6.92	32.15	0	0.97	0.974	0.212621	0.864341	0.995303	0.97607	3.91	22.25	101.3	94.4	109.1	98.2	94.3	103	98.7	108.7	92.4	1784.9	1622.5	3464	2178.5	1434	2371.6	1980	673.6	1247.3	High	High	High	High	High	High	High	High	High	1
FALSE	High	Master Protein	Q13488	V-type proton ATPase 116 kDa subunit a 3 [OS=Homo sapiens]	10	8	14	4	830	92.9	7.12	30.33	0	0.933	0.993	0.740708	0.658044	0.995303	0.886198	22.07	6.48	86.9	118.7	96.2	101.6	96.4	89.8	100.9	117.9	91.6	1515.2	2019.1	3023.9	2230.4	1449.9	2044.6	2003.4	723.1	1223.8	High	High	High	High	High	High	High	High	High	1
FALSE	High	Master Protein	O43776	Asparagine--tRNA ligase, cytoplasmic [OS=Homo sapiens]	13	6	8	4	548	62.9	6.25	22.32	0	1.045	1.078	0.00417048	0.410527	0.579995	0.789669	0.02	17.67	86.9	86	80.6	91.6	89.9	84.2	93.7	210.6	76.6	1328.8	1283.9	2223	1763.1	1186	1682.7	1631.8	1133.1	897.6	High	High	High	High	High	High	High	High	High	1
FALSE	High	Master Protein	P01768	Immunoglobulin heavy variable 3-30 [OS=Homo sapiens]	28	4	25	0	117	12.9	8.92	58.32	0	0.927	0.708	0.170708	0.110475	0.995303	0.721216	8.77	22.03	80.4	126.8	130.1	79.4	117.5	113.9	56.9	114.8	80.3	2917.7	4491.1	8517.1	3629.7	3681	5401.8	2353.8	1466.1	2233.2	High	High	High	High	High	High	High	High	High	1
FALSE	High	Master Protein	P16152	Carbonyl reductase [NADPH] 1 [OS=Homo sapiens]	24	6	9	3	277	30.4	8.32	26.01	0	1.012	0.992	0.326062	0.490879	0.995303	0.821415	2.12	5.98	98.7	101.5	104	103.2	101.3	105.3	97.9	104.9	83.1	1090.9	1094.9	2071.5	1435.1	965.7	1519.1	1232.2	407.9	703.7	High	High	High	High	High	High	High	High	High	1
FALSE	High	Master Protein	P07711	Procathepsin L [OS=Homo sapiens]	7	4	16	0	333	37.5	5.45	48.77	0	1.024	1.116	0.743694	0.0926821	0.995303	0.721216	10.68	4.67	131	73.3	81.9	122.8	75.1	89.8	141.6	81.8	102.6	5389.5	2943	6069	6357.3	2664.2	4827	6633.7	1183.9	3235	High	High	High	High	High	High	High	High	High	1
FALSE	High	Master Protein	Q5JWF2	Guanine nucleotide-binding protein G(s) subunit alpha isoforms XLas [OS=Homo sapiens]	5	4	18	0	1037	111	5.03	41.41	0	1.017	1.093	0.973005	0.514639	0.997305	0.830819	13.86	25.94	99.7	86.8	105.8	101.3	96.5	92.8	109	112.8	95.4	485.9	412.9	929.4	622	406	590.9	605.1	193.5	356.5	High	High	High	High	High	High	High	High	High	1
FALSE	High	Master Protein	Q96CW1	AP-2 complex subunit mu [OS=Homo sapiens]	18	8	12	0	435	49.6	9.54	25.73	0	1.082	1.05	0.120363	0.492347	0.995303	0.821415	0.94	17.98	99.1	81.7	93.2	123.1	87.9	100.9	140.8	75.4	97.9	705.4	567.6	1195.7	1102.6	539.8	937.8	1141.8	188.8	533.9	High	High	High	High	High	High	High	High	High	1
FALSE	High	Master Protein	Q8IZP2	Putative protein FAM10A4 [OS=Homo sapiens]	28	6	11	0	240	27.4	5.08	21.07	0	1.08	1.117	0.653852	0.0461498	0.995303	0.721216	10.57	4	102.7	92.1	91.2	92.4	106.6	98.5	109	105.6	101.9	1090.8	954.9	1747.1	1236	976.8	1367.1	1318.5	394.8	829.5	High	High	High	High	High	High	High	High	High	1
FALSE	High	Master Protein	P10599	Thioredoxin [OS=Homo sapiens]	31	4	18	0	105	11.7	4.92	45.82	0	1.074	0.821	0.810141	0.696553	0.995303	0.908365	22.2	10.51	120.4	101.5	83.3	100	108.9	102.8	98.9	77.8	106.5	2844.8	2338.9	3545.6	2972.1	2220.7	3172	2660.3	646.5	1928.4	High	High	High	High	High	High	High	High	High	1
FALSE	High	Master Protein	P78324	Tyrosine-protein phosphatase non-receptor type substrate 1 [OS=Homo sapiens]	12	7	11	0	504	54.9	6.98	28.98	0	1.118	1.455	0.595609	0.143234	0.995303	0.721216	30.18	11.27	91.7	93.2	76.5	78.2	104.2	103	96.1	145.8	111.3	1856.2	1840.9	2793	1992.1	1819.6	2723.2	2215.5	1038.8	1727.5	High	High	High	High	High	High	High	High	High	1
FALSE	High	Master Protein	P30086	Phosphatidylethanolamine-binding protein 1 [OS=Homo sapiens]	27	5	20	5	187	21	7.53	54.01	0	1.168	1.041	0.516696	0.667267	0.995303	0.888929	5.81	22.43	121.6	85	81.5	108	99.3	99	126.6	75.1	103.9	3030.3	2067.3	3661.4	3387.2	2135.6	3221.5	3592.8	658.5	1983.9	High	High	High	High	High	High	High	High	High	1
FALSE	High	Master Protein	P78371	T-complex protein 1 subunit beta [OS=Homo sapiens]	9	5	11	0	535	57.5	6.46	26.29	0	0.964	0.977	0.866877	0.773586	0.996867	0.945919	8.61	10.68	113.4	99.6	89.7	103.3	109.8	86.5	103.4	106.7	87.7	1486.7	1273.9	2121.1	1704.3	1242.7	1481.2	1543.7	492.2	881.4	High	High	High	High	High	High	High	High	High	1
FALSE	High	Master Protein	A0A087WW87	Immunoglobulin kappa variable 2-40 [OS=Homo sapiens]	17	2	17	0	121	13.3	4.61	58.47	0	1.033	0.652	0.939455	0.0643393	0.997305	0.721216	8.8	15.68	80.2	127.3	122.6	72.1	131.5	134.1	47.3	83.1	101.8	3130.6	4848.7	8619.7	3540.2	4428.4	6834.8	2103.1	1140.1	3043	High	High	High	High	High	High	High	High	High	1
FALSE	High	Master Protein	P02671	Fibrinogen alpha chain [OS=Homo sapiens]	7	7	9	0	866	94.9	6.01	21.11	0	1.017	0.951	0.514599	0.0522325	0.995303	0.721216	1.74	0.04	92.5	138.7	83.7	94.1	102.9	86.1	88	131.9	82	1235.9	1807.1	2014.9	1582.7	1186.1	1502.9	1339.3	619.7	838.8	High	High	High	High	High	High	High	High	High	1
FALSE	High	Master Protein	P10644	cAMP-dependent protein kinase type I-alpha regulatory subunit [OS=Homo sapiens]	17	6	7	1	381	43	5.35	16.04	0	1.049	1.123	0.580327	0.187229	0.995303	0.74293	9.51	12.64	103.8	95.5	86.8	97.7	106.6	91	104.7	116.4	97.4	484.1	434.8	729.9	573.9	429.1	554.7	556.5	191	348.4	High	High	High	High	High	High	High	High	High	1
FALSE	High	Master Protein	O60462	Neuropilin-2 [OS=Homo sapiens]	8	9	16	0	931	104.8	5.17	34.98	0	1.046	1.512	0.341335	0.14168	0.995303	0.721216	8.66	22.9	96.6	83.2	79	95.1	87	91.5	103.1	145.2	119.4	1830.6	1539	2699.8	2268.8	1423.1	2265.7	2226	968.5	1735.7	High	High	High	High	High	High	High	High	High	1
FALSE	High	Master Protein	O14786	Neuropilin-1 [OS=Homo sapiens]	6	5	10	0	923	103.1	5.88	21.25	0	1.107	1.295	0.176665	0.159946	0.995303	0.729308	2.57	28.16	104.6	87.3	76.1	104.9	98.3	84.3	109.8	136.1	98.6	664.7	541.1	871.9	838.9	538.7	699.3	794.6	304.1	480.3	High	High	High	High	High	High	High	High	High	1
FALSE	High	Master Protein	P13804	Electron transfer flavoprotein subunit alpha, mitochondrial [OS=Homo sapiens]	24	6	8	1	333	35.1	8.38	22.02	0	1.06	0.96	0.316843	0.819152	0.995303	0.965255	9.66	1.75	86.2	109	95.1	106.7	108	100.7	99.4	104.7	90.2	878.8	1084.9	1746.9	1369.4	950.4	1341.5	1154.9	375.5	704.7	High	High	High	High	High	High	High	High	High	1
FALSE	High	Master Protein	Q5QNW6	Histone H2B type 2-F [OS=Homo sapiens]	44	7	16	0	126	13.9	10.32	40.16	0	0.996	0.83	0.937288	0.987053	0.997305	0.993431	55.29	7.52	82.4	121	93.6	130.8	81.7	93.2	124.1	95.6	77.7	1704.1	2443.8	3489.4	3406.5	1459.7	2518	2924.9	696.2	1231.9	High	High	High	High	High	High	High	High	High	1
FALSE	High	Master Protein	Q14956	Transmembrane glycoprotein NMB [OS=Homo sapiens]	6	3	24	0	572	63.9	6.64	74.33	0	1.029	1.517	0.658567	0.0491353	0.995303	0.721216	21.8	10.87	126.9	70.2	62.7	130.6	61.6	83.9	155.6	106.5	102.1	10053.2	5428.3	8958.3	13023.8	4213.6	8683.6	14047.1	2969	6202.2	High	High	High	High	High	High	High	High	High	1
FALSE	High	Master Protein	P62491	Ras-related protein Rab-11A [OS=Homo sapiens]	23	5	12	0	216	24.4	6.57	30.54	0	1.011	1.247	0.427835	0.223526	0.995303	0.757537	3.37	23.12	97.5	77.6	87.2	98.6	93.1	86.2	121.6	146.5	91.8	1703	1321.9	2744.3	2167.5	1402.9	1965.2	2418.7	899.8	1228.2	High	High	High	High	High	High	High	High	High	1
FALSE	High	Master Protein	P37802	Transgelin-2 [OS=Homo sapiens]	36	6	18	0	199	22.4	8.25	33.09	0	1.043	0.878	0.903078	0.00660417	0.997305	0.547163	5.4	0.73	107	109.1	94.9	97	117.9	99	96.5	95.8	82.9	1467.3	1460.3	2346.3	1675.2	1395.8	1773.3	1508.1	462.3	871.8	High	High	High	High	High	High	High	High	High	1
FALSE	High	Master Protein	Q14141	Septin-6 [OS=Homo sapiens]	16	6	11	0	434	49.7	6.67	18.29	0	0.983	0.793	0.611873	0.183654	0.995303	0.737533	16.23	0.79	119.8	103.4	99.4	90.1	101.6	109.8	94.5	82	99.4	121.1	102	181.3	114.8	88.7	145	108.9	29.2	77.1	High	High	High	High	High	High	High	High	High	1
FALSE	High	Master Protein	P06331	Immunoglobulin heavy variable 4-34 [OS=Homo sapiens]	25	3	9	0	123	13.8	9.33	32.75	0	0.943	0.722	0.310766	0.0993458	0.995303	0.721216	10.57	13.37	76.6	123.6	132.9	72.2	125.4	113.6	55.3	112.4	88	1057.8	1665.3	3309.2	1255.2	1494.8	2049.2	869.7	546	931.6	High	High	High	High	High	High	High	High	High	1
FALSE	High	Master Protein	P14314	Glucosidase 2 subunit beta [OS=Homo sapiens]	13	8	15	0	528	59.4	4.41	34.79	0	1.067	1.321	0.529037	0.553213	0.995303	0.859621	22.64	30.01	99.4	93.2	80	106.1	84.2	107.8	131.3	70.9	127	2498.7	2285	3623.3	3356.1	1826.7	3538.2	3759	627.2	2446.6	High	High	High	High	High	High	High	High	High	1
FALSE	High	Master Protein	P54709	Sodium/potassium-transporting ATPase subunit beta-3 [OS=Homo sapiens]	11	3	7	2	279	31.5	8.35	16.71	0	1.115	1.118	0.761425	0.749251	0.995303	0.935054	3.72	27.47	100.9	103.8	84.9	112.5	89.5	97	133.7	82.6	94.9	1207	1212	1831.1	1693.5	924.2	1516.3	1821.7	347.8	870.4	High	High	High	High	High	High	High	High	High	1
FALSE	High	Master Protein	P31943	Heterogeneous nuclear ribonucleoprotein H [OS=Homo sapiens]	14	4	4	1	449	49.2	6.3	14.88	0	1.002	0.907	0.697858	0.635769	0.995303	0.874774	5.52	7.78	89.1	89.4	100.3	89.3	92.9	91.3	80.8	180.6	86.4	304.4	298	617.5	383.9	273.8	407.6	314.5	217.2	226.3	High	High	High	High	High	High	High	High	High	1
FALSE	High	Master Protein	P09211	Glutathione S-transferase P [OS=Homo sapiens]	27	4	7	4	210	23.3	5.64	23.93	0	1.231	0.855	0.565553	0.616251	0.995303	0.874454	8.03	18.77	120.9	101	78.5	100.7	124.3	101.8	91.7	86.3	94.7	1098.2	895.7	1285.5	1152.1	974.7	1208.5	948.8	275.9	659.7	High	High	High	High	High	High	High	High	High	1
FALSE	High	Master Protein	P16671	Platelet glycoprotein 4 [OS=Homo sapiens]	12	5	8	0	472	53	7.96	22.79	0	1.074	1.022	0.670089	0.269375	0.995303	0.782313	0.23	2.35	127.6	88.6	80.6	118.6	95.2	86.7	130.4	92	80.3	1882.7	1275.5	2142.8	2203	1211.7	1671	2191	477.3	907.4	High	High	High	High	High	High	High	High	High	1
FALSE	High	Master Protein	P01619	Immunoglobulin kappa variable 3-20 [OS=Homo sapiens]	47	4	13	2	116	12.5	4.96	33.46	0	0.915	0.807	0.437044	0.612135	0.995303	0.874454	5.03	45.06	77.2	118	117.9	81.6	104.4	107.8	62.3	157.9	72.9	997.5	1487.5	2744	1326	1163.8	1819.3	916.7	717.3	722	High	High	High	High	High	High	High	High	High	1
FALSE	High	Master Protein	P61106	Ras-related protein Rab-14 [OS=Homo sapiens]	26	6	10	4	215	23.9	6.21	22.53	0	1.002	1.014	0.565107	0.973997	0.995303	0.991379	1.89	23.35	102.3	102.8	92.8	102.4	101.6	96.9	120	87.3	94	1191.4	1168.4	1948	1502.1	1021.6	1474.7	1592.4	357.8	839.8	High	High	High	High	High	High	High	High	High	1
FALSE	High	Master Protein	P04843	Dolichyl-diphosphooligosaccharide--protein glycosyltransferase subunit 1 [OS=Homo sapiens]	11	7	9	7	607	68.5	6.38	20.47	0	1.035	0.924	0.676435	0.790141	0.995303	0.956007	24.11	1.75	92.4	101.4	94.6	123.7	87.8	97.9	122.2	92.6	87.4	1087.5	1164.4	2006.8	1833.3	892.3	1505.1	1639	383.5	788.7	High	High	High	High	High	High	High	High	High	1
FALSE	High	Master Protein	P11279	Lysosome-associated membrane glycoprotein 1 [OS=Homo sapiens]	8	4	23	1	417	44.9	8.75	65.48	0	1.008	1.265	0.85175	0.261914	0.995303	0.782313	7.23	28.11	84.9	86.6	87.1	77.4	87.4	92.1	87	187.3	110.2	2499.4	2490.5	4625.2	2869.3	2220.8	3545	2918.5	1941	2487.8	High	High	High	High	High	High	High	High	High	1
FALSE	High	Master Protein	O60763	General vesicular transport factor p115 [OS=Homo sapiens]	6	5	10	0	962	107.8	4.91	23.53	0	0.966	0.928	0.314201	0.319775	0.995303	0.782651	5.49	1.57	99.4	102.8	105.6	100.5	99.2	98.3	101.8	95.4	97	1033	1042	1977.2	1314.7	889.8	1334.3	1204.4	348.8	772.4	High	High	High	High	High	High	High	High	High	1
FALSE	High	Master Protein	Q02818	Nucleobindin-1 [OS=Homo sapiens]	11	5	11	5	461	53.8	5.25	20.2	0	0.989	1.237	0.724859	0.135189	0.995303	0.721216	16.72	19.08	108.9	92.8	73	96.8	91.8	95.6	117.4	114.8	108.8	1440.8	1198.6	1740.4	1611.5	1048	1652.5	1768.8	534.5	1103.2	High	High	High	High	High	High	High	High	High	1
FALSE	High	Master Protein	P60660	Myosin light polypeptide 6 [OS=Homo sapiens]	42	5	8	0	151	16.9	4.65	17.56	0	1.002	0.973	0.738585	0.33913	0.995303	0.782651	8.84	5.04	99.5	105.3	97.7	93.8	105.5	109.7	96.8	93.5	98.4	841.2	868.6	1489.3	998.2	769.9	1211.3	931.9	278.2	637.6	High	High	High	High	High	High	High	High	High	1
FALSE	High	Master Protein	Q13596	Sorting nexin-1 [OS=Homo sapiens]	14	7	8	0	522	59	5.15	15.09	0	0.945	1.003	0.804228	0.903932	0.995303	0.984656	15.45	42.08	89.1	92.6	106.5	84.2	130.3	91.1	89.4	140.3	76.5	801.7	812.7	1727	953.4	1011.4	1070.8	916.1	444.1	527.6	High	High	High	High	High	High	High	High	High	1
FALSE	High	Master Protein	Q9Y277	Voltage-dependent anion-selective channel protein 3 [OS=Homo sapiens]	16	5	9	0	283	30.6	8.66	19.4	0	1.012	1.028	0.832181	0.79463	0.995303	0.9589	20.32	20.11	97.7	106.4	100.8	112.5	84.4	102	114.1	78.5	103.6	868.7	922.6	1615.2	1258.4	647.5	1184.7	1155.2	245.3	706.1	High	High	High	High	High	High	High	High	High	1
FALSE	High	Master Protein	Q13310	Polyadenylate-binding protein 4 [OS=Homo sapiens]	9	5	11	0	644	70.7	9.26	25.16	0	1.078	1.285	0.0733799	0.0777135	0.995303	0.721216	2.84	0.41	96.7	92.3	81.7	111.5	99.6	86.4	124.6	118.7	88.5	129.5	120.7	197.3	188.1	115.1	151.3	190.1	55.9	90.8	High	High	High	High	High	High	High	High	High	1
FALSE	High	Master Protein	O60664	Perilipin-3 [OS=Homo sapiens]	15	6	7	0	434	47	5.44	15.66	0	1.053	0.951	0.299434	0.947648	0.995303	0.990824	5.53	17.51	100	93.3	92.1	105.2	94.5	121	127.1	79.3	87.5	1166.8	1062.4	1936.3	1546	952	1844.6	1688.9	325.6	782.6	High	High	High	High	High	High	High	High	High	1
FALSE	High	Master Protein	P13667	Protein disulfide-isomerase A4 [OS=Homo sapiens]	12	6	15	6	645	72.9	5.07	27.24	0	1.024	1.077	0.462288	0.121072	0.995303	0.721216	4.2	6.25	95.2	98.5	96.2	97.6	96.6	101.3	109.4	106.1	99.2	1621.1	1635.6	2950.5	2090.3	1418.2	2252.3	2120.9	635.1	1294.3	High	High	High	High	High	High	High	High	High	1
FALSE	High	Master Protein	P01034	Cystatin-C [OS=Homo sapiens]	19	3	18	3	146	15.8	8.75	64.08	0	0.883	0.965	0.286566	0.925484	0.995303	0.990824	12.3	7.76	128.6	86.1	95.8	104.9	76	98.8	117.9	99.4	92.5	2627.5	1716	3529	2696.9	1339.9	2637.3	2744.4	714.9	1448	High	High	High	High	High	High	High	High	High	1
FALSE	High	Master Protein	P31939	Bifunctional purine biosynthesis protein ATIC [OS=Homo sapiens]	9	5	8	0	592	64.6	6.71	22.77	0	0.996	0.972	0.603187	0.390959	0.995303	0.783124	3.32	6.63	107.4	94.3	100	107	104.5	97.4	109.3	91.6	88.4	738.5	632.5	1239.2	926	620	875	855.7	221.6	465.5	High	High	High	High	High	High	High	High	High	1
FALSE	High	Master Protein	P00736	Complement C1r subcomponent [OS=Homo sapiens]	8	7	12	6	705	80.1	6.21	27.2	0	1.074	0.896	0.961251	0.820491	0.997305	0.965255	2.1	27.67	83.5	101.2	117.8	91	108.8	101.9	74.8	132.1	88.9	647.3	765.8	1645.9	887.9	727.7	1031.4	660.4	360.3	528.3	High	High	High	High	High	High	High	High	High	1
FALSE	High	Master Protein	O75367	Core histone macro-H2A.1 [OS=Homo sapiens]	17	5	17	0	369	39.2	9.83	47.16	0	1.074	1.253	0.0849157	0.343218	0.995303	0.782651	0.99	16.9	97.9	84.6	90.2	114.8	90.3	96.9	136.7	106.1	82.5	1218.8	1028.1	2024.8	1798.9	969.4	1575.3	1938.1	464.5	787	High	High	High	High	High	High	High	High	High	1
FALSE	High	Master Protein	P07357	Complement component C8 alpha chain [OS=Homo sapiens]	9	4	4	4	584	65.1	6.47	13.4	0	1.052	0.813	0.922947	0.0843987	0.997305	0.721216	0.46	12.02	82.8	114.1	127	87.4	120	112.3	67.4	101	88	361	485.4	998.1	479.5	451.5	639.2	334.5	154.9	293.9	High	High	High	High	High	High	High	High	High	1
FALSE	High	Master Protein	P07910	Heterogeneous nuclear ribonucleoproteins C1/C2 [OS=Homo sapiens]	14	4	8	0	306	33.7	5.08	23.09	0	1.064	1.312	0.203884	0.427686	0.995303	0.789669	7.17	0.59	99.3	79.1	101.7	110.8	84.1	101.9	130.8	103.7	88.5	1060.8	823.9	1958.5	1489.3	775	1422.2	1591.4	389.6	724.4	High	High	High	High	High	High	High	High	High	1
FALSE	High	Master Protein	P12956	X-ray repair cross-complementing protein 6 [OS=Homo sapiens]	10	5	6	1	609	69.8	6.64	15.85	0	0.957	0.907	0.864385	0.277713	0.9965	0.782313	0.04	15.79	103.3	98.4	109.2	98.8	105.2	104.5	104.8	89.2	86.6	577.4	536.8	1100.1	695.5	507.4	763	667.3	175.5	370.9	High	High	High	High	High	High	High	High	High	1
FALSE	High	Master Protein	Q8NCC3	Phospholipase A2 group XV [OS=Homo sapiens]	13	5	7	1	412	46.6	6.73	16.5	0	1.037	1.13	0.27003	0.376744	0.995303	0.782651	3.71	23.58	92.8	81	87.9	93.9	95	91.2	88.2	170.6	99.4	574.3	489.1	980.4	731.1	507.4	737	621.8	371.3	471.2	High	High	High	High	High	High	High	High	High	1
FALSE	High	Master Protein	P49407	Beta-arrestin-1 [OS=Homo sapiens]	17	6	9	0	418	47	6.2	22.87	0	1.086	1.097	0.153538	0.000664323	0.995303	0.323359	3.5	0.34	103.8	97.2	83.5	104.8	105.5	92.8	113.9	107.2	91.4	1986.1	1813.8	2879.7	2522.3	1741.6	2319.7	2480.6	721.2	1339.6	High	High	High	High	High	High	High	High	High	1
FALSE	High	Master Protein	P30048	Thioredoxin-dependent peroxide reductase, mitochondrial [OS=Homo sapiens]	16	4	9	0	256	27.7	7.78	19.17	0	1.075	1.141	0.942549	0.663652	0.997305	0.887329	24.6	10.95	91.6	106	94.5	114.8	81.5	101.5	112.3	89.9	107.8	1496.1	1688.1	2780.6	2359.5	1148.4	2165.4	2088.1	516.3	1349.1	High	High	High	High	High	High	High	High	High	1
FALSE	High	Master Protein	P04792	Heat shock protein beta-1 [OS=Homo sapiens]	21	4	8	4	205	22.8	6.4	24.68	0	1.023	0.949	0.531212	0.247804	0.995303	0.775013	8.51	5.7	96.9	103.4	103.9	93.5	105.8	115.6	92	86.4	102.6	853.5	889.1	1649.1	1036.2	804.4	1330	923	267.7	692.3	High	High	High	High	High	High	High	High	High	1
FALSE	High	Master Protein	P68871	Hemoglobin subunit beta [OS=Homo sapiens]	35	4	6	3	147	16	7.28	18.01	0	1.009	0.815	0.941875	0.867269	0.997305	0.976895	7.92	6.81	86.1	98.6	115.3	91.5	92.8	116.4	70.2	139.3	89.9	468.5	524	1131.5	626.9	435.8	827.4	435	266.8	374.9	High	High	High	High	High	High	High	High	High	1
FALSE	High	Master Protein	Q14344	Guanine nucleotide-binding protein subunit alpha-13 [OS=Homo sapiens]	9	3	17	0	377	44	8	35.67	0	1.074	0.925	0.589575	0.809329	0.995303	0.963129	34.54	6.69	82.4	89.1	107.4	88.5	149.8	88.5	72.9	122.1	99.3	444.4	468.7	1043.3	600.8	696.8	623	447.8	231.7	410.2	High	High	High	High	High	High	High	High	High	1
FALSE	High	Master Protein	P09936	Ubiquitin carboxyl-terminal hydrolase isozyme L1 [OS=Homo sapiens]	23	5	13	5	223	24.8	5.48	23.6	0	1.196	1.042	0.0801058	0.284758	0.995303	0.782313	8.22	2.13	111	66.9	95.7	118.9	84.4	114.4	115.7	68.7	124.4	1651.4	971.2	2567.7	2226.8	1083.9	2225.2	1960.6	359.7	1419.5	High	High	High	High	High	High	High	High	High	1
FALSE	High	Master Protein	P80748	Immunoglobulin lambda variable 3-21 [OS=Homo sapiens]	23	2	7	0	117	12.4	5.29	23.93	0	0.924	0.804	0.0269503	0.0532184	0.995303	0.721216	1.57	0.81	106.4	112.9	117.4	98.4	100.5	109.7	85.6	74.3	95	626.5	648.6	1246.1	729.1	510.5	843.8	574.1	153.8	428.6	High	High	High	High	High	High	High	High	High	1
FALSE	High	Master Protein	P38117	Electron transfer flavoprotein subunit beta [OS=Homo sapiens]	25	6	9	1	255	27.8	8.1	22.55	0	1.092	0.849	0.831405	0.486434	0.995303	0.821415	11.46	3.89	93.4	112.5	99.5	109.9	94.4	108.6	104.3	93	84.4	1089.6	1280.1	2091.2	1613	949.8	1654.4	1385.8	381.6	754.5	High	High	High	High	High	High	High	High	High	1
FALSE	High	Master Protein	Q08AM6	Protein VAC14 homolog [OS=Homo sapiens]	8	6	8	6	782	87.9	6.13	23.03	0	1.011	1.066	0.76239	0.115319	0.995303	0.721216	7.77	1.37	107.6	97.8	84.6	103.2	99	90.1	114.7	103.3	99.7	915.2	811.9	1296.8	1104.1	726.1	1000.6	1111.1	309.1	649.6	High	High	High	High	High	High	High	High	High	1
FALSE	High	Master Protein	P05026	Sodium/potassium-transporting ATPase subunit beta-1 [OS=Homo sapiens]	19	5	8	0	303	35	8.53	18.34	0	1.057	1.258	0.341508	0.231017	0.995303	0.763325	8.86	26.53	83.3	86.4	85.4	88	118.2	84.9	104.7	160.8	88.2	868.2	878.8	1605.6	1155.4	1063.9	1156.7	1244.2	590.1	705.2	High	High	High	High	High	High	High	High	High	1
FALSE	High	Master Protein	P02753	Retinol-binding protein 4 [OS=Homo sapiens]	20	6	20	6	201	23	6.07	46.74	0	1.057	0.738	0.938663	0.0685916	0.997305	0.721216	0.48	1.77	80.5	110.8	151.4	85.4	117.1	132.9	60.2	81.8	80	3032	4068.7	10272.1	4046.7	3802.3	6536.7	2580.2	1082.8	2307.3	High	High	High	High	High	High	High	High	High	1
FALSE	High	Master Protein	Q969H8	Myeloid-derived growth factor [OS=Homo sapiens]	24	4	14	4	173	18.8	6.68	41.46	0	1.011	1.037	0.710875	0.449787	0.995303	0.806387	17.89	11.93	91.7	90.6	100.2	116.5	80.6	101.4	129.5	93.9	95.6	1580	1523.2	3113.8	2527	1198	2282.5	2542.1	569.5	1262.5	High	High	High	High	High	High	High	High	High	1
FALSE	High	Master Protein	P19338	Nucleolin [OS=Homo sapiens]	8	6	10	6	710	76.6	4.7	19.09	0	1.032	1.037	0.969306	0.337072	0.997305	0.782651	5.9	3.69	93.8	90.4	102.7	100.7	82.1	106	126.5	91.4	106.5	1398.1	1314.7	2758.7	1889	1056.1	2063.8	2147.1	479.2	1216.1	High	High	High	High	High	High	High	High	High	1
FALSE	High	Master Protein	Q9HAV0	Guanine nucleotide-binding protein subunit beta-4 [OS=Homo sapiens]	10	3	13	1	340	37.5	6	42.35	0	0.928	0.912	0.993413	0.322053	0.997426	0.782651	16.26	11.14	141.1	77.4	99.6	118	100.1	92.5	128.7	44.3	98.2	102.1	54.7	129.9	107.5	62.5	87.4	106	11.3	54.5	High	High	High	High	High	High	High	High	High	1
FALSE	High	Master Protein	P08571	Monocyte differentiation antigen CD14 [OS=Homo sapiens]	15	4	6	4	375	40.1	6.23	20.02	0	0.897	0.925	0.257612	0.550339	0.995303	0.857939	16.21	25.08	102.9	126.3	87.9	103.6	98.2	78.9	80.4	140.6	81.3	559.7	670.8	862	709.9	461	560.5	498.2	269.1	338.9	High	High	High	High	High	High	High	High	High	1
FALSE	High	Master Protein	P09603	Macrophage colony-stimulating factor 1 [OS=Homo sapiens]	5	3	6	0	554	60.1	5.29	18.48	0	0.913	1.022	0.610613	0.731592	0.995303	0.923293	4.32	17	117.6	100	84.7	107.4	88.7	92.8	106.4	102.2	100.4	928.9	770.9	1206.1	1068	605	957.9	957.6	284.1	607.8	High	High	High	High	High	High	High	High	High	1
FALSE	High	Master Protein	P60953	Cell division control protein 42 homolog [OS=Homo sapiens]	20	3	5	2	191	21.2	6.55	17.89	0	1.085	1.056	0.430277	0.284872	0.995303	0.782313	0.38	9.22	98.7	94	97.6	94.6	101.9	106.1	104.2	106.4	96.6	194.2	180.5	346.2	234.3	173.1	272.8	233.5	73.7	145.7	High	High	High	High	High	High	High	High	High	1
FALSE	High	Master Protein	P14868	Aspartate--tRNA ligase, cytoplasmic [OS=Homo sapiens]	15	6	7	1	501	57.1	6.55	14.63	0	1.025	0.958	0.877821	0.247795	0.997305	0.775013	2.81	2.07	98.6	113.8	96.6	90.1	118.9	99	80.1	109.1	93.9	533.8	601.4	943	613.9	555.5	700.6	493.8	207.8	389.7	High	High	High	High	High	High	High	High	High	1
FALSE	High	Master Protein	Q9BSJ8	Extended synaptotagmin-1 [OS=Homo sapiens]	5	5	6	0	1104	122.8	5.83	18.01	0	1.05	1.399	0.499456	0.199061	0.995303	0.755987	15.57	37.38	89	79.9	84.4	109	83.8	79.3	124.4	161.9	88.3	507.6	444.7	868.5	783	412.7	591.3	808.6	325.1	386.3	High	High	High	High	High	High	High	High	High	1
FALSE	High	Master Protein	P63000	Ras-related C3 botulinum toxin substrate 1 [OS=Homo sapiens]	21	5	15	0	192	21.4	8.5	24.17	0	1.146	1.159	0.0124906	0.0357408	0.995303	0.721216	2.18	6.44	61.9	145.8	64	70.9	161.4	74.4	71.7	179	70.9	132.5	304.5	246.8	191.2	298.2	208.1	174.9	134.8	116.4	High	High	High	High	High	High	High	High	High	1
FALSE	High	Master Protein	P00441	Superoxide dismutase [Cu-Zn] [OS=Homo sapiens]	34	6	11	6	154	15.9	6.13	27.81	0	1.116	1.123	0.732838	0.381151	0.995303	0.783124	8.75	23.52	89.9	90.1	87.6	76.7	100.5	103.5	84.9	168.4	98.3	681.1	666.1	1196	731.7	657.2	1024.1	732.9	449	571	High	High	High	High	High	High	High	High	High	1
FALSE	High	Master Protein	P02788	Lactotransferrin [OS=Homo sapiens]	3	2	46	0	710	78.1	8.12	128.2	0	0.877	0.579	0.163003	0.0464173	0.995303	0.721216	12.13	1.8	78.6	124.6	154.4	77.1	109.3	125.2	45.5	97	88.3	7481.7	11571.2	26486.6	9243	8974.3	15562.6	4935.2	3249	6444.1	High	High	High	High	High	High	High	High	High	1
FALSE	High	Master Protein	P02763	Alpha-1-acid glycoprotein 1 [OS=Homo sapiens]	20	4	15	2	201	23.5	5.11	44.24	0	1.262	1.099	0.122209	0.573742	0.995303	0.869294	13.59	32.85	81.6	79.8	94.2	93.6	100.7	157.9	69.8	87.7	134.7	2872.1	2739.3	5971.7	4146	3058.1	7257.9	2799.2	1085.6	3631.4	High	High	High	High	High	High	High	High	High	1
FALSE	High	Master Protein	P20618	Proteasome subunit beta type-1 [OS=Homo sapiens]	24	5	12	5	241	26.5	8.13	28.26	0	1.108	1.241	0.814508	0.322807	0.995303	0.782651	12.96	23.95	106.3	93.5	80.1	87.3	103.7	96.5	98.5	134.8	99.3	1395.6	1199	1895.2	1443.3	1175.2	1655.5	1473.9	623	999.9	High	High	High	High	High	High	High	High	High	1
FALSE	High	Master Protein	P07108	Acyl-CoA-binding protein [OS=Homo sapiens]	54	4	10	0	87	10	6.57	25	0	1.222	1.191	0.368798	0.938083	0.995303	0.990824	0.18	18.5	122	74.9	87	112.7	91.7	106.2	145.2	43.9	116.5	3864	2317.5	4966.3	4493.3	2506.8	4397	5240.2	489.6	2828	High	High	High	High	High	High	High	High	High	1
FALSE	High	Master Protein	P08754	Guanine nucleotide-binding protein G(i) subunit alpha-3 [OS=Homo sapiens]	11	4	18	1	354	40.5	5.69	34.74	0	0.81	0.911	0.0790006	0.0445115	0.995303	0.721216	4.59	4.79	106	108	112.7	85.9	100.6	88.5	96.6	102.2	99.5	127.8	127.1	244.8	130.3	104.6	139.4	132.7	43.3	91.9	High	High	High	High	High	High	High	High	High	1
FALSE	High	Master Protein	Q86TX2	Acyl-coenzyme A thioesterase 1 [OS=Homo sapiens]	11	4	11	0	421	46.2	7.34	30.33	0	1.103	1.087	0.479145	0.245792	0.995303	0.775013	8.01	10.97	100.8	92.3	89	117.3	85.7	98.1	127.1	100.3	89.5	1175.3	1049.3	1868.8	1720.4	862	1494.1	1686.8	411.2	799.9	High	High	High	High	High	High	High	High	High	1
FALSE	High	Master Protein	P16278	Beta-galactosidase [OS=Homo sapiens]	5	3	4	0	677	76	6.57	9.43	0	0.908	1.007	0.182578	0.530001	0.995303	0.841959	5.27	8.72	108.5	92	98.3	108.2	80.7	89.2	109.3	120.6	93.2	479.9	397.3	783.7	602.3	308	515.6	550.6	187.7	315.9	High	High	High	High	High	High	High	High	High	1
FALSE	High	Master Protein	O94973	AP-2 complex subunit alpha-2 [OS=Homo sapiens]	5	4	5	0	939	103.9	6.96	15.61	0	0.785	0.907	0.0554787	0.4799	0.995303	0.821415	5.55	23.79	125.6	87.2	115.7	98.6	78.2	87.5	137.7	79.1	90.4	68.6	46.5	114	67.8	36.9	62.5	85.7	15.2	37.9	High	High	High	High	High	High	High	High	High	1
FALSE	High	Master Protein	O94979	Protein transport protein Sec31A [OS=Homo sapiens]	5	5	8	0	1220	132.9	6.89	16.25	0	0.995	1.111	0.674599	0.118977	0.995303	0.721216	5.1	0.9	106.7	86.1	88.8	102.7	96	88.4	117.8	114.9	98.7	477.5	375.9	716.4	578.3	370.5	516.7	600.4	180.9	338.3	High	High	High	High	High	High	High	High	High	1
FALSE	High	Master Protein	P62826	GTP-binding nuclear protein Ran [OS=Homo sapiens]	16	3	7	3	216	24.4	7.49	21.43	0	1.071	0.898	0.491003	0.223823	0.995303	0.757886	13.09	15.21	113.8	95.6	94.6	106.8	111.5	101.3	113.9	77.5	84.9	1022.8	838.5	1532.2	1208.2	864.2	1189.2	1165.6	245.2	584.9	High	High	High	High	High	High	High	High	High	1
FALSE	High	Master Protein	P36776	Lon protease homolog, mitochondrial [OS=Homo sapiens]	5	4	6	0	959	106.4	6.39	11.06	0	1.076	1.06	0.7893	0.589528	0.995303	0.874454	36.15	23.02	91.3	109.9	87.1	122.2	87.6	93.7	117.4	98.4	92.4	388.8	456.5	668.7	654.8	321.8	521.2	569.5	147.4	301.4	High	High	High	High	High	High	High	High	High	1
FALSE	High	Master Protein	Q13045	Protein flightless-1 homolog [OS=Homo sapiens]	4	5	6	0	1269	144.7	6.05	12.42	0	1.088	1.106	0.229158	0.184607	0.995303	0.737533	9.75	4.72	105.9	84	79.9	115.2	107	81.2	148.4	92.9	85.5	162.9	126.1	221.5	223.1	142.1	163.2	260	50.3	100.9	High	High	High	High	High	High	High	High	High	1
FALSE	High	Master Protein	O00764	Pyridoxal kinase [OS=Homo sapiens]	15	4	10	1	312	35.1	6.13	20.62	0	0.941	0.894	0.772299	0.832738	0.995303	0.968438	3.96	4.56	113.9	101.2	78.9	104.4	95.3	101.9	101.8	87.8	114.8	1450.5	1257.8	1810.2	1674.2	1047	1695.8	1477	393.3	1120.1	High	High	High	High	High	High	High	High	High	1
FALSE	High	Master Protein	P06310	Immunoglobulin kappa variable 2-30 [OS=Homo sapiens]	17	2	15	1	120	13.2	8.51	51.58	0	1.06	0.737	0.735898	0.0244193	0.995303	0.721216	24.37	6.33	88.5	115.9	118.5	109.3	100	125.6	72.8	82	87.4	283.1	361.7	683.1	439.7	275.9	524.6	265.1	92.2	214.1	High	High	High	High	High	High	High	High	High	1
FALSE	High	Master Protein	Q13303	Voltage-gated potassium channel subunit beta-2 [OS=Homo sapiens]	13	5	8	0	367	41	9	20.56	0	1.043	1.09	0.478288	0.376759	0.995303	0.782651	14.03	17.92	93.7	97.8	90.9	97.7	125.8	85.8	102.1	119.5	86.8	631.2	643.1	1103.8	828.7	731.9	755.3	783.7	283.2	448.3	High	High	High	High	High	High	High	High	High	1
FALSE	High	Master Protein	P41252	Isoleucine--tRNA ligase, cytoplasmic [OS=Homo sapiens]	5	6	7	6	1262	144.4	6.15	17.69	0	1.033	1.051	0.753834	0.457612	0.995303	0.810839	10.66	14.6	95.4	96.1	97.9	98.6	106.5	90.5	100.3	122	92.7	483.8	475.4	894.1	629.3	465.6	599.1	579.2	217.5	360.2	High	High	High	High	High	High	High	High	High	1
FALSE	High	Master Protein	Q15075	Early endosome antigen 1 [OS=Homo sapiens]	4	6	6	6	1411	162.4	5.68	12.23	0	0.93	1.059	0.754379	0.278699	0.995303	0.782313	3.65	4.79	98.2	89.3	101.8	89.1	98.9	94.6	104	119.8	104.2	647.8	575.3	1210.1	740.2	563.3	815.6	781.2	278.1	527.1	High	High	High	High	High	High	High	High	High	1
FALSE	High	Master Protein	Q06481	Amyloid beta precursor like protein 2 [OS=Homo sapiens]	7	5	14	0	763	86.9	4.79	31.63	0	1.049	1.473	0.739697	0.189253	0.995303	0.744394	24.65	7.7	111	83.2	76.3	96.7	87.3	93.4	110.6	128.9	112.4	2085.4	1525.7	2584	2287.3	1415.7	2291.7	2365.3	852.1	1617.9	High	High	High	High	High	High	High	High	High	1
FALSE	High	Master Protein	Q14203-4	Isoform 4 of Dynactin subunit 1 [OS=Homo sapiens]	6	5	6	0	1253	138.7	5.54	15.02	0	1.04	1.057	0.673835	0.98157	0.995303	0.993096	9.61	37.08	93.5	91.1	123.4	103.5	94.7	87.4	98.9	120.4	87.1	486.9	462.8	1158.4	678.6	425.5	594.3	586.3	220.5	347.5	High	High	High	High	High	High	High	High	High	1
FALSE	High	Master Protein	P23368	NAD-dependent malic enzyme, mitochondrial [OS=Homo sapiens]	13	6	7	2	584	65.4	7.61	9.76	0	1.064	0.957	0.958694	0.538067	0.997305	0.851375	6.65	0.39	79.1	109.5	93	87.9	91.2	99	75.4	176	89	320.6	433.4	680	448.5	319.1	524.2	348.4	251.1	276.6	High	High	High	High	High	High	High	High	High	1
FALSE	High	Master Protein	P62805	Histone H4 [OS=Homo sapiens]	42	4	9	4	103	11.4	11.36	27.32	0	1.25	0.854	0.610462	0.880065	0.995303	0.97765	64.54	78.74	81.1	120.8	79.6	153.6	85.2	99.5	147.7	64.6	68	478.6	695.9	846.9	1141.8	434.3	767.1	993.3	134.2	307.6	High	High	High	High	High	High	High	High	High	1
FALSE	High	Master Protein	A0A087WSY4	Immunoglobulin heavy variable 4-30-2 [OS=Homo sapiens]	20	2	6	0	118	13	9.67	25.12	0	0.905	0.681	0.655177	0.00265593	0.995303	0.547163	14.13	4.13	81.5	131.4	132.3	93.6	119	109.3	57.1	89.4	86.4	128.5	202.1	375.7	185.6	161.8	225	102.5	49.6	104.3	High	High	High	High	High	High	High	High	High	1
FALSE	High	Master Protein	Q15286	Ras-related protein Rab-35 [OS=Homo sapiens]	20	4	18	1	201	23	8.29	40.81	0	1.022	1.004	0.966098	0.512018	0.997305	0.830819	1.78	1.93	99.4	102.8	101.8	93.7	105	105.2	101.1	88.8	102.2	371.9	375.4	686.3	441.4	339.1	514.2	431	116.9	293.1	High	High	High	High	High	High	High	High	High	1
FALSE	High	Master Protein	Q9UL46	Proteasome activator complex subunit 2 [OS=Homo sapiens]	18	4	9	4	239	27.4	5.73	28.98	0	0.996	0.986	0.897193	0.332426	0.997305	0.782651	6	1.09	123.1	101	81.5	117.8	100.6	84.6	121.4	89	80.9	1254.2	1004	1495.7	1510.9	884.4	1125.3	1408.5	319.1	631.7	High	High	High	High	High	High	High	High	High	1
FALSE	High	Master Protein	Q04917	14-3-3 protein eta [OS=Homo sapiens]	17	5	35	2	246	28.2	4.84	94.6	0	0.942	0.828	0.831668	0.0603904	0.995303	0.721216	13.44	2.59	105.5	107.1	103.8	91.1	123.6	97.8	87.4	99.2	84.6	271.5	268.9	481.8	295.1	274.7	328.9	256.2	89.8	166.8	High	High	High	High	High	High	High	High	High	1
FALSE	High	Master Protein	Q13423	NAD(P) transhydrogenase, mitochondrial [OS=Homo sapiens]	6	7	11	7	1086	113.8	8.09	17.41	0	1.223	1.249	0.661788	0.42228	0.995303	0.789669	24.24	22.33	88.1	115.3	73.7	125.4	88.1	90.1	126.7	100.5	92.1	386.2	493	582.3	691.6	333.3	516	632.3	154.9	309.3	High	High	High	High	High	High	High	High	High	1
FALSE	High	Master Protein	Q9Y262	Eukaryotic translation initiation factor 3 subunit L [OS=Homo sapiens]	10	5	9	1	564	66.7	6.34	21.75	0	0.982	0.942	0.821649	0.425212	0.995303	0.789669	9.35	14.48	101.9	100.2	104.4	100.1	107	96.4	106.5	94.4	89.3	1178.4	1130	2174.7	1456.1	1067.2	1455.3	1401.9	384	791.8	High	High	High	High	High	High	High	High	High	1
FALSE	High	Master Protein	P61163	Alpha-centractin [OS=Homo sapiens]	16	5	10	1	376	42.6	6.64	22.47	0	1.136	1.045	0.248488	0.0694943	0.995303	0.721216	0.02	1.12	106.6	91.4	90.7	104.6	103.8	103.1	111.4	93	95.6	1444.2	1208.3	2216.4	1783.7	1213.9	1824.5	1719.7	443.2	992.7	High	High	High	High	High	High	High	High	High	1
FALSE	High	Master Protein	O75396	Vesicle-trafficking protein SEC22b [OS=Homo sapiens]	28	6	7	6	215	24.7	8.51	10.88	0	0.957	0.927	0.253886	0.9992	0.995303	0.9992	6.9	13.53	97.4	102.7	103.2	93.2	103.1	93.8	123.7	95.2	87.7	987.5	1015.9	1885.6	1189.5	901.5	1241.9	1428.6	339.6	681.2	High	High	High	High	High	High	High	High	High	1
FALSE	High	Master Protein	P25311	Zinc-alpha-2-glycoprotein [OS=Homo sapiens]	16	5	7	5	298	34.2	6.05	18.58	0	0.843	0.731	0.172909	0.135178	0.995303	0.721216	19.85	28.48	88.6	137.2	117.8	65.3	115.7	114.8	50.4	124.1	86.1	451	681.7	1081.6	418.6	508.5	763.4	292.5	222.3	336.1	High	High	High	High	High	High	High	High	High	1
FALSE	High	Master Protein	P48735	Isocitrate dehydrogenase [NADP], mitochondrial [OS=Homo sapiens]	15	6	13	1	452	50.9	8.69	27.61	0	1.04	1.07	0.488669	0.640377	0.995303	0.876803	17.25	32.12	75.9	103.6	98.7	121	95.2	102.6	109.4	110.8	82.7	659.1	877.7	1543.9	1322.5	713.3	1163.7	1081.8	338.5	550.2	High	High	High	High	High	High	High	High	High	1
FALSE	High	Master Protein	Q12931	Heat shock protein 75 kDa, mitochondrial [OS=Homo sapiens]	5	3	16	0	704	80.1	8.21	48.1	0	0.951	1.128	0.948812	0.14201	0.997305	0.721216	11.01	6.7	97.2	95.6	95.1	117.9	84.6	90.4	114.5	107.8	96.9	211.5	203.1	372.9	323.1	158.9	256.9	283.9	82.6	161.7	High	High	High	High	High	High	High	High	High	1
FALSE	High	Master Protein	P61421	V-type proton ATPase subunit d 1 [OS=Homo sapiens]	13	5	10	5	351	40.3	5	15.64	0	1.056	1.147	0.860158	0.297372	0.9965	0.782651	18.81	0.44	91.4	116.1	83.7	108.8	98.1	88.4	105.2	112.1	96	803.4	995.7	1326.4	1203.5	744.1	1015.1	1052.4	346.7	646.8	High	High	High	High	High	High	High	High	High	1
FALSE	High	Master Protein	Q04446	1,4-alpha-glucan-branching enzyme [OS=Homo sapiens]	8	5	7	5	702	80.4	6.32	15.48	0	1.069	1.006	0.0996734	0.614332	0.995303	0.874454	1.33	11.75	104.5	93.8	90.6	106.3	101.2	96.9	105.1	86.9	114.8	1569.7	1374.3	2452.7	2010.4	1311.2	1900.8	1798.8	459	1321.3	High	High	High	High	High	High	High	High	High	1
FALSE	High	Master Protein	P02792	Ferritin light chain [OS=Homo sapiens]	17	3	14	3	175	20	5.78	37.34	0	0.874	1.029	0.612454	0.332655	0.995303	0.782651	1.29	2.54	96.2	103	95.1	84.1	89.2	107.5	97.3	106	121.6	4404.2	4601.2	7849.8	4845.6	3525.4	6430	5075.2	1707.5	4265.5	High	High	High	High	High	High	High	High	High	1
FALSE	High	Master Protein	Q9H299	SH3 domain-binding glutamic acid-rich-like protein 3 [OS=Homo sapiens]	54	5	20	4	93	10.4	4.93	41	0	1.114	1.015	0.361113	0.702966	0.995303	0.912754	17.05	16.89	114.5	91.8	81.5	108.8	102.3	101.2	116.2	82.6	101.2	3917.9	3066.5	5028.2	4687.7	3020.1	4525.3	4528.1	994	2653.2	High	High	High	High	High	High	High	High	High	1
FALSE	High	Master Protein	P60903	Protein S100-A10 [OS=Homo sapiens]	21	2	5	2	97	11.2	7.37	12.4	0	0.965	0.897	0.972071	0.490205	0.997305	0.821415	3.56	32.39	109.4	90.2	109.3	121.1	85	105.5	125.5	55.9	98.1	1287.3	1036.4	2319.4	1793.4	863.4	1621.7	1682.5	231.3	884.4	High	High	High	High	High	High	High	High	High	1
FALSE	High	Master Protein	P08697	Alpha-2-antiplasmin [OS=Homo sapiens]	7	3	12	1	491	54.5	6.29	32.1	0	0.983	0.862	0.956741	0.518987	0.997305	0.833376	8.53	42.49	79.6	108.9	124.6	78.2	118.3	115.7	68.6	131.6	74.5	588.2	785.2	1659.2	727.5	754.3	1117.1	577.6	342.1	422.1	High	High	High	High	High	High	High	High	High	1
FALSE	High	Master Protein	Q13349	Integrin alpha-D [OS=Homo sapiens]	3	4	16	1	1161	126.7	5.77	37.45	0																											High	High	High	High	High	High	High	High	High	1
FALSE	High	Master Protein	P48444	Coatomer subunit delta [OS=Homo sapiens]	11	5	8	1	511	57.2	6.21	13.38	0	1.163	1.082	0.271187	0.11515	0.995303	0.721216	2.25	4.16	108.9	85.5	86.9	105.5	99.4	102.6	117.8	89.9	103.5	715.6	548.4	1030.1	873.3	564	881.4	881.8	207.9	521.6	High	High	High	High	High	High	High	High	High	1
FALSE	High	Master Protein	P53004	Biliverdin reductase A [OS=Homo sapiens]	21	5	7	5	296	33.4	6.44	18.23	0	1.036	0.959	0.425662	0.60773	0.995303	0.874454	5.72	7.16	102.1	111.7	84.9	99.6	120.2	88	97.9	118	77.6	394.2	420.7	590.6	484.2	400.5	443.6	430.5	160.2	229.7	High	High	High	High	High	High	High	High	High	1
FALSE	High	Master Protein	Q16181	Septin-7 [OS=Homo sapiens]	11	5	10	0	437	50.6	8.63	22	0	1.182	1.079	0.222445	0.0801393	0.995303	0.721216	6.56	5.47	104.1	88.2	88.5	102.5	108.9	104.6	116.4	91.3	95.5	740	612.1	1134.4	917.6	668	971.7	943	228.5	520.5	High	High	High	High	High	High	High	High	High	1
FALSE	High	Master Protein	P09496-2	Isoform Non-brain of Clathrin light chain A [OS=Homo sapiens]	22	4	6	0	218	23.6	4.53	18.17	0	1.153	0.997	0.610793	0.640657	0.995303	0.876878	48.62	23.26	113.4	91.9	73.2	87.9	106	121.3	113	79.2	114.1	948.4	749.9	1103.9	925.5	764.9	1325.8	1076.7	232.9	731.5	High	High	High	High	High	High	High	High	High	1
FALSE	High	Master Protein	P38919	Eukaryotic initiation factor 4A-III [OS=Homo sapiens]	9	3	7	1	411	46.8	6.73	26.52	0																											High	High	High	High	High	High	High	High	High	1
FALSE	High	Master Protein	P48047	ATP synthase subunit O, mitochondrial [OS=Homo sapiens]	19	4	7	4	213	23.3	9.96	20.22	0	1.455	1.037	0.0450742	0.840479	0.995303	0.97078	11.04	63.13	82.6	101.9	80.5	129.1	148.3	97.9	122.1	54.2	83.4	712	857.6	1250.8	1400.9	1103.2	1102.6	1198.7	164.3	551.3	High	High	High	High	High	High	High	High	High	1
FALSE	High	Master Protein	Q9NRV9	Heme-binding protein 1 [OS=Homo sapiens]	27	4	6	4	189	21.1	5.8	12.15	0	1.012	1.03	0.922302	0.717592	0.997305	0.922249	8.39	12.15	100	88.1	109.9	101.3	94.3	102.8	103.1	98.3	102.2	278.1	239.1	550.8	354.4	226.2	373.3	326.4	96.1	217.7	High	High	High	High	High	High	High	High	High	1
FALSE	High	Master Protein	O00534	von Willebrand factor A domain-containing protein 5A [OS=Homo sapiens]	6	6	9	4	786	86.4	6.58	14.65	0	0.934	1.059	0.629213	0.558898	0.995303	0.863973	28.08	22.95	120.7	77.2	101.1	112.6	88.9	76.6	127.8	104.5	90.5	895.4	559	1352.5	1052.3	569.3	742.9	1080.5	272.9	515	High	High	High	High	High	High	High	High	High	1
FALSE	High	Master Protein	Q04637	Eukaryotic translation initiation factor 4 gamma 1 [OS=Homo sapiens]	4	5	8	0	1599	175.4	5.33	17.25	0	1.077	1.217	0.214804	0.0416561	0.995303	0.721216	7.97	10.08	100.7	80.7	89.1	108.5	99.1	90.8	131.9	98.1	101.1	523.5	409.1	835	709.6	444.4	616.6	780.8	179.5	402.6	High	High	High	High	High	High	High	High	High	1
FALSE	High	Master Protein	Q9Y624	Junctional adhesion molecule A [OS=Homo sapiens]	20	5	8	1	299	32.6	7.9	22.12	0	1.077	1.08	0.416205	0.163971	0.995303	0.729658	6.62	2.82	106.9	91.7	84.7	102.3	103.2	91.2	113.3	99	107.8	870.1	728.3	1242.1	1047.9	724.6	969.5	1050.3	283.7	672.7	High	High	High	High	High	High	High	High	High	1
FALSE	High	Master Protein	P33121	Long-chain-fatty-acid--CoA ligase 1 [OS=Homo sapiens]	7	4	9	0	698	77.9	7.15	20.19	0	0.947	0.847	0.945104	0.810716	0.997305	0.963336	0.99	0.02	101.7	100.3	99.7	112.7	94.4	94.4	127.4	85	84.4	758	730.1	1339.5	1057.6	607.3	919.4	1081.5	223	482.4	High	High	High	High	High	High	High	High	High	1
FALSE	High	Master Protein	O15145	Actin-related protein 2/3 complex subunit 3 [OS=Homo sapiens]	28	6	21	6	178	20.5	8.59	44.81	0	1.121	1.169	0.256409	0.0565322	0.995303	0.721216	13.89	8.2	119.2	79.3	76.5	117.3	97.2	85.7	139.4	100.9	84.5	3868.1	2511.1	4475.6	4790.3	2721.7	3635	5151.1	1152.1	2102	High	High	High	High	High	High	High	High	High	1
FALSE	High	Master Protein	P62857	Small ribosomal subunit protein eS28 [OS=Homo sapiens]	38	3	4	3	69	7.8	10.7	8.11	0	0.857	0.843	0.492057	0.5498	0.995303	0.857939	41.03	47.51	133.4	119.3	81.7	81	102.3	96.8	83.4	100.6	101.4	315.4	275.3	348	241.1	208.7	298.9	224.5	83.7	183.6	High	High	High	High	High	High	High	High	High	1
FALSE	High	Master Protein	Q13576	Ras GTPase-activating-like protein IQGAP2 [OS=Homo sapiens]	3	6	25	1	1575	180.5	5.64	51.54	0	0.855	0.955	0.387605	0.333291	0.995303	0.782651	13.78	8.59	111.9	98.8	106	95.7	107.1	82.9	113.3	94.3	90.1	778.1	670.4	1328.7	837.6	643.1	753.4	898	230.7	480.3	High	High	High	High	High	High	High	High	High	1
FALSE	High	Master Protein	P48643	T-complex protein 1 subunit epsilon [OS=Homo sapiens]	12	6	10	0	541	59.6	5.66	17.93	0	1.017	0.975	0.918239	0.2734	0.997305	0.782313	5	2.69	105.7	99.1	97.8	97.5	104.2	99.5	103.1	94.9	98.3	1019	931.7	1698.3	1182.8	866.4	1252	1131.9	321.7	725.8	High	High	High	High	High	High	High	High	High	1
FALSE	High	Master Protein	Q12905	Interleukin enhancer-binding factor 2 [OS=Homo sapiens]	15	4	6	4	390	43	5.26	12.41	0	0.99	0.961	0.659403	0.595306	0.995303	0.874454	7.94	4.42	91.3	88	105.6	110.6	82.7	104.5	133.7	82.1	101.5	260.5	245.2	543.5	397.6	203.6	389.8	434.6	82.5	222.1	High	High	High	High	High	High	High	High	High	1
FALSE	High	Master Protein	P36957	Dihydrolipoyllysine-residue succinyltransferase component of 2-oxoglutarate dehydrogenase complex, mitochondrial [OS=Homo sapiens]	13	6	12	1	453	48.7	8.95	31.42	0	1.09	1.07	0.388703	0.825147	0.995303	0.967303	19.08	32.02	77.6	111.4	97.6	106.7	105.9	106.4	101	89	104.4	1229.6	1722.7	2785.5	2128.1	1447.1	2200.9	1822.8	496.1	1267.8	High	High	High	High	High	High	High	High	High	1
FALSE	High	Master Protein	P01889	HLA class I histocompatibility antigen, B alpha chain [OS=Homo sapiens]	12	3	6	1	362	40.4	5.85	18.41	0	0.831	0.791	0.371719	0.755091	0.995303	0.938122	12.21	1.11	101.8	133.6	85.2	84.6	102.6	92.8	79.9	105.7	113.7	104.7	134.1	157.9	109.6	91.1	124.7	93.6	38.2	89.6	High	High	High	High	High	High	High	High	High	1
FALSE	High	Master Protein	Q06323	Proteasome activator complex subunit 1 [OS=Homo sapiens]	17	3	4	1	249	28.7	6.02	13.71	0	1.015	0.948	0.835614	0.924852	0.995303	0.990824	16.22	0.49	124.3	92	81.9	112.3	105.3	83.1	136.5	87.2	77.4	683.4	493.8	811.8	777.4	499.7	597	855	168.8	326.2	High	High	High	High	High	High	High	High	High	1
FALSE	High	Master Protein	A0A0C4DH25	Immunoglobulin kappa variable 3D-20 [OS=Homo sapiens]	28	3	12	1	116	12.5	4.59	32.59	0	0.958	0.804	0.117708	0.506384	0.995303	0.829172	2.93	31.02	75.8	113.7	127.1	74.1	109	116.5	60.9	138.5	84.5	1012.6	1483.4	3062.1	1246.3	1257.2	2033.6	926.8	651.2	865.2	High	High	High	High	High	High	High	High	High	1
FALSE	High	Master Protein	P31146	Coronin-1A [OS=Homo sapiens]	11	6	8	5	461	51	6.68	15.69	0	1.108	1.1	0.214517	0.0337188	0.995303	0.721216	4.44	1.2	96.6	97.1	90.4	95.9	110.8	100.1	107.1	106.8	95.2	1507.8	1479.8	2543.3	1885	1492.9	2041.6	1904.7	587	1139.8	High	High	High	High	High	High	High	High	High	1
FALSE	High	Master Protein	Q00765	Receptor expression-enhancing protein 5 [OS=Homo sapiens]	11	3	6	3	189	21.5	8.1	19.02	0	1.045	0.996	0.0579167	0.983342	0.995303	0.993096	2.45	36.74	108.7	85.3	96.5	113.5	91.3	99.2	143.8	65.5	96.1	1704.1	1306.1	2729	2241.3	1235.3	2032.3	2569.4	361.3	1155.4	High	High	High	High	High	High	High	High	High	1
FALSE	High	Master Protein	P49720	Proteasome subunit beta type-3 [OS=Homo sapiens]	21	3	6	3	205	22.9	6.55	19.85	0	0.953	0.839	0.335735	0.202498	0.995303	0.755987	7.39	22.15	106.3	91.9	131.5	101.4	92.2	100.9	104.9	77.1	93.7	882.4	744.3	1967.2	1058.7	660.3	1094.1	991.7	225.2	595.7	High	High	High	High	High	High	High	High	High	1
FALSE	High	Master Protein	P68036	Ubiquitin-conjugating enzyme E2 L3 [OS=Homo sapiens]	22	4	6	0	154	17.9	8.51	15.05	0	1.019	0.911	0.433412	0.0790661	0.995303	0.721216	5.5	4.03	111.7	98.5	95.7	109.6	100.4	109.7	104.6	82.6	87.2	1678.9	1446	2593.8	2073.8	1303.1	2155.5	1791.4	437.1	1005.1	High	High	High	High	High	High	High	High	High	1
FALSE	High	Master Protein	Q13162	Peroxiredoxin-4 [OS=Homo sapiens]	8	3	18	1	271	30.5	6.29	48.72	0																											High	High	High	High	High	High	High	High	High	1
FALSE	High	Master Protein	O43747	AP-1 complex subunit gamma-1 [OS=Homo sapiens]	6	5	5	0	822	91.3	6.8	13.04	0	0.967	1.228	0.9233	0.17714	0.997305	0.735367	2.91	10.53	100.2	78.7	85.5	96.9	87.3	81.1	123.1	149.6	97.5	440.4	337.7	677.4	536.1	330.9	465.5	615.9	231.3	328.5	High	High	High	High	High	High	High	High	High	1
FALSE	High	Master Protein	P11310	Medium-chain specific acyl-CoA dehydrogenase, mitochondrial [OS=Homo sapiens]	14	5	5	0	421	46.6	8.37	11.02	0	1.036	0.995	0.854502	0.661812	0.995303	0.886514	5.5	9.41	92.9	115.6	94.6	99.8	106.9	98	98.7	99.4	94.1	362.8	440.8	666	490.6	360.3	499.9	439	136.7	281.8	High	High	High	High	High	High	High	High	High	1
FALSE	High	Master Protein	A0A0C4DH31	Immunoglobulin heavy variable 1-18 [OS=Homo sapiens]	30	3	14	1	117	12.8	8.84	41.77	0	0.896	0.653	0.170128	0.658918	0.995303	0.886394	0.95	2.47	78.4	115.2	115.9	69.7	114.8	103.8	51.2	176.5	74.5	742.7	1065.7	1980.1	831.9	938.7	1285.1	552.6	588.5	541	High	High	High	High	High	High	High	High	High	1
FALSE	High	Master Protein	O00182	Galectin-9 [OS=Homo sapiens]	7	2	9	0	355	39.5	9.17	26.18	0	0.907	1.018	0.0507123	0.7586	0.995303	0.938122	1.63	19.95	100.2	99	108.1	90.9	83	99.1	102	122.5	95.2	226.2	218.2	439.8	258.2	161.7	292.2	262.3	97.3	164.8	High	High	High	High	High	High	High	High	High	1
FALSE	High	Master Protein	P55160	Nck-associated protein 1-like [OS=Homo sapiens]	3	3	6	0	1127	128.1	6.86	21.25	0	0.964	0.957	0.347318	0.162224	0.995303	0.729658	5.61	5.02	96.7	127.9	89.8	96.8	99.8	86.5	92.5	126.8	83.1	756.6	976.6	1266.5	953.9	674.1	884.5	824.6	349.2	498.4	High	High	High	High	High	High	High	High	High	1
FALSE	High	Master Protein	P09769	Tyrosine-protein kinase Fgr [OS=Homo sapiens]	10	5	11	4	529	59.4	5.59	19.32	0	1.025	1.138	0.766861	0.432554	0.995303	0.791619	2.99	29.99	96	92.9	97.1	98.4	97.1	93	109.2	128.1	88.1	1569.1	1481.4	2861.5	2025.4	1370.3	1986.5	2033.4	736.8	1104.3	High	High	High	High	High	High	High	High	High	1
FALSE	High	Master Protein	P16930	Fumarylacetoacetase [OS=Homo sapiens]	12	4	7	0	419	46.3	6.95	21.34	0	1.005	0.952	0.83477	0.749272	0.995303	0.935054	10.3	12.82	95.5	105.4	99.7	89.3	115.9	100.2	90.9	92.4	110.7	792.7	853.9	1491.6	933.2	830.5	1086.5	859.7	269.8	704.2	High	High	High	High	High	High	High	High	High	1
FALSE	High	Master Protein	P02652	Apolipoprotein A-II [OS=Homo sapiens]	21	3	15	3	100	11.2	6.62	51.64	0	1.094	0.844	0.629927	0.070437	0.995303	0.721216	1.79	3.37	74.1	123.5	120.3	81.1	136.7	110.2	62.5	87.7	103.9	2050.8	3334.6	6002.2	2824	3264.6	3983.8	1970.4	853.4	2202.9	High	High	High	High	High	High	High	High	High	1
FALSE	High	Master Protein	P05156	Complement factor I [OS=Homo sapiens]	7	4	10	4	583	65.7	7.5	16.51	0	1.052	0.905	0.528104	0.84369	0.995303	0.971189	7.86	21.61	90.9	96.3	111.6	95.6	106.7	106	82.2	122.5	88.1	1068.2	1104.6	2364.5	1415.2	1082.4	1628.1	1101.1	506.6	794.1	High	High	High	High	High	High	High	High	High	1
FALSE	High	Master Protein	P59190	Ras-related protein Rab-15 [OS=Homo sapiens]	13	3	16	0	212	24.4	5.71	38.93	0	1.09	1.789	0.23454	0.101781	0.995303	0.721216	7.55	40.85	81.7	72.1	67.9	84.5	98.6	74	105.9	193.8	121.4	98.5	84.8	147.4	128.2	102.5	116.4	145.4	82.2	112.1	High	High	High	High	High	High	High	High	High	1
FALSE	High	Master Protein	P11766	Alcohol dehydrogenase class-3 [OS=Homo sapiens]	12	4	8	4	374	39.7	7.49	12.45	0	1.206	0.948	0.327473	0.963637	0.995303	0.990824	1.76	6	113.3	90.4	85.7	106.7	110.3	103.4	107.4	82.3	100.5	1499.4	1166.7	2044.4	1777.1	1258.7	1786.4	1618.4	383.1	1019.5	High	High	High	High	High	High	High	High	High	1
FALSE	High	Master Protein	P09871	Complement C1s subcomponent [OS=Homo sapiens]	5	4	8	4	688	76.6	4.96	20.68	0	0.997	0.807	0.75369	0.833991	0.995303	0.968843	13.54	22.82	77.3	110.1	113.2	77	120.8	95	62.4	165	79.2	984	1368.4	2599.1	1235.3	1328.1	1581.2	904.8	739.3	773.1	High	High	High	High	High	High	High	High	High	1
FALSE	High	Master Protein	O60493	Sorting nexin-3 [OS=Homo sapiens]	25	4	20	0	162	18.8	8.66	43.14	0	1.043	0.963	0.231199	0.8814	0.995303	0.97765	4.9	6.12	122.3	83.1	85.8	123.4	94.1	89.5	142.3	76.8	82.6	3570	2365.6	4513.3	4533.6	2370.6	3412.4	4729.5	789	1848.6	High	High	High	High	High	High	High	High	High	1
FALSE	High	Master Protein	P42224	Signal transducer and activator of transcription 1-alpha/beta [OS=Homo sapiens]	8	6	11	0	750	87.3	6.05	12.82	0	1.048	0.89	0.778257	0.607317	0.995303	0.874454	8.09	14	88.8	116.5	95.4	81	122.1	105.4	72.2	133.7	84.9	880.6	1127.7	1704.2	1011.4	1045.1	1364.9	815.5	466.3	644.8	High	High	High	High	High	High	High	High	High	1
FALSE	High	Master Protein	P05090	Apolipoprotein D [OS=Homo sapiens]	24	5	14	5	189	21.3	5.15	32.3	0	0.962	0.843	0.138435	0.783894	0.995303	0.950338	2.27	3.75	84.6	112.5	109.1	82.6	108.2	99.2	69.5	142.4	91.9	1724.7	2239	4012	2120.7	1904.3	2642.1	1614.3	1022.1	1437.3	High	High	High	High	High	High	High	High	High	1
FALSE	High	Master Protein	P07948	Tyrosine-protein kinase Lyn [OS=Homo sapiens]	11	5	10	0	512	58.5	7.11	20.42	0	0.91	1.014	0.00539084	0.69938	0.677159	0.909615	1.67	16.51	99.2	99	105.9	90.3	89.1	97.6	100.5	122.9	95.4	513.1	499.8	987.7	588	397.9	659.9	592.4	223.8	378.3	High	High	High	High	High	High	High	High	High	1
FALSE	High	Master Protein	P14317	Hematopoietic lineage cell-specific protein [OS=Homo sapiens]	10	3	4	3	486	54	4.81	13.97	0	1.474	1.218	0.231733	0.0735594	0.995303	0.721216	3.54	9.8	99.5	79.1	76.4	95.2	119.4	112.6	113.2	96.4	108.2	535	415.2	740.8	644.2	554.1	791.3	693.4	182.4	446	High	High	High	High	High	High	High	High	High	1
FALSE	High	Master Protein	O43865	S-adenosylhomocysteine hydrolase-like protein 1 [OS=Homo sapiens]	9	5	15	0	530	58.9	6.89	21.66	0	0.974	0.907	0.853889	0.428552	0.995303	0.790261	3.18	3.43	100.1	103.3	102.4	97.4	109.1	97.6	105.8	91.6	92.9	924.6	931	1704.7	1133.2	869.8	1177.6	1112.8	297.6	657.5	High	High	High	High	High	High	High	High	High	1
FALSE	High	Master Protein	O14880	Glutathione S-transferase 3, mitochondrial [OS=Homo sapiens]	15	3	5	3	152	16.5	9.38	11.13	0	0.917	0.833	0.899845	0.610023	0.997305	0.874454	24.83	60.51	92.5	121.1	95	139.7	95.1	87.1	130.2	60.2	79.1	599.2	765.8	1109.4	1139.4	531.9	737.3	960.7	137.3	392.9	High	High	High	High	High	High	High	High	High	1
FALSE	High	Master Protein	P61586	Transforming protein RhoA [OS=Homo sapiens]	16	3	7	1	193	21.8	6.1	13.61	0	1.056	0.901	0.772738	0.353663	0.995303	0.782651	32.21	16.27	127.3	84.8	101.8	105.3	110.6	107.5	128.8	42.2	91.7	149.7	97.3	215.8	155.9	112.3	165.2	172.6	17.5	82.7	High	High	High	High	High	High	High	High	High	1
FALSE	High	Master Protein	P62195	26S proteasome regulatory subunit 8 [OS=Homo sapiens]	9	3	9	0	406	45.6	7.55	20.52	0	1.027	1.022	0.590464	0.721384	0.995303	0.923293	3.46	32.63	88.3	94.8	112.6	90.6	99.7	85.5	90.2	148.5	89.7	210.1	220.4	483.4	271.6	204.8	266	244.5	124.4	163.8	High	High	High	High	High	High	High	High	High	1
FALSE	High	Master Protein	P43490	Nicotinamide phosphoribosyltransferase [OS=Homo sapiens]	8	3	3	3	491	55.5	7.15	9.42	0	1.038	1.044	0.359162	0.601081	0.995303	0.874454	7.76	2.61	113.3	92.2	95.7	111.4	95.7	107.2	118.3	64.6	101.7	824.1	654.6	1254.5	1020.2	600.7	1019	980.4	165.4	566.9	High	High	High	High	High	High	High	High	High	1
FALSE	High	Master Protein	O14791	Apolipoprotein L1 [OS=Homo sapiens]	10	4	6	0	398	43.9	5.81	10.64	0	1.014	0.917	0.079993	0.844567	0.995303	0.971189	0.28	6.16	81.8	113.1	95.9	84.2	114.7	97.1	75	153.8	84.4	884.1	1193.3	1869.8	1146.7	1070.1	1371.6	923.1	585	699.7	High	High	High	High	High	High	High	High	High	1
FALSE	High	Master Protein	P36542	ATP synthase subunit gamma, mitochondrial [OS=Homo sapiens]	11	4	7	0	298	33	9.22	10.36	0	1.128	1.317	0.650163	0.15553	0.995303	0.723769	40.36	0.78	79.4	112.8	79	114	90.9	89.1	104.7	149.4	80.6	871.6	1208.3	1562.6	1574.3	860.8	1277.1	1308	576.9	677.7	High	High	High	High	High	High	High	High	High	1
FALSE	High	Master Protein	P30050	Large ribosomal subunit protein uL11 [OS=Homo sapiens]	24	4	7	3	165	17.8	9.42	20.76	0	1.115	1.053	0.124221	0.698414	0.995303	0.908965	8.4	26.12	100.9	83.8	95.7	106.1	93.4	118.9	127.8	72.7	100.8	1744.2	1412.9	2980.9	2309	1392.9	2684.3	2516.3	442.1	1335.1	High	High	High	High	High	High	High	High	High	1
FALSE	High	Master Protein	P26572	Alpha-1,3-mannosyl-glycoprotein 2-beta-N-acetylglucosaminyltransferase [OS=Homo sapiens]	8	4	10	4	445	50.8	9.16	24.9	0	0.986	1.04	0.577852	0.0264145	0.995303	0.721216	0.25	0.42	110.4	96.6	85.9	108.8	95.1	96.7	114.9	100.2	91.3	2152.7	1838	3019	2671.1	1599.3	2463.8	2551	687.5	1364.1	High	High	High	High	High	High	High	High	High	1
FALSE	High	Master Protein	P20700	Lamin-B1 [OS=Homo sapiens]	9	5	6	4	586	66.4	5.16	10.24	0	0.925	1.106	0.0116736	0.133285	0.995303	0.721216	1.78	9.01	97.2	100.3	98.1	91.4	91.6	90.7	107.5	104.2	118.9	380.6	383.3	692.5	450.6	309.7	464	479.4	143.5	356.9	High	High	High	High	High	High	High	High	High	1
FALSE	High	Master Protein	Q9H4G4	Golgi-associated plant pathogenesis-related protein 1 [OS=Homo sapiens]	17	2	4	2	154	17.2	9.41	6.04	0	0.876	0.972	0.299738	0.558384	0.995303	0.863521	5.75	11.56	91.2	113.2	108.2	79.9	95.5	112.3	96.1	110	93.8	317.1	384.3	678.5	349.8	286.6	510.3	380.8	134.7	250.1	High	High	High	High	High	High	High	High	High	1
FALSE	High	Master Protein	O43278	Kunitz-type protease inhibitor 1 [OS=Homo sapiens]	6	3	6	0	529	58.4	6.29	13.03	0	0.942	0.84	0.323017	0.210564	0.995303	0.755987	2.51	3.61	108.7	100.6	106.2	100.7	102.6	100	91.3	82.5	107.4	514.4	464.4	905.2	599.9	418.9	618	492	137.3	389.3	High	High	High	High	High	High	High	High	High	1
FALSE	High	Master Protein	O75436	Vacuolar protein sorting-associated protein 26A [OS=Homo sapiens]	14	4	13	2	327	38.1	6.57	29.66	0	1.068	1.013	0.500026	0.822824	0.995303	0.966539	17.21	5.68	110.5	89.7	93.3	103.2	106.9	99.6	116.3	85.9	94.5	925.1	732.7	1407.4	1087.3	772.4	1089.5	1108.4	253.1	606.3	High	High	High	High	High	High	High	High	High	1
FALSE	High	Master Protein	P29144	Tripeptidyl-peptidase 2 [OS=Homo sapiens]	3	4	10	4	1249	138.3	6.32	19.14	0	1.074	1.158	0.322523	0.246629	0.995303	0.775013	11.72	12.1	93.3	88.5	81.7	91	102.6	87.7	108	160.4	86.9	473.2	438.5	746.9	581.4	449.2	581.2	624.2	286.4	337.8	High	High	High	High	High	High	High	High	High	1
FALSE	High	Master Protein	Q00722	1-phosphatidylinositol 4,5-bisphosphate phosphodiesterase beta-2 [OS=Homo sapiens]	3	4	7	0	1185	133.9	6.29	14.53	0	1.052	1.025	0.223795	0.726607	0.995303	0.923293	4.61	18.67	93.8	95.3	103	101.7	100.2	102.7	113.4	97.7	92.3	666.3	660.8	1319.6	909.4	614.5	953.4	917.8	244.2	502.7	High	High	High	High	High	High	High	High	High	1
FALSE	High	Master Protein	P28074	Proteasome subunit beta type-5 [OS=Homo sapiens]	12	3	10	0	263	28.5	6.92	18.46	0	0.993	1.083	0.971427	0.868177	0.997305	0.976895	4.66	1.31	112.3	88.9	96.4	108.1	93.3	95.7	122.7	78.2	104.4	1312.3	1013.7	2031.6	1589.8	941.1	1461.5	1632.7	321.6	935.3	High	High	High	High	High	High	High	High	High	1
FALSE	High	Master Protein	A6NDG6	Glycerol-3-phosphate phosphatase [OS=Homo sapiens]	14	4	5	4	321	34	6.14	12.54	0	1.084	1.001	0.546228	0.457668	0.995303	0.810839	13.42	0.38	102.9	94.8	99	111.5	112.1	90.8	94.4	94.9	99.4	334.4	300.7	580.1	456.2	314.3	385.5	349.5	108.5	247.6	High	High	High	High	High	High	High	High	High	1
FALSE	High	Master Protein	P54578	Ubiquitin carboxyl-terminal hydrolase 14 [OS=Homo sapiens]	10	4	9	0	494	56	5.3	9.29	0	1.062	1.136	0.267868	0.144976	0.995303	0.721216	5.12	9.76	119.6	80.4	79.3	127	88.3	78.3	135.9	107.2	84.1	407.9	267.4	487.2	545.3	259.8	348.9	527.7	128.6	219.8	High	High	High	High	High	High	High	High	High	1
FALSE	High	Master Protein	Q02809	Procollagen-lysine,2-oxoglutarate 5-dioxygenase 1 [OS=Homo sapiens]	7	6	11	0	727	83.5	6.95	24.49	0	0.99	1.077	0.514155	0.0534924	0.995303	0.721216	5.21	2.49	107.4	92.4	94.4	106.3	82.4	96.9	113.8	104.8	101.7	634.3	532.3	1005.2	790.3	420	747.3	765.3	217.8	460.5	High	High	High	High	High	High	High	High	High	1
FALSE	High	Master Protein	P34059	N-acetylgalactosamine-6-sulfatase [OS=Homo sapiens]	6	4	8	3	522	58	6.74	19.64	0	0.972	1.309	0.970012	0.118273	0.997305	0.721216	14.18	13.63	104.9	89	82.2	102	79	96.3	111.8	127.2	107.6	1554.1	1286.6	2195	1902.1	1009.6	1862.9	1886.4	663.1	1221.9	High	High	High	High	High	High	High	High	High	1
FALSE	High	Master Protein	P30038	Delta-1-pyrroline-5-carboxylate dehydrogenase, mitochondrial [OS=Homo sapiens]	7	4	4	0	563	61.7	8.07	11.52	0	1.129	1.089	0.582564	0.264894	0.995303	0.782313	38.77	10.92	84	109.4	84.5	121.7	91.3	95.4	111.4	110.4	92	375.7	477.9	681.3	685.8	352.4	557.6	568	173.7	315.4	High	High	High	High	High	High	High	High	High	1
FALSE	High	Master Protein	P61769	Beta-2-microglobulin [OS=Homo sapiens]	25	4	10	4	119	13.7	6.52	27.1	0	0.96	1.072	0.904492	0.676932	0.997305	0.893946	37.47	33.82	99	82	112.5	127.3	78.7	85.8	106.1	115.6	93.1	1173.7	948	2403.6	1898.4	804.9	1327.6	1432.4	482	845.3	High	High	High	High	High	High	High	High	High	1
FALSE	High	Master Protein	P02675	Fibrinogen beta chain [OS=Homo sapiens]	9	3	4	3	491	55.9	8.27	14.55	0	0.95	0.917	0.69995	0.597667	0.995303	0.874454	25.92	37.63	109.7	135	77.5	104.2	106.9	89.2	100.7	81.4	95.3	269.7	323.7	343.3	322.4	226.7	286.4	281.8	70.4	179.5	High	High	High	High	High	High	High	High	High	1
FALSE	High	Master Protein	P69905	Hemoglobin subunit alpha [OS=Homo sapiens]	23	4	17	3	142	15.2	8.68	22.66	0	0.953	0.714	0.412572	0.119519	0.995303	0.721216	11.95	21.72	81.1	120.5	156.2	77.3	124.9	104	57.9	100.7	77.5	1656.3	2402.2	5753.5	1987.6	2202.6	2774.9	1346.4	724.2	1214.1	High	High	High	High	High	High	High	High	High	1
FALSE	High	Master Protein	Q15436	Protein transport protein Sec23A [OS=Homo sapiens]	5	3	6	1	765	86.1	7.08	12.2	0	1.004	0.947	0.670223	0.881994	0.995303	0.97765	4.29	11.78	98.2	103.2	96.4	89.6	106.6	96.8	93	131.6	84.6	304.7	312.3	538.9	349.9	285.3	392	328.6	143.6	201	High	High	High	High	High	High	High	High	High	1
FALSE	High	Master Protein	Q13492	Phosphatidylinositol-binding clathrin assembly protein [OS=Homo sapiens]	6	3	3	0	652	70.7	7.9	8.14	0	1.01	0.934	0.922221	0.81851	0.997305	0.965255	0.87	3.7	105.2	89.9	99.9	106.2	91.3	97.7	134.7	81.9	93.3	503.6	420.1	862.1	640.2	377.3	611.4	734.7	138	342.3	High	High	High	High	High	High	High	High	High	1
FALSE	High	Master Protein	P62191	26S proteasome regulatory subunit 4 [OS=Homo sapiens]	5	2	8	0	440	49.2	6.21	18.55	0	1.043	1.163	0.29199	0.263354	0.995303	0.782313	6.24	2.35	90.8	99.5	93.4	105.5	99.4	97.5	105.5	117.5	90.8	104.2	111.5	193.4	152.6	98.5	146.2	138.1	47.5	79.9	High	High	High	High	High	High	High	High	High	1
FALSE	High	Master Protein	P12821	Angiotensin-converting enzyme [OS=Homo sapiens]	3	4	6	0	1306	149.6	6.39	13.28	0	1.016	1.147	0.74392	0.549352	0.995303	0.85773	3.71	21.31	101.7	103.2	86.4	91.3	104.9	90	87.9	135.4	99.2	357.9	354.4	548.1	404.2	318.4	413.7	352.3	167.7	267.4	High	High	High	High	High	High	High	High	High	1
FALSE	High	Master Protein	P26640	Valine--tRNA ligase [OS=Homo sapiens]	3	4	4	2	1264	140.4	7.59	8.5	0	0.91	1.039	0.253873	0.610062	0.995303	0.874454	4.09	1.27	97.7	100.1	115.5	99.3	91.1	102.3	101.6	104.9	87.6	431.5	431.2	918.9	551.9	347.1	589.9	510.7	162.9	296.4	High	High	High	High	High	High	High	High	High	1
FALSE	High	Master Protein	P20062	Transcobalamin-2 [OS=Homo sapiens]	8	4	7	0	427	47.5	7.01	15.79	0	1.001	1.255	0.880956	0.389288	0.997305	0.783124	25.21	44.68	121.6	86.5	69.9	101	111	69.9	106.6	145.8	87.7	695.6	483.1	720.8	727.3	547.9	522.7	694.8	293.6	384.7	High	High	High	High	High	High	High	High	High	1
FALSE	High	Master Protein	P48163	NADP-dependent malic enzyme [OS=Homo sapiens]	7	5	7	0	572	64.1	6.13	12.12	0	0.96	1.008	0.853931	0.506029	0.995303	0.828977	16.8	4.63	113.3	109.4	77.4	97.7	105.1	88.7	110.6	110.3	87.4	1226.4	1156	1511.2	1331.7	981.7	1255.3	1364.4	420.2	725.7	High	High	High	High	High	High	High	High	High	1
FALSE	High	Master Protein	P06681	Complement C2 [OS=Homo sapiens]	5	4	4	1	752	83.2	7.42	8.7	0	0.873	0.916	0.227736	0.179583	0.995303	0.737533	8.82	2.72	95.4	108.8	123.3	96.6	95	101.5	89	99.7	90.8	907.8	1011.2	2115	1157.3	780.3	1262.5	964.9	334	662.3	High	High	High	High	High	High	High	High	High	1
FALSE	High	Master Protein	P08134	Rho-related GTP-binding protein RhoC [OS=Homo sapiens]	16	3	6	1	193	22	6.58	11.43	0	1.002	1.157	0.542679	0.424036	0.995303	0.789669	3.26	33.75	102.6	86	95	89.6	88.1	95.2	91.7	99.5	152.3	825.3	675.6	1377.9	908	611.9	1000.8	840.1	281.8	939.1	High	High	High	High	High	High	High	High	High	1
FALSE	High	Master Protein	P06748	Nucleophosmin [OS=Homo sapiens]	12	5	6	0	294	32.6	4.78	11.56	0	1.078	1.053	0.910333	0.963243	0.997305	0.990824	16.13	41.45	105.8	95.4	94.2	85.9	102.7	112.5	111.4	65.1	126.9	1197.3	1053.1	1921.5	1223.5	1003.4	1663.8	1436.4	259.3	1101.2	High	High	High	High	High	High	High	High	High	1
FALSE	High	Master Protein	A0A075B6R9	Probable non-functional immunoglobulin kappa variable 2D-24 [OS=Homo sapiens]	11	1	6	0	120	13.1	8.87	19.94	0	0.869	0.694	0.390149	0.044109	0.995303	0.721216	3.51	3.7	90.6	124.5	125.7	96.7	105.8	109.3	75.9	84.3	87.2	685.6	920.1	1715.1	921.8	690.9	1080.4	654.7	224.6	506.1	High	High	High	High	High	High	High	High	High	1
FALSE	High	Master Protein	P49327	Fatty acid synthase [OS=Homo sapiens]	2	5	9	5	2511	273.3	6.44	19.56	0	0.999	1.043	0.60213	0.0182604	0.995303	0.697118	4.9	0.73	99.2	104.7	94.2	99.1	93.5	97.3	105.1	109.2	97.8	566.7	583.7	970.3	712.7	461.4	726.5	684.4	219.6	428.4	High	High	High	High	High	High	High	High	High	1
FALSE	High	Master Protein	Q8IZ83	Aldehyde dehydrogenase family 16 member A1 [OS=Homo sapiens]	3	3	3	2	802	85.1	6.79	9.03	0	1	1.084	0.496905	0.183319	0.995303	0.737533	0.53	8.62	106.7	93.4	89.4	106.8	93.1	91.5	115.7	112.2	91.2	341.7	291.9	515.8	430.3	257.3	382.6	422	126.4	223.9	High	High	High	High	High	High	High	High	High	1
FALSE	High	Master Protein	A0A0B4J1X5	Immunoglobulin heavy variable 3-74 [OS=Homo sapiens]	25	3	16	1	117	12.8	8.66	36.88	0																											High	High	High	High	High	High	High	High	High	1
FALSE	High	Master Protein	P17612	cAMP-dependent protein kinase catalytic subunit alpha [OS=Homo sapiens]	9	3	10	1	351	40.6	8.79	32.71	0	1.066	1.047	0.292807	0.853649	0.995303	0.975218	9.88	19.14	111.1	87.5	88.8	110.5	108.4	94.7	131.3	74.9	92.9	2418.2	1858.7	3483.9	3030.3	2036.3	2692.7	3256.6	574.2	1551.2	High	High	High	High	High	High	High	High	High	1
FALSE	High	Master Protein	Q15833	Syntaxin-binding protein 2 [OS=Homo sapiens]	6	3	7	0	593	66.4	6.55	15.38	0	0.917	0.991	0.592169	0.510752	0.995303	0.830772	16.78	4.9	111	90.6	93.3	91.4	101.3	85.6	106.5	127.7	92.5	511.1	406.9	774.5	529.8	402.2	514.5	558.6	206.8	326.4	High	High	High	High	High	High	High	High	High	1
FALSE	High	Master Protein	P01780	Immunoglobulin heavy variable 3-7 [OS=Homo sapiens]	26	3	11	1	117	12.9	6.57	34.9	0	0.887	0.618	0.106751	0.00997586	0.995303	0.676845	5.66	2.06	86.2	134.4	139.7	79.5	119.3	107.6	52.5	94.3	86.4	358.7	545.9	1047.9	416.5	428.2	585	249	138	275.4	High	High	High	High	High	High	High	High	High	1
FALSE	High	Master Protein	P24534	Elongation factor 1-beta [OS=Homo sapiens]	14	5	14	4	225	24.7	4.67	38.12	0	1.103	1.084	0.109644	0.585441	0.995303	0.874454	6.9	15.07	102.7	90.4	91.6	105.9	104.4	101.1	122.6	81.8	99.3	3129.7	2689.8	5034.3	4062.4	2746.7	4025.9	4255.3	877.3	2319.4	High	High	High	High	High	High	High	High	High	1
FALSE	High	Master Protein	P00491	Purine nucleoside phosphorylase [OS=Homo sapiens]	12	3	9	3	289	32.1	6.95	10.16	0	0.96	1.1	0.820054	0.591092	0.995303	0.874454	14.92	5.74	98.7	109.7	88.6	86.1	105.3	99.9	89.8	120.6	101.2	448.4	486.3	725.6	492.1	412.6	593	464.8	192.8	352.4	High	High	High	High	High	High	High	High	High	1
FALSE	High	Master Protein	P07360	Complement component C8 gamma chain [OS=Homo sapiens]	22	4	6	4	202	22.3	8.31	12.47	0	0.97	0.805	0.355534	0.152177	0.995303	0.721216	1.82	0.32	88	110.6	117.9	89.1	107.3	113	70.8	108.7	94.7	1351	1657.3	3264.3	1722.6	1421.9	2267.4	1238.7	587.2	1114.9	High	High	High	High	High	High	High	High	High	1
FALSE	High	Master Protein	Q9BS26	Endoplasmic reticulum resident protein 44 [OS=Homo sapiens]	10	4	8	3	406	46.9	5.26	17.02	0	0.933	0.847	0.14148	0.00261308	0.995303	0.547163	7.36	0.85	94.2	114.6	114.8	92.5	101.6	107.1	81.5	96.5	97.2	434.1	515.1	953.3	536.2	403.6	644.3	427.6	156.3	343.2	High	High	High	High	High	High	High	High	High	1
FALSE	High	Master Protein	Q16891	MICOS complex subunit MIC60 [OS=Homo sapiens]	5	4	4	0	758	83.6	6.48	9.53	0	1.253	1.102	0.393306	0.646077	0.995303	0.879351	44.86	44.06	83	109.9	73	141.9	96	91.5	139.3	85.1	80.4	295.9	382.4	469.2	637	295.6	426.2	566	106.8	219.8	High	High	High	High	High	High	High	High	High	1
FALSE	High	Master Protein	Q96GA7	Serine dehydratase-like [OS=Homo sapiens]	10	2	3	2	329	34.7	6.89	10.96	0	0.989	0.877	0.912881	0.287732	0.997305	0.782313	21.21	3.34	104.4	89.8	111.7	126.4	88.8	96.7	107.8	78.7	95.8	437.1	366.8	843.2	666.5	320.9	528.8	514.3	116	307.5	High	High	High	High	High	High	High	High	High	1
FALSE	High	Master Protein	P02766	Transthyretin [OS=Homo sapiens]	24	2	4	2	147	15.9	5.76	10.59	0	1.059	1.083	0.461025	0.431914	0.995303	0.791097	21.69	20.04	82.9	111.6	70.7	87.7	100.9	154.6	77.6	120.9	93.2	163.1	214.4	250.9	217.4	171.4	397.6	174	83.7	140.6	High	High	High	High	High	High	High	High	High	1
FALSE	High	Master Protein	Q9BXS5	AP-1 complex subunit mu-1 [OS=Homo sapiens]	8	4	8	0	423	48.6	7.3	14.5	0	0.967	0.985	0.547736	0.59436	0.995303	0.874454	3.6	24.12	92	91.5	95	89	94.5	89.7	90.6	177.1	80.5	1600.2	1552.3	2978.1	1948.3	1418.3	2038.1	1794.6	1083.1	1072.3	High	High	High	High	High	High	High	High	High	1
FALSE	High	Master Protein	Q9NTK5	Obg-like ATPase 1 [OS=Homo sapiens]	8	3	5	0	396	44.7	7.81	10.98	0	1.044	1	0.385841	0.677835	0.995303	0.893946	9.74	9.2	96.8	103.3	91.2	110.1	107.9	88.9	113.6	96.9	91.2	252.9	263.3	429.2	362	243	303.4	337.8	89.1	182.5	High	High	High	High	High	High	High	High	High	1
FALSE	High	Master Protein	Q9BRF8	Serine/threonine-protein phosphatase CPPED1 [OS=Homo sapiens]	6	2	10	0	314	35.5	6.2	27.87	0	1.066	1.031	0.556163	0.416652	0.995303	0.789669	6.24	3.84	101.3	97.7	95.2	95.1	108.5	101.5	99.3	103.3	98.2	1232.5	1160	2088	1456.6	1139.9	1613.7	1376.9	442.5	915.6	High	High	High	High	High	High	High	High	High	1
FALSE	High	Master Protein	Q99436	Proteasome subunit beta type-7 [OS=Homo sapiens]	16	4	6	1	277	29.9	7.68	8	0	1.035	1.079	0.85814	0.381687	0.9965	0.783124	20.63	9.54	104.8	106.1	82.2	90.7	109.8	96.9	100.6	114.5	94.4	529.6	523.3	748.9	576.9	479	639.9	579.5	203.6	365.8	High	High	High	High	High	High	High	High	High	1
FALSE	High	Master Protein	Q32MZ4-2	Isoform 2 of Leucine-rich repeat flightless-interacting protein 1 [OS=Homo sapiens]	5	3	3	0	784	86.4	4.65	6.49	0	1.295	1.05	0.654743	0.419956	0.995303	0.789669	7.15	12.51	118.6	78.6	86.3	90.2	106.6	111.7	114	82.5	111.5	116.1	75	152.2	111.1	90.1	142.8	127.1	28.4	83.6	High	High	High	High	High	High	High	High	High	1
FALSE	High	Master Protein	P49747	Cartilage oligomeric matrix protein [OS=Homo sapiens]	9	5	9	1	757	82.8	4.6	12.94	0	0.963	0.774	0.443349	0.664399	0.995303	0.887329	9.54	1.21	81.6	108.6	118	78.6	111.9	106.8	63.2	140.6	90.7	444.6	577.3	1159.1	539.2	526.2	760.3	392.2	269.5	378.6	High	High	High	High	High	High	High	High	High	1
FALSE	High	Master Protein	P43034	Platelet-activating factor acetylhydrolase IB subunit beta [OS=Homo sapiens]	14	5	10	4	410	46.6	7.37	15.51	0	1.074	1.096	0.0705251	0.326506	0.995303	0.782651	0.45	4.39	89.1	82.2	81.3	95.7	88.5	83.4	94.8	195.9	89.1	683.5	615.1	1123.8	923.7	585.7	835	827.8	528.6	523.6	High	High	High	High	High	High	High	High	High	1
FALSE	High	Master Protein	P35998	26S proteasome regulatory subunit 7 [OS=Homo sapiens]	7	3	5	1	433	48.6	5.95	9.58	0	0.951	0.918	0.248202	0.911136	0.995303	0.985301	6.87	19.48	100	104.9	99	90.8	105.4	94.1	91.8	133.7	80.3	663.2	679.1	1184.1	758.4	603.6	815.7	693.7	312.2	408.6	High	High	High	High	High	High	High	High	High	1
FALSE	High	Master Protein	P01624	Immunoglobulin kappa variable 3-15 [OS=Homo sapiens]	32	3	16	0	115	12.5	5.19	39.71	0	1.017	0.719	0.755299	0.896494	0.995303	0.982871	4.13	11.01	81.8	109.6	98.2	73.2	111.4	102.6	54.8	197.7	70.6	1872.8	2448.3	4053.8	2108.4	2200.8	3069.7	1427.9	1592.7	1239.5	High	High	High	High	High	High	High	High	High	1
FALSE	High	Master Protein	P28072	Proteasome subunit beta type-6 [OS=Homo sapiens]	13	3	8	3	239	25.3	4.92	16.16	0	0.824	0.89	0.0350327	0.198481	0.995303	0.755987	6.37	13.51	99.2	137.1	98.8	81.8	103.1	85.1	76.2	122	96.7	325.9	439.7	585.1	338.2	292.2	365.3	285.3	141.1	243.6	High	High	High	High	High	High	High	High	High	1
FALSE	High	Master Protein	Q8NHJ6	Leukocyte immunoglobulin-like receptor subfamily B member 4 [OS=Homo sapiens]	10	4	11	0	448	49.3	6.67	22.45	0	1.014	0.96	0.978192	0.491019	0.997305	0.821415	4.71	13	113.3	89.5	101.5	114.8	84.2	106.2	108.8	74.8	106.9	1298	1000.6	2097.2	1656.2	832.1	1589.6	1419.9	301.6	938.7	High	High	High	High	High	High	High	High	High	1
FALSE	High	Master Protein	O60234	Glia maturation factor gamma [OS=Homo sapiens]	27	4	8	3	142	16.8	5.26	22.41	0	1.156	1.075	0.227216	0.142384	0.995303	0.721216	8.35	7.01	107.3	89.5	85.4	105.8	103.5	104.3	109.8	102.7	91.8	894.2	728.3	1283.3	1110.2	744.6	1135.9	1042.8	301.1	586.4	High	High	High	High	High	High	High	High	High	1
FALSE	High	Master Protein	O00148	ATP-dependent RNA helicase DDX39A [OS=Homo sapiens]	10	5	9	0	427	49.1	5.68	12.79	0	0.943	1.115	0.968911	0.571973	0.997305	0.867558	0.9	23.5	107.4	85.6	99.3	100.7	96	93.7	119.7	110.6	86.8	2252.8	1752.5	3755.2	2659.4	1738.1	2567.5	2860.1	815.8	1394.9	High	High	High	High	High	High	High	High	High	1
FALSE	High	Master Protein	P62906	Large ribosomal subunit protein uL1 [OS=Homo sapiens]	13	3	7	3	217	24.8	9.94	22.36	0	0.921	0.695	0.907536	0.617283	0.997305	0.874454	8.05	22.67	100.1	93	115.8	119.8	81.2	106.6	146.9	56.1	80.5	1107.6	1004	2309.3	1668.4	775.4	1541.1	1852	218.4	682.9	High	High	High	High	High	High	High	High	High	1
FALSE	High	Master Protein	Q15631	Translin [OS=Homo sapiens]	15	3	6	2	228	26.2	6.44	13.01	0	1.233	1.198	0.36278	0.196261	0.995303	0.75112	6.13	20.49	87.6	90.6	87.4	80.3	111.7	112.2	90.4	134.9	104.7	749.7	756.5	1348.3	865.2	824.5	1254.2	881.2	406	686.5	High	High	High	High	High	High	High	High	High	1
FALSE	High	Master Protein	Q9Y5S1	Transient receptor potential cation channel subfamily V member 2 [OS=Homo sapiens]	6	4	10	4	764	85.9	5.83	23.96	0	0.998	1.026	0.576654	0.423857	0.995303	0.789669	1.66	7.1	94.2	93.7	102.8	100.2	92.5	102.5	117.1	91.5	105.4	643.5	624.5	1264.8	861.4	545	914.6	910.8	219.9	551.8	High	High	High	High	High	High	High	High	High	1
FALSE	High	Master Protein	Q07960	Rho GTPase-activating protein 1 [OS=Homo sapiens]	8	4	7	4	439	50.4	6.29	14.61	0	1.026	1.099	0.206357	0.170162	0.995303	0.729658	3.09	5.53	102.2	92.6	87.3	104.9	98.6	87.8	112.3	121.8	92.4	926.8	819.4	1427.4	1197.3	771.6	1039.5	1159.7	388.5	641.9	High	High	High	High	High	High	High	High	High	1
FALSE	High	Master Protein	P02746	Complement C1q subcomponent subunit B [OS=Homo sapiens]	15	4	16	4	253	26.7	8.63	37.01	0	0.993	0.957	0.917109	0.829551	0.997305	0.967303	7.04	35.8	101.4	101.7	85.2	100.7	109.4	80.7	78.2	161.2	81.5	1642	1607.9	2486	2053	1529.4	1708.4	1441.9	918.8	1011.8	High	High	High	High	High	High	High	High	High	1
FALSE	High	Master Protein	P06280	Alpha-galactosidase A [OS=Homo sapiens]	5	2	9	2	429	48.7	5.6	28.12	0	0.892	0.967	0.227719	0.710175	0.995303	0.915399	9.24	22.36	103.7	107.5	101.6	104.7	90.2	90.6	118.1	85.4	98.3	1272.4	1286.7	2247.7	1617	954.9	1452.3	1650.1	368.7	924.1	High	High	High	High	High	High	High	High	High	1
FALSE	High	Master Protein	P28062	Proteasome subunit beta type-8 [OS=Homo sapiens]	13	4	8	0	276	30.3	7.43	19.89	0	1.139	1.086	0.563967	0.364314	0.995303	0.782651	9.86	16.81	122.4	80.5	80.6	108.1	91.7	97.9	132.9	77.5	108.3	1045.2	671	1240.4	1161.8	675.8	1091.8	1293	233	708.6	High	High	High	High	High	High	High	High	High	1
FALSE	High	Master Protein	Q5T1M5	FK506-binding protein 15 [OS=Homo sapiens]	3	3	6	0	1219	133.5	5.2	5.18	0	0.999	1.155	0.618877	0.354533	0.995303	0.782651	4.29	16.34	87.3	68.4	72.8	79.8	70.4	72.8	100.9	272.7	74.9	476.1	363.9	715.6	547.7	331.1	518.2	626.5	523	312.8	High	High	High	High	High	High	High	High	High	1
FALSE	High	Master Protein	P07099	Epoxide hydrolase 1 [OS=Homo sapiens]	6	3	5	3	455	52.9	7.25	12.33	0	0.967	1.158	0.997654	0.206447	0.999246	0.755987	16.01	18.91	100.8	85.9	95.5	119.5	75	92.4	134.9	99.4	96.5	873.4	725.8	1491.9	1302.9	560.3	1045.9	1331.4	303.1	641	High	High	High	High	High	High	High	High	High	1
FALSE	High	Master Protein	P01743	Immunoglobulin heavy variable 1-46 [OS=Homo sapiens]	28	3	12	1	117	12.9	8.92	29.41	0	0.979	0.683	0.859447	0.263185	0.9965	0.782313	18.08	24.84	69.6	123.9	132.9	78	121.3	116	47.5	133.2	77.7	1458.1	2532.7	5020	2056.4	2193	3175.1	1133.6	982.1	1247.8	High	High	High	High	High	High	High	High	High	1
FALSE	High	Master Protein	P16615	Sarcoplasmic/endoplasmic reticulum calcium ATPase 2 [OS=Homo sapiens]	2	2	3	0	1042	114.7	5.34	10.04	0	1.193	1.585	0.173949	0.209144	0.995303	0.755987	19.46	12.95	96.4	75.8	72.2	136.4	78.6	86.2	166.2	73.7	114.5	223.1	171.2	301.4	397.5	156.9	260.6	438.1	60.1	203.2	High	High	High	High	High	High	High	High	High	1
FALSE	High	Master Protein	Q9Y376	Calcium-binding protein 39 [OS=Homo sapiens]	12	5	8	3	341	39.8	6.89	15.89	0	1.036	0.969	0.412949	0.998788	0.995303	0.999045	1.29	5.42	116.4	86.9	93.9	114.2	90	98.1	128.6	84.2	87.7	2414.6	1759.8	3511.9	2982.9	1612	2659.4	3039.3	614.6	1395.4	High	High	High	High	High	High	High	High	High	1
FALSE	High	Master Protein	Q9Y5Y6	Suppressor of tumorigenicity 14 protein [OS=Homo sapiens]	3	3	4	3	855	94.7	6.55	8.99	0	1.019	1.054	0.424105	0.303647	0.995303	0.782651	5.32	4.29	111.7	91.8	76.4	128.8	90.2	77.9	114.3	128.5	80.5	207.1	166	255.4	300.6	144.3	188.7	241.3	83.8	114.4	High	High	High	High	High	High	High	High	High	1
FALSE	High	Master Protein	O00232	26S proteasome non-ATPase regulatory subunit 12 [OS=Homo sapiens]	9	5	9	1	456	52.9	7.65	12.61	0	1.026	1.199	0.717276	0.192957	0.995303	0.746895	17.68	17.92	109.7	93	78	99.1	111.1	80	110.5	125	93.6	991.4	820.8	1271.9	1127.3	866.5	945.4	1138.2	397.7	648.5	High	High	High	High	High	High	High	High	High	1
FALSE	High	Master Protein	P17174	Aspartate aminotransferase, cytoplasmic [OS=Homo sapiens]	10	4	5	0	413	46.2	7.01	8.36	0	1.159	1.25	0.016699	0.0370439	0.995303	0.721216	4.89	4.03	94.1	85.8	80.2	109.1	96.2	96.1	117.7	123.3	97.5	225.8	200.9	346.8	329.5	199.2	301.2	321.6	104.1	179.3	High	High	High	High	High	High	High	High	High	1
FALSE	High	Master Protein	O00231	26S proteasome non-ATPase regulatory subunit 11 [OS=Homo sapiens]	9	4	5	0	422	47.4	6.48	10.15	0	0.919	0.829	0.234672	0.15631	0.995303	0.723769	7.09	10.78	121.4	105.3	95.8	111.5	106.2	84	100.6	81.4	93.8	336.9	285.3	479.5	389.6	254.5	304.6	318.2	79.5	199.5	High	High	High	High	High	High	High	High	High	1
FALSE	High	Master Protein	P60228	Eukaryotic translation initiation factor 3 subunit E [OS=Homo sapiens]	9	3	3	3	445	52.2	6.04	9.53	0	0.976	1.008	0.525196	0.854673	0.995303	0.975218	12.03	13.2	116.5	92	97.1	91.1	97.8	94.8	117.4	84.5	108.8	219.8	169.4	330	216.3	159.1	233.5	252.3	56.1	157.2	High	High	High	High	High	High	High	High	High	1
FALSE	High	Master Protein	O14579	Coatomer subunit epsilon [OS=Homo sapiens]	10	2	2	0	308	34.5	5.12	9.13	0	0.923	0.954	0.127729	0.106129	0.995303	0.721216	3.28	2.97	116.6	92.3	102.9	114.9	85.1	92.9	113.5	88	93.7	393.4	303.8	625.7	487.8	247.9	409.3	436.3	104.5	242.3	High	High	High	High	High	High	High	High	High	1
FALSE	High	Master Protein	O75326	Semaphorin-7A [OS=Homo sapiens]	6	4	5	1	666	74.8	7.64	9.87	0	1.062	0.992	0.757384	0.464668	0.995303	0.814206	2.98	2.21	111.5	95.9	78.8	102.4	101.8	85.4	109	95.1	120.2	579.5	486.4	738.7	670	456.8	580	645.4	174	478.8	High	High	High	High	High	High	High	High	High	1
FALSE	High	Master Protein	P57088	Transmembrane protein 33 [OS=Homo sapiens]	13	3	3	3	247	28	9.7	6.54	0	0.95	0.91	0.739011	0.964031	0.995303	0.990824	34.7	5.59	90.2	108.3	106.1	111.9	76	100.8	115.1	98.5	93	345.2	404.3	731.8	539.1	251.1	504	501.6	132.7	272.9	High	High	High	High	High	High	High	High	High	1
FALSE	High	Master Protein	P35232	Prohibitin 1 [OS=Homo sapiens]	8	2	3	1	272	29.8	5.76	9.35	0	1.11	1.002	0.711254	0.796107	0.995303	0.959864	47.07	36.92	92.5	112.4	74.7	143.4	85.2	83	149.4	84.6	74.9	545.4	647	794.6	1064.2	433.4	639.1	1003.5	175.5	338.5	High	High	High	High	High	High	High	High	High	1
FALSE	High	Master Protein	P40306	Proteasome subunit beta type-10 [OS=Homo sapiens]	9	3	4	3	273	28.9	7.81	12.65	0	0.971	1.128	0.859589	0.971306	0.9965	0.991379	1.8	6.2	118.3	92.3	86.7	114.8	88.5	95.6	133.4	68.4	101.9	857.3	652.9	1133.4	1047.9	553.9	905.8	1101.4	174.4	566.3	High	High	High	High	High	High	High	High	High	1
FALSE	High	Master Protein	P07205	Phosphoglycerate kinase 2 [OS=Homo sapiens]	12	4	12	2	417	44.8	8.54	15.27	0	0.845	1.738	0.0104788	0.35117	0.995303	0.782651	1.27	37.09	94.3	104	64.6	79.7	87.1	57	75.1	225.8	112.3	62.4	67.2	77.1	66.4	49.8	49.3	56.6	52.6	57	High	High	High	High	High	High	High	High	High	1
FALSE	High	Master Protein	P27695	DNA-(apurinic or apyrimidinic site) endonuclease [OS=Homo sapiens]	12	3	4	3	318	35.5	8.12	7.9	0	1.016	0.957	0.582283	0.920443	0.995303	0.990824	2.52	32.89	106.3	99	94.7	88.2	100.6	97.9	101.8	77.6	133.9	493.8	448.6	793.1	515.7	403.2	594	538.5	126.7	476.8	High	High	High	High	High	High	High	High	High	1
FALSE	High	Master Protein	P17050	Alpha-N-acetylgalactosaminidase [OS=Homo sapiens]	9	3	7	3	411	46.5	5.19	16.7	0	0.92	1	0.859758	0.503803	0.9965	0.828826	0.34	5.33	102.6	102.2	88.7	94.2	94	100.7	102.7	98.6	116.4	839.3	815.5	1306.9	969.6	663.4	1075.2	956.2	283.5	729.1	High	High	High	High	High	High	High	High	High	1
FALSE	High	Master Protein	P61019	Ras-related protein Rab-2A [OS=Homo sapiens]	12	2	5	0	212	23.5	6.54	15.53	0	1.027	0.985	0.392751	0.912175	0.995303	0.985301	6.25	4.03	96.9	101.1	99	105.6	103.9	97.4	101.6	97	97.5	623.1	634.6	1147.7	854.6	576.3	818.2	743.8	219.4	480.8	High	High	High	High	High	High	High	High	High	1
FALSE	High	Master Protein	Q9H3G5	Probable serine carboxypeptidase CPVL [OS=Homo sapiens]	10	4	9	4	476	54.1	5.62	23.29	0	0.931	1.016	0.0213435	0.446528	0.995303	0.802542	0.5	5.56	110.5	98.5	91.1	103.2	88.5	84.8	112.2	122.1	89.1	752.7	654.6	1118.8	884.8	520.2	754.5	870.7	292.6	465	High	High	High	High	High	High	High	High	High	1
FALSE	High	Master Protein	Q15233	Non-POU domain-containing octamer-binding protein [OS=Homo sapiens]	9	4	5	0	471	54.2	8.95	8.4	0	1.037	1.086	0.0284864	0.404078	0.995303	0.789669	1.24	19.25	94	96.1	93.3	97.5	101.2	96	102.1	131.5	88.2	387	386.1	692.3	505.4	359.3	516.2	478.8	190.5	278.2	High	High	High	High	High	High	High	High	High	1
FALSE	High	Master Protein	P35270	Sepiapterin reductase [OS=Homo sapiens]	15	3	3	3	261	28	8.05	7.45	0	0.954	1.017	0.582302	0.6062	0.995303	0.874454	0.87	22.15	109.3	79.8	90	104.3	116.7	85.4	111.2	125.3	77.9	151.3	107.8	224.5	181.6	139.4	154.3	175.3	61	82.6	High	High	High	High	High	High	High	High	High	1
FALSE	High	Master Protein	Q14195	Dihydropyrimidinase-related protein 3 [OS=Homo sapiens]	7	3	6	0	570	61.9	6.49	18.68	0	1.135	1.173	0.0960949	0.0473414	0.995303	0.721216	3.31	3.08	116.8	72.3	80.4	132.6	96.5	89.3	139.8	78.1	94.3	68.6	41.4	85.1	98	48.9	68.5	93.5	16.1	42.4	High	High	High	High	High	High	High	High	High	1
FALSE	High	Master Protein	Q9BXD5	N-acetylneuraminate lyase [OS=Homo sapiens]	8	3	7	0	320	35.1	5.57	21.31	0	1.018	1.09	0.132129	0.532045	0.995303	0.843216	0.51	14.33	106.1	95	89.4	111.4	96.7	90.7	115.6	113.5	81.8	820.8	717.1	1247.1	1085	645.6	916.9	1018.6	308.9	485.4	High	High	High	High	High	High	High	High	High	1
FALSE	High	Master Protein	O60506	Heterogeneous nuclear ribonucleoprotein Q [OS=Homo sapiens]	6	4	5	0	623	69.6	8.59	9.71	0	1.002	0.951	0.615991	0.931949	0.995303	0.990824	6.44	13.19	105.5	84.9	103.7	105.7	97.1	99.4	131	74.1	98.6	470.8	369.9	834.4	593.7	374.1	579.5	666.3	116.4	337.3	High	High	High	High	High	High	High	High	High	1
FALSE	High	Master Protein	P52788	Spermine synthase [OS=Homo sapiens]	10	4	8	0	366	41.2	5.02	14.04	0	1.01	0.899	0.354401	0.2551	0.995303	0.778494	1.97	16.51	107.5	100.4	99.6	107.1	105.4	100.6	108.7	81.1	89.6	1425.1	1299.1	2380.8	1788.4	1206.5	1743.1	1642.5	378.5	910.3	High	High	High	High	High	High	High	High	High	1
FALSE	High	Master Protein	P26006	Integrin alpha-3 [OS=Homo sapiens]	3	3	6	0	1051	116.5	6.77	14.74	0	1.017	1.252	0.38169	0.0852701	0.995303	0.721216	3.59	6.32	104.1	89	83.9	103.3	90.5	93.8	130.3	95.7	109.5	483.5	403.4	702.5	604.1	362.9	569.2	689.3	156.5	389.8	High	High	High	High	High	High	High	High	High	1
FALSE	High	Master Protein	P62249	Small ribosomal subunit protein uS9 [OS=Homo sapiens]	18	3	6	3	146	16.4	10.21	6.89	0	1.048	1.502	0.254061	0.293298	0.995303	0.782313	5.98	1.04	97.6	86.5	80.6	113.2	87	84.5	147.7	130	72.9	1455.7	1259	2166	2125.8	1119.9	1645.3	2508.2	681.9	833.4	High	High	High	High	High	High	High	High	High	1
FALSE	High	Master Protein	P31040	Succinate dehydrogenase [ubiquinone] flavoprotein subunit, mitochondrial [OS=Homo sapiens]	7	4	6	0	664	72.6	7.39	11.2	0	1.056	1.005	0.643722	0.829067	0.995303	0.967303	29.87	29.64	89	97.8	97.9	128.8	82.4	103.3	123.9	78.6	98.3	552	591.9	1094.4	1005.7	441.3	837.5	875.5	171.5	467.5	High	High	High	High	High	High	High	High	High	1
FALSE	High	Master Protein	Q16658	Fascin [OS=Homo sapiens]	8	3	3	3	493	54.5	7.24	9.5	0	0.999	0.784	0.626355	0.0433942	0.995303	0.721216	1.79	3.81	91.9	120	107.7	91.8	118.4	112.5	81.4	91.7	84.5	529.1	673.8	1117.7	665.3	588.1	845.8	533.8	185.8	372.8	High	High	High	High	High	High	High	High	High	1
FALSE	High	Master Protein	P30084	Enoyl-CoA hydratase, mitochondrial [OS=Homo sapiens]	14	3	3	3	290	31.4	8.07	6.98	0	1.151	1.029	0.936657	0.62836	0.997305	0.874454	6.28	8.77	89.8	117.7	99	107.7	88.7	114	97.9	83.4	101.9	554.8	709.6	1103.1	837.8	472.9	920.1	688.9	181.2	482.8	High	High	High	High	High	High	High	High	High	1
FALSE	High	Master Protein	P10114	Ras-related protein Rap-2a [OS=Homo sapiens]	12	2	5	0	183	20.6	4.82	7.67	0	1.005	1.14	0.671459	0.271768	0.995303	0.782313	3.51	18.14	101.3	87.2	93.9	93.1	87.6	96.6	115.5	130.8	94	332.4	279.1	555.2	384.3	248.1	414.1	431.8	151	236.3	High	High	High	High	High	High	High	High	High	1
FALSE	High	Master Protein	P10451	Osteopontin [OS=Homo sapiens]	14	3	4	0	314	35.4	4.58	15.14	0	0.933	0.975	0.676774	0.529876	0.995303	0.841959	9.53	4.72	114.4	94.4	71.6	106.7	82.8	116.5	108.2	92.1	113.2	208.6	168	235.5	245	130.2	277.5	224.6	59.1	158.2	High	High	High	High	High	High	High	High	High	1
FALSE	High	Master Protein	P30044	Peroxiredoxin-5, mitochondrial [OS=Homo sapiens]	21	3	3	0	214	22.1	8.7	6.52	0	1.16	1.262	0.895305	0.983405	0.997305	0.993096	9.04	4.76	139.3	83.3	80.6	104.6	96.6	99.3	86.2	105.1	105	290.5	169.4	303	274.5	173.8	270.3	204.7	77.1	167.8	High	High	High	High	High	High	High	High	High	1
FALSE	High	Master Protein	Q96HC4	PDZ and LIM domain protein 5 [OS=Homo sapiens]	5	2	4	1	596	63.9	8.21	16.08	0	1.24	1.112	0.30698	0.843966	0.995303	0.971189	0.94	17.73	109	88.2	85.8	102.7	110.1	106.4	121.2	69.8	106.8	736.9	582.4	1046	874.3	642.7	940.2	933.6	166.1	553.8	High	High	High	High	High	High	High	High	High	1
FALSE	High	Master Protein	O75223	Gamma-glutamylcyclotransferase [OS=Homo sapiens]	27	4	5	3	188	21	5.14	6.34	0	1.072	0.93	0.504799	0.526988	0.995303	0.840676	21.44	13.02	93.5	95.2	107.3	100.2	123.5	98.4	100.8	81.4	99.7	786.4	781.2	1626.2	1060.9	896.1	1080.5	965.7	240.7	642.9	High	High	High	High	High	High	High	High	High	1
FALSE	High	Master Protein	P23588	Eukaryotic translation initiation factor 4B [OS=Homo sapiens]	7	3	3	0	611	69.1	5.73	7.98	0	1.063	1.118	0.311323	0.280608	0.995303	0.782313	11.1	13.26	101.3	98	85.4	99.6	104.1	98.9	113.2	95.6	104	338.1	319.1	513.9	418.4	299.9	431.4	430.6	112.2	266.2	High	High	High	High	High	High	High	High	High	1
FALSE	High	Master Protein	P07814	Bifunctional glutamate/proline--tRNA ligase [OS=Homo sapiens]	2	4	4	4	1512	170.5	7.33	8.68	0	1.055	1.088	0.630926	0.258707	0.995303	0.782313	1.13	12.94	104	93.7	90.9	98.7	99.6	95.9	113.2	113.6	90.3	314.5	276.5	495.6	375.6	259.9	378.9	389.8	120.8	209.3	High	High	High	High	High	High	High	High	High	1
FALSE	High	Master Protein	P30273	High affinity immunoglobulin epsilon receptor subunit gamma [OS=Homo sapiens]	33	3	6	3	86	9.7	7.12	16.71	0	0.998	1.042	0.991781	0.00282379	0.997305	0.547163	18.87	0.05	106.6	97.6	91.5	93.6	97.4	104.7	111	102.3	95.3	603.8	539.5	934.8	667.7	476.1	774.8	716.6	204	414	High	High	High	High	High	High	High	High	High	1
FALSE	High	Master Protein	P16070	CD44 antigen [OS=Homo sapiens]	5	4	6	0	742	81.5	5.33	15.91	0	1.023	1.014	0.912206	0.374651	0.997305	0.782651	21.82	0.8	110.8	89.2	89.4	95.5	104.6	91.4	111.8	90.5	116.8	854.7	671.1	1242.2	927.1	696.3	920.7	982	245.4	690.1	High	High	High	High	High	High	High	High	High	1
FALSE	High	Master Protein	Q8TDZ2	[F-actin]-monooxygenase MICAL1 [OS=Homo sapiens]	3	3	3	0	1067	117.8	6.4	4.9	0	0.959	1.083	0.765816	0.833145	0.995303	0.968438	5.5	12.21	113.4	84.1	101.9	104.8	90.5	97.7	122.8	98.5	86.2	264.8	191.6	429.1	308.2	182.4	298.1	326.7	81	154.2	High	High	High	High	High	High	High	High	High	1
FALSE	High	Master Protein	P29622	Kallistatin [OS=Homo sapiens]	11	4	4	4	427	48.5	7.75	7.38	0	1.019	1.204	0.614461	0.20459	0.995303	0.755987	2.13	8.58	86.4	93.2	108.3	89.3	95	92	85.7	112.2	138	648.9	683.4	1467.3	844.2	615.7	902.5	733.7	296.6	794.4	High	High	High	High	High	High	High	High	High	1
FALSE	High	Master Protein	P08519	Apolipoprotein(a) [OS=Homo sapiens]	9	2	7	2	2040	226.4	6.07	22.35	0	1.062	1.515	0.711794	0.0808993	0.995303	0.721216	6.88	7.63	63.9	141.9	62.6	67.9	100	69.5	73.2	226.1	94.8	419.7	909.2	740.4	561	566.6	596.2	547.4	522.2	477	High	High	High	High	High	High	High	High	High	1
FALSE	High	Master Protein	P04839	Cytochrome b-245 heavy chain [OS=Homo sapiens]	5	3	3	3	570	65.3	8.63	8.81	0	1.096	1.26	0.154937	0.0766779	0.995303	0.721216	6.06	8.38	103.7	87.3	69.3	109.1	95.6	87.7	123.3	136.5	87.3	277.9	228.1	334.6	367.8	221.1	307	376.3	128.7	179.3	High	High	High	High	High	High	High	High	High	1
FALSE	High	Master Protein	P07203	Glutathione peroxidase 1 [OS=Homo sapiens]	22	3	5	2	203	22.1	6.55	15.43	0	0.939	0.948	0.623603	0.384039	0.995303	0.783124	13.16	11.29	102.3	103.5	109.4	112.1	89.3	102.6	105	98.1	77.7	625.5	617.6	1204.7	862.4	470.8	819.4	730.8	211	363.8	High	High	High	High	High	High	High	High	High	1
FALSE	High	Master Protein	P06703	Protein S100-A6 [OS=Homo sapiens]	36	4	21	4	90	10.2	5.48	57.28	0	1.065	1.203	0.243402	0.0635794	0.995303	0.721216	5.17	7.53	103.5	97.3	69.2	106.4	103.6	89.3	118.2	117	95.5	5335.6	4895	6432.3	6905.7	4611.4	6012	6939.9	2123.1	3774.5	High	High	High	High	High	High	High	High	High	1
FALSE	High	Master Protein	P27449	V-type proton ATPase 16 kDa proteolipid subunit c [OS=Homo sapiens]	16	2	13	2	155	15.7	8.44	18.77	0	1.2	1.235	0.749576	0.454491	0.995303	0.810386	8.12	45.3	93.6	121.6	66.9	112.3	94.8	84.7	115.7	102.6	107.9	3393.3	4300.6	4371.9	5123.9	2964.7	4008.8	4774.7	1308	2998.2	High	High	High	High	High	High	High	High	High	1
FALSE	High	Master Protein	P35030	Trypsin-3 [OS=Homo sapiens]	4	1	4	0	304	32.5	7.49	12.81	0	0.969	1.308	0.810657	0.373435	0.995303	0.782651	24.63	13.79	92.6	106.7	83.5	75.8	103.4	97	81.9	139.6	119.5	348	391.4	566.1	358.4	335.3	476.5	350.5	184.7	344.2	High	High	High	High	High	High	High	High	High	1
FALSE	High	Master Protein	Q9UBF2	Coatomer subunit gamma-2 [OS=Homo sapiens]	5	4	4	0	871	97.6	5.81	4.56	0	0.865	0.918	0.169941	0.597088	0.995303	0.874454	11.82	16.87	83	99	85.3	57.6	93.1	73.8	76.2	261.7	70.3	56	65.2	103.8	49	54.2	65.1	58.6	62.1	36.4	High	High	High	High	High	High	High	High	High	1
FALSE	High	Master Protein	P24539	ATP synthase F(0) complex subunit B1, mitochondrial [OS=Homo sapiens]	10	4	6	4	256	28.9	9.36	11.64	0	1.115	1.005	0.750995	0.863072	0.995303	0.97607	32.16	38.84	84.6	126.3	89	114.8	99.4	99.2	107.4	89.7	89.5	708.3	1031.7	1343.2	1209.6	717.8	1085.2	1023.6	264.2	574.2	High	High	High	High	High	High	High	High	High	1
FALSE	High	Master Protein	P30405	Peptidyl-prolyl cis-trans isomerase F, mitochondrial [OS=Homo sapiens]	12	4	4	2	207	22	9.38	11.14	0	1.114	1.064	0.936946	0.761785	0.997305	0.941712	1.41	19.81	92.2	108.5	95	103.6	89	105.8	111.2	93.6	101.1	1176.1	1350.7	2184.8	1664.7	980.4	1763.7	1616	420	988.6	High	High	High	High	High	High	High	High	High	1
FALSE	High	Master Protein	Q99714	3-hydroxyacyl-CoA dehydrogenase type-2 [OS=Homo sapiens]	19	3	3	1	261	26.9	7.78	6.52	0	0.978	0.92	0.613054	0.358026	0.995303	0.782651	12.1	16.91	81.8	126.3	103.4	87.1	108.6	101.1	65.5	131.2	95.2	163.1	245.7	371.7	218.6	186.8	263.4	148.7	92	145.4	High	High	High	High	High	High	High	High	High	1
FALSE	High	Master Protein	P99999	Cytochrome c [OS=Homo sapiens]	28	3	6	3	105	11.7	9.57	11.22	0	1.236	1.334	0.00325577	0.00409374	0.538275	0.547163	2.44	3.54	90.8	74.9	85.7	110.4	95	106	118.3	99.9	119.1	634.5	510.7	1080.1	970.9	572.7	967.4	941.3	245.7	638.1	High	High	High	High	High	High	High	High	High	1
FALSE	High	Master Protein	O43242	26S proteasome non-ATPase regulatory subunit 3 [OS=Homo sapiens]	6	3	5	1	534	60.9	8.44	11.81	0	1.049	0.869	0.677189	0.445391	0.995303	0.802542	2.07	1.24	105.8	99.5	98.6	112.5	104.4	93.2	114.4	85.8	85.7	644.4	591.4	1082.7	862.9	548.6	741.9	793.8	183.8	400.3	High	High	High	High	High	High	High	High	High	1
FALSE	High	Master Protein	Q9HC35	Echinoderm microtubule-associated protein-like 4 [OS=Homo sapiens]	4	3	5	0	981	108.8	6.4	11.35	0	1.059	1.109	0.0700969	0.0142622	0.995303	0.688275	0.29	0.89	103.3	95.3	87.6	105.4	100.9	93	111	106.3	97.2	1002.1	902.3	1532.8	1287	844.8	1178.5	1227.3	363	722.9	High	High	High	High	High	High	High	High	High	1
FALSE	High	Master Protein	P12259	Coagulation factor V [OS=Homo sapiens]	1	4	6	4	2224	251.5	6.05	10.08	0	0.985	0.893	0.548692	0.623779	0.995303	0.874454	8.28	8.76	86	111.2	111.1	89.7	109.5	96	76.8	126.2	93.6	451.5	569.7	1051.7	592.7	496	658.9	459.1	233.2	377	High	High	High	High	High	High	High	High	High	1
FALSE	High	Master Protein	O94804	Serine/threonine-protein kinase 10 [OS=Homo sapiens]	4	3	4	2	968	112.1	6.95	8.13	0	0.981	0.923	0.759381	0.831731	0.995303	0.96824	3.19	19.87	101.3	98.8	99.2	112.9	97	95.3	123.6	91.2	80.7	697.4	664	1230.8	978	576.1	856.7	969.2	221	426	High	High	High	High	High	High	High	High	High	1
FALSE	High	Master Protein	Q9Y4D7	Plexin-D1 [OS=Homo sapiens]	1	2	3	0	1925	211.9	7.15	8.71	0	1.05	1.473	0.878255	0.0643384	0.997305	0.721216	21.6	6.17	98.4	97.6	68.6	118.4	81.6	72	114.5	143.7	105.2	163.5	158.3	205.4	247.6	117	156.3	216.8	84.1	134	High	High	High	High	High	High	High	High	High	1
FALSE	High	Master Protein	Q9NQ88	Fructose-2,6-bisphosphatase TIGAR [OS=Homo sapiens]	12	3	5	3	270	30	7.69	14.58	0	0.985	0.934	0.216772	0.370772	0.995303	0.782651	1.94	12.7	120.1	103.3	92.3	120.1	101.7	89.7	112.3	66.2	94.3	940.5	788.9	1302.6	1183.9	686.9	917.5	1001	182.3	566	High	High	High	High	High	High	High	High	High	1
FALSE	High	Master Protein	P31153	S-adenosylmethionine synthase isoform type-2 [OS=Homo sapiens]	9	4	5	0	395	43.6	6.48	10.31	0	0.968	0.93	0.792416	0.634113	0.995303	0.874454	0.31	3.78	108.6	97.1	95.1	105.1	108.5	91.8	117.4	88	88.4	851.3	742.7	1343.7	1036.9	734.2	940.3	1048.6	242.9	531.4	High	High	High	High	High	High	High	High	High	1
FALSE	High	Master Protein	P08575	Receptor-type tyrosine-protein phosphatase C [OS=Homo sapiens]	3	3	4	0	1306	147.4	6.15	9.61	0	1.019	1.004	0.838318	0.476335	0.995303	0.817624	10.85	3.14	102.9	99.2	92.1	95.5	101.1	100.7	103.3	97.5	107.8	277.3	261	447.5	323.9	235.1	354.6	317.1	92.5	222.8	High	High	High	High	High	High	High	High	High	1
FALSE	High	Master Protein	O75787	Renin receptor [OS=Homo sapiens]	10	3	7	0	350	39	6.1	22.03	0	0.937	1.249	0.981062	0.190576	0.997305	0.746581	0.58	3.55	101.1	98.1	82.2	116.2	92	76.8	126.3	125.5	81.9	577.3	546.5	845.8	834.8	453.1	572.4	821.2	252	358.4	High	High	High	High	High	High	High	High	High	1
FALSE	High	Master Protein	P15848	Arylsulfatase B [OS=Homo sapiens]	4	2	5	0	533	59.6	8.21	8.03	0	0.948	1.359	0.385058	0.473312	0.995303	0.817624	11.85	25.78	98.4	91	94.4	80.4	86.3	97.3	78.7	145.1	128.3	199.9	180.3	345.6	205.6	151.2	258.2	181.9	103.7	199.7	High	High	High	High	High	High	High	High	High	1
FALSE	High	Master Protein	P05198	Eukaryotic translation initiation factor 2 subunit 1 [OS=Homo sapiens]	11	4	7	4	315	36.1	5.08	12.72	0	0.982	0.951	0.90246	0.85696	0.997305	0.975218	8.23	9.83	105.9	94	96.6	98.5	105.2	94.8	100.6	118.4	86.1	753.5	652.7	1238.8	882.7	645.9	881.9	815.8	296.4	469.5	High	High	High	High	High	High	High	High	High	1
FALSE	High	Master Protein	P22695	Cytochrome b-c1 complex subunit 2, mitochondrial [OS=Homo sapiens]	7	4	4	4	453	48.4	8.63	9.43	0	1.459	1.514	0.409971	0.474847	0.995303	0.817624	32.89	25.59	84.6	112.2	57.4	150.7	90.4	83.7	150.2	83.8	86.9	212.9	275.7	260.5	477.6	196.4	275.4	430.6	74.2	167.7	High	High	High	High	High	High	High	High	High	1
FALSE	High	Master Protein	P12081	Histidine--tRNA ligase, cytoplasmic [OS=Homo sapiens]	7	4	6	0	509	57.4	5.88	7.42	0	1.024	1.01	0.694294	0.377034	0.995303	0.782651	20.85	0.12	93.8	91.1	101.1	96.1	117.7	89	94.6	114.6	102.1	515	488.2	1000.3	663.9	557.6	638	591.8	221.3	429.5	High	High	High	High	High	High	High	High	High	1
FALSE	High	Master Protein	P35914	Hydroxymethylglutaryl-CoA lyase, mitochondrial [OS=Homo sapiens]	10	3	4	1	325	34.3	8.54	11.6	0	1.006	1.014	0.840207	0.607806	0.995303	0.874454	15.46	15.3	95.2	117.1	99.2	105.7	99.4	99.8	106.5	76.5	100.6	410.6	492.9	771.4	574	369.9	562.1	523.3	116.2	332.7	High	High	High	High	High	High	High	High	High	1
FALSE	High	Master Protein	Q9NNW7	Thioredoxin reductase 2, mitochondrial [OS=Homo sapiens]	5	2	3	0	524	56.5	7.5	9.11	0	1.307	1.37	0.285387	0.0283368	0.995303	0.721216	9.98	0.68	70.2	100.6	76.4	91.8	94.2	106.6	95.7	137.8	126.8	71.8	100.3	140.7	118.1	83.1	142.3	111.4	49.6	99.4	High	High	High	High	High	High	High	High	High	1
FALSE	High	Master Protein	Q9NYU2	UDP-glucose:glycoprotein glucosyltransferase 1 [OS=Homo sapiens]	2	3	5	0	1555	177.1	5.63	8.5	0	0.943	0.874	0.664896	0.633594	0.995303	0.874454	9.96	6.78	96.8	110.5	101.1	105.8	97.6	95.3	111.9	96.6	84.5	398.5	443.8	749.7	548	346.6	512.1	524.5	139.8	266.4	High	High	High	High	High	High	High	High	High	1
FALSE	High	Master Protein	P61247	Small ribosomal subunit protein eS1 [OS=Homo sapiens]	11	3	4	3	264	29.9	9.73	10.97	0	1.005	1.045	0.90958	0.347553	0.997305	0.782651	11.29	8	94	112.6	86.7	94.5	101.5	93.8	115	111.3	90.6	411.6	481	684.5	520.7	383.4	536.5	573.4	171.4	304.1	High	High	High	High	High	High	High	High	High	1
FALSE	High	Master Protein	P50452	Serpin B8 [OS=Homo sapiens]	9	3	6	0	374	42.7	5.57	11.57	0	0.975	1.14	0.984229	0.793864	0.997305	0.9589	8.99	1.28	90.2	116.8	88.1	82.9	113.9	97.9	75.5	134.3	100.5	171.4	216.6	301.9	198.4	186.8	243.1	163.4	89.8	146.4	High	High	High	High	High	High	High	High	High	1
FALSE	High	Master Protein	P19878	Neutrophil cytosol factor 2 [OS=Homo sapiens]	8	5	11	0	526	59.7	6.16	16.79	0	1.001	1.018	0.783734	0.990347	0.995303	0.994176	7.14	2.01	119.2	90.9	91.4	109.4	95.4	91.5	121.4	93.8	87	1068.2	794.8	1476.1	1233.8	737.5	1070.9	1238.2	295.6	597.3	High	High	High	High	High	High	High	High	High	1
FALSE	High	Master Protein	P42126	Enoyl-CoA delta isomerase 1, mitochondrial [OS=Homo sapiens]	12	3	4	0	302	32.8	8.54	13.76	0	0.976	1.044	0.573608	0.410232	0.995303	0.789669	12.85	10.5	79.9	96.2	112.9	85.4	93.9	92.5	77.5	144	117.9	448.5	526.9	1142.9	603.6	455	678.4	495.4	284.5	507.2	High	High	High	High	High	High	High	High	High	1
FALSE	High	Master Protein	Q08211	ATP-dependent RNA helicase A [OS=Homo sapiens]	3	3	3	3	1270	140.9	6.84	7.78	0	0.973	0.966	0.295379	0.886676	0.995303	0.981722	1.34	5.39	103.1	104.8	100	85.2	102	98.2	96.1	113.9	96.6	214.3	212.5	374.7	222.8	182.9	266.6	227.4	83.3	153.8	High	High	High	High	High	High	High	High	High	1
FALSE	High	Master Protein	Q9H0W9	Ester hydrolase C11orf54 [OS=Homo sapiens]	9	2	3	0	315	35.1	6.7	9.97	0	0.923	0.97	0.171994	0.614331	0.995303	0.874454	1.25	7.02	100.8	97.2	97.5	100.5	88.9	89.9	97.8	137.1	90.3	225.4	212.1	392.9	283	171.6	262.7	249	107.9	154.7	High	High	High	High	High	High	High	High	High	1
FALSE	High	Master Protein	Q53FA7	Quinone oxidoreductase PIG3 [OS=Homo sapiens]	8	2	3	0	332	35.5	7.17	7.99	0	0.969	1.066	0.707354	0.246444	0.995303	0.775013	0.34	9.32	99.6	96.7	94	96.3	93.7	107.9	99.5	112.1	100.1	556.3	527	945.8	677.2	451.7	787.4	632.7	220.2	428.5	High	High	High	High	High	High	High	High	High	1
FALSE	High	Master Protein	P06312	Immunoglobulin kappa variable 4-1 [OS=Homo sapiens]	15	2	6	2	121	13.4	5.25	16.93	0	0.996	0.928	0.748638	0.358135	0.995303	0.782651	6.26	15.15	88.8	109.4	111.8	88.4	113.8	104.3	82.4	113.1	88	553.7	666.2	1256.8	694.1	612.5	849.7	585.2	248.2	420.8	High	High	High	High	High	High	High	High	High	1
FALSE	High	Master Protein	P13284	Gamma-interferon-inducible lysosomal thiol reductase [OS=Homo sapiens]	12	3	10	3	250	27.9	4.88	24.53	0	0.971	1.294	0.849008	0.156315	0.995303	0.723769	5.69	23.99	119.9	82.3	76.4	112.1	79.9	81.9	125	123.7	98.8	2022.4	1355	2322.8	2381.7	1163.9	1804.3	2402.6	734.2	1277.6	High	High	High	High	High	High	High	High	High	1
FALSE	High	Master Protein	O95352	Ubiquitin-like modifier-activating enzyme ATG7 [OS=Homo sapiens]	5	3	4	0	703	77.9	6.24	11.88	0	0.996	0.849	0.569391	0.434824	0.995303	0.7924	3.39	0.83	117.2	93.2	97.3	119.5	92.8	90.7	127.9	78.7	82.7	680.2	527.6	1018	873.1	464.9	687.3	845	160.7	367.7	High	High	High	High	High	High	High	High	High	1
FALSE	High	Master Protein	P11234	Ras-related protein Ral-B [OS=Homo sapiens]	19	3	5	0	206	23.4	6.62	9.48	0	0.931	0.868	0.324229	0.445823	0.995303	0.802542	13.24	34.74	106.2	92.3	121.9	108.6	86	101.1	120.3	57.9	105.8	222.6	188.9	460.6	286.6	155.6	276.8	287.4	42.7	169.9	High	High	High	High	High	High	High	High	High	1
FALSE	High	Master Protein	P13671	Complement component C6 [OS=Homo sapiens]	4	4	5	4	934	104.7	6.76	9.43	0	0.905	0.673	0.228773	0.0207461	0.995303	0.71427	10.28	5.34	79.3	148.8	126.9	77.2	108.9	114.9	61.3	100.1	82.4	167.5	306.5	482.9	205.1	198.4	316.9	147.4	74.4	133.4	High	High	High	High	High	High	High	High	High	1
FALSE	High	Master Protein	Q6ZS81	WD repeat- and FYVE domain-containing protein 4 [OS=Homo sapiens]	1	4	6	1	3184	353.4	6.32	9.07	0	1.16	1.238	0.0659951	0.0518969	0.995303	0.721216	4.34	5.61	109	75.1	74.7	122.8	87.1	98.7	135	89.4	108.3	798	536.1	985.7	1131	549.8	944	1125	230.2	607.2	High	High	High	High	High	High	High	High	High	1
FALSE	High	Master Protein	O95861	3'(2'),5'-bisphosphate nucleotidase 1 [OS=Homo sapiens]	12	4	5	0	308	33.4	5.69	13.1	0	1.111	1.094	0.110573	0.0106029	0.995303	0.676845	7.99	1.57	107.4	86.4	86.7	112.9	105	96.3	115.2	94.5	95.8	1165	914.3	1694	1541.2	982.6	1363.7	1422.4	360.5	796.1	High	High	High	High	High	High	High	High	High	1
FALSE	High	Master Protein	P07225	Vitamin K-dependent protein S [OS=Homo sapiens]	4	3	4	3	676	75.1	5.67	10.1	0	0.941	0.895	0.211246	0.840375	0.995303	0.97078	5.73	5.98	81.8	98.8	126.8	80	82.1	119.3	73.2	84.9	153.1	772.8	910.6	2159.1	951.9	669.3	1472	787.5	282.3	1108.6	High	High	High	High	High	High	High	High	High	1
FALSE	High	Master Protein	P26447	Protein S100-A4 [OS=Homo sapiens]	25	3	9	3	101	11.7	6.11	19.42	0	1.127	1.052	0.283682	0.34455	0.995303	0.782651	13.12	10.21	93.7	97.3	93.5	91.1	119.3	105.4	91.8	109.4	98.4	1523.5	1543.5	2740.2	1864.8	1673.8	2237.4	1699.3	625.7	1225.7	High	High	High	High	High	High	High	High	High	1
FALSE	High	Master Protein	P22059	Oxysterol-binding protein 1 [OS=Homo sapiens]	4	1	1	1	807	89.4	7.3	5.25	0	0.655	0.811	0.148158	0.0296204	0.995303	0.721216	13.57	8.12	93.6	142.9	120.5	89.3	85.7	78.8	75.9	122.6	90.7	13.7	20.4	31.7	16.4	10.8	15	12.6	6.3	10.2	High	High	High	High	High	High	High	High	High	1
FALSE	High	Master Protein	Q96I99	Succinate--CoA ligase [GDP-forming] subunit beta, mitochondrial [OS=Homo sapiens]	8	4	4	2	432	46.5	6.39	4.74	0	1.139	1.114	0.416897	0.352565	0.995303	0.782651	29.32	21.3	88.7	105.6	82.5	122.2	96.5	94	117.8	100.8	91.9	269.3	312.8	451.3	466.6	252.8	372.6	407.2	107.6	213.8	High	High	High	High	High	High	High	High	High	1
FALSE	High	Master Protein	P49721	Proteasome subunit beta type-2 [OS=Homo sapiens]	14	3	5	3	201	22.8	7.02	10.67	0	0.974	1.071	0.975283	0.16431	0.997305	0.729658	2.77	2.73	97.5	107.3	89.9	93.2	104.5	96.2	98	117	96.3	664.6	713.7	1104.5	800	614.8	856.1	760.7	280.7	503	High	High	High	High	High	High	High	High	High	1
FALSE	High	Master Protein	Q9Y4E8	Ubiquitin carboxyl-terminal hydrolase 15 [OS=Homo sapiens]	3	3	3	0	981	112.3	5.22	5.18	0	1.055	1.02	0.329359	0.44472	0.995303	0.802542	7.77	6.3	105.8	83.7	93.9	111.6	112.4	93.8	103.3	99.8	95.7	411.1	317.4	657.6	546	377.1	476.4	457.3	136.4	285.1	High	High	High	High	High	High	High	High	High	1
FALSE	High	Master Protein	Q96D96	Voltage-gated hydrogen channel 1 [OS=Homo sapiens]	10	2	6	0	273	31.7	6.8	11.56	0	1.041	1.189	0.792927	0.0627024	0.995303	0.721216	1.73	5.72	100.8	87.5	89.7	95	91	94.4	115.3	119.6	106.7	562.3	476.3	901.8	666.9	438.3	688	732.2	234.8	456	High	High	High	High	High	High	High	High	High	1
FALSE	High	Master Protein	Q99542	Matrix metalloproteinase-19 [OS=Homo sapiens]	6	2	3	0	508	57.3	7.59	8.13	0	0.988	0.928	0.657034	0.632776	0.995303	0.874454	40.61	0.61	110.1	72.7	90.2	108.7	149.4	70	102.2	113.3	83.4	424.8	273.9	627.7	528.2	497.8	352.8	449.1	153.9	246.7	High	High	High	High	High	High	High	High	High	1
FALSE	High	Master Protein	P28066	Proteasome subunit alpha type-5 [OS=Homo sapiens]	10	3	5	3	241	26.4	4.79	11.31	0	1.014	1.06	0.467693	0.12724	0.995303	0.721216	5.29	1.57	98.5	97.9	90.3	99.8	95.7	104.3	103.3	114.5	95.7	648.5	628.9	1071.3	827.6	543.7	897.1	775	265.3	483	High	High	High	High	High	High	High	High	High	1
FALSE	High	Master Protein	Q8TCT9	Minor histocompatibility antigen H13 [OS=Homo sapiens]	12	5	8	0	377	41.5	6.43	17.44	0	1.272	1.425	0.276892	0.314577	0.995303	0.782651	27.29	26.27	92.3	87.3	74.3	117.3	82.9	111.9	131.4	77.9	124.6	905.9	836.7	1314.9	1450.2	702.6	1435	1469.9	268.9	937.6	High	High	High	High	High	High	High	High	High	1
FALSE	High	Master Protein	Q16799	Reticulon-1 [OS=Homo sapiens]	3	2	5	0	776	83.6	4.69	16.74	0	0.995	1.052	0.885895	0.823764	0.997305	0.96706	4.22	28.47	106.6	96.3	91.6	103.2	101.2	91.2	133.6	80	96.3	730.4	644.2	1131.3	889.8	598.3	816	1042.9	192.9	505.8	High	High	High	High	High	High	High	High	High	1
FALSE	High	Master Protein	Q16777	Histone H2A type 2-C [OS=Homo sapiens]	22	2	5	0	129	14	10.9	12.71	0	0.922	1.164	0.723744	0.567644	0.995303	0.867491	68.63	50.75	90.3	125.6	68.7	155.1	45.8	63.4	175.1	96.1	80	43.8	59.4	60	94.7	19.2	40.1	96.7	16.4	29.7	High	High	High	High	High	High	High	High	High	1
FALSE	High	Master Protein	P13010	X-ray repair cross-complementing protein 5 [OS=Homo sapiens]	5	4	6	4	732	82.7	5.81	11.63	0	1.037	1.091	0.409707	0.731651	0.995303	0.923293	9.14	6.61	111.5	87.1	91	108.5	104.4	94.4	127	76.9	99.2	1978.5	1509.4	2911.2	2424.5	1599.4	2188.7	2567.4	480.6	1350	High	High	High	High	High	High	High	High	High	1
FALSE	High	Master Protein	Q13126	S-methyl-5'-thioadenosine phosphorylase [OS=Homo sapiens]	9	2	2	0	283	31.2	7.18	6.39	0	0.771	0.68	0.218243	0.220545	0.995303	0.755987	4.72	28.31	124.7	103.2	114.5	127.4	79.6	85.6	128.1	59	77.9	322.8	260.8	534.2	415.3	177.9	289.4	377.7	53.7	154.5	High	High	High	High	High	High	High	High	High	1
FALSE	High	Master Protein	Q9UBQ0	Vacuolar protein sorting-associated protein 29 [OS=Homo sapiens]	15	3	10	0	182	20.5	6.79	28.82	0	1.035	1.165	0.657202	0.155196	0.995303	0.723769	9.91	10.23	109.7	83.4	83.7	103.2	92.1	86.6	127.8	123	90.7	1105.5	819.9	1520.1	1308.7	800.6	1140.3	1466.8	436	701	High	High	High	High	High	High	High	High	High	1
FALSE	High	Master Protein	O00186	Syntaxin-binding protein 3 [OS=Homo sapiens]	4	3	6	3	592	67.7	7.8	9.03	0	1.069	1.132	0.43413	0.15881	0.995303	0.727272	17.2	0.12	94.6	83.6	90.5	101.1	106.7	85.5	107	128.7	102.3	191.3	165.1	329.8	257.4	186.3	225.9	246.6	91.6	158.6	High	High	High	High	High	High	High	High	High	1
FALSE	High	Master Protein	O75348	V-type proton ATPase subunit G 1 [OS=Homo sapiens]	21	2	2	2	118	13.7	8.79	6.01	0	1.106	0.944	0.520209	0.262799	0.995303	0.782313	3.2	7.69	104.3	103.8	94.5	115.3	96.1	106.8	103.7	86.2	89.2	223.3	217	365.1	311	177.7	299	253.2	64.9	146.5	High	High	High	High	High	High	High	High	High	1
FALSE	High	Master Protein	P23142	Fibulin-1 [OS=Homo sapiens]	3	3	7	3	703	77.2	5.22	18.83	0	1.036	0.89	0.727294	0.517443	0.995303	0.83261	4.32	36.84	80.8	115.2	120.3	86.2	119.3	98.3	71.9	136.4	71.5	794.2	1104.5	2132	1066.4	1012.2	1262.6	805.2	471.6	538.5	High	High	High	High	High	High	High	High	High	1
FALSE	High	Master Protein	P61204	ADP-ribosylation factor 3 [OS=Homo sapiens]	25	4	5	0	181	20.6	7.43	5.57	0	0.865	1.043	0.00142922	0.605198	0.538275	0.874454	0.87	28.48	103.5	99.2	94.6	88.9	86.8	81.8	87.2	159.3	98.7	456.6	427.1	752.5	494.1	330.7	471.5	438.4	247.4	333.9	High	High	High	High	High	High	High	High	High	1
FALSE	High	Master Protein	P22352	Glutathione peroxidase 3 [OS=Homo sapiens]	15	3	6	3	226	25.5	8.13	16.22	0	0.961	0.949	0.36772	0.978034	0.995303	0.993096	7.74	2.73	100.9	91.7	111.3	97	93.6	101.6	95.7	104.5	103.7	1156.2	1025.7	2299.2	1398.4	925.3	1521.4	1249.2	421.1	910.5	High	High	High	High	High	High	High	High	High	1
FALSE	High	Master Protein	P08962	CD63 antigen [OS=Homo sapiens]	8	3	10	0	238	25.6	7.81	13.71	0	1.134	1.256	0.386718	0.676604	0.995303	0.893946	2.79	5.01	107.2	87.3	86.3	121.6	82.4	99.6	139.3	68	108.4	872.7	693.3	1265.5	1245.4	578.8	1059.1	1291.1	194.7	676.1	High	High	High	High	High	High	High	High	High	1
FALSE	High	Master Protein	P46976	Glycogenin-1 [OS=Homo sapiens]	9	3	8	0	350	39.4	5.53	16.66	0	1.09	1.124	0.934892	0.584461	0.997305	0.874454	0.07	18.98	119.8	85.5	90.4	98.1	93.3	98.6	104.2	108.4	101.6	613.3	427.3	834.1	632	412	659.5	607.8	195.3	398.7	High	High	High	High	High	High	High	High	High	1
FALSE	High	Master Protein	P43235	Cathepsin K [OS=Homo sapiens]	6	3	10	1	329	36.9	8.48	23.49	0	1.087	1.254	0.378152	0.127429	0.995303	0.721216	1.94	12.84	99.9	74.1	92.1	110	80.5	88.8	114.4	124.8	115.5	288.4	208.7	479.3	399.6	200.6	334.9	376.2	126.8	255.6	High	High	High	High	High	High	High	High	High	1
FALSE	High	Master Protein	Q9NQW7	Xaa-Pro aminopeptidase 1 [OS=Homo sapiens]	4	2	4	0	623	69.9	5.67	11.43	0	1.016	1.035	0.836447	0.38042	0.995303	0.783124	3.87	0.51	104.2	80.9	76.4	95.9	84.3	77.6	107.9	194	78.8	341.1	258.5	450.6	395.1	238.2	331.6	402.1	223.4	197.6	High	High	High	High	High	High	High	High	High	1
FALSE	High	Master Protein	Q16769	Glutaminyl-peptide cyclotransferase [OS=Homo sapiens]	7	2	2	1	361	40.9	6.61	5.51	0	0.993	1.275	0.837958	0.267414	0.995303	0.782313	4.74	23.6	99.2	85.9	55.7	106.1	85.3	53.6	106.3	236.9	71	99.1	83.8	100.3	133.5	73.5	69.9	120.9	83.3	54.4	High	High	High	High	High	High	High	High	High	1
FALSE	High	Master Protein	P02750	Leucine-rich alpha-2-glycoprotein [OS=Homo sapiens]	5	2	5	2	347	38.2	6.95	10.57	0	1.082	0.891	0.740844	0.225457	0.995303	0.758781	3.98	16.46	100.1	105.4	101.5	89.9	117.1	109.8	89.2	105.6	81.3	361.8	371.7	661.4	409	365.1	518.5	367	134.3	225.1	High	High	High	High	High	High	High	High	High	1
FALSE	High	Master Protein	P36871	Phosphoglucomutase-1 [OS=Homo sapiens]	4	2	2	0	562	61.4	6.76	2.68	0	1.094	0.871	0.658979	0.254992	0.995303	0.778494	5.07	9.82	117.2	87	100.2	132.6	95.2	90.3	119.9	75.8	81.9	285	206.5	439.1	405.8	199.7	286.8	332.1	64.9	152.6	High	High	High	High	High	High	High	High	High	1
FALSE	High	Master Protein	P32455	Guanylate-binding protein 1 [OS=Homo sapiens]	3	3	3	2	592	67.9	6.32	5.71	0	0.928	0.884	0.159371	0.229147	0.995303	0.761997	7.75	17.11	110.3	110.2	98.6	108.9	102.3	87	110.3	85.3	87.2	533.8	520	859.6	663	426.9	549.6	607.8	145.1	323.2	High	High	High	High	High	High	High	High	High	1
FALSE	High	Master Protein	A0A0B4J1Y9	Immunoglobulin heavy variable 3-72 [OS=Homo sapiens]	23	3	9	1	119	13.2	7.85	13.82	0	0.865	0.692	0.101036	0.335908	0.995303	0.782651	5.15	30.76	76.8	124.2	133.4	73.8	107.5	111.6	53.2	143	76.5	144.8	228.6	453.4	175.1	174.9	274.8	114.2	94.8	110.5	High	High	High	High	High	High	High	High	High	1
FALSE	High	Master Protein	Q13617	Cullin-2 [OS=Homo sapiens]	4	3	4	0	745	86.9	6.92	9.51	0	1.003	0.976	0.714683	0.593094	0.995303	0.874454	3.45	15.15	102.8	106.9	96.8	105.5	100.4	97.1	111.7	84.4	94.5	537.6	545.7	913.2	694.6	453.1	663.8	665.5	155.4	378.9	High	High	High	High	High	High	High	High	High	1
FALSE	High	Master Protein	P10109	Adrenodoxin, mitochondrial [OS=Homo sapiens]	13	3	6	3	184	19.4	5.83	12.16	0	1.069	1.124	0.557154	0.161714	0.995303	0.729658	27.53	5.28	89	91.4	88.2	132.9	79.6	94.3	126.1	102.8	95.7	680	682	1215.4	1278.3	525.1	941.8	1097.5	276.4	560.3	High	High	High	High	High	High	High	High	High	1
FALSE	High	Master Protein	O00160	Unconventional myosin-If [OS=Homo sapiens]	3	4	4	3	1098	124.8	9.11	7.94	0	0.974	0.837	0.308416	0.151917	0.995303	0.721216	3.88	16.49	93.9	110.8	116.8	94	108	104.3	90.9	83.5	97.8	1069.7	1231.5	2396.4	1347	1060.8	1551.5	1179.5	334.6	853.3	High	High	High	High	High	High	High	High	High	1
FALSE	High	Master Protein	Q08722	Leukocyte surface antigen CD47 [OS=Homo sapiens]	8	3	4	0	323	35.2	7.21	10.68	0	1.008	1.059	0.618315	0.860828	0.995303	0.975572	1.72	10.98	114.8	87.8	99	105.7	88.5	100.9	130.6	67.9	104.9	602.4	449.5	936.2	697.8	400.5	691.5	780.6	125.3	421.6	High	High	High	High	High	High	High	High	High	1
FALSE	High	Master Protein	Q9UH65	Switch-associated protein 70 [OS=Homo sapiens]	7	4	5	4	585	69	5.87	6.98	0	0.95	1.061	0.68777	0.406222	0.995303	0.789669	2.67	14.11	90	105.4	87.4	85.6	98.3	93	86.4	161	92.7	619	706.8	1083.1	740.5	583.4	835.6	676.9	389.5	488.6	High	High	High	High	High	High	High	High	High	1
FALSE	High	Master Protein	P16219	Short-chain specific acyl-CoA dehydrogenase, mitochondrial [OS=Homo sapiens]	9	3	5	3	412	44.3	7.99	10.4	0	1.127	1.304	0.338782	0.0461855	0.995303	0.721216	21.91	2.41	87.6	87.9	74.6	129.9	84.4	84.1	141.4	112.8	97.3	141.1	138.1	216.4	263.4	117.3	176.8	259.4	63.9	120.1	High	High	High	High	High	High	High	High	High	1
FALSE	High	Master Protein	Q16836	Hydroxyacyl-coenzyme A dehydrogenase, mitochondrial [OS=Homo sapiens]	13	4	6	0	314	34.3	8.85	6.81	0	0.933	1.084	0.589512	0.065744	0.995303	0.721216	27.38	1.04	93	114.7	93.5	106.4	84	87.3	101.5	118.3	101.4	470.5	566.2	853	677.6	366.6	576.7	585.1	210.5	393.3	High	High	High	High	High	High	High	High	High	1
FALSE	High	Master Protein	Q96P48-1	Isoform 1 of Arf-GAP with Rho-GAP domain, ANK repeat and PH domain-containing protein 1 [OS=Homo sapiens]	2	3	4	0	1210	136.2	6.29	7.66	0	0.971	0.894	0.32685	0.192965	0.995303	0.746895	1.61	6.19	104.5	100.6	115	101.4	98.7	87	93.5	100.6	98.7	459.6	431.8	911.3	561.4	374.7	499.7	468.2	155.7	332.7	High	High	High	High	High	High	High	High	High	1
FALSE	High	Master Protein	P02745	Complement C1q subcomponent subunit A [OS=Homo sapiens]	9	2	6	2	245	26	9.11	18.22	0	1.176	1.437	0.187029	0.1309	0.995303	0.721216	17.71	6.49	97	83.4	75.5	114	86.4	107.8	102.4	125.1	108.4	1110.9	932.6	1558.2	1644.6	854	1612.7	1336.7	504.2	951.9	High	High	High	High	High	High	High	High	High	1
FALSE	High	Master Protein	O00584	Ribonuclease T2 [OS=Homo sapiens]	7	2	4	2	256	29.5	7.08	8.8	0	0.951	1.073	0.0898632	0.307648	0.995303	0.782651	1.53	4.6	97.4	89.9	95.2	92.6	80.6	91.5	101.2	149.5	102.2	642.9	579.3	1133.5	769.5	459.4	789.2	761.1	347.2	517	High	High	High	High	High	High	High	High	High	1
FALSE	High	Master Protein	Q7L9L4	MOB kinase activator 1B [OS=Homo sapiens]	5	1	2	0	216	25.1	6.73	3.74	0	0.873	0.897	0.330059	0.991665	0.995303	0.994218	7.04	4.86	116.3	95.8	95.5	101.5	100.6	79.6	104.3	123.5	82.9	120.2	96.7	178	132.2	89.7	107.5	122.8	44.9	65.7	High	High	High	High	High	High	High	High	High	1
FALSE	High	Master Protein	P41091	Eukaryotic translation initiation factor 2 subunit 3 [OS=Homo sapiens]	6	3	6	1	472	51.1	8.4	13.04	0	1.051	0.994	0.265815	0.779666	0.995303	0.949428	7.96	8.39	105	93.3	93.8	110.4	105	93.3	118.3	92.7	88.2	1091.5	946.9	1757	1444.7	942.2	1266.9	1400.4	339.2	702.5	High	High	High	High	High	High	High	High	High	1
FALSE	High	Master Protein	P02452	Collagen alpha-1(I) chain [OS=Homo sapiens]	2	2	2	2	1464	138.8	5.8	6.41	0	0.935	0.681	0.0812853	0.0921931	0.995303	0.721216	2.73	6.5	92.7	121	123.5	88.3	113.1	108.2	60.5	108.7	84.1	229.2	292	550.1	274.7	241.3	349.4	170.3	94.5	159.3	High	High	High	High	High	High	High	High	High	1
FALSE	High	Master Protein	A0A0C4DH72	Immunoglobulin kappa variable 1-6 [OS=Homo sapiens]	14	1	2	0	117	12.7	8.29	6.27	0	0.932	1.439	0.77096	0.434283	0.995303	0.7924	6.67	57.47	84.9	90.4	89.3	79.1	101.5	79.6	66.1	180.5	128.5	67.8	70.4	128.6	79.5	69.9	83.1	60.1	50.7	78.6	High	High	High	High	High	High	High	High	High	1
FALSE	High	Master Protein	P28065	Proteasome subunit beta type-9 [OS=Homo sapiens]	9	2	4	0	219	23.3	5.03	7.2	0	0.954	0.977	0.445467	0.151638	0.995303	0.721216	3.29	1.86	101.1	100.9	102.9	94.3	96.2	106.1	100.7	98.5	99.2	593.2	577.8	1088.4	696.6	487.2	813.5	673	203.5	446.4	High	High	High	High	High	High	High	High	High	1
FALSE	High	Master Protein	Q15404	Ras suppressor protein 1 [OS=Homo sapiens]	12	3	3	0	277	31.5	8.65	7.04	0	1.057	1.193	0.0734489	0.101255	0.995303	0.721216	3.57	13.85	101.1	89.6	84.4	109.5	92	89.2	136.1	106.9	91.2	287.6	248.7	432.5	391.8	225.8	331.2	440.9	106.9	198.8	High	High	High	High	High	High	High	High	High	1
FALSE	High	Master Protein	P26599-1	Isoform 2 of Polypyrimidine tract-binding protein 1 [OS=Homo sapiens]	5	3	4	0	531	57.2	9.17	8.95	0	1.213	1.311	0.0968269	0.213261	0.995303	0.755987	14.32	25.05	93.1	73.7	75.5	100.1	89.4	100.5	122	163.5	82.3	668.6	516.5	977.9	904.6	554	942.6	998	413.3	452.9	High	High	High	High	High	High	High	High	High	1
FALSE	High	Master Protein	Q96HE7	ERO1-like protein alpha [OS=Homo sapiens]	9	3	4	2	468	54.4	5.68	8.13	0	1.003	0.815	0.82554	0.0920489	0.995303	0.721216	19.05	14.62	107.8	111.3	96.5	108.2	136.6	84.4	97.5	78.9	78.7	75.8	76.4	122.3	95.7	82.9	77.5	78.1	19.5	42.4	High	High	High	High	High	High	High	High	High	1
FALSE	High	Master Protein	Q9UNH7	Sorting nexin-6 [OS=Homo sapiens]	8	3	4	0	406	46.6	6.16	8.14	0	1.036	1.01	0.626515	0.592297	0.995303	0.874454	3.57	4.5	112.1	89.4	100.8	116.1	94.8	96.7	113.2	93	83.9	890.9	693.3	1445.2	1161.6	650.3	1004.3	1025.4	260.2	511.3	High	High	High	High	High	High	High	High	High	1
FALSE	High	Master Protein	O15400	Syntaxin-7 [OS=Homo sapiens]	13	3	3	0	261	29.8	5.55	8.36	0	1.05	0.94	0.511877	0.680627	0.995303	0.896301	13.73	11.99	85.5	97.9	97.2	81	102.8	111.6	74.4	158.2	91.4	181.2	202.3	371.4	216	187.9	308.9	179.5	117.9	148.4	High	High	High	High	High	High	High	High	High	1
FALSE	High	Master Protein	Q86Y82	Syntaxin-12 [OS=Homo sapiens]	12	3	4	3	276	31.6	5.59	5.11	0	0.89	0.903	0.0322927	0.636672	0.995303	0.874774	2.15	4.63	103.4	110.6	102.6	92	92.1	92.6	93.4	123.3	89.9	197.3	205.9	352.8	220.9	151.7	230.8	203	82.7	131.4	High	High	High	High	High	High	High	High	High	1
FALSE	High	Master Protein	P01700	Immunoglobulin lambda variable 1-47 [OS=Homo sapiens]	11	1	2	1	117	12.3	5.91	8.96	0	0.849	0.596	0.0504488	0.000142291	0.995303	0.317382	8.95	1.47	86.3	140.9	142.6	78	119.7	112.6	51.9	84	84	212.4	338.5	632.7	241.6	254.1	361.9	145.6	72.7	158.4	High	High	High	High	High	High	High	High	High	1
FALSE	High	Master Protein	P47897	Glutamine--tRNA ligase [OS=Homo sapiens]	3	2	3	0	775	87.7	7.15	9.42	0	1.321	1.359	0.181624	0.00712148	0.995303	0.56594	2.12	5.05	105.6	72	75.1	105.7	95.1	100.6	143.5	94.5	108	139.1	92.5	178.2	175.3	108.1	173.1	215.3	43.8	109	High	High	High	High	High	High	High	High	High	1
FALSE	High	Master Protein	Q9NPJ3	Acyl-coenzyme A thioesterase 13 [OS=Homo sapiens]	16	2	4	0	140	15	9.14	4.44	0	0.998	1.105	0.992695	0.923305	0.997305	0.990824	29.1	26.8	91.8	94.3	110.8	114	94.2	89.1	101.4	123.1	81.3	232.8	233.5	506.5	363.9	206	295	293	109.8	157.9	High	High	High	High	High	High	High	High	High	1
FALSE	High	Master Protein	P09601	Heme oxygenase 1 [OS=Homo sapiens]	5	1	3	1	288	32.8	8.25	9.14	0	1.033	0.889	0.465034	0.73817	0.995303	0.928435	7.19	46.62	109.7	82.4	106.2	113.3	89.2	103.3	145.8	55.7	94.4	492.1	360.4	858.6	639.7	345.1	605	744.5	87.8	324.4	High	High	High	High	High	High	High	High	High	1
FALSE	High	Master Protein	Q9NUJ1	Palmitoyl-protein thioesterase ABHD10, mitochondrial [OS=Homo sapiens]	9	2	3	0	306	33.9	8.57	7.31	0	0.872	0.886	0.503048	0.502038	0.995303	0.827602	29.68	32.97	99.3	102.2	118.7	113.6	89.2	86.2	113.1	72.6	105.1	444.3	446.3	957.2	640.2	344.3	504.2	576.7	114.3	360.6	High	High	High	High	High	High	High	High	High	1
FALSE	High	Master Protein	Q9BTU6	Phosphatidylinositol 4-kinase type 2-alpha [OS=Homo sapiens]	8	3	3	3	479	54	8.29	7.88	0	0.868	1.119	0.4205	0.233913	0.995303	0.767582	17.32	12.75	87.4	113.1	98.2	95.6	87.8	85.2	97.8	137.5	97.4	198.1	250.2	401.5	272.8	171.9	252.5	252.5	109.6	169.3	High	High	High	High	High	High	High	High	High	1
FALSE	High	Master Protein	P62136	Serine/threonine-protein phosphatase PP1-alpha catalytic subunit [OS=Homo sapiens]	12	3	5	1	330	37.5	6.33	10.52	0	1.009	0.914	0.779703	0.749436	0.995303	0.935054	7.76	15.49	106.2	91.4	103.5	107.1	97.7	98.9	125	75.7	94.6	655.9	551.2	1152.3	833.2	520.9	798.6	880	164.5	447.9	High	High	High	High	High	High	High	High	High	1
FALSE	High	Master Protein	Q9UM22	Mammalian ependymin-related protein 1 [OS=Homo sapiens]	9	2	4	0	224	25.4	6.6	4.93	0	0.969	1.158	0.875237	0.48874	0.997305	0.821415	8.87	38.13	114	88	84.9	104.2	85.4	93	98	134.3	98.2	122	92	163.7	140.5	78.8	130.1	119.5	50.6	80.6	High	High	High	High	High	High	High	High	High	1
FALSE	High	Master Protein	O95336	6-phosphogluconolactonase [OS=Homo sapiens]	14	3	4	3	258	27.5	6.05	10.58	0	0.935	0.902	0.38759	0.0339561	0.995303	0.721216	5.83	4.23	104.1	102	108.5	107.8	95.3	97.6	97.5	89.4	97.8	769.8	736	1445.9	1003.6	608.4	942.5	820.9	232.7	554.6	High	High	High	High	High	High	High	High	High	1
FALSE	High	Master Protein	Q15691	Microtubule-associated protein RP/EB family member 1 [OS=Homo sapiens]	16	3	4	3	268	30	5.14	9.43	0	0.959	0.846	0.521864	0.225241	0.995303	0.758781	16.72	22.61	103	123.9	96.8	78.4	118.8	104.6	72.9	104.8	96.6	214.7	252	363.7	205.6	213.6	284.8	173.1	76.8	154.3	High	High	High	High	High	High	High	High	High	1
FALSE	High	Master Protein	Q9NRW1	Ras-related protein Rab-6B [OS=Homo sapiens]	11	2	4	0	208	23.4	5.53	4.94	0	0.817	0.703	0.30334	0.151035	0.995303	0.721216	9.79	31.68	95.4	114.6	138.5	101.1	93.7	106.2	89.7	80.6	80.2	114.2	133.9	298.8	152.4	96.8	166	122.3	33.9	73.6	High	High	High	High	High	High	High	High	High	1
FALSE	High	Master Protein	Q9Y2S2	Lambda-crystallin homolog [OS=Homo sapiens]	8	3	4	0	319	35.4	6.18	9.11	0	1.005	0.975	0.525234	0.292603	0.995303	0.782313	2.69	1.57	101.1	108.1	95.6	101.6	106.8	100.5	99.6	105.5	81.2	393.9	411.3	671.2	498.6	359	511.7	442.2	144.6	242.6	High	High	High	High	High	High	High	High	High	1
FALSE	High	Master Protein	P22792	Carboxypeptidase N subunit 2 [OS=Homo sapiens]	4	2	3	2	545	60.5	5.99	9.99	0	0.853	0.952	0.865152	0.752026	0.996628	0.936485	2.95	25.99	68.2	105.5	117.5	88	90	98.3	64.9	172.5	95.1	170.2	257	528.6	276.5	193.9	320.5	184.5	151.5	182	High	High	High	High	High	High	High	High	High	1
FALSE	High	Master Protein	Q9HBI1	Beta-parvin [OS=Homo sapiens]	9	3	4	0	364	41.7	6.73	5.1	0																											High	High	High	High	High	High	High	High	High	1
FALSE	High	Master Protein	P81605	Dermcidin [OS=Homo sapiens]	17	3	6	0	110	11.3	6.54	13.48	0	1.068	1.863	0.455437	0.0884783	0.995303	0.721216	20.07	1.73	66	67.3	55.5	60.9	71.9	87	123	123.9	244.5	698	694.6	1058.6	811.2	655.8	1201.5	1481	461	1981.2	High	High	High	High	High	High	High	High	High	1
FALSE	High	Master Protein	P17980	26S proteasome regulatory subunit 6A [OS=Homo sapiens]	5	2	2	1	439	49.2	5.24	7.05	0	1.001	0.978	0.475916	0.461848	0.995303	0.814128	1.08	7.52	97.6	102.4	102.9	97	109.5	103	95.5	105.5	86.7	394	403.1	748.4	492.7	381.3	542.7	439	149.7	268.2	High	High	High	High	High	High	High	High	High	1
FALSE	High	Master Protein	Q9H0E2	Toll-interacting protein [OS=Homo sapiens]	9	2	3	1	274	30.3	5.97	8.88	0	1.14	1.058	0.150647	0.941373	0.995303	0.990824	7.21	24.59	115.3	79.1	90.3	117.3	94.5	102.9	142.3	62.6	95.5	300.8	201.3	424.4	385.2	212.8	350.6	422.7	57.4	191	High	High	High	High	High	High	High	High	High	1
FALSE	High	Master Protein	Q99685	Monoglyceride lipase [OS=Homo sapiens]	8	2	3	0	303	33.2	6.99	7.09	0	0.939	0.942	0.221869	0.997831	0.995303	0.99873	0.45	16.47	112.8	86.1	102.1	113.4	80.9	95.6	141.2	81.2	86.6	715.6	533.3	1167.9	906.1	442.8	792.4	1020.7	181.2	421.2	High	High	High	High	High	High	High	High	High	1
FALSE	High	Master Protein	Q6NUK1	Mitochondrial adenyl nucleotide antiporter SLC25A24 [OS=Homo sapiens]	6	3	4	0	477	53.3	6.33	9.65	0	1.05	1.303	0.802152	0.374773	0.995303	0.782651	39.89	10.76	88.3	112.2	78.2	128.1	86.1	82.1	123.4	99.5	101.9	357.2	443	570.4	652.6	300.8	434.2	568.8	141.7	316.1	High	High	High	High	High	High	High	High	High	1
FALSE	High	Master Protein	O43488	Aflatoxin B1 aldehyde reductase member 2 [OS=Homo sapiens]	5	1	3	1	359	39.6	7.17	11.5	0	0.941	0.772	0.51559	0.0481756	0.995303	0.721216	20.86	13.58	119	102.6	111.8	88.6	96.6	122.5	84.2	88.4	86.4	436.2	366.9	738.9	408.7	305.5	586.7	351.5	114.1	242.7	High	High	High	High	High	High	High	High	High	1
FALSE	High	Master Protein	P42331	Rho GTPase-activating protein 25 [OS=Homo sapiens]	3	2	3	0	645	73.4	6.37	5.92	0	1.17	1.108	0.318072	0.0921659	0.995303	0.721216	4.01	0.35	101.4	84.5	96.3	96.6	98.9	115.8	112.4	86.9	107	749.7	609.8	1283.5	898.2	631	1117.9	946.4	225.9	606.3	High	High	High	High	High	High	High	High	High	1
FALSE	High	Master Protein	P80723	Brain acid soluble protein 1 [OS=Homo sapiens]	6	1	1	0	227	22.7	4.63	5.71	0	1.217	1.217	0.956642	0.0716966	0.997305	0.721216	1.63	7.75	117	69.4	91.3	75.1	84.4	112.3	134.9	84.4	131.1	92.4	53.4	129.8	74.6	57.5	115.8	121.3	23.4	79.3	High	High	High	High	High	High	High	High	High	1
FALSE	High	Master Protein	P04844	Dolichyl-diphosphooligosaccharide--protein glycosyltransferase subunit 2 [OS=Homo sapiens]	3	1	3	0	631	69.2	5.69	7.53	0	0.871	1.118	0.7319	0.305466	0.995303	0.782651	12.92	18.45	88.7	100.7	98.6	108.9	87.7	79	99.1	140.7	96.6	74	82.1	148.5	114.5	63.2	86.2	94.3	41.3	61.8	High	High	High	High	High	High	High	High	High	1
FALSE	High	Master Protein	P51580	Thiopurine S-methyltransferase [OS=Homo sapiens]	11	3	5	3	245	28.2	6.23	12.5	0	1.005	1.159	0.482922	0.234653	0.995303	0.767582	2.5	0.59	107	93.5	88	105.7	101.2	88.5	105.1	108.4	102.5	767.3	654.4	1138	954.2	626.5	828.7	858.5	273.6	563.2	High	High	High	High	High	High	High	High	High	1
FALSE	High	Master Protein	P01911	HLA class II histocompatibility antigen, DRB1 beta chain [OS=Homo sapiens]	9	3	4	0	266	29.9	7.74	11.09	0	0.79	0.897	0.615283	0.953203	0.995303	0.990824	0.02	2.67	157.7	92.7	65.1	124.5	73.2	80.3	138.9	83.1	84.5	1235.6	708.8	919.9	1228.4	495	822	1240.1	229.2	507.4	High	High	High	High	High	High	High	High	High	1
FALSE	High	Master Protein	Q13867	Bleomycin hydrolase [OS=Homo sapiens]	8	3	6	3	455	52.5	6.27	6.85	0	0.981	0.806	0.990258	0.211843	0.997305	0.755987	3.7	2.76	84.7	108.3	120.8	90.1	103.7	118.5	68.3	109.9	95.6	699.4	872.6	1797.2	936.2	738.6	1277.8	642.3	319.3	604.9	High	High	High	High	High	High	High	High	High	1
FALSE	High	Master Protein	A0A0A0MRZ8	Immunoglobulin kappa variable 3D-11 [OS=Homo sapiens]	14	2	17	0	115	12.6	5.29	44.49	0	0.954	0.891	0.814514	0.582768	0.995303	0.874454	1.04	40.79	75.7	115.6	116.8	88.7	109.5	111.3	67.5	142.1	72.8	1210.2	1803.3	3363.1	1783.4	1510.1	2324.3	1228.1	799	891.6	High	High	High	High	High	High	High	High	High	1
FALSE	High	Master Protein	P10124	Serglycin [OS=Homo sapiens]	18	2	6	2	158	17.6	4.96	10.78	0	0.972	1.337	0.795739	0.178525	0.995303	0.737533	2.67	23.05	124	68.9	67.5	130.3	65.7	65.6	140	147.8	90.2	597.9	324	586.6	790.5	273.4	413.1	768.7	250.6	333.4	High	High	High	High	High	High	High	High	High	1
FALSE	High	Master Protein	Q9UHX1	Poly(U)-binding-splicing factor PUF60 [OS=Homo sapiens]	7	2	2	0	559	59.8	5.29	6.26	0	1.172	1.254	0.304234	0.133555	0.995303	0.721216	4.84	18.73	124.1	63.2	80.6	118.6	76.5	94.4	155.6	98.8	88.2	65.2	32.4	76.3	78.4	34.7	64.8	93.1	18.3	35.5	High	High	High	High	High	High	High	High	High	1
FALSE	High	Master Protein	P53992	Protein transport protein Sec24C [OS=Homo sapiens]	3	2	3	2	1094	118.2	7.06	10.68	0	1.027	0.965	0.994096	0.767567	0.997426	0.943222	30.11	21.08	95.3	91.5	105.7	97.9	113.1	83	92	132.2	89.3	254.2	238.1	507.9	328.6	260.1	289.1	279.3	124	182.4	High	High	High	High	High	High	High	High	High	1
FALSE	High	Master Protein	P11233	Ras-related protein Ral-A [OS=Homo sapiens]	15	3	4	1	206	23.6	7.11	4.81	0	1.066	1.122	0.099295	0.240483	0.995303	0.774558	4.63	14.71	106.1	77.1	93.8	113.1	79	103.2	144.6	77.9	105.2	506.2	359.3	807.3	679.4	325.2	643.3	786.1	130.9	385	High	High	High	High	High	High	High	High	High	1
FALSE	High	Master Protein	Q96CX2	BTB/POZ domain-containing protein KCTD12 [OS=Homo sapiens]	14	3	4	3	325	35.7	5.64	5.03	0	0.806	0.933	0.0647865	0.867668	0.995303	0.976895	12.33	46.03	89	108.8	103.7	66.2	97.9	83.6	63.4	190.7	96.7	130	155	272.8	121.7	123.3	159.3	105.3	97.9	108.2	High	High	High	High	High	High	High	High	High	1
FALSE	High	Master Protein	P54136	Arginine--tRNA ligase, cytoplasmic [OS=Homo sapiens]	6	3	3	0	660	75.3	6.68	2.7	0	0.956	0.827	0.992066	0.0143794	0.997305	0.688275	31.07	5.51	97.3	135.8	87.3	93	107.4	114.9	83.9	108.3	72.2	69.2	94.4	112	83.3	66	106.8	68	27.1	39.4	High	High	High	High	High	High	High	High	High	1
FALSE	High	Master Protein	Q99439	Calponin-2 [OS=Homo sapiens]	11	3	4	2	309	33.7	7.33	3.94	0	1.039	1.026	0.996756	0.932397	0.999246	0.990824	5.49	33.12	96	97.2	104.1	99.8	104.8	93	98.5	123.7	82.9	325.6	321.7	636.6	426	306.6	412.2	380.3	147.6	215.6	High	High	High	High	High	High	High	High	High	1
FALSE	High	Master Protein	P62495	Eukaryotic peptide chain release factor subunit 1 [OS=Homo sapiens]	3	1	2	0	437	49	5.71	2.98	0	0.914	1.019	0.421262	0.81437	0.995303	0.965255	21.07	52.76	129	82.4	86.8	103.2	87.8	79.4	84.6	158.3	88.4	109.8	68.5	133.2	110.6	64.5	88.2	82.1	47.4	57.7	High	High	High	High	High	High	High	High	High	1
FALSE	High	Master Protein	P14866	Heterogeneous nuclear ribonucleoprotein L [OS=Homo sapiens]	8	4	7	1	589	64.1	8.22	11.49	0	0.97	0.973	0.777831	0.273958	0.995303	0.782313	5.86	1.14	98.7	106.7	102.8	92.1	103.4	109.4	96.7	90.1	100	546.8	576.6	1026.9	642.2	494.5	792	610.5	175.6	424.7	High	High	High	High	High	High	High	High	High	1
FALSE	High	Master Protein	A0A0C4DH38	Immunoglobulin heavy variable 5-51 [OS=Homo sapiens]	26	3	7	1	117	12.7	8.27	13.52	0	0.95	0.734	0.499222	0.239307	0.995303	0.771618	5.86	15.73	77.9	125.7	119.3	81.4	114.9	113.4	57.2	130.9	79.2	567.7	893.8	1567.2	746.7	722.1	1078.7	474.9	335.5	442.5	High	High	High	High	High	High	High	High	High	1
FALSE	High	Master Protein	Q6IBS0	Twinfilin-2 [OS=Homo sapiens]	7	3	7	3	349	39.5	6.84	6.28	0	1.051	0.988	0.0878052	0.611808	0.995303	0.874454	0.74	7.44	112.3	96.4	87.1	117.4	108	91.5	101.5	95.2	90.6	1486.2	1245.3	2078.2	1957.1	1233.8	1583.4	1531.5	443.6	919.2	High	High	High	High	High	High	High	High	High	1
FALSE	High	Master Protein	P01742	Immunoglobulin heavy variable 1-69 [OS=Homo sapiens]	15	2	12	1	117	12.7	9.17	29.97	0	0.998	0.77	0.478266	0.050792	0.995303	0.721216	0.83	14.69	87.6	108.4	129.9	87.4	108.7	128.1	75.5	83.5	91	1460.1	1764	3904.2	1833.6	1564.9	2790.4	1433.3	489.8	1163.3	High	High	High	High	High	High	High	High	High	1
FALSE	High	Master Protein	Q53GQ0	Very-long-chain 3-oxoacyl-CoA reductase [OS=Homo sapiens]	6	2	4	1	312	34.3	9.32	8.45	0	0.997	1.16	0.611104	0.115115	0.995303	0.721216	13.98	10.32	102.9	109.7	79.4	113.2	80.2	79.1	107.3	136.1	92.1	194.5	202.3	270.5	269.4	130.8	195.4	231.1	90.5	133.4	High	High	High	High	High	High	High	High	High	1
FALSE	High	Master Protein	P33908	Mannosyl-oligosaccharide 1,2-alpha-mannosidase IA [OS=Homo sapiens]	4	3	4	1	653	72.9	6.47	11.08	0	1.014	1.069	0.604325	0.257312	0.995303	0.780353	8.05	5.54	102.6	93.1	88.4	98.5	94.4	98.3	105.6	124.7	94.5	1110.4	982.7	1723.5	1340.9	881.5	1388.8	1301.5	474.8	783.4	High	High	High	High	High	High	High	High	High	1
FALSE	High	Master Protein	P22102	Trifunctional purine biosynthetic protein adenosine-3 [OS=Homo sapiens]	2	2	3	0	1010	107.7	6.7	5.8	0	0.999	0.985	0.655831	0.700601	0.995303	0.91029	6.53	7.85	114.6	99.7	85	114.5	95.4	96.2	112.9	93.3	88.5	430.8	365.8	575.8	541.6	309.4	472.6	483.3	123.3	255	High	High	High	High	High	High	High	High	High	1
FALSE	High	Master Protein	Q13418	Integrin-linked protein kinase [OS=Homo sapiens]	6	2	2	0	452	51.4	8.07	5.33	0	0.967	0.959	0.344647	0.655961	0.995303	0.884152	4.7	9	83.8	99.9	114.2	81.1	99.8	90.2	75.8	145.6	109.5	183.5	213.5	450.7	223.4	188.6	258.1	189	112.2	183.8	High	High	High	High	High	High	High	High	High	1
FALSE	High	Master Protein	Q9UQ80	Proliferation-associated protein 2G4 [OS=Homo sapiens]	5	2	2	0	394	43.8	6.55	4.87	0	1.184	1.159	0.0509656	0.687327	0.995303	0.902073	5.43	12.82	108.4	89.8	79.7	117.9	106.4	97.9	125.6	73.9	100.4	176.2	142.5	233.6	241.2	149.2	207.8	232.6	42.2	125.1	High	High	High	High	High	High	High	High	High	1
FALSE	High	Master Protein	P56377	AP-1 complex subunit sigma-2 [OS=Homo sapiens]	16	2	4	2	157	18.6	5.47	7	0	0.76	0.881	0.0144368	0.435037	0.995303	0.7924	8	33.8	92.6	141.6	110.2	66.2	107.6	88.5	34.7	161.5	97.1	72.2	107.8	154.9	64.9	72.4	90.1	30.8	44.3	58	High	High	High	High	High	High	High	High	High	1
FALSE	High	Master Protein	Q6PCE3	Glucose 1,6-bisphosphate synthase [OS=Homo sapiens]	5	3	4	2	622	70.4	7.15	7.42	0	1.1	1.317	0.291614	0.130887	0.995303	0.721216	12.38	5	69.4	94.5	70.8	102.8	103.9	71.4	91.4	205.7	90.1	41	54.4	75.3	76.3	52.9	55	61.4	42.7	40.8	High	High	High	High	High	High	High	High	High	1
FALSE	High	Master Protein	P39656	Dolichyl-diphosphooligosaccharide--protein glycosyltransferase 48 kDa subunit [OS=Homo sapiens]	4	2	3	0	456	50.8	6.55	5.47	0	0.954	1.261	0.844409	0.180708	0.995303	0.737533	28.02	27.13	87.1	102.9	81	128.5	82.6	77.3	132.3	106.1	102.2	335.1	386.7	562.3	622.8	274.2	388.6	580.1	143.6	301.5	High	High	High	High	High	High	High	High	High	1
FALSE	High	Master Protein	O95394	Phosphoacetylglucosamine mutase [OS=Homo sapiens]	3	2	4	0	542	59.8	6.25	7.96	0	1.026	1.117	0.987327	0.319316	0.997305	0.782651	4.68	19.18	99.3	99.1	85.2	91.7	101.6	90.2	111	139.1	82.9	796.9	775.5	1232	925.9	703.6	944.9	1013.8	392.7	509.4	High	High	High	High	High	High	High	High	High	1
FALSE	High	Master Protein	Q9UNF0	Protein kinase C and casein kinase substrate in neurons protein 2 [OS=Homo sapiens]	5	3	5	1	486	55.7	5.2	10.22	0	0.974	1.014	0.628329	0.620013	0.995303	0.874454	17.13	5.36	107.6	107.6	93.7	85	118.5	91.3	88.2	113	95.1	851.6	830.9	1337.3	847.3	809.4	944.2	794.8	314.8	576.7	High	High	High	High	High	High	High	High	High	1
FALSE	High	Master Protein	Q06210	Glutamine--fructose-6-phosphate aminotransferase [isomerizing] 1 [OS=Homo sapiens]	5	3	4	0	699	78.8	7.11	5.22	0	0.972	1.037	0.741816	0.71334	0.995303	0.918567	2.28	20.14	106.4	96.7	93.5	103.4	100.9	89.4	110.3	115.6	83.8	324.8	288	514.3	397.2	265.7	356.7	383.6	124.2	196	High	High	High	High	High	High	High	High	High	1
FALSE	High	Master Protein	A0A0B4J1V0	Immunoglobulin heavy variable 3-15 [OS=Homo sapiens]	23	3	7	1	119	12.9	8.62	11.42	0	1.143	1.064	0.0769594	0.372538	0.995303	0.782651	9.77	11.99	95.3	89.2	87.5	108.9	95.1	106.5	93.2	131.2	93	1446.4	1321.5	2392.5	2081	1244.9	2112.3	1611	700.7	1082.3	High	High	High	High	High	High	High	High	High	1
FALSE	High	Master Protein	Q16543	Hsp90 co-chaperone Cdc37 [OS=Homo sapiens]	7	2	4	2	378	44.4	5.25	8.96	0	0.956	1.022	0.655685	0.576174	0.995303	0.871519	20.32	3.09	105.2	109.9	94.8	87.2	105.1	105	81.6	112.3	98.9	272.2	277.5	442	284	234.6	354.8	240.6	102.3	196.1	High	High	High	High	High	High	High	High	High	1
FALSE	High	Master Protein	P11117	Lysosomal acid phosphatase [OS=Homo sapiens]	4	2	4	2	423	48.3	6.74	7.78	0	0.833	1.033	0.0967409	0.694559	0.995303	0.906675	3.29	11.12	120.4	102.9	89.5	98.2	85.8	85.2	112.5	106.3	99.3	462.9	386.1	619.9	475	284.5	428	492.4	143.7	292.6	High	High	High	High	High	High	High	High	High	1
FALSE	High	Master Protein	Q8N8Y2	V-type proton ATPase subunit d 2 [OS=Homo sapiens]	9	3	3	3	350	40.4	5.3	4.89	0	1.075	1.065	0.662018	0.634884	0.995303	0.874454	33.59	59.07	90.7	74	80.6	97.5	104.4	67.1	58.1	241.6	85.9	121.5	96.8	194.8	164.5	120.8	117.4	88.7	113.9	88.2	High	High	High	High	High	High	High	High	High	1
FALSE	High	Master Protein	O15372	Eukaryotic translation initiation factor 3 subunit H [OS=Homo sapiens]	5	2	3	2	352	39.9	6.54	6.7	0	0.972	1.042	0.933387	0.880141	0.997305	0.97765	6.47	16.32	114.8	91.7	92.6	106.9	102.9	90	132.8	71.7	96.5	381.6	297.5	554.9	447.4	295.2	390.9	502.6	83.9	245.8	High	High	High	High	High	High	High	High	High	1
FALSE	High	Master Protein	Q8TED4	Glucose-6-phosphate exchanger SLC37A2 [OS=Homo sapiens]	3	2	4	0	501	54.4	6.81	12.72	0	1.244	1.406	0.528812	0.28644	0.995303	0.782313	2.9	7.09	101.4	95.8	69.9	128.6	81.5	87	149.3	88.2	98.3	885.9	816.8	1101.4	1414.3	614.6	992.9	1486.5	271.2	658.5	High	High	High	High	High	High	High	High	High	1
FALSE	High	Master Protein	P28482	Mitogen-activated protein kinase 1 [OS=Homo sapiens]	5	2	3	1	360	41.4	6.98	5.26	0	1.035	0.943	0.035829	0.119712	0.995303	0.721216	0.91	0.41	95.5	99	110.4	100.7	102.5	113.6	90.3	84	104.1	1106.4	1119.2	2305.3	1469	1024.4	1718.7	1191.3	342.5	924	High	High	High	High	High	High	High	High	High	1
FALSE	High	Master Protein	P38159	RNA-binding motif protein, X chromosome [OS=Homo sapiens]	7	3	3	0	391	42.3	10.05	6.73	0	0.907	0.948	0.65507	0.590912	0.995303	0.874454	19.9	22.37	95	91.9	126.9	110.3	83.4	101.6	106	87.1	97.9	336.6	317.7	810.8	492	254.9	470.1	427.9	108.5	266	High	High	High	High	High	High	High	High	High	1
FALSE	High	Master Protein	P53634	Dipeptidyl peptidase 1 [OS=Homo sapiens]	5	3	6	2	463	51.8	6.99	15.25	0	1.022	1.166	0.337831	0.0841719	0.995303	0.721216	2.65	9.2	118.8	81	78.6	119.2	82.8	92.1	129.9	94.5	103	711.6	473.7	848.8	898.9	428	721	886.3	199.1	473	High	High	High	High	High	High	High	High	High	1
FALSE	High	Master Protein	Q86VB7	Scavenger receptor cysteine-rich type 1 protein M130 [OS=Homo sapiens]	2	2	2	0	1156	125.4	5.95	5.01	0	0.795	0.889	0.1673	0.49209	0.995303	0.821415	24.4	31.09	75.1	159.6	103.8	59.7	102.6	98.7	66.8	116.7	116.8	107.8	223.3	268.3	107.8	127	185	109.2	58.9	128.4	High	High	High	High	High	High	High	High	High	1
FALSE	High	Master Protein	P05452	Tetranectin [OS=Homo sapiens]	16	2	3	2	202	22.5	5.67	5.78	0	0.958	0.845	0.245478	0.858073	0.995303	0.975351	6.1	28.7	82.8	105.3	116.8	82.7	100.8	104.6	70	154.1	82.7	273.9	339.8	696.3	344.3	287.7	451.5	263.7	179.2	209.6	High	High	High	High	High	High	High	High	High	1
FALSE	High	Master Protein	P01766	Immunoglobulin heavy variable 3-13 [OS=Homo sapiens]	19	2	5	1	116	12.5	7.08	9.02	0	1.019	0.926	0.708805	0.934641	0.995303	0.990824	2.27	1.33	80.6	119.9	100.8	83.3	107.3	102.7	74.6	138.1	92.6	112.2	163	253.1	146	128.9	186.8	118.4	67.7	98.8	High	High	High	High	High	High	High	High	High	1
FALSE	High	Master Protein	P02794	Ferritin heavy chain [OS=Homo sapiens]	16	3	5	3	183	21.2	5.55	14.23	0	1.091	1.111	0.616944	0.549078	0.995303	0.85773	24.64	32.58	97.1	94.8	90	84.7	103.4	114.6	107.8	82.1	125.4	1111.9	1059.1	1858.9	1221.6	1022.2	1714.7	1406.9	331	1101.1	High	High	High	High	High	High	High	High	High	1
FALSE	High	Master Protein	P20132	L-serine dehydratase/L-threonine deaminase [OS=Homo sapiens]	5	2	4	2	328	34.6	8.02	11.68	0	1.258	1.016	0.0541513	0.864785	0.995303	0.97607	10.79	70.92	124.6	66.6	73.1	145.4	95.5	92	193.2	35.3	74.2	1589.1	829	1679.7	2333.8	1051	1531.6	2805.8	158.4	725.6	High	High	High	High	High	High	High	High	High	1
FALSE	High	Master Protein	P30085	UMP-CMP kinase [OS=Homo sapiens]	11	2	2	0	196	22.2	5.57	6.5	0	0.905	0.859	0.354476	0.124157	0.995303	0.721216	4.02	2.32	109.1	106	102	113.6	93.4	92.3	106.3	89.6	87.6	344	326.3	579.6	450.9	254.2	380.1	381.8	99.4	211.6	High	High	High	High	High	High	High	High	High	1
FALSE	High	Master Protein	P10620	Microsomal glutathione S-transferase 1 [OS=Homo sapiens]	9	1	1	0	155	17.6	9.39	4.84	0	1.089	1.161	0.672168	0.975094	0.995303	0.991379	24.71	57.2	95.5	108.5	82.5	121.3	92.9	89.8	153.7	60	95.8	96.8	107.4	150.8	154.8	81.3	119	177.5	21.4	74.5	High	High	High	High	High	High	High	High	High	1
FALSE	High	Master Protein	P60033	CD81 antigen [OS=Homo sapiens]	8	1	1	1	236	25.8	5.29	3.61	0	1.089	1.185	0.867139	0.0995446	0.996867	0.721216	22.16	6.04	88.8	103.9	82.1	96.7	82.4	102.8	105.3	118.2	119.8	16	18.3	26.7	22	12.8	24.2	21.7	7.5	16.6	High	High	High	High	High	High	High	High	High	1
FALSE	High	Master Protein	O75695	Protein XRP2 [OS=Homo sapiens]	8	3	4	3	350	39.6	5.12	9.35	0	1.064	1.102	0.57012	0.140029	0.995303	0.721216	10.3	6.06	100.2	88.9	94.2	93.2	101.2	100.3	105.8	112.3	103.8	735.1	636.8	1247	861	641	961.8	884.8	290.1	584.2	High	High	High	High	High	High	High	High	High	1
FALSE	High	Master Protein	Q9H993	Damage-control phosphatase ARMT1 [OS=Homo sapiens]	6	3	8	3	441	51.1	5.76	19.98	0	1.092	1.133	0.264634	0.299598	0.995303	0.782651	9.33	8.41	90.7	87.4	72.7	89.3	101.4	79.4	96.9	199.7	82.4	960.1	902.7	1386.9	1189.8	926.3	1097.3	1168.2	743.3	667.9	High	High	High	High	High	High	High	High	High	1
FALSE	High	Master Protein	Q8NBJ5	Procollagen galactosyltransferase 1 [OS=Homo sapiens]	4	3	4	3	622	71.6	7.31	8.34	0	1.014	1.096	0.725489	0.371134	0.995303	0.782651	2.68	19.12	92	103	94.7	94.9	104.4	86.3	100.7	133.7	90.4	356.6	389.7	662.1	463.4	349.4	437.2	445	182.4	268.6	High	High	High	High	High	High	High	High	High	1
FALSE	High	Master Protein	P49588	Alanine--tRNA ligase, cytoplasmic [OS=Homo sapiens]	3	3	5	0	968	106.7	5.53	7.49	0	1.231	1.048	0.408683	0.368031	0.995303	0.782651	6.59	4.88	115.6	81.5	68.7	103.8	104.7	84.5	117.2	152	72	383.8	264	411	434	300.1	366.6	443.3	177.6	183.2	High	High	High	High	High	High	High	High	High	1
FALSE	High	Master Protein	P48681	Nestin [OS=Homo sapiens]	1	2	2	2	1621	177.3	4.36	4.81	0	0.933	0.981	0.395056	0.744587	0.995303	0.934092	6.43	15.73	101	108.3	97.7	90.3	101	101.5	86.5	106.3	107.3	247	258.4	430.4	277.9	213.1	323.9	240.8	91.4	200.9	High	High	High	High	High	High	High	High	High	1
FALSE	High	Master Protein	O60443	Gasdermin-E [OS=Homo sapiens]	5	2	3	1	496	54.5	5.17	5.3	0	1.001	1.047	0.717741	0.549265	0.995303	0.85773	2.71	35.93	95	86.2	77.7	90.9	86.3	79.2	99.4	223.6	61.6	381.3	337.9	562.5	459.6	299.1	415.5	454.5	315.9	189.7	High	High	High	High	High	High	High	High	High	1
FALSE	High	Master Protein	P14324	Farnesyl pyrophosphate synthase [OS=Homo sapiens]	9	3	3	0	419	48.2	6.15	7.2	0	0.974	0.871	0.930664	0.875076	0.997305	0.976895	7.12	4.51	94.9	95.8	103	88.2	104.3	100.3	80.2	143.6	89.7	296.2	291.9	579.5	346.7	281.1	409.2	285.3	157.8	214.7	High	High	High	High	High	High	High	High	High	1
FALSE	High	Master Protein	P50135	Histamine N-methyltransferase [OS=Homo sapiens]	8	2	3	2	292	33.3	5.34	7.77	0	1.018	1	0.593961	0.467001	0.995303	0.815519	9.94	3.94	114.5	107.4	85.2	108.7	109.3	97.9	114.5	75	87.5	477.8	437.2	640.8	571.1	393.5	533.9	544.3	110.1	279.8	High	High	High	High	High	High	High	High	High	1
FALSE	High	Master Protein	Q9Y4E6	WD repeat-containing protein 7 [OS=Homo sapiens]	1	2	2	0	1490	163.7	6.92	5.56	0	1.007	1.129	0.886714	0.221944	0.997305	0.757537	7.01	13.67	103.9	92	91.6	109.6	92.6	87.4	128.1	91.5	103.4	265.9	229.7	422.6	353.1	204.7	292.2	373.5	82.4	202.9	High	High	High	High	High	High	High	High	High	1
FALSE	High	Master Protein	Q9BRK5	45 kDa calcium-binding protein [OS=Homo sapiens]	6	2	2	0	362	41.8	4.86	5.6	0	0.887	1.181	0.976337	0.32569	0.997305	0.782651	2.7	15.52	104.2	100	83.7	92.4	87.1	107	98.2	118.2	109.2	219.3	205.4	317.4	244.8	158.2	294.1	235.4	87.5	176.1	High	High	High	High	High	High	High	High	High	1
FALSE	High	Master Protein	P05543	Thyroxine-binding globulin [OS=Homo sapiens]	4	2	5	2	415	46.3	6.3	13.04	0	1.09	0.74	0.776907	0.174935	0.995303	0.730627	3.11	31.31	74	103.6	165.7	82.3	112.9	118.9	54.8	97.2	90.7	359.4	491.3	1451.2	503.4	473.5	755	303.1	166.3	337.8	High	High	High	High	High	High	High	High	High	1
FALSE	High	Master Protein	P50281	Matrix metalloproteinase-14 [OS=Homo sapiens]	5	3	4	3	582	65.9	7.77	9.75	0	1.007	0.971	0.62083	0.73368	0.995303	0.924501	1.74	10.66	92.3	103.4	99.6	85.1	104.2	101.5	83.6	133.7	96.7	231.1	252.8	449.6	268.4	225.2	332	238.4	117.8	185.6	High	High	High	High	High	High	High	High	High	1
FALSE	High	Master Protein	P22307	Sterol carrier protein 2 [OS=Homo sapiens]	5	3	4	0	547	59	6.89	8.63	0	1.024	0.975	0.480732	0.706613	0.995303	0.914014	7.29	3.31	101.3	92.5	99.4	111.2	90.1	101.8	118.8	90.2	94.8	394.8	351.7	698.2	545.2	302.8	518	527.2	123.6	283	High	High	High	High	High	High	High	High	High	1
FALSE	High	Master Protein	Q03591	Complement factor H-related protein 1 [OS=Homo sapiens]	3	1	2	1	330	37.6	7.39	5.65	0	0.978	0.859	0.886782	0.000883412	0.997305	0.382223	29.38	0.23	103.2	108.5	103.6	81.3	132.4	101.3	88.6	91.9	89.1	257.2	263.8	465.2	255.1	284.7	329.9	251.5	80.6	170.1	High	High	High	High	High	High	High	High	High	1
FALSE	High	Master Protein	A0A0B4J1V6	Immunoglobulin heavy variable 3-73 [OS=Homo sapiens]	23	3	7	0	119	12.8	9.17	10.8	0	0.821	0.531	0.0856442	0.31179	0.995303	0.782651	14.98	4.47	83	135.8	123.6	61.9	111.5	113.5	44.1	162.8	63.8	32.5	51.9	87.3	30.5	37.7	58.1	19.7	22.4	19.1	High	High	High	High	High	High	High	High	High	1
FALSE	High	Master Protein	O75882	Attractin [OS=Homo sapiens]	2	3	4	0	1429	158.4	7.31	3.56	0	0.947	0.954	0.459795	0.900542	0.995303	0.982871	3.81	13.84	92.7	101.2	109.8	85.6	105	104	88.4	117.4	95.8	406.4	432.8	867.6	472.4	397.3	595.5	441.4	181	321.7	High	High	High	High	High	High	High	High	High	1
FALSE	High	Master Protein	O60667	Immunoglobulin mu Fc receptor [OS=Homo sapiens]	5	1	1	0	390	43.1	9.74	4.35	0	1.105	1.019	0.00308774	0.944958	0.538275	0.990824	0.95	29.92	98.2	93.4	96.4	107.2	103.2	107.2	100	116	78.4	86.6	80.4	153.3	119.1	78.6	123.6	100.5	36	53	High	High	High	High	High	High	High	High	High	1
FALSE	High	Master Protein	Q7Z5R6	Amyloid beta A4 precursor protein-binding family B member 1-interacting protein [OS=Homo sapiens]	3	2	2	1	666	73.1	5.59	5.25	0	1.12	0.946	0.79554	0.887357	0.995303	0.982196	13.01	0.99	103.7	103	86.6	84.7	125.5	97	98.1	120	81.4	349.7	338.8	526.3	359.5	364.9	427.1	376.6	142.3	210.2	High	High	High	High	High	High	High	High	High	1
FALSE	High	Master Protein	Q68CZ2	Tensin-3 [OS=Homo sapiens]	2	2	2	0	1445	155.2	6.81	4.5	0	1.054	0.917	0.264431	0.908795	0.995303	0.984928	2.43	1.19	111.4	94.1	89.8	119.4	93.1	94.7	129.6	86.2	81.7	79.7	65.6	115.8	107.5	57.4	88.5	105.5	21.7	44.7	High	High	High	High	High	High	High	High	High	1
FALSE	High	Master Protein	P54819	Adenylate kinase 2, mitochondrial [OS=Homo sapiens]	9	2	4	0	239	26.5	7.81	10.35	0	1.105	1.002	0.683571	0.420099	0.995303	0.789669	10.82	0.44	92.1	97.8	98.9	109.2	85.2	109.2	110.8	98	98.8	131.7	136.5	255	196.6	105.2	204.1	180.6	49.3	108.3	High	High	High	High	High	High	High	High	High	1
FALSE	High	Master Protein	P42785	Lysosomal Pro-X carboxypeptidase [OS=Homo sapiens]	7	4	5	0	496	55.8	7.21	9.18	0	1.026	1.317	0.325159	0.0442456	0.995303	0.721216	2.53	11.48	111.6	75.9	77	114.5	76.5	92.7	135.6	99.9	116.5	492.2	326.5	612	635.5	291.1	533.8	681	155	393.7	High	High	High	High	High	High	High	High	High	1
FALSE	High	Master Protein	Q15904	V-type proton ATPase subunit S1 [OS=Homo sapiens]	5	3	4	3	470	52	6.14	4.75	0	0.895	1.051	0.897657	0.409235	0.997305	0.789669	2.8	12.06	85.2	109	97.3	115.4	97.5	85.5	102.5	105.2	102.3	257.6	321.5	530.2	439.1	254.4	337.3	352.9	111.9	236.9	High	High	High	High	High	High	High	High	High	1
FALSE	High	Master Protein	P83111	Serine beta-lactamase-like protein LACTB, mitochondrial [OS=Homo sapiens]	5	3	4	1	547	60.7	8.53	8.97	0	1.101	1.042	0.698161	0.970214	0.995303	0.990824	39.35	46.25	94.1	110.8	84.7	131.1	89.4	93.2	129	79.5	88.2	535.2	615.2	868.2	938.8	438.6	692.8	835.7	159	384.7	High	High	High	High	High	High	High	High	High	1
FALSE	High	Master Protein	P21695	Glycerol-3-phosphate dehydrogenase [NAD(+)], cytoplasmic [OS=Homo sapiens]	9	3	3	0	349	37.5	6.18	4.78	0	0.981	1.121	0.318827	0.542274	0.995303	0.855945	2.8	16.77	104.3	93.5	97.4	104.3	84.6	95.6	116.9	116.7	86.7	120.5	105.4	202.9	151.6	84.4	144.2	153.8	47.4	76.7	High	High	High	High	High	High	High	High	High	1
FALSE	High	Master Protein	Q9P2R3	Rabankyrin-5 [OS=Homo sapiens]	2	1	1	0	1169	128.3	6.1	3.98	0	1.009	1.046	0.382204	0.569606	0.995303	0.867491	0.2	18.31	108.1	84.6	91.3	109.1	107	92	135.7	88.5	83.7	33.9	25.9	51.6	43	28.9	37.7	48.4	9.8	20.1	High	High	High	High	High	High	High	High	High	1
FALSE	High	Master Protein	Q96QR8	Transcriptional activator protein Pur-beta [OS=Homo sapiens]	6	2	2	2	312	33.2	5.43	5.32	0	1.038	0.97	0.176447	0.652451	0.995303	0.880945	0.07	19.42	101.7	94.4	100.3	105.5	108.8	104.1	113.5	74.3	97.3	297.8	269.7	529.6	389	274.9	398.2	378.6	76.6	218.5	High	High	High	High	High	High	High	High	High	1
FALSE	High	Master Protein	P21757	Macrophage scavenger receptor types I and II [OS=Homo sapiens]	6	3	5	0	451	49.7	5.91	10.44	0	0.992	1.006	0.605878	0.585731	0.995303	0.874454	2.56	5.02	100.6	83.2	110	98.1	82.5	123	101.2	80.8	120.7	1441.2	1162.3	2838.8	1768.9	1019.4	2301.1	1650.9	407.1	1325.4	High	High	High	High	High	High	High	High	High	1
FALSE	High	Master Protein	P61077	Ubiquitin-conjugating enzyme E2 D3 [OS=Homo sapiens]	14	2	4	0	147	16.7	7.8	5.66	0	0.974	1.231	0.809316	0.3425	0.995303	0.782651	8.29	35.64	104.1	86.5	71.8	101.4	79.8	85.1	97.3	185.6	88.4	456.9	370.5	568.1	560.2	302.2	487.7	486.6	286.5	297.4	High	High	High	High	High	High	High	High	High	1
FALSE	High	Master Protein	A0A075B6I0	Immunoglobulin lambda variable 8-61 [OS=Homo sapiens]	15	2	5	2	122	12.8	4.55	13.22	0	1.022	0.708	0.463048	0.0146346	0.995303	0.688275	6.18	4.69	79.7	122.9	124.7	85.5	125.6	122.1	54.7	96.2	88.4	375.9	565.8	1060.1	507.6	511.3	752.4	294	159.6	319.4	High	High	High	High	High	High	High	High	High	1
FALSE	High	Master Protein	Q9H2U2	Inorganic pyrophosphatase 2, mitochondrial [OS=Homo sapiens]	8	3	6	0	334	37.9	7.39	16.11	0	1.123	1.073	0.570635	0.498458	0.995303	0.823153	11.02	7.46	94.4	92.8	101.3	113.9	82.5	113.7	106.4	99.5	95.5	200.1	191.8	386.8	303.9	150.8	314.8	256.7	74.2	155.1	High	High	High	High	High	High	High	High	High	1
FALSE	High	Master Protein	O14617	AP-3 complex subunit delta-1 [OS=Homo sapiens]	1	2	2	0	1153	130.1	8.48	2.69	0	1.422	1.488	0.139318	0.148095	0.995303	0.721216	13.06	26.66	89.7	74.4	58.1	94.4	105.7	89.9	109.5	191.8	86.5	123.8	100.2	144.6	164	125.9	162.1	172.1	93.1	91.5	High	High	High	High	High	High	High	High	High	1
FALSE	High	Master Protein	P01116	GTPase KRas [OS=Homo sapiens]	6	1	3	0	189	21.6	6.77	4.98	0	0.997	1.162	0.817783	0.305131	0.995303	0.782651	9.39	23.07	99.2	83.5	92.6	98.8	93.1	86.8	115.2	139.9	90.9	97.3	80	163.8	122	78.8	111.2	128.8	48.3	68.3	High	High	High	High	High	High	High	High	High	1
FALSE	High	Master Protein	A0A0B4J2D5	Putative glutamine amidotransferase-like class 1 domain-containing protein 3B, mitochondrial [OS=Homo sapiens]	6	2	3	0	268	28.1	8.27	9.41	0	0.914	1.401	0.87218	0.404306	0.996867	0.789669	50.98	62.86	78.4	71.6	121.7	112.1	65.5	82.7	109.8	159.9	98.2	227.7	203	636.9	409.9	164	313.8	363.3	163.4	218.5	High	High	High	High	High	High	High	High	High	1
FALSE	High	Master Protein	Q9UIJ7	GTP:AMP phosphotransferase AK3, mitochondrial [OS=Homo sapiens]	9	2	4	0	227	25.6	9.16	8.56	0	0.921	1.06	0.706665	0.338092	0.995303	0.782651	0.22	1.29	85.2	96	85.4	93.3	88.3	78.7	89.5	193.1	90.5	219.8	241.8	397.2	303	196.6	265.1	263	175.2	179	High	High	High	High	High	High	High	High	High	1
FALSE	High	Master Protein	Q93091	Ribonuclease K6 [OS=Homo sapiens]	13	2	10	2	150	17.2	8.76	25.31	0	0.953	0.992	0.65511	0.437308	0.995303	0.795737	2.31	2.39	115.4	89.7	98.4	108.3	94.7	93.8	116.3	85.9	97.5	830.7	630.2	1276.4	981.7	588.1	881.9	953.7	217.6	538.2	High	High	High	High	High	High	High	High	High	1
FALSE	High	Master Protein	O00442	RNA 3'-terminal phosphate cyclase [OS=Homo sapiens]	3	1	2	0	366	39.3	7.85	3.04	0	0.939	1.096	0.842657	0.320796	0.995303	0.782651	2.93	5.67	103.9	81.3	79.7	97.5	90.3	73.4	113.9	175.9	84.1	140.2	107.1	194	165.7	105.2	129.4	175.1	83.6	87	High	High	High	High	High	High	High	High	High	1
FALSE	High	Master Protein	P43007	Neutral amino acid transporter A [OS=Homo sapiens]	5	2	2	2	532	55.7	6.25	5.36	0	0.948	1.008	0.324809	0.514835	0.995303	0.830819	7.22	9.65	97.3	94.4	101.2	92.2	96.2	91.5	98	133.9	95.4	220.9	209.2	414.5	263.5	188.5	271.4	253.6	107.1	166.1	High	High	High	High	High	High	High	High	High	1
FALSE	High	Master Protein	P43686	26S proteasome regulatory subunit 6B [OS=Homo sapiens]	7	3	4	0	418	47.3	5.21	6.95	0	0.945	1.072	0.372033	0.748003	0.995303	0.93451	8.05	14.03	99.2	98.6	102.8	102.1	88.3	97.1	106.4	115.7	89.9	427.8	414.6	798.5	554.1	328.5	546.6	522.3	175.4	297	High	High	High	High	High	High	High	High	High	1
FALSE	High	Master Protein	P29692	Elongation factor 1-delta [OS=Homo sapiens]	9	3	8	0	281	31.1	5.01	23.49	0	1.02	1	0.6842	0.468081	0.995303	0.81626	5.72	2.24	96.1	88.4	113.9	98	93.7	94.8	96.1	106.8	112.2	430.2	386.3	919.3	552.5	361.9	554.6	490.3	168.2	385.1	High	High	High	High	High	High	High	High	High	1
FALSE	High	Master Protein	P35542	Serum amyloid A-4 protein [OS=Homo sapiens]	21	3	7	3	130	14.7	9.07	12.5	0	0.875	0.742	0.251136	0.299076	0.995303	0.782651	8.2	5.03	84.2	119.9	120.7	73.7	122.5	100	62.5	129.9	86.6	797.3	1107.5	2059.4	877.9	1000.4	1237	673.5	432.5	628.1	High	High	High	High	High	High	High	High	High	1
FALSE	High	Master Protein	Q9Y2H0-1	Isoform 2 of Disks large-associated protein 4 [OS=Homo sapiens]	2	1	3	0	989	107.5	7.3	10.25	0	0.919	1.787	0.701189	0.153541	0.995303	0.721216	11.98	33.12	94.6	89.1	65.7	80.4	81.9	74.8	101.3	194.8	117.4	77.2	71	96.7	82.7	57.7	79.8	94.2	56	73.5	High	High	High	High	High	High	High	High	High	1
FALSE	High	Master Protein	Q96PD5	N-acetylmuramoyl-L-alanine amidase [OS=Homo sapiens]	4	2	2	0	576	62.2	7.55	6.22	0	0.937	0.71	0.306951	0.507405	0.995303	0.829172	5.78	24.67	91.1	103.4	140.6	85.3	100.8	92.5	64.7	135.9	85.7	45.9	50.9	127.9	54.2	43.9	61	37.2	24.1	33.1	High	High	High	High	High	High	High	High	High	1
FALSE	High	Master Protein	Q00013	55 kDa erythrocyte membrane protein [OS=Homo sapiens]	5	2	3	0	466	52.3	7.37	7.24	0	0.965	0.849	0.835572	0.947727	0.995303	0.990824	30.43	9.12	86.7	101.8	106	83.7	123.7	82.6	73.6	157.1	84.8	120.4	138.1	265.6	146.3	148.4	149.9	116.5	76.8	90.4	High	High	High	High	High	High	High	High	High	1
FALSE	High	Master Protein	P09417	Dihydropteridine reductase [OS=Homo sapiens]	11	2	2	0	244	25.8	7.37	5.09	0	0.787	0.948	0.188973	0.765439	0.995303	0.943222	13.71	20.97	85	103.4	119.8	84.7	81.4	86.3	80.5	159.4	99.4	52.9	62.9	134.4	66.4	43.8	70.2	57.1	34.9	47.5	High	High	High	High	High	High	High	High	High	1
FALSE	High	Master Protein	P62888	Large ribosomal subunit protein eL30 [OS=Homo sapiens]	21	2	3	2	115	12.8	9.63	4.92	0	1.034	0.665	0.704756	0.250129	0.995303	0.775013	1.26	6.13	108.8	98.3	118.9	113.4	101.6	101.1	116.1	62.7	79.1	174.1	153.5	343	228.5	140.3	211.3	211.5	35.3	96.9	High	High	High	High	High	High	High	High	High	1
FALSE	High	Master Protein	P45974	Ubiquitin carboxyl-terminal hydrolase 5 [OS=Homo sapiens]	3	2	3	0	858	95.7	5.03	8.1	0	0.932	0.956	0.467412	0.724136	0.995303	0.923293	19.92	30.56	106.2	114.1	91.5	81.5	106.3	98.5	77.3	137.3	87.4	327	342.7	507.6	315.9	282.4	396	271	148.8	206.3	High	High	High	High	High	High	High	High	High	1
FALSE	High	Master Protein	O75608	Acyl-protein thioesterase 1 [OS=Homo sapiens]	10	2	3	0	230	24.7	6.77	6.63	0	1.052	1.123	0.173562	0.0867419	0.995303	0.721216	4.06	6.99	112.1	92.9	78.7	114.7	97.7	89.9	117.3	104.3	92.5	105.4	85.2	133.3	135.7	79.3	110.4	125.6	34.5	66.6	High	High	High	High	High	High	High	High	High	1
FALSE	High	Master Protein	Q9C0C2	182 kDa tankyrase-1-binding protein [OS=Homo sapiens]	1	2	2	0	1729	181.7	4.86	2.57	0	1.12	1.258	0.801862	0.149365	0.995303	0.721216	2.03	17.06	97.5	91	87.4	83.1	103.3	97.9	122.7	94.5	122.6	79.1	72.1	127.8	84.9	72.3	103.7	113.3	27	76.2	High	High	High	High	High	High	High	High	High	1
FALSE	High	Master Protein	A0A0C4DH33	Immunoglobulin heavy variable 1-24 [OS=Homo sapiens]	23	2	6	1	117	12.8	5.16	15.17	0	0.75	0.853	0.273542	0.246138	0.995303	0.775013	27.51	6.95	105.9	151.3	96.3	66.9	113.4	102.4	48.6	129.1	86.2	46.3	64.6	75.9	36.8	42.8	58.5	24.2	19.9	28.9	High	High	High	High	High	High	High	High	High	1
FALSE	High	Master Protein	Q9ULZ3	Apoptosis-associated speck-like protein containing a CARD [OS=Homo sapiens]	10	2	3	0	195	21.6	6.34	7.51	0	0.96	1.116	0.984498	0.473011	0.997305	0.817624	15.34	14.42	110.4	105.6	77.5	96	101.3	92.2	101.1	129.3	86.5	342.2	319.4	433	374.7	271.1	373.5	357.1	141	205.5	High	High	High	High	High	High	High	High	High	1
FALSE	High	Master Protein	P00387	NADH-cytochrome b5 reductase 3 [OS=Homo sapiens]	6	1	3	0	301	34.2	7.59	3.52	0	0.943	0.749	0.714117	0.270964	0.995303	0.782313	7.17	9.25	95.3	105.1	121.4	104.2	99.1	109.2	101.3	78.7	85.6	263.3	283.3	604.4	362.5	236.3	394.2	318.6	76.5	181.2	High	High	High	High	High	High	High	High	High	1
FALSE	High	Master Protein	P24557	Thromboxane-A synthase [OS=Homo sapiens]	5	2	3	0	533	60.5	7.62	7.38	0	1.018	0.875	0.725544	0.782747	0.995303	0.949538	23	31.53	82.4	111.3	107.1	109.9	113.2	92.1	109.9	80.3	93.8	86.3	113.7	202.2	144.9	102.3	126	131.1	29.6	75.2	High	High	High	High	High	High	High	High	High	1
FALSE	High	Master Protein	P10515	Dihydrolipoyllysine-residue acetyltransferase component of pyruvate dehydrogenase complex, mitochondrial [OS=Homo sapiens]	4	2	5	2	647	69	7.84	6.71	0	1.014	1.256	0.509965	0.193733	0.995303	0.74698	9.55	18.08	78.3	98.8	94.1	103.6	100.2	89.3	78.6	139.2	118.1	59.2	73	128.4	98.7	65.4	88.3	67.8	37.1	68.5	High	High	High	High	High	High	High	High	High	1
FALSE	High	Master Protein	P62266	Small ribosomal subunit protein uS12 [OS=Homo sapiens]	14	2	2	2	143	15.8	10.49	5.82	0	0.875	0.699	0.0409118	0.0330439	0.995303	0.721216	4.35	16.4	90.4	123	136.7	83.9	107.6	116.2	71	86	85.3	470.4	624.8	1282.4	549.4	483.4	789.9	421	157.4	340.2	High	High	High	High	High	High	High	High	High	1
FALSE	High	Master Protein	Q14152	Eukaryotic translation initiation factor 3 subunit A [OS=Homo sapiens]	2	3	4	0	1382	166.5	6.79	8.31	0	0.971	1.04	0.262964	0.37894	0.995303	0.783124	0.43	5.94	88.7	106.7	88.3	86.4	103.6	73.3	88.6	172.5	91.8	434.2	509.6	778.4	532	437.4	468.6	493.8	296.9	344.3	High	High	High	High	High	High	High	High	High	1
FALSE	High	Master Protein	Q9Y4L1	Hypoxia up-regulated protein 1 [OS=Homo sapiens]	3	3	3	2	999	111.3	5.22	2.11	0	0.951	1.051	0.461977	0.845077	0.995303	0.971189	14.44	0.46	92.1	115	101.1	97	93.5	96.1	96.7	121.2	87.3	337.3	411.1	667.4	447.4	295.7	460.1	403.7	156.3	245.1	High	High	High	High	High	High	High	High	High	1
FALSE	High	Master Protein	Q92945	Far upstream element-binding protein 2 [OS=Homo sapiens]	3	2	2	2	711	73.1	7.3	4.77	0	1.087	1.324	0.222378	0.0597834	0.995303	0.721216	11.34	6.37	92.9	82.1	92.4	101	98.1	92.8	123	113.4	104.2	217.3	187.3	389.6	297.3	198	283.4	327.7	93.3	186.8	High	High	High	High	High	High	High	High	High	1
FALSE	High	Master Protein	Q9ULC4	Malignant T-cell-amplified sequence 1 [OS=Homo sapiens]	10	1	1	0	181	20.5	8.82	3.64	0	0.913	0.936	0.655382	0.415939	0.995303	0.789669	23.61	16.68	98	118.4	103	114.1	93.2	94	91.7	79.1	108.6	32.2	38	61.1	47.3	26.5	40.4	34.4	9.2	27.4	High	High	High	High	High	High	High	High	High	1
FALSE	High	Master Protein	Q7L1Q6	eIF5-mimic protein 2 [OS=Homo sapiens]	5	2	2	0	419	48	5.92	6.77	0	1.007	0.937	0.832575	0.0155549	0.995303	0.688275	7.3	0.53	110.7	95.3	101.1	100.9	100.7	101.8	105.9	89	94.7	618.2	519.3	1017.2	709.3	485.1	742.1	673.3	174.8	405.1	High	High	High	High	High	High	High	High	High	1
FALSE	High	Master Protein	Q6UVK1	Chondroitin sulfate proteoglycan 4 [OS=Homo sapiens]	1	1	1	1	2322	250.4	5.47	3.94	0	0.858	1.001	0.314351	0.509872	0.995303	0.830381	26.78	6.91	92.1	102.3	132.9	96.5	87.7	93.6	92.2	107.1	95.7	109.5	118.6	284.8	144.3	90	145.3	124.8	44.8	87.1	High	High	High	High	High	High	High	High	High	1
FALSE	High	Master Protein	Q30154	HLA class II histocompatibility antigen, DR beta 5 chain [OS=Homo sapiens]	6	2	4	0	266	30	6.93	11.14	0	0.929	0.999	0.164785	0.890253	0.995303	0.982871	3.98	43.85	97.8	102.7	107.5	79	95.4	102.6	61.8	145.7	107.4	71.1	72.9	141	72.3	59.9	97.5	51.2	37.3	59.9	High	High	High	High	High	High	High	High	High	1
FALSE	High	Master Protein	P15144	Aminopeptidase N [OS=Homo sapiens]	3	3	3	3	967	109.5	5.48	3.12	0	1.059	1.296	0.822947	0.234491	0.995303	0.767582	1.16	22.35	88.3	77.6	82.7	81.1	82.8	87.6	97.2	195.4	107.2	152.1	130.5	256.8	175.9	123.1	197.1	190.6	118.4	141.5	High	High	High	High	High	High	High	High	High	1
FALSE	High	Master Protein	Q9UHI5	Large neutral amino acids transporter small subunit 2 [OS=Homo sapiens]	6	2	2	1	535	58.3	5.94	6.12	0	1.159	1.348	0.143584	0.116988	0.995303	0.721216	3.39	26.4	78.5	93.2	87.3	91	94.8	103.5	86.2	147.9	117.6	176.4	204.2	353.3	257.4	183.8	303.6	220.4	116.9	202.5	High	High	High	High	High	High	High	High	High	1
FALSE	High	Master Protein	Q96QH2	PML-RARA-regulated adapter molecule 1 [OS=Homo sapiens]	4	2	3	2	670	73.9	9.67	5.09	0	1.181	1.223	0.420115	0.0839949	0.995303	0.721216	28.59	12.35	74.5	89.6	97.6	66.7	126.1	115.3	83.6	127.1	119.5	140.4	164.8	331.8	158.3	205.2	284	179.4	84.3	172.6	High	High	High	High	High	High	High	High	High	1
FALSE	High	Master Protein	P09237	Matrilysin [OS=Homo sapiens]	10	3	5	2	267	29.7	7.91	11.14	0	0.975	0.977	0.143772	0.434694	0.995303	0.7924	1.3	8.24	106.4	113.6	100.4	103.7	106.4	98.8	103.9	62.9	103.9	1490.1	1553.6	2535.6	1829.2	1286.1	1807.8	1658.5	309.8	1115.5	High	High	High	High	High	High	High	High	High	1
FALSE	High	Master Protein	P51884	Lumican [OS=Homo sapiens]	6	2	6	2	338	38.4	6.61	18.01	0	0.957	0.753	0.338781	0.351844	0.995303	0.782651	8.78	16.55	81.2	113.9	126.2	82.6	109	112.5	61.2	128	85.5	360.7	494	1010.4	461.8	417.9	652.8	309.6	200.1	291.2	High	High	High	High	High	High	High	High	High	1
FALSE	High	Master Protein	P48556	26S proteasome non-ATPase regulatory subunit 8 [OS=Homo sapiens]	6	3	5	3	350	39.6	9.7	13.76	0	1.089	1.043	0.469314	0.272714	0.995303	0.782313	24.81	6.13	130	79.4	72.5	117.9	118.5	78.9	147.8	79.4	75.6	884.2	526.9	888.6	1008.8	695	701	1144.3	189.9	394	High	High	High	High	High	High	High	High	High	1
FALSE	High	Master Protein	Q9BZQ8	Protein Niban 1 [OS=Homo sapiens]	2	2	3	2	928	103.1	4.78	7.75	0	1.02	0.976	0.963262	0.511046	0.997305	0.830819	18.4	10.35	120.4	96.1	89.6	101.5	110.2	91.4	117.4	79.4	94	539.1	420	723.3	572.2	425.8	534.6	599.1	125.1	322.5	High	High	High	High	High	High	High	High	High	1
FALSE	High	Master Protein	P02654	Apolipoprotein C-I [OS=Homo sapiens]	11	2	8	2	83	9.3	8.47	24.77	0	1.033	0.968	0.349507	0.379182	0.995303	0.783124	4.78	3.63	118.9	105.2	88.7	122.9	103.7	94.7	118	62.1	85.9	3271.2	2823.3	4400.3	4254.9	2461.4	3401.4	3696.2	601.3	1810.7	High	High	High	High	High	High	High	High	High	1
FALSE	High	Master Protein	A0A075B6K4	Immunoglobulin lambda variable 3-10 [OS=Homo sapiens]	16	2	2	0	115	12.4	4.83	5.89	0	0.95	0.939	0.70323	0.932071	0.995303	0.990824	14.5	38.07	76	104.7	117.1	84	99.5	101.4	71.3	158.6	87.5	165	221.8	458.5	229.7	186.4	287.7	176.4	121.2	145.6	High	High	High	High	High	High	High	High	High	1
FALSE	High	Master Protein	Q06033	Inter-alpha-trypsin inhibitor heavy chain H3 [OS=Homo sapiens]	3	3	4	0	890	99.8	5.74	2.65	0	1.118	0.961	0.898425	0.611659	0.997305	0.874454	8.69	36.08	69	112.8	130.9	81.7	126.2	104.3	66.3	143.4	65.3	1226.1	1956.6	4191.6	1827.4	1935	2420.2	1342.5	896.1	889.7	High	High	High	High	High	High	High	High	High	1
FALSE	High	Master Protein	P01701	Immunoglobulin lambda variable 1-51 [OS=Homo sapiens]	14	2	5	2	117	12.2	7.03	11.39	0	0.969	0.889	0.443011	0.236785	0.995303	0.769009	8.66	14.22	90.8	106.3	123.1	93.4	103	109.6	80.7	104.6	88.5	572.9	654.5	1400.7	742	560.7	903.6	580.4	232.1	428	High	High	High	High	High	High	High	High	High	1
FALSE	High	Master Protein	P07477	Serine protease 1 [OS=Homo sapiens]	11	2	7	0	247	26.5	6.51	18.59	0	0.806	0.516	0.204365	0.594887	0.995303	0.874454	27.05	66.8	102.4	136.7	95.3	67.6	110.1	94	52.8	48.6	192.6	1598.2	2082.2	2682.7	1327.9	1484	1916.7	938.5	266.8	2305.4	High	High	High	High	High	High	High	High	High	1
FALSE	High	Master Protein	P21266	Glutathione S-transferase Mu 3 [OS=Homo sapiens]	10	2	2	1	225	26.5	5.54	5.42	0	1.011	0.857	0.621079	0.118035	0.995303	0.721216	5.39	11.7	97.1	108.1	116.3	101.7	109.4	97.1	90.3	80.4	99.7	300.5	326.8	648.9	396.4	292.2	392.7	318.6	87.5	236.6	High	High	High	High	High	High	High	High	High	1
FALSE	High	Master Protein	Q9BUD6	Spondin-2 [OS=Homo sapiens]	6	2	8	2	331	35.8	5.68	21.19	0	0.901	0.991	0.625419	0.774895	0.995303	0.946499	37.25	25.66	77.3	72.6	159	93	51.5	143.3	92.7	53	157.6	501.2	459.3	1858.1	759.3	288.3	1213.5	684.5	120.9	783.3	High	High	High	High	High	High	High	High	High	1
FALSE	High	Master Protein	Q9Y485	DmX-like protein 1 [OS=Homo sapiens]	1	2	2	1	3027	337.6	6.34	5.49	0	0.921	1.261	0.153295	0.192759	0.995303	0.746895	7.87	23.75	95.2	94.9	85.1	92.5	87.4	71.8	100.8	165.1	107.4	100.9	98.2	162.8	123.6	80	99.5	121.8	61.6	87.3	High	High	High	High	High	High	High	High	High	1
FALSE	High	Master Protein	O60488	Long-chain-fatty-acid--CoA ligase 4 [OS=Homo sapiens]	2	2	3	0	711	79.1	8.38	7.66	0	1.175	1.286	0.162128	0.0356331	0.995303	0.721216	11.04	12.1	104.2	76.1	81.7	122.5	96.2	83.2	134	105.9	96.2	138.7	98.9	196.1	205.3	110.5	144.7	203.2	49.6	98.2	High	High	High	High	High	High	High	High	High	1
FALSE	High	Master Protein	P51688	N-sulphoglucosamine sulphohydrolase [OS=Homo sapiens]	5	2	2	2	502	56.7	6.95	4.68	0	0.964	0.911	0.461267	0.986178	0.995303	0.993431	10.26	22.59	84.8	113.6	99.9	75.1	117.7	96.3	77.3	156.3	79	264.4	345.5	561.3	294.5	316.5	392.2	274.3	171.4	188.6	High	High	High	High	High	High	High	High	High	1
FALSE	High	Master Protein	Q16831	Uridine phosphorylase 1 [OS=Homo sapiens]	6	2	3	2	310	33.9	7.88	7.86	0	1.084	1.138	0.619698	0.0487632	0.995303	0.721216	20.26	5.82	108.4	81.5	91.7	96	100.4	99.4	118.6	99.4	104.4	237.8	174.4	362.6	265.1	190	284.8	296.1	76.7	175.5	High	High	High	High	High	High	High	High	High	1
FALSE	High	Master Protein	A0A0C4DH35	Probable non-functional immunoglobulin heavy variable 3-35 [OS=Homo sapiens]	9	1	2	1	117	12.8	7.88	5.19	0	0.891	0.84	0.445797	0.801642	0.995303	0.962991	23.13	36.47	81.7	123.6	97.9	63	110.1	107.1	55.1	179.3	82.3	117	172.6	252.6	113.4	136	200.2	89.9	90.3	90.3	High	High	High	High	High	High	High	High	High	1
FALSE	High	Master Protein	P51606	N-acylglucosamine 2-epimerase [OS=Homo sapiens]	3	1	2	0	427	48.8	6.37	4.06	0	0.883	1.078	0.711913	0.377055	0.995303	0.782651	19.78	15.82	106.7	81.2	106.2	94.3	99.3	82.8	102.7	112.4	114.5	295.1	219.1	529.3	328.1	237	299	323.6	109.4	242.6	High	High	High	High	High	High	High	High	High	1
FALSE	High	Master Protein	Q9BWM7	Sideroflexin-3 [OS=Homo sapiens]	9	2	2	1	321	35.5	9.1	5.59	0																											High	High	High	High	High	High	High	High	High	1
FALSE	High	Master Protein	Q9UKJ1-3	Isoform 3 of Paired immunoglobulin-like type 2 receptor alpha [OS=Homo sapiens]	8	2	6	1	230	25.9	9.63	15.19	0	0.986	1.093	0.487863	0.500125	0.995303	0.825267	5	16.47	116.4	86.2	94.2	107.9	87.9	92.8	107	104.6	102.9	928.1	670.4	1353.1	1082.4	604.6	966.5	971.7	293.5	628.7	High	High	High	High	High	High	High	High	High	1
FALSE	High	Master Protein	A0A075B6S5	Immunoglobulin kappa variable 1-27 [OS=Homo sapiens]	14	1	1	0	117	12.7	8.29	3.68	0	0.738	0.83	0.0307349	0.439232	0.995303	0.797376	7.47	43.13	88.8	120.4	138.9	73.9	84.6	102.5	73.7	141	76.1	30.6	40.6	86.4	32.1	25.2	46.2	29	17.1	20.1	High	High	High	High	High	High	High	High	High	1
FALSE	High	Master Protein	Q13177	Serine/threonine-protein kinase PAK 2 [OS=Homo sapiens]	3	2	2	1	524	58	5.96	3.47	0	1.284	1.235	0.342521	0.399418	0.995303	0.789356	1.13	27.04	107.4	83.2	81.5	98.5	106.8	105.4	95.1	121.5	100.6	204.5	154.5	279.5	236	175.4	262.1	206.3	81.4	146.8	High	High	High	High	High	High	High	High	High	1
FALSE	High	Master Protein	P49591	Serine--tRNA ligase, cytoplasmic [OS=Homo sapiens]	4	2	2	2	514	58.7	6.43	3.73	0	0.987	1.008	0.398487	0.602521	0.995303	0.874454	3.07	15.89	98	94.2	99	96.8	95	95.5	98.8	133.7	89.1	281.6	264.1	512.9	350	235.4	358.6	323.2	135.1	196.2	High	High	High	High	High	High	High	High	High	1
FALSE	High	Master Protein	P07358	Complement component C8 beta chain [OS=Homo sapiens]	3	2	4	2	591	66.9	8.07	5.02	0	1.069	0.785	0.928362	0.136242	0.997305	0.721216	0.57	22.83	84.4	120.8	116.9	90.5	129	104	66.2	112.1	76.1	693.4	968.9	1732.8	936.3	915.5	1116.5	620.2	324.2	479.5	High	High	High	High	High	High	High	High	High	1
FALSE	High	Master Protein	Q92743	Serine protease HTRA1 [OS=Homo sapiens]	6	2	2	2	480	51.3	7.83	4.87	0	1.027	1.232	0.757001	0.508175	0.995303	0.829172	7.43	5.98	98.7	113.9	78.5	81.7	117	84.6	84.8	140.3	100.5	169.2	190.7	242.6	176.5	173.2	189.6	165.6	84.7	132.2	High	High	High	High	High	High	High	High	High	1
FALSE	High	Master Protein	Q9BTY2	Plasma alpha-L-fucosidase [OS=Homo sapiens]	3	2	6	1	467	54	6.25	19.43	0	1.108	1.014	0.294681	0.590414	0.995303	0.874454	17.59	19.08	128.2	51.5	96.5	125	57.1	119.6	130	45.5	146.7	274.9	107.8	373	337.6	105.7	335	317.7	34.4	241.2	High	High	High	High	High	High	High	High	High	1
FALSE	High	Master Protein	Q92973	Transportin-1 [OS=Homo sapiens]	2	2	5	0	898	102.3	4.98	10.9	0	1.006	0.961	0.439172	0.731711	0.995303	0.923293	1.98	2.08	113	96	85.3	112.2	105.5	85.8	108.7	91	102.5	224.3	185.9	305.3	280.1	180.6	222.5	245.6	63.5	155.9	High	High	High	High	High	High	High	High	High	1
FALSE	High	Master Protein	Q9Y5K8	V-type proton ATPase subunit D [OS=Homo sapiens]	7	2	5	2	247	28.2	9.36	8.32	0																											High	High	High	High	High	High	High	High	High	1
FALSE	High	Master Protein	P04430	Immunoglobulin kappa variable 1-16 [OS=Homo sapiens]	14	1	5	1	117	12.6	8.16	17.48	0	0.917	0.793	0.0587291	0.822374	0.995303	0.966302	4.28	15.95	88.4	106.9	113.2	83.5	98.1	98.5	63.3	158.4	89.8	97.9	115.6	226.2	116.4	93.8	142.6	79.8	61.7	76.2	High	High	High	High	High	High	High	High	High	1
FALSE	High	Master Protein	Q6NYC8	Phostensin [OS=Homo sapiens]	4	3	4	0	613	67.9	5.4	8.85	0	1.144	1.248	0.837692	0.127727	0.995303	0.721216	7.58	16.47	106.7	91	79.5	84.9	104.2	95.7	112.6	126.2	99.2	322.8	268.8	433.6	323.3	272	378	387.9	134.3	230	High	High	High	High	High	High	High	High	High	1
FALSE	High	Master Protein	P02656	Apolipoprotein C-III [OS=Homo sapiens]	16	1	2	1	99	10.8	5.41	8.71	0																											High	High	High	High	High	High	High	High	High	1
FALSE	High	Master Protein	P42704	Leucine-rich PPR motif-containing protein, mitochondrial [OS=Homo sapiens]	2	2	2	2	1394	157.8	6.13	5.29	0	0.925	1.297	0.941479	0.293398	0.997305	0.782313	19.34	30.28	65.7	90.7	73.1	84	74.2	67.6	85.2	284.1	75.5	103	138.8	206.7	165.9	100.4	138.5	152.2	156.8	90.7	High	High	High	High	High	High	High	High	High	1
FALSE	High	Master Protein	P15104	Glutamine synthetase [OS=Homo sapiens]	4	2	2	2	373	42	6.89	4.49	0	0.989	0.842	0.692507	0.0256449	0.995303	0.721216	16.73	7.07	115.1	123.6	83.8	90.7	122.3	93.5	92.5	104.1	74.2	55	57.6	72.2	54.6	50.4	58.3	50.4	17.5	27.2	High	High	High	High	High	High	High	High	High	1
FALSE	High	Master Protein	Q9UK32	Ribosomal protein S6 kinase alpha-6 [OS=Homo sapiens]	2	2	2	0	745	83.8	6.34	4.92	0	1.054	0.783	0.382633	0.215193	0.995303	0.755987	6.05	5.17	95.4	102.3	114.6	104.6	107.8	111.5	97.2	80.1	86.7	305	319.2	660.4	421	297.4	465.6	353.9	90.1	212.6	High	High	High	High	High	High	High	High	High	1
FALSE	High	Master Protein	O00571	ATP-dependent RNA helicase DDX3X [OS=Homo sapiens]	3	2	2	0	662	73.2	7.18	4.69	0	1.068	1.302	0.0775521	0.0860947	0.995303	0.721216	2.89	15.78	91.6	87.5	82.6	103.5	93.4	86.5	119.2	139.6	96.1	81	75.6	131.8	115.2	71.3	100	120.1	43.4	65.2	High	High	High	High	High	High	High	High	High	1
FALSE	High	Master Protein	P01033	Metalloproteinase inhibitor 1 [OS=Homo sapiens]	6	1	4	1	207	23.2	8.1	8.63	0	1.073	1.026	0.671581	0.38919	0.995303	0.783124	5.4	2.36	100.6	91	80.7	92.1	97.6	89.8	101.5	164	82.8	379.7	335.2	549.6	437.7	318	442.8	436.6	217.9	239.7	High	High	High	High	High	High	High	High	High	1
FALSE	High	Master Protein	Q00796	Sorbitol dehydrogenase [OS=Homo sapiens]	7	3	4	2	357	38.3	7.97	9.31	0	1.011	1.052	0.803584	0.0694896	0.995303	0.721216	9.65	1.78	107.8	94.5	90.7	101.9	95.5	98.1	113.4	103.8	94.3	606	518.2	919.5	721	463.3	720.7	725.9	205.3	406.3	High	High	High	High	High	High	High	High	High	1
FALSE	High	Master Protein	O94985	Calsyntenin-1 [OS=Homo sapiens]	2	2	2	0	981	109.7	4.91	4.14	0	0.882	1.175	0.991795	0.634985	0.997305	0.874454	8.38	27.09	94.3	112.5	80.3	78.7	99.2	108.5	75.7	156.4	94.3	166.6	193.9	255.5	175	151.1	250.3	152.2	97.2	127.7	High	High	High	High	High	High	High	High	High	1
FALSE	High	Master Protein	A0A075B6I9	Immunoglobulin lambda variable 7-46 [OS=Homo sapiens]	8	1	9	0	117	12.5	7.2	21.82	0	0.95	0.669	0.685999	0.00657924	0.995303	0.547163	7.64	4.01	80.1	127.4	133.8	86.6	121	120.9	57.9	85.2	87.1	1004.7	1559.8	3025.4	1367.5	1310.1	1980.5	827.4	376.1	837.7	High	High	High	High	High	High	High	High	High	1
FALSE	High	Master Protein	P25398	Small ribosomal subunit protein eS12 [OS=Homo sapiens]	13	2	2	2	132	14.5	7.21	5.42	0	1.009	0.766	0.918532	0.322128	0.997305	0.782651	5.35	29.81	108.6	94.9	112.6	113.6	90.8	113.6	119.2	60.6	86.3	486.5	414.8	908.6	640.3	350.8	664.5	608	95.4	296.1	High	High	High	High	High	High	High	High	High	1
FALSE	High	Master Protein	P43304	Glycerol-3-phosphate dehydrogenase, mitochondrial [OS=Homo sapiens]	4	2	3	0	727	80.8	7.69	3.07	0	0.914	1.178	0.955267	0.328158	0.997305	0.782651	19.48	21.21	74.4	94.2	74.4	103.9	76.1	68	87.7	246	75.1	165	203.8	297.4	290.1	145.7	197.1	221.4	191.9	127.7	High	High	High	High	High	High	High	High	High	1
FALSE	High	Master Protein	P15880	Small ribosomal subunit protein uS5 [OS=Homo sapiens]	6	2	3	2	293	31.3	10.24	2.82	0	1.066	1.143	0.924844	0.899196	0.997305	0.982871	0.02	12.3	87.8	96.4	114.7	93.6	102.8	98.6	100.3	119.3	86.6	465.7	498.9	1096.6	624.9	470.4	683.3	606.2	222.6	352	High	High	High	High	High	High	High	High	High	1
FALSE	High	Master Protein	P35613	Basigin [OS=Homo sapiens]	5	2	4	0	385	42.2	5.66	4.44	0	1.099	1.24	0.555373	0.291388	0.995303	0.782313	8.6	16.54	96.6	99.7	82.6	106.1	91	96.1	119.8	94.2	113.9	317.5	319.9	489.8	439.2	258.2	412.6	448.6	109	287.1	High	High	High	High	High	High	High	High	High	1
FALSE	High	Master Protein	P17655	Calpain-2 catalytic subunit [OS=Homo sapiens]	3	3	6	0	700	79.9	4.98	8.16	0	1.084	0.989	0.233483	0.755501	0.995303	0.938122	4.13	39.72	83.2	91.5	108.6	90.2	102	107.6	82.3	149.8	84.7	414.3	444.6	974.1	565.2	437.9	699.4	466.8	262.3	323.2	High	High	High	High	High	High	High	High	High	1
FALSE	High	Master Protein	O14950	Myosin regulatory light chain 12B [OS=Homo sapiens]	12	2	2	0	172	19.8	4.84	2.24	0	0.814	0.705	0.434389	0.170509	0.995303	0.729658	20.86	23.44	97.4	151.1	95.8	79.3	107.8	109.5	59.3	106.5	93.2	91.5	138.5	162.1	93.7	87.4	134.4	63.4	35.2	67.1	High	High	High	High	High	High	High	High	High	1
FALSE	High	Master Protein	O00487	26S proteasome non-ATPase regulatory subunit 14 [OS=Homo sapiens]	7	2	2	2	310	34.6	6.52	2.86	0	1.004	0.774	0.533691	0.379846	0.995303	0.783124	5.15	17.4	110.8	96.6	112.4	111.3	100.3	89.1	125.5	66.9	87	114.4	97.3	209.2	144.6	89.4	120.1	147.5	24.3	68.9	High	High	High	High	High	High	High	High	High	1
FALSE	High	Master Protein	Q99426	Tubulin-folding cofactor B [OS=Homo sapiens]	8	2	3	0	244	27.3	5.15	6.63	0	0.907	1.12	0.284868	0.755553	0.995303	0.938122	10.6	11.51	113.3	118.6	90.6	72	107.5	88.4	65.2	143	101.4	319.9	326.7	460.9	256.1	261.9	326.2	209.8	142.1	219.4	High	High	High	High	High	High	High	High	High	1
FALSE	High	Master Protein	O00468	Agrin [OS=Homo sapiens]	1	2	2	0	2068	217.2	6.39	5.55	0	0.902	1.651	0.437233	0.169642	0.995303	0.729658	6.41	47.87	96.6	81.5	63.2	83.6	86.9	57	108.1	218.6	104.4	111.8	92	131.9	121.7	86.7	86.2	142.4	89	92.6	High	High	High	High	High	High	High	High	High	1
FALSE	High	Master Protein	Q04760	Lactoylglutathione lyase [OS=Homo sapiens]	9	2	7	0	184	20.8	5.31	10.36	0	1.011	1.064	0.946832	0.330001	0.997305	0.782651	14.15	3.31	112.5	88.2	96.3	98.9	97.8	97.4	110.1	93.9	104.8	181.7	139.1	280.5	201.1	136.3	205.6	202.5	53.3	129.7	High	High	High	High	High	High	High	High	High	1
FALSE	High	Master Protein	Q7L2H7	Eukaryotic translation initiation factor 3 subunit M [OS=Homo sapiens]	2	1	2	1	374	42.5	5.63	2.73	0	0.826	0.749	0.245087	0.101617	0.995303	0.721216	14.32	9.17	115.6	102.6	119.4	118.7	84.7	90	107	72.4	89.5	196.3	170	365.4	253.6	124.1	199.4	206.9	43.2	116.4	High	High	High	High	High	High	High	High	High	1
FALSE	High	Master Protein	P55010	Eukaryotic translation initiation factor 5 [OS=Homo sapiens]	6	2	2	2	431	49.2	5.58	3.02	0	0.924	0.938	0.800471	0.603341	0.995303	0.874454	64.47	42.77	83.8	65.8	109.8	77.4	107.5	53.8	78.6	243.2	79.9	124.4	95.3	293.6	144.7	137.7	104.4	132.9	127	90.9	High	High	High	High	High	High	High	High	High	1
FALSE	High	Master Protein	Q13636	Ras-related protein Rab-31 [OS=Homo sapiens]	8	1	1	1	195	21.7	7.06	3.54	0	1.128	1.241	0.443226	0.400788	0.995303	0.789669	23.85	43.89	70.6	93.9	104.7	92.5	106	95.5	87.6	157.7	91.5	56.1	72.8	149.9	92.5	72.7	99.1	79.3	44.1	55.7	High	High	High	High	High	High	High	High	High	1
FALSE	High	Master Protein	P26639	Threonine--tRNA ligase 1, cytoplasmic [OS=Homo sapiens]	3	2	3	0	723	83.4	6.67	6.47	0	0.955	1.021	0.512165	0.986871	0.995303	0.993431	11.41	4.4	114.9	92.8	95.5	109.8	97.5	84.8	120.8	94.8	89.2	738.2	582	1106.5	887.8	540.7	711.3	884.1	214.3	439.1	High	High	High	High	High	High	High	High	High	1
FALSE	High	Master Protein	P39023	Large ribosomal subunit protein uL3 [OS=Homo sapiens]	4	3	5	3	403	46.1	10.18	6.99	0	1.116	1.18	0.109715	0.491847	0.995303	0.821415	7.9	7.93	95.8	99.2	85.9	112.6	102.7	95.9	113.1	88	106.8	309	312.2	499.7	457.2	285.8	404.1	415.3	99.8	264.1	High	High	High	High	High	High	High	High	High	1
FALSE	High	Master Protein	O95373	Importin-7 [OS=Homo sapiens]	2	2	3	2	1038	119.4	4.82	4.07	0	1.614	2.291	0.29157	0.574179	0.995303	0.869305	65.25	20.57	129.1	49.4	52.7	116.7	79.7	159	63.2	113.1	137.4	195.9	73.1	144.1	222.9	104.4	315.3	109.2	60.4	159.8	High	High	High	High	High	High	High	High	High	1
FALSE	High	Master Protein	Q9H4G0	Band 4.1-like protein 1 [OS=Homo sapiens]	4	3	3	0	881	98.4	5.62	4.54	0	1.014	0.916	0.933738	0.728971	0.997305	0.923293	25.54	5.72	86.3	92.4	110.7	87.5	111.8	92.9	79	141.8	97.5	104.3	109	241	133.1	116.6	146.6	108.7	60.3	90.3	High	High	High	High	High	High	High	High	High	1
FALSE	High	Master Protein	Q5D862	Filaggrin-2 [OS=Homo sapiens]	1	1	1	1	2391	247.9	8.31	3.41	0	0.713	1.222	0.540808	0.744374	0.995303	0.934092	80.15	98.67	99.3	140.9	52.6	70.8	50	81.7	121.3	57.6	225.7	74.9	103.8	71.6	67.2	32.6	80.5	104.3	15.3	130.6	High	High	High	High	High	High	High	High	High	1
FALSE	High	Master Protein	P15170	Eukaryotic peptide chain release factor GTP-binding subunit ERF3A [OS=Homo sapiens]	4	2	3	0	499	55.7	5.62	6.55	0	1.017	0.93	0.317628	0.520054	0.995303	0.833552	2.19	10.62	104.8	99.4	96	106.6	109	96.2	112.4	86.3	89.3	245.1	227	404.7	313.7	220	293.8	299.3	71	160.1	High	High	High	High	High	High	High	High	High	1
FALSE	High	Master Protein	P06702	Protein S100-A9 [OS=Homo sapiens]	7	2	4	2	114	13.2	6.13	11.2	0	0.897	0.903	0.646156	0.844218	0.995303	0.971189	28.52	36.88	141.9	101.9	72.3	106.7	91.4	86.3	128.1	73.7	97.8	964	675.6	885.2	912.7	535.8	766.1	991.9	176.2	509.4	High	High	High	High	High	High	High	High	High	1
FALSE	High	Master Protein	Q9UMY4-1	Isoform 1 of Sorting nexin-12 [OS=Homo sapiens]	9	2	9	0	172	19.7	7.87	18.34	0	0.924	0.99	0.702891	0.528983	0.995303	0.841959	11.14	18.34	106.3	73.1	86.9	98.3	121.1	74.7	93.7	159.9	86.1	78.2	52.5	115.2	91	76.9	71.8	78.5	41.4	48.5	High	High	High	High	High	High	High	High	High	1
FALSE	High	Master Protein	Q15836	Vesicle-associated membrane protein 3 [OS=Homo sapiens]	17	1	1	0	100	11.3	8.79	3.75	0	0.939	0.865	0.461777	0.443825	0.995303	0.802542	17.57	34.95	94.9	103.8	124.3	89.1	110.6	98.4	82.1	117.6	79.2	127.9	136.6	301.9	151.2	128.6	173.3	126	55.7	81.8	High	High	High	High	High	High	High	High	High	1
FALSE	High	Master Protein	P62328	Thymosin beta-4 [OS=Homo sapiens]	43	2	2	2	44	5.1	5.06	2.64	0	1.016	0.736	0.570162	0.447441	0.995303	0.802919	3.01	15.43	118.4	100.2	102	96	101.7	105.7	78.9	73.7	123.6	184.3	152.2	286.2	188.1	136.7	214.9	139.9	40.4	147.4	High	High	High	High	High	High	High	High	High	1
FALSE	High	Master Protein	P34810	Macrosialin [OS=Homo sapiens]	6	1	1	0	354	37.4	8.87	2.73	0	1.093	0.883	0.822942	0.282304	0.995303	0.782313	11.33	17.21	94.2	114.1	111.8	110.8	124.7	76.4	94.1	100.8	73	19	22.5	40.6	28.1	21.7	20.1	21.6	7.1	11.3	High	High	High	High	High	High	High	High	High	1
FALSE	High	Master Protein	Q86TI2	Dipeptidyl peptidase 9 [OS=Homo sapiens]	2	2	3	0	863	98.2	6.46	7.27	0	1.073	0.921	0.756868	0.708461	0.995303	0.914401	6.21	7.7	98.2	111.3	91	87.9	119.5	101.8	90.5	97.5	102.2	349	386.2	583.3	393.5	366.5	472.7	366.3	122	278.6	High	High	High	High	High	High	High	High	High	1
FALSE	High	Master Protein	Q9NX40	OCIA domain-containing protein 1 [OS=Homo sapiens]	7	1	1	0	245	27.6	7.49	4.49	0	0.951	1.725	0.991698	0.0218918	0.997305	0.71427	66.6	7.81	75.1	112.7	58.9	129.6	69.4	56	136.4	160.1	101.6	27	39.5	38.2	58.6	21.5	26.3	55.8	20.2	28	High	High	High	High	High	High	High	High	High	1
FALSE	High	Master Protein	Q96FW1	Ubiquitin thioesterase OTUB1 [OS=Homo sapiens]	6	1	1	1	271	31.3	4.94	4.16	0	0.915	0.773	0.0532174	0.835926	0.995303	0.968877	3.9	12.08	79.9	102.1	94.3	69.3	93.4	88.6	61.7	243.3	67.4	107	133.4	227.7	116.9	107.9	155.1	94.2	114.7	69.2	High	High	High	High	High	High	High	High	High	1
FALSE	High	Master Protein	Q9P0L0	Vesicle-associated membrane protein-associated protein A [OS=Homo sapiens]	8	2	4	0	249	27.9	8.62	5.33	0	1.049	1.115	0.962136	0.250775	0.997305	0.775013	1.18	12.6	109.4	92.4	88.7	97.6	97.8	93.1	121.9	111.8	87.4	638.6	526.7	933.4	717.7	492.7	709.9	810.9	229.7	391.4	High	High	High	High	High	High	High	High	High	1
FALSE	High	Master Protein	P16885	1-phosphatidylinositol 4,5-bisphosphate phosphodiesterase gamma-2 [OS=Homo sapiens]	2	3	3	3	1265	147.8	6.64	4.51	0	0.993	1.046	0.95892	0.142946	0.997305	0.721216	3.55	4.69	95.7	103.2	96.2	99.7	102.5	93.3	96.9	111.8	100.6	367.6	386.9	665.9	481.8	339.9	468.2	424	151.1	296.1	High	High	High	High	High	High	High	High	High	1
FALSE	High	Master Protein	P21730	C5a anaphylatoxin chemotactic receptor 1 [OS=Homo sapiens]	5	2	2	2	350	39.3	9.01	2.94	0	1.152	1.173	0.832155	0.803606	0.995303	0.962991	3.73	10.95	119	77.7	92.7	95.7	91.8	106.8	139.6	59.9	116.7	79.4	50.6	111.4	80.4	52.8	93	106	14.1	59.7	High	High	High	High	High	High	High	High	High	1
FALSE	High	Master Protein	Q9NPQ8	Synembryn-A [OS=Homo sapiens]	4	1	1	0	531	59.7	5.33	3.3	0	0.592	0.66	0.132943	0.425126	0.995303	0.789669	36.37	77.29	143.1	163.6	95.6	47.5	96.9	75	38.8	107.9	131.7	47.3	52.8	56.9	19.8	27.6	32.4	14.6	12.5	33.4	High	High	High	High	High	High	High	High	High	1
FALSE	High	Master Protein	Q92556	Engulfment and cell motility protein 1 [OS=Homo sapiens]	2	2	3	1	727	83.8	6.28	4.77	0	0.953	0.944	0.259124	0.768579	0.995303	0.943222	2.29	8.96	102.6	96.8	105.2	99.3	92.2	81.4	91.4	131.7	99.3	146.9	135.2	271.5	178.9	113.9	152.2	148.9	66.3	109	High	High	High	High	High	High	High	High	High	1
FALSE	High	Master Protein	Q9NSE4	Isoleucine--tRNA ligase, mitochondrial [OS=Homo sapiens]	2	2	2	2	1012	113.7	7.2	4.02	0	0.92	0.949	0.421916	0.683119	0.995303	0.898553	1.79	14.04	90.3	112.5	104	94.4	102.3	95.7	78.3	123.9	98.7	149.9	182.2	311.1	197.3	146.5	207.5	148	72.3	125.5	High	High	High	High	High	High	High	High	High	1
FALSE	High	Master Protein	Q9C0H2	Protein tweety homolog 3 [OS=Homo sapiens]	3	2	2	0	523	57.5	5.39	5.12	0	0.975	1.017	0.128245	0.928379	0.995303	0.990824	2.27	1.25	101.5	104.2	97.2	96.8	101.6	96.3	96.7	106	99.7	439.5	440.4	758.8	527.7	379.8	544.6	477	161.4	330.8	High	High	High	High	High	High	High	High	High	1
FALSE	High	Master Protein	Q00839	Heterogeneous nuclear ribonucleoprotein U [OS=Homo sapiens]	3	3	4	0	825	90.5	6	7.31	0	0.974	0.988	0.275081	0.746347	0.995303	0.93451	3.53	19.39	101.4	107.1	98.9	101.2	97.3	96.3	115.3	84.8	97.7	1002.5	1033	1762.9	1258.9	830.3	1244.1	1297.9	295.1	740.5	High	High	High	High	High	High	High	High	High	1
FALSE	High	Master Protein	P16401	Histone H1.5 [OS=Homo sapiens]	11	3	4	0	226	22.6	10.92	6.83	0	1.364	1.318	0.728087	0.116242	0.995303	0.721216	16.94	16.65	71.3	115.8	70.1	108.3	76.5	95.6	127.6	152.7	82	279.6	443.5	495.9	535	258.9	490.2	570.3	210.7	246.7	High	High	High	High	High	High	High	High	High	1
FALSE	High	Master Protein	Q9H3S1	Semaphorin-4A [OS=Homo sapiens]	2	1	1	0	761	83.5	6.84	3.34	0	0.87	1.004	0.459875	0.74804	0.995303	0.93451	16.9	32.29	94.8	105.3	92.7	82.4	116.9	72.4	74.5	167.8	93.1	53.9	58.5	95	59	57.4	53.8	48.2	33.6	40.6	High	High	High	High	High	High	High	High	High	1
FALSE	High	Master Protein	P56134	ATP synthase subunit f, mitochondrial [OS=Homo sapiens]	14	1	1	0	94	10.9	9.67	3.34	0	0.87	0.815	0.79606	0.675794	0.995303	0.893946	43.93	48.62	91.9	115.5	106.3	129.8	77.5	92.5	129	70.9	86.7	214	262.4	446.3	380.5	155.7	281.3	342.2	58.1	154.7	High	High	High	High	High	High	High	High	High	1
FALSE	High	Master Protein	P05154	Plasma serine protease inhibitor [OS=Homo sapiens]	5	2	2	2	406	45.6	9.26	4.95	0	1.176	1.243	0.789088	0.643008	0.995303	0.879044	29.67	8.98	87.7	79.7	119.8	123.7	93.7	86.6	109	105.1	94.9	185.9	164.9	457.8	330.2	171.4	240	263.2	78.4	154.2	High	High	High	High	High	High	High	High	High	1
FALSE	High	Master Protein	P08185	Corticosteroid-binding globulin [OS=Homo sapiens]	4	2	4	2	405	45.1	6.04	11.75	0	1.062	0.868	0.906713	0.109126	0.997305	0.721216	3.61	10.65	80.6	105.1	130.3	87.7	111.6	115.8	70	98.3	100.5	480	610.5	1398	657.1	573.2	900	474.7	205.9	458.5	High	High	High	High	High	High	High	High	High	1
FALSE	High	Master Protein	P04181	Ornithine aminotransferase, mitochondrial [OS=Homo sapiens]	5	2	2	1	439	48.5	7.03	3.8	0	0.932	0.893	0.235602	0.364775	0.995303	0.782651	7.08	17.92	100	126.2	87.3	88.9	117.6	87.9	89.2	133.4	69.5	16.3	20	25.6	18.2	16.5	18.7	16.5	7.6	8.7	High	High	High	High	High	High	High	High	High	1
FALSE	High	Master Protein	P22732	Solute carrier family 2, facilitated glucose transporter member 5 [OS=Homo sapiens]	3	2	2	2	501	54.9	6.04	5.01	0	1.059	1.232	0.753189	0.248953	0.995303	0.775013	15.75	2.19	92	124.3	66.5	81.2	131.6	77.8	89.1	155.5	81.9	41.7	55	54.3	46.3	51.4	46	46	24.8	28.4	High	High	High	High	High	High	High	High	High	1
FALSE	High	Master Protein	Q9Y696	Chloride intracellular channel protein 4 [OS=Homo sapiens]	6	1	3	1	253	28.8	5.59	4.06	0	1.146	1.22	0.582433	0.338112	0.995303	0.782651	5.97	35.8	103.3	93.1	76.3	91	106.6	91	95.6	149.9	93.2	103.2	90.8	137.5	114.5	92	118.8	108.9	52.7	71.4	High	High	High	High	High	High	High	High	High	1
FALSE	High	Master Protein	Q96TC7	Regulator of microtubule dynamics protein 3 [OS=Homo sapiens]	2	1	1	0	470	52.1	5.1	2.5	0	0.842	0.817	0.133072	0.142451	0.995303	0.721216	2.33	3.51	107.6	121.1	112.7	65.2	103.6	94.9	85.9	98.9	110.1	69	75.8	130.3	52.6	57.3	79.5	62.7	22.3	54.1	High	High	High	High	High	High	High	High	High	1
FALSE	High	Master Protein	P13073	Cytochrome c oxidase subunit 4 isoform 1, mitochondrial [OS=Homo sapiens]	6	1	2	1	169	19.6	9.51	5.61	0	1.043	0.901	0.877066	0.588697	0.997305	0.874454	36.06	40.82	99.3	122.3	92.5	128.8	81.6	96.5	123.3	72.6	83.3	116.7	140.3	195.9	190.5	82.7	148.1	165.1	30	75	High	High	High	High	High	High	High	High	High	1
FALSE	High	Master Protein	O15533	Tapasin [OS=Homo sapiens]	2	1	3	0	448	47.5	6.99	5.2	0	1.03	1.262	0.794843	0.230528	0.995303	0.763325	45.35	19.28	101.6	99.1	64.9	172.6	70.8	66.9	145	97	82	163.4	155.5	188.2	349.4	98.3	140.5	265.5	54.9	101	High	High	High	High	High	High	High	High	High	1
FALSE	High	Master Protein	O15427	Monocarboxylate transporter 4 [OS=Homo sapiens]	3	2	3	2	465	49.4	7.96	7	0	0.872	1.06	0.0117275	0.317399	0.995303	0.782651	2.78	7.52	104.7	95.5	98.9	91.2	80.4	87.8	110.9	131.1	99.5	380.2	338.4	647.2	417.2	252.1	416.6	458.9	167.5	276.8	High	High	High	High	High	High	High	High	High	1
FALSE	High	Master Protein	Q9BQE5	Apolipoprotein L2 [OS=Homo sapiens]	3	1	1	1	337	37.1	6.74	2.97	0	1.067	0.86	0.6509	0.99521	0.995303	0.996746	10.44	15.9	110	59.7	120.1	117.4	68.2	109.5	165.5	46.3	103.3	42.3	22.4	83.4	56.9	22.7	55.1	72.6	6.3	30.5	High	High	High	High	High	High	High	High	High	1
FALSE	High	Master Protein	P00748	Coagulation factor XII [OS=Homo sapiens]	3	2	3	2	615	67.7	7.74	7.01	0	1.268	1.919	0.639196	0.0799415	0.995303	0.721216	10.6	2.84	56.9	75.9	100.9	72.2	103.2	78.2	69.7	145.7	197.2	100.6	131	321.3	160.6	157.3	180.6	140.3	90.6	267.2	High	High	High	High	High	High	High	High	High	1
FALSE	High	Master Protein	Q14376	UDP-glucose 4-epimerase [OS=Homo sapiens]	5	1	3	1	348	38.3	6.73	8.65	0	0.823	0.897	0.103532	0.320957	0.995303	0.782651	2.24	14.13	107.2	131.6	108.9	65.7	110	89.6	58.7	130.5	97.7	81.2	97.3	148.7	62.7	71.9	88.7	50.6	34.8	56.7	High	High	High	High	High	High	High	High	High	1
FALSE	High	Master Protein	P31944	Caspase-14 [OS=Homo sapiens]	5	1	1	1	242	27.7	5.58	3.33	0	0.857	1.151	0.133376	0.354837	0.995303	0.782651	0.54	27.31	96.4	103.5	93	82.6	88.4	91.1	90.5	119.2	135.2	255.2	267.4	443.9	275.3	201.9	315.1	272.9	111	274.3	High	High	High	High	High	High	High	High	High	1
FALSE	High	Master Protein	O75563	Src kinase-associated phosphoprotein 2 [OS=Homo sapiens]	3	1	1	1	359	41.2	4.69	2.93	0	0.966	0.609	0.774474	0.0692357	0.995303	0.721216	34.28	32.89	108.2	105.9	134.6	104.6	133.1	93.7	85.2	52.8	81.9	41.3	39.5	92.6	50.2	43.9	46.7	37.1	7.1	24	High	High	High	High	High	High	High	High	High	1
FALSE	High	Master Protein	Q04837	Single-stranded DNA-binding protein, mitochondrial [OS=Homo sapiens]	11	2	2	2	148	17.2	9.6	5.05	0	1.177	1.084	0.437334	0.952546	0.995303	0.990824	3.04	20.66	95.9	104.4	89	115.2	95.3	104.8	118.5	80.2	96.5	191.8	203.8	321	290.1	164.5	273.8	269.9	56.5	148	High	High	High	High	High	High	High	High	High	1
FALSE	High	Master Protein	Q9UMS4	Pre-mRNA-processing factor 19 [OS=Homo sapiens]	3	1	1	1	504	55.1	6.61	2.84	0	1.028	1.013	0.233503	0.114109	0.995303	0.721216	3.61	0.09	104.2	92.9	97.5	104.5	95.5	104.8	105.5	94.1	101	139.8	121.7	235.9	176.4	110.6	183.7	161.2	44.4	103.8	High	High	High	High	High	High	High	High	High	1
FALSE	High	Master Protein	Q9HB71	Calcyclin-binding protein [OS=Homo sapiens]	13	2	7	0	228	26.2	8.25	19.44	0	0.833	0.795	0.0917631	0.302366	0.995303	0.782651	6.29	35.19	106.3	112.8	122.7	100.5	94	98.1	110.8	57.3	97.5	75	77.6	156	89.2	57.2	90.3	89	14.2	52.7	High	High	High	High	High	High	High	High	High	1
FALSE	High	Master Protein	P18085	ADP-ribosylation factor 4 [OS=Homo sapiens]	12	2	2	1	180	20.5	7.14	2.01	0	0.938	0.975	0.561529	0.546797	0.995303	0.85773	21.96	17.4	73.4	107.8	140	80.9	101.1	111.6	71.6	119	94.6	40.1	57.5	137.9	55.6	47.7	79.7	44.6	22.9	39.6	High	High	High	High	High	High	High	High	High	1
FALSE	High	Master Protein	Q93050-1	Isoform 2 of V-type proton ATPase 116 kDa subunit a 1 [OS=Homo sapiens]	4	2	3	0	831	95.7	6.65	1.92	0	0.963	1.027	0.944047	0.718336	0.997305	0.922249	4.62	25.42	82.5	120.7	85.9	79.5	112.8	96.7	70.2	163.5	88.2	90.8	129.6	170.4	110.2	107.1	139	88	63.3	74.4	High	High	High	High	High	High	High	High	High	1
FALSE	High	Master Protein	O75351	Vacuolar protein sorting-associated protein 4B [OS=Homo sapiens]	3	1	1	0	444	49.3	7.23	3.32	0	1.041	1.143	0.747345	0.569862	0.995303	0.867491	9.22	24.72	104	85.3	99.3	108.3	94.3	91.5	118.8	113.7	84.8	61.4	49.1	105.6	80.4	48	70.5	79.9	23.6	38.4	High	High	High	High	High	High	High	High	High	1
FALSE	High	Master Protein	Q9ULD0	2-oxoglutarate dehydrogenase-like, mitochondrial [OS=Homo sapiens]	2	2	4	0	1010	114.4	6.65	8.27	0	1.167	1.372	0.426293	0.0507828	0.995303	0.721216	31.79	3.07	75.9	104	81.5	107.5	93.3	95.1	106.3	142.7	93.8	219.8	294.1	425.5	392.2	233.2	359.9	350.7	145.5	208.4	High	High	High	High	High	High	High	High	High	1
FALSE	High	Master Protein	O75131	Copine-3 [OS=Homo sapiens]	3	2	2	2	537	60.1	5.85	4.83	0	1.039	1.161	0.832972	0.17767	0.995303	0.735367	20.62	16.89	96.9	102.2	82.8	114.6	88.7	86.1	112.4	105.1	111.1	247.7	255.2	382	369.1	195.8	287.6	327.5	94.6	217.8	High	High	High	High	High	High	High	High	High	1
FALSE	High	Master Protein	P12314	High affinity immunoglobulin gamma Fc receptor I [OS=Homo sapiens]	3	1	2	0	374	42.6	7.97	6.39	0	1.049	1.023	0.749589	0.933352	0.995303	0.990824	13.12	6.55	96.7	110.8	90.2	101.4	99.9	103	87.2	118.4	92.3	130.5	146	219.5	172.3	116.3	181.5	134.1	56.2	95.5	High	High	High	High	High	High	High	High	High	1
FALSE	High	Master Protein	P36578	Large ribosomal subunit protein uL4 [OS=Homo sapiens]	3	1	2	1	427	47.7	11.06	3.3	0	0.911	1.377	0.148671	0.0946737	0.995303	0.721216	7.46	20.93	108.2	84.8	83.4	98.6	73.5	82	121.4	133.2	114.8	125.3	95.7	174	143.7	73.4	124	160.1	54.2	101.9	High	High	High	High	High	High	High	High	High	1
FALSE	High	Master Protein	Q9Y305	Acyl-coenzyme A thioesterase 9, mitochondrial [OS=Homo sapiens]	2	1	2	0	439	49.9	8.6	5.41	0	1.28	1.16	0.777338	0.76845	0.995303	0.943222	38.03	53.8	85.3	118.7	77.3	137.3	75.6	98.9	134.9	82.5	89.6	66.1	89.7	107.9	133.8	50.5	100	119	22.5	53.2	High	High	High	High	High	High	High	High	High	1
FALSE	High	Master Protein	Q6PGP7	Superkiller complex protein 3 [OS=Homo sapiens]	1	1	1	1	1564	175.4	7.53	3.46	0	0.934	1.192	0.51659	0.246954	0.995303	0.775013	4.7	21.21	93.5	96.4	96.5	99	87.2	90.1	111.5	131.4	94.5	86.7	87.2	161.2	115.5	69.8	109	117.7	42.8	67.2	High	High	High	High	High	High	High	High	High	1
FALSE	High	Master Protein	P62829	Large ribosomal subunit protein uL14 [OS=Homo sapiens]	12	2	2	2	140	14.9	10.51	4.72	0	1.068	1.021	0.0368888	0.932601	0.995303	0.990824	1.18	10.4	107.8	97.9	86.6	114.3	104.6	96.4	117.8	86.1	88.5	88.6	78.5	128.4	118.3	74.2	103.6	110.3	24.9	55.7	High	High	High	High	High	High	High	High	High	1
FALSE	High	Master Protein	Q5JXB2	Putative ubiquitin-conjugating enzyme E2 N-like [OS=Homo sapiens]	7	1	1	0	153	17.4	5.92	3.39	0	0.979	0.878	0.463733	0.321777	0.995303	0.782651	7.58	21.04	110.4	118.4	95.5	92.3	115.9	98.5	67.3	104	97.7	175.9	184.1	274.1	185	159.3	204.9	122.2	58.3	119.3	High	High	High	High	High	High	High	High	High	1
FALSE	High	Master Protein	P53602	Diphosphomevalonate decarboxylase [OS=Homo sapiens]	2	1	2	1	400	43.4	7.23	5.88	0	0.974	1.07	0.725369	0.781029	0.995303	0.949428	8.34	19.77	124.8	84	91.1	115.1	81.8	96.6	106.2	89.9	110.5	301	197.6	395.9	349.3	170.2	304.3	291.6	76.3	204.2	High	High	High	High	High	High	High	High	High	1
FALSE	High	Master Protein	Q6YP21	Kynurenine--oxoglutarate transaminase 3 [OS=Homo sapiens]	4	2	2	0	454	51.4	8.19	4.88	0	1	1.001	0.708664	0.414934	0.995303	0.789669	2.41	0.26	110.1	95.4	92.2	108.4	95.5	95.5	110.1	100.6	92.3	318.5	269.4	480.8	394.6	238.4	360.8	362.6	102.4	204.7	High	High	High	High	High	High	High	High	High	1
FALSE	High	Master Protein	O00505	Importin subunit alpha-4 [OS=Homo sapiens]	3	2	2	1	521	57.8	4.94	4.19	0	1.184	1.692	0.452948	0.0930769	0.995303	0.721216	2.85	1.38	109.8	74.2	70.8	99.4	87.9	85.4	125.9	126.8	119.8	306.2	202.1	355.8	349	211.6	311.1	400.1	124.4	256	High	High	High	High	High	High	High	High	High	1
FALSE	High	Master Protein	P62269	Small ribosomal subunit protein uS13 [OS=Homo sapiens]	6	1	1	1	152	17.7	10.99	3.31	0	0.921	1.237	0.591947	0.308209	0.995303	0.782651	16.05	2.12	99.6	97.9	92.4	110.7	81.3	85	125	121.1	87	95.7	91.9	160.2	134	67.5	106.8	136.9	41	64.1	High	High	High	High	High	High	High	High	High	1
FALSE	High	Master Protein	Q9BZH6	WD repeat-containing protein 11 [OS=Homo sapiens]	1	2	4	2	1224	136.6	6.92	10.25	0	1.282	0.969	0.771324	0.960552	0.995303	0.990824	0.44	20.94	115.1	98.5	80.6	84.2	126.7	103.3	111.5	83.7	96.4	969.5	810.2	1224.5	892.9	920.9	1137.3	1070.2	248	622.2	High	High	High	High	High	High	High	High	High	1
FALSE	High	Master Protein	Q96CN7	Isochorismatase domain-containing protein 1 [OS=Homo sapiens]	5	1	1	1	298	32.2	7.39	2.91	0	0.98	1.182	0.675158	0.161631	0.995303	0.729658	8.35	15.16	110.9	80.5	90.5	108.7	84.1	84	117.6	116.8	107	236.2	167.4	347.6	291.5	154.7	233.7	285.6	87.6	174.7	High	High	High	High	High	High	High	High	High	1
FALSE	High	Master Protein	A6NGU5	Putative glutathione hydrolase 3 proenzyme [OS=Homo sapiens]	3	2	2	0	568	61.5	7.14	4.85	0	0.952	1.12	0.505309	0.201915	0.995303	0.755987	9.08	10.25	94.5	94	97.3	84.8	89.6	102.1	98.5	130.2	109	304.2	295.5	564.9	343.7	248.9	429.3	361.2	147.5	268.9	High	High	High	High	High	High	High	High	High	1
FALSE	High	Master Protein	Q13404	Ubiquitin-conjugating enzyme E2 variant 1 [OS=Homo sapiens]	10	2	3	0	147	16.5	7.93	5.41	0	1.003	1.032	0.632725	0.898596	0.995303	0.982871	6.19	37.66	95.3	98.7	104.5	99.5	99	91	98.4	133.2	80.5	387.5	392	766.2	509.5	347.5	483.6	455.8	190.6	250.9	High	High	High	High	High	High	High	High	High	1
FALSE	High	Master Protein	Q12979	Active breakpoint cluster region-related protein [OS=Homo sapiens]	2	2	2	0	859	97.5	6.55	2.34	0	1.046	1.138	0.602261	0.0633258	0.995303	0.721216	1.25	5.23	107	88.3	88.1	102.5	93.1	92.1	121.7	110.6	96.7	438.7	353.4	651.3	529.5	329.6	493.7	568.5	159.6	303.9	High	High	High	High	High	High	High	High	High	1
FALSE	High	Master Protein	P61619	Protein transport protein Sec61 subunit alpha isoform 1 [OS=Homo sapiens]	4	2	4	0	476	52.2	8.06	8.32	0	1.014	1.274	0.769629	0.739642	0.995303	0.929985	28.08	20.06	103.6	98	77.3	145.3	80.6	78.4	149.7	68.7	98.4	290.4	268.3	390.6	512.8	195	287	478.3	67.8	211.5	High	High	High	High	High	High	High	High	High	1
FALSE	High	Master Protein	P23786	Carnitine O-palmitoyltransferase 2, mitochondrial [OS=Homo sapiens]	2	2	4	2	658	73.7	8.18	6.12	0	0.901	0.953	0.513872	0.980032	0.995303	0.993096	27.11	10.47	90.1	128.1	92.4	100.9	97.6	83.2	105.5	114	88	531.1	736.9	981.5	748.6	496.3	640.8	708.3	236.4	397.7	High	High	High	High	High	High	High	High	High	1
FALSE	High	Master Protein	P13693	Translationally-controlled tumor protein [OS=Homo sapiens]	13	2	3	0	172	19.6	4.93	5.35	0	1.172	1.124	0.302237	0.382108	0.995303	0.783124	22.48	22.94	92.2	79.3	82.5	88.1	107.1	96.7	87.6	173.7	92.8	222.6	187	359.2	267.9	223.1	305	240.9	147.6	171.7	High	High	High	High	High	High	High	High	High	1
FALSE	High	Master Protein	O75964	ATP synthase subunit g, mitochondrial [OS=Homo sapiens]	12	2	2	2	103	11.4	9.64	1.8	0	1.423	1.067	0.554211	0.51446	0.995303	0.830819	79.16	32.86	73.2	110.3	60.7	164.6	73.1	86.3	175.5	91.6	64.7	32.1	47.2	48	91	27.7	49.5	87.7	14.1	21.8	High	High	High	High	High	High	High	High	High	1
FALSE	High	Master Protein	O75915	PRA1 family protein 3 [OS=Homo sapiens]	10	2	3	2	188	21.6	9.77	6.57	0	1.015	1.527	0.846515	0.524268	0.995303	0.837366	26.1	3.4	93.7	81.3	97.1	119.7	68	98.5	143.1	127.1	71.6	682.7	578.4	1275	1098	427.6	937.7	1187.6	325.8	399.9	High	High	High	High	High	High	High	High	High	1
FALSE	High	Master Protein	Q9UNL2	Translocon-associated protein subunit gamma [OS=Homo sapiens]	8	1	1	0	185	21.1	9.61	3.22	0	0.607	1	0.0228104	0.520381	0.995303	0.833552	4.74	16.43	110.6	150	98.2	65	91	71.9	52.8	150	110.4	59.3	78.4	94.8	43.9	42.1	50.4	32.2	28.3	45.3	High	High	High	High	High	High	High	High	High	1
FALSE	High	Master Protein	Q16539	Mitogen-activated protein kinase 14 [OS=Homo sapiens]	5	2	2	0	360	41.3	5.78	2.71	0	0.998	1.001	0.444098	0.677904	0.995303	0.893946	1.84	10.89	102.4	115.4	87.5	102.3	88.8	88.5	102.5	107	105.7	278.6	306.3	429.1	350.1	208.4	314.4	317.5	102.4	220.3	High	High	High	High	High	High	High	High	High	1
FALSE	High	Master Protein	Q9BY44	Eukaryotic translation initiation factor 2A [OS=Homo sapiens]	3	2	3	0	585	64.9	8.87	4.09	0	1.077	1.017	0.231652	0.426979	0.995303	0.789669	10.25	4.99	101.8	93.7	86.7	101.5	107.8	93.3	100	127.2	88.1	187.3	168.3	287.6	235.1	171.3	224.4	209.6	82.4	124.3	High	High	High	High	High	High	High	High	High	1
FALSE	High	Master Protein	P30520	Adenylosuccinate synthetase isozyme 2 [OS=Homo sapiens]	4	2	2	2	456	50.1	6.55	4.61	0	1.038	1.129	0.657911	0.481649	0.995303	0.821415	18.28	5.1	116.1	96	77.1	120.5	114.7	70.2	106.7	108.5	90.1	63.7	51.5	76.3	83.3	54.3	50.4	66.7	20.9	37.9	High	High	High	High	High	High	High	High	High	1
FALSE	High	Master Protein	P23469	Receptor-type tyrosine-protein phosphatase epsilon [OS=Homo sapiens]	3	2	3	0	700	80.6	7.02	4.46	0	1.01	1.055	0.916294	0.750847	0.997305	0.935316	57.37	9.92	96.4	78.8	126.5	97.4	140.3	78.4	101.7	88.7	91.7	206	164.3	487.4	262.1	258.8	218.8	247.6	66.7	150.2	High	High	High	High	High	High	High	High	High	1
FALSE	High	Master Protein	P49755	Transmembrane emp24 domain-containing protein 10 [OS=Homo sapiens]	7	2	6	2	219	25	7.44	12.11	0	1.028	1.309	0.854724	0.23536	0.995303	0.767582	24.85	9.64	96	101.6	80.1	116.3	86.9	82.3	133.8	98.3	104.8	920	950.8	1383.4	1402.8	719.1	1030.1	1460.3	331.5	769.7	High	High	High	High	High	High	High	High	High	1
FALSE	High	Master Protein	Q14108	Lysosome membrane protein 2 [OS=Homo sapiens]	4	2	5	1	478	54.3	5.14	10.69	0	0.961	1.046	0.210447	0.482117	0.995303	0.821415	0.47	19.67	88.9	105	87.1	85.4	87.9	84	80.6	189.9	91.1	342.2	394.5	604.7	414	292	422.5	353.6	257.2	269	High	High	High	High	High	High	High	High	High	1
FALSE	High	Master Protein	Q9H223	EH domain-containing protein 4 [OS=Homo sapiens]	4	2	3	1	541	61.1	6.76	7.66	0	1.042	1.029	0.751805	0.583572	0.995303	0.874454	14.37	17.14	89.9	107	95.9	64.8	111.4	109.6	81.8	141.1	98.7	71.6	83.2	137.7	65	76.7	114.1	74.3	39.6	60.3	High	High	High	High	High	High	High	High	High	1
FALSE	High	Master Protein	Q14520	Hyaluronan-binding protein 2 [OS=Homo sapiens]	2	1	1	0	560	62.6	6.54	2.9	0	0.936	0.798	0.941863	0.360553	0.997305	0.782651	1.17	40.68	109.1	105.5	107.8	102.1	98	126.4	87.1	45.3	118.6	65.7	62	117	77.4	50.9	99.4	59.7	9.6	54.7	High	High	High	High	High	High	High	High	High	1
FALSE	High	Master Protein	Q9NR45	Sialic acid synthase [OS=Homo sapiens]	6	2	2	2	359	40.3	6.74	2.84	0	0.986	0.895	0.928002	0.424062	0.997305	0.789669	3.94	3.27	96	104.5	104.7	102.4	100.3	103.3	84.1	111	93.7	259.1	275.1	509.5	347.9	233.6	364	258.4	105.4	193.8	High	High	High	High	High	High	High	High	High	1
FALSE	High	Master Protein	Q15046	Lysine--tRNA ligase [OS=Homo sapiens]	4	2	2	0	597	68	6.35	2.09	0	0.932	0.934	0.742212	0.50773	0.995303	0.829172	27.15	24.14	92.3	96.5	129.4	109.8	89.9	101.9	103	90.1	87.1	530.4	541	1339.9	793.9	446	765.1	673.9	182.1	383.5	High	High	High	High	High	High	High	High	High	1
FALSE	High	Master Protein	P27918	Properdin [OS=Homo sapiens]	4	2	3	2	469	51.2	7.9	6.5	0	1.095	0.792	0.648466	0.880353	0.995303	0.97765	2.78	4.19	81.6	105.2	106.9	89.4	117.4	97.2	62.9	154.6	84.7	104.6	131.5	247	144.2	129.8	162.6	91.8	69.7	83.2	High	High	High	High	High	High	High	High	High	1
FALSE	High	Master Protein	Q13813	Spectrin alpha chain, non-erythrocytic 1 [OS=Homo sapiens]	1	2	2	0	2472	284.4	5.35	2.47	0	0.964	1.037	0.628943	0.600973	0.995303	0.874454	11.28	22.62	109.1	81	99.3	116.1	78.1	89	155.9	84	87.3	166.3	120.5	272.8	222.7	102.7	177.1	270.5	45	101.9	High	High	High	High	High	High	High	High	High	1
FALSE	High	Master Protein	P20073	Annexin A7 [OS=Homo sapiens]	5	2	2	0	488	52.7	5.68	4.68	0	0.978	1.091	0.962002	0.543625	0.997305	0.856853	15.96	23.48	94.7	108.3	87.5	83.6	105.9	102.7	85.1	136.8	95.4	380.4	424.7	633.6	422.6	367.2	539.3	389.6	193.4	293.8	High	High	High	High	High	High	High	High	High	1
FALSE	High	Master Protein	Q13561	Dynactin subunit 2 [OS=Homo sapiens]	6	2	4	0	401	44.2	5.21	8.26	0	0.895	0.621	0.323395	0.458214	0.995303	0.810839	5.48	86.76	146.9	142.2	85.9	53.7	132.2	76.9	45.3	88.3	128.6	45.6	43.1	48.1	21	35.4	31.2	16	9.6	30.6	High	High	High	High	High	High	High	High	High	1
FALSE	High	Master Protein	Q9Y6W5	Actin-binding protein WASF2 [OS=Homo sapiens]	3	2	2	0	498	54.3	5.53	4.74	0	0.938	0.983	0.180854	0.516688	0.995303	0.83261	3.33	13.67	108.9	116.2	96.9	102.2	94.8	93	107.1	75.8	105	372.4	387.5	597.2	440	279.7	415.5	417.1	91.2	275.1	High	High	High	High	High	High	High	High	High	1
FALSE	High	Master Protein	O95202	Mitochondrial proton/calcium exchanger protein [OS=Homo sapiens]	2	2	2	2	739	83.3	6.7	2.56	0	0.899	1.395	0.954096	0.230227	0.997305	0.763325	8.56	9.83	82.5	98.6	91.4	111	88.7	77.7	115.1	146.8	88.1	129.8	151.5	259.3	219.9	120.4	159.7	206.3	81.2	106.2	High	High	High	High	High	High	High	High	High	1
FALSE	High	Master Protein	P15924	Desmoplakin [OS=Homo sapiens]	1	2	2	0	2871	331.6	6.81	2.4	0	0.853	0.778	0.13262	0.486521	0.995303	0.821415	0.11	1.08	100.6	131.5	106.2	85.7	81	90.6	77.7	102.3	124.5	297.9	380.2	567	319.8	207	350.6	262.1	106.6	282.7	High	High	High	High	High	High	High	High	High	1
FALSE	High	Master Protein	Q15005	Signal peptidase complex subunit 2 [OS=Homo sapiens]	8	2	2	2	226	25	8.47	2.21	0	0.914	0.944	0.872468	0.816188	0.996887	0.965255	32.07	56.88	89.8	114.9	91	148.6	86.4	83.2	137.5	62.7	85.9	367.3	458.9	671	765.3	305.1	444.7	640.7	90.3	269.4	High	High	High	High	High	High	High	High	High	1
FALSE	High	Master Protein	O00154	Cytosolic acyl coenzyme A thioester hydrolase [OS=Homo sapiens]	3	2	2	0	380	41.8	8.54	2.84	0	1.027	0.947	0.190011	0.339812	0.995303	0.782651	2.85	10.9	99.1	105.7	96.7	101.8	106.5	103.2	93.8	108	85.2	226.1	235.2	397.6	292.4	209.6	307.6	243.8	86.7	148.9	High	High	High	High	High	High	High	High	High	1
FALSE	High	Master Protein	O43759	Synaptogyrin-1 [OS=Homo sapiens]	5	1	1	0	233	25.4	4.68	3.84	0	1.003	1.237	0.496495	0.228922	0.995303	0.761901	6.93	23.96	88.9	94.1	75.5	89.2	90	106.9	92.2	169.8	93.3	111.8	115.4	170.9	141.1	97.6	175.4	132	75	89.9	High	High	High	High	High	High	High	High	High	1
FALSE	High	Master Protein	O15127	Secretory carrier-associated membrane protein 2 [OS=Homo sapiens]	4	1	2	1	329	36.6	6.1	5.18	0	0.925	1.103	0.149319	0.17898	0.995303	0.737533	6	2.85	78.6	121.5	88.1	72.6	101.2	84.9	85	171.1	97.1	113.9	171.9	230.1	132.5	126.6	160.7	140.3	87.3	107.9	High	High	High	High	High	High	High	High	High	1
FALSE	High	Master Protein	O95445	Apolipoprotein M [OS=Homo sapiens]	9	2	3	0	188	21.2	6.01	6.4	0	1.04	0.881	0.578954	0.855883	0.995303	0.975218	0.78	13.94	83.9	100.3	103.9	87.7	104.4	100.4	73.9	162	83.6	305.9	357.2	683.1	402.7	328.5	478.5	306.9	207.9	233.8	High	High	High	High	High	High	High	High	High	1
FALSE	High	Master Protein	Q9NVZ3	Adaptin ear-binding coat-associated protein 2 [OS=Homo sapiens]	7	1	2	0	263	28.3	8.38	6.13	0	0.847	0.939	0.0228453	0.660251	0.995303	0.886394	5.64	28.49	104.9	94	87.9	84.4	79.6	77.4	82.6	206.7	82.5	23.8	20.8	36	24.1	15.6	23	21.4	16.5	14.4	High	High	High	High	High	High	High	High	High	1
FALSE	High	Master Protein	P53597	Succinate--CoA ligase [ADP/GDP-forming] subunit alpha, mitochondrial [OS=Homo sapiens]	7	2	2	2	346	36.2	8.79	2.28	0	1.13	1.148	0.42782	0.904145	0.995303	0.984656	29.5	72.25	88.8	101.9	82	137.6	92.2	92.7	151.7	59.1	94.1	135.9	152.2	226.2	265.3	121.9	185.3	264.4	31.8	110.4	High	High	High	High	High	High	High	High	High	1
FALSE	High	Master Protein	P53677	AP-3 complex subunit mu-2 [OS=Homo sapiens]	2	1	2	0	418	46.9	7.56	5.05	0	1.024	1.192	0.958553	0.0534204	0.997305	0.721216	11.76	3.98	104.3	90.1	81.6	115.3	80.4	83.6	142.7	107.4	94.6	46	38.8	64.9	64.1	30.6	48.2	71.7	16.7	32	High	High	High	High	High	High	High	High	High	1
FALSE	High	Master Protein	P27487	Dipeptidyl peptidase 4 [OS=Homo sapiens]	1	1	2	1	766	88.2	6.04	6.29	0	1.229	1.4	0.0442864	0.0193419	0.995303	0.697384	5.11	11.91	83.4	90.7	75.6	92.8	115.3	93	107.4	127	114.7	236.6	251.2	386.8	331.3	282.3	344.5	347	126.8	249.5	High	High	High	High	High	High	High	High	High	1
FALSE	High	Master Protein	P18510	Interleukin-1 receptor antagonist protein [OS=Homo sapiens]	9	1	1	0	177	20	6.19	3.49	0	1.003	0.904	0.502001	0.35615	0.995303	0.782651	1.99	20.04	102.6	101.4	111.4	104.3	87.6	111.7	92.8	106	82	150.5	145.1	294.4	192.5	110.9	214	154.9	54.7	92.1	High	High	High	High	High	High	High	High	High	1
FALSE	High	Master Protein	Q96JB5	CDK5 regulatory subunit-associated protein 3 [OS=Homo sapiens]	3	2	2	0	506	56.9	4.75	2.81	0	1.078	1.169	0.0672687	0.119831	0.995303	0.721216	0.59	5.65	103.5	80.5	88.4	106.4	87.1	95.3	121	118.3	99.4	130.7	99.1	201.1	169.1	94.9	157.1	174	52.5	96.1	High	High	High	High	High	High	High	High	High	1
FALSE	High	Master Protein	P17405	Sphingomyelin phosphodiesterase [OS=Homo sapiens]	3	2	3	0	631	69.9	7.28	1.68	0	0.865	1.054	0.447487	0.613458	0.995303	0.874454	43.86	32.04	82.9	304.2	53.6	71.7	51.1	65.8	87.3	114.6	68.7	147.4	528.2	172	160.5	78.5	153	177	71.7	93.7	High	High	High	High	High	High	High	High	High	1
FALSE	High	Master Protein	O00233	26S proteasome non-ATPase regulatory subunit 9 [OS=Homo sapiens]	5	1	1	0	223	24.7	6.95	3.78	0	1.026	0.933	0.814605	0.278832	0.995303	0.782313	12.73	4.19	115.6	105.2	93.1	105.8	108	103.7	111.1	70.6	86.9	247.6	219.9	359.2	285.3	199.6	290.1	270.9	53.2	142.6	High	High	High	High	High	High	High	High	High	1
FALSE	High	Master Protein	Q05655	Protein kinase C delta type [OS=Homo sapiens]	3	2	2	0	676	77.5	7.75	4.82	0	0.995	1.1	0.779308	0.551469	0.995303	0.857939	14.53	19.51	98.3	89	108.6	97.8	98.2	91.9	108.2	110.9	97.2	374.4	331	745.4	468.8	322.8	457.5	469.3	148.6	283.8	High	High	High	High	High	High	High	High	High	1
FALSE	High	Master Protein	Q9BRA2	Thioredoxin domain-containing protein 17 [OS=Homo sapiens]	7	1	5	1	123	13.9	5.52	8.56	0	1.129	1.339	0.604822	0.373174	0.995303	0.782651	41.58	8.47	110.9	93.3	70.7	90.1	105.4	107	97.7	125	100	290.1	238.2	333.1	296.7	237.8	365.5	290.9	115	200.4	High	High	High	High	High	High	High	High	High	1
FALSE	High	Master Protein	P07741	Adenine phosphoribosyltransferase [OS=Homo sapiens]	7	1	2	0	180	19.6	6.02	2.76	0	1.021	0.9	0.40027	0.488295	0.995303	0.821415	5.1	15.16	111.1	96.6	94.3	120.9	95.3	96.3	121.6	78.9	84.9	624.8	530.1	955.7	855.9	462.3	707.4	778.9	156.1	365.8	High	High	High	High	High	High	High	High	High	1
FALSE	High	Master Protein	Q9NRX4	14 kDa phosphohistidine phosphatase [OS=Homo sapiens]	7	1	1	0	125	13.8	6.07	2.57	0	1.091	0.926	0.726798	0.24823	0.995303	0.775013	7.04	4.01	98.7	106.9	105	87.2	122.2	114.6	94	74.1	97.3	262.5	277.5	503.4	291.7	280.4	397.9	284.7	69.3	198.3	High	High	High	High	High	High	High	High	High	1
FALSE	High	Master Protein	Q9H8Y8	Golgi reassembly-stacking protein 2 [OS=Homo sapiens]	5	2	2	0	452	47.1	4.82	2.16	0	0.69	0.934	0.12952	0.546334	0.995303	0.85773	3.97	24.69	91.9	146.3	93.6	86.9	98.3	64.6	67.1	164	87.5	18.3	28.4	33.6	21.8	16.9	16.8	15.2	11.5	13.4	High	High	High	High	High	High	High	High	High	1
FALSE	High	Master Protein	O43914	TYRO protein tyrosine kinase-binding protein [OS=Homo sapiens]	13	1	3	0	113	12.2	8.31	8.57	0	0.905	0.891	0.299877	0.665027	0.995303	0.887329	7.4	61.81	109.6	124.8	91	57.7	113	86.7	45.6	190.7	81	156.2	173.6	233.7	103.6	139	161.3	74	95.6	88.5	High	High	High	High	High	High	High	High	High	1
FALSE	High	Master Protein	P51452	Dual specificity protein phosphatase 3 [OS=Homo sapiens]	8	1	1	1	185	20.5	7.8	2.94	0																											High	High	High	High	High	High	High	High	High	1
FALSE	High	Master Protein	O43583	Density-regulated protein [OS=Homo sapiens]	4	1	2	1	198	22.1	5.3	2.94	0	1.212	1.012	0.349682	0.407801	0.995303	0.789669	4.41	3.07	100.7	90.6	93.5	93.6	113.1	113.4	110.6	91.7	92.7	98.8	86.7	165.3	115.5	95.7	145.2	123.6	31.7	69.7	High	High	High	High	High	High	High	High	High	1
FALSE	High	Master Protein	Q9H444	Charged multivesicular body protein 4b [OS=Homo sapiens]	4	1	1	1	224	24.9	4.82	3.13	0	1.108	1.043	0.363475	0.368612	0.995303	0.782651	20.86	8.97	93.4	101.6	89.2	88.9	112.5	113.1	91.5	105.9	103.9	196	207.9	337.2	234.8	203.7	310.1	218.7	78.2	167.1	High	High	High	High	High	High	High	High	High	1
FALSE	High	Master Protein	Q9Y2Q3	Glutathione S-transferase kappa 1 [OS=Homo sapiens]	10	2	3	0	226	25.5	8.41	0	0	1.188	1.042	0.33379	0.908598	0.995303	0.984928	18.92	12.53	90.6	94.4	99.7	107.7	126.4	93.3	102.4	98.3	87.2	677.7	688.8	1343.7	1013.7	816.1	911.8	872.1	258.7	499.9	High	High	High	High	High	High	High	High	High	1
FALSE	High	Master Protein	P58546	Myotrophin [OS=Homo sapiens]	14	1	3	1	118	12.9	5.52	10.17	0	1.056	0.948	0.846031	0.184654	0.995303	0.737533	8.11	5.82	85.4	125.8	93.5	90.2	111.9	104.2	81	114.8	93.1	48.6	69.9	95.9	64.6	54.9	77.4	52.5	23	40.6	High	High	High	High	High	High	High	High	High	1
FALSE	High	Master Protein	Q12906	Interleukin enhancer-binding factor 3 [OS=Homo sapiens]	2	2	2	0	894	95.3	8.76	2.18	0	1.042	1.034	0.86273	0.637772	0.9965	0.874774	5.62	36.2	85.6	90.4	104.8	89.2	97.8	88.9	88.5	172.9	81.9	149.6	154.2	330.1	196.3	147.5	203	176.3	106.3	109.7	High	High	High	High	High	High	High	High	High	1
FALSE	High	Master Protein	Q14444	Caprin-1 [OS=Homo sapiens]	3	2	2	0	709	78.3	5.25	2.66	0	0.977	1.145	0.99935	0.277282	0.99935	0.782313	0.69	17.55	95.5	102.3	89.4	93.2	99.4	94.2	92.8	131	102.4	311.5	325.7	525.9	383	279.9	401.4	345	150.4	256.1	High	High	High	High	High	High	High	High	High	1
FALSE	High	Master Protein	Q92820	Gamma-glutamyl hydrolase [OS=Homo sapiens]	3	1	2	1	318	35.9	7.11	6.7	0	0.88	0.897	0.12565	0.266223	0.995303	0.782313	12.24	12.36	123.7	97.1	108	108.8	78.1	103.6	110.9	64.2	105.7	145.3	111.3	228.7	160.9	79.2	158.9	148.4	26.5	95.1	High	High	High	High	High	High	High	High	High	1
FALSE	High	Master Protein	P10155	RNA-binding protein RO60 [OS=Homo sapiens]	4	2	2	0	538	60.6	8.03	2.51	0	1.151	0.835	0.795067	0.893788	0.995303	0.982871	4.09	2.6	77.3	88.3	137.8	89	104.4	83.3	64.6	142.3	113.1	104.4	116.4	335.6	151.3	121.7	147	99.3	67.6	117.1	High	High	High	High	High	High	High	High	High	1
FALSE	High	Master Protein	Q9UPY3	Endoribonuclease Dicer [OS=Homo sapiens]	1	1	1	0	1922	218.5	5.68	2.05	0	0.871	1.133	0.49767	0.80978	0.995303	0.963129	37.59	37.51	93.4	89.5	141	81.3	104.4	91	105.8	127.1	66.5	62.1	58	168.9	68	59.9	79	80.1	29.7	33.9	High	High	High	High	High	High	High	High	High	1
FALSE	High	Master Protein	P19397	Leukocyte surface antigen CD53 [OS=Homo sapiens]	4	1	4	1	219	24.3	7.52	5.88	0	1.009	1.137	0.372275	0.958298	0.995303	0.990824	1.92	29.98	103.4	114.3	80.7	104.3	113.9	85	117.5	70.5	110.3	1467	1583	2064.8	1864	1394.6	1575.3	1899.7	352	1199.9	High	High	High	High	High	High	High	High	High	1
FALSE	High	Master Protein	Q01432	AMP deaminase 3 [OS=Homo sapiens]	2	1	1	0	767	88.8	6.98	2.8	0	1.219	1.401	0.201304	0.0802001	0.995303	0.721216	19.71	0.76	120.7	79.4	62.5	121.1	96.8	86.3	133.9	111.3	88	141.8	91	132.3	179.1	98.1	132.4	179.2	46	79.2	High	High	High	High	High	High	High	High	High	1
FALSE	High	Master Protein	Q9NVJ2	ADP-ribosylation factor-like protein 8B [OS=Homo sapiens]	9	1	1	0	186	21.5	8.43	2.31	0	1.031	0.762	0.418393	0.327369	0.995303	0.782651	8.09	1.82	84.1	111.3	114.7	100.2	114.8	111.9	91.7	84.8	86.4	70	90.4	172	105	82.4	121.6	86.9	24.8	55.1	High	High	High	High	High	High	High	High	High	1
FALSE	High	Master Protein	A0A075B6H9	Immunoglobulin lambda variable 4-69 [OS=Homo sapiens]	8	1	1	1	119	12.8	6.51	2.95	0	0.983	0.568	0.869229	0.23437	0.996867	0.767582	13.74	5.21	72.3	128.2	124.7	65	140.4	122.6	41.1	137.2	68.5	121.9	211	379.2	138	204.3	270.2	78.9	81.4	88.5	High	High	High	High	High	High	High	High	High	1
FALSE	High	Master Protein	P62714	Serine/threonine-protein phosphatase 2A catalytic subunit beta isoform [OS=Homo sapiens]	7	2	3	0	309	35.6	5.43	4.83	0	1.113	1.042	0.139084	0.336572	0.995303	0.782651	0.3	7.77	98.8	96.6	91.2	100	107.7	101.4	113.9	95.4	95	423.1	403.8	703.8	539.3	398.2	567.6	555.7	143.8	311.8	High	High	High	High	High	High	High	High	High	1
FALSE	High	Master Protein	P46782	Small ribosomal subunit protein uS7 [OS=Homo sapiens]	4	1	2	1	204	22.9	9.72	5.61	0	1.061	1.128	0.14811	0.157898	0.995303	0.726366	4.51	13.18	103.5	91.9	84.2	106.5	105.6	89.4	128.8	103.6	86.5	278.3	241.1	408.3	360.5	245.2	314.1	394.7	98.1	178.4	High	High	High	High	High	High	High	High	High	1
FALSE	High	Master Protein	P51809	Vesicle-associated membrane protein 7 [OS=Homo sapiens]	4	1	1	0	220	24.9	8.6	3.72	0	0.889	0.844	0.718317	0.879688	0.995303	0.97765	6.65	12.26	102.4	91.1	108.5	119.6	77.5	96.5	141.9	71	91.6	294.4	255.5	562.3	433	192.3	362.3	464.7	71.8	201.8	High	High	High	High	High	High	High	High	High	1
FALSE	High	Master Protein	O95998	Interleukin-18-binding protein [OS=Homo sapiens]	5	1	2	1	194	21.1	7.39	5.25	0	0.897	1.251	0.737872	0.259561	0.995303	0.782313	38.27	23.13	125.3	80	83.8	89.4	71.8	107.6	120.8	100.1	121.2	286	178.2	344.7	256.7	141.4	320.6	313.8	80.4	211.9	High	High	High	High	High	High	High	High	High	1
FALSE	High	Master Protein	Q92696	Geranylgeranyl transferase type-2 subunit alpha [OS=Homo sapiens]	4	2	2	2	567	65	5.67	2.3	0	0.908	0.833	0.232947	0.0718973	0.995303	0.721216	14.02	2.76	91.1	128.5	115.3	91.5	116.7	95.4	75.9	87.9	97.8	95.4	131.2	217.5	120.5	105.4	130.5	90.5	32.4	78.5	High	High	High	High	High	High	High	High	High	1
FALSE	High	Master Protein	Q9HB90	Ras-related GTP-binding protein C [OS=Homo sapiens]	2	1	1	0	399	44.2	5.1	2.98	0	0.966	1.274	0.83266	0.243707	0.995303	0.775013	16.11	13.21	93.2	72.6	72.8	104.8	70.2	63.4	118.7	219.9	84.4	96.3	73.2	135.5	136.3	62.6	85.6	139.6	79.9	66.8	High	High	High	High	High	High	High	High	High	1
FALSE	High	Master Protein	P00568	Adenylate kinase isoenzyme 1 [OS=Homo sapiens]	5	1	1	1	194	21.6	8.63	3.12	0	1.207	1.508	0.36944	0.33118	0.995303	0.782651	35.15	60.79	72.8	71.9	44	67	171.5	53.2	64.7	288.4	66.4	244.7	236.1	267.1	283.8	497.8	233.7	248.1	341.4	171.3	High	High	High	High	High	High	High	High	High	1
FALSE	High	Master Protein	P01880	Immunoglobulin heavy constant delta [OS=Homo sapiens]	3	1	2	0	430	47.5	7.44	2.11	0	0.925	0.908	0.762541	0.550987	0.995303	0.857939	22.61	30.12	89	98.8	125.2	82.3	118	100.5	80.8	112.6	92.7	77.4	83.8	196.3	90.1	88.5	114.2	80.1	34.5	61.8	High	High	High	High	High	High	High	High	High	1
FALSE	High	Master Protein	P41240	Tyrosine-protein kinase CSK [OS=Homo sapiens]	3	2	2	2	450	50.7	7.06	4.22	0	1.232	1.135	0.11571	0.277578	0.995303	0.782313	13.9	19.43	89.3	95.9	81.6	94.6	118.1	109.9	88.1	108.8	113.6	55.7	58.3	91.7	74.3	63.6	89.5	62.6	23.9	54.3	High	High	High	High	High	High	High	High	High	1
FALSE	High	Master Protein	A0A0J9YX35	Immunoglobulin heavy variable 3-64D [OS=Homo sapiens]	19	2	2	2	117	12.8	7.85	0	0	0.876	0.683	0.0958009	0.205097	0.995303	0.755987	11.18	20.59	79.2	134.5	125.7	75	109.5	110.1	54.1	136.5	75.4	196	324.9	560.9	233.7	233.9	356	152.4	118.8	143	High	High	High	High	High	High	High	High	High	1
FALSE	High	Master Protein	Q9Y2A7	Nck-associated protein 1 [OS=Homo sapiens]	1	1	1	0	1128	128.7	6.62	2.68	0	0.982	0.636	0.34125	0.103187	0.995303	0.721216	1.9	6.26	108.3	108.4	123.2	106.3	107.8	104.9	97.2	68.9	75.1	112	109.4	229.7	138.4	96.2	141.7	114.6	25.1	59.6	High	High	High	High	High	High	High	High	High	1
FALSE	High	Master Protein	P11388	DNA topoisomerase 2-alpha [OS=Homo sapiens]	1	1	6	0	1531	174.3	8.72	0	0	0.978	0.599	0.300358	0.0223782	0.995303	0.71427	0.53	18.09	76.4	124.9	157.4	74.7	122.6	131.3	45.8	85.2	81.7	856.1	1365.2	3177.1	1053.8	1184.8	1921.6	583.7	335.6	701.3	High	High	High	High	High	High	High	High	High	1
FALSE	High	Master Protein	P0DP23	Calmodulin-1 [OS=Homo sapiens]	9	1	1	1	149	16.8	4.22	2.51	0	0.778	1.347	0.31231	0.638391	0.995303	0.875315	30.86	0.93	228.6	106.4	69.2	65.8	82.8	68.1	41.8	143.4	93.9	245.5	111.5	134	89	76.7	95.5	51.1	54.2	77.3	High	High	High	High	High	High	High	High	High	1
FALSE	High	Master Protein	Q9GZP4	PITH domain-containing protein 1 [OS=Homo sapiens]	9	2	2	0	211	24.2	5.74	2.47	0	0.971	1.334	0.501923	0.612502	0.995303	0.874454	12.4	12.19	113.2	102.2	79	87.2	99.3	83.8	84.9	136.3	114.1	161.1	141.9	202.7	156.2	121.9	155.7	137.6	68.2	124.4	High	High	High	High	High	High	High	High	High	1
FALSE	High	Master Protein	Q16186	Proteasomal ubiquitin receptor ADRM1 [OS=Homo sapiens]	4	1	1	1	407	42.1	5.07	1.83	0																											High	High	High	High	High	High	High	High	High	1
FALSE	High	Master Protein	P48509	CD151 antigen [OS=Homo sapiens]	7	2	4	2	253	28.3	7.47	7.89	0	1.052	1.278	0.886959	0.205737	0.997305	0.755987	6.57	7.32	92.7	98.1	88.9	82.8	107.8	93.5	91.6	125.4	119.2	419.2	432.8	724.3	470.9	420.3	552	471.6	199.4	413.1	High	High	High	High	High	High	High	High	High	1
FALSE	High	Master Protein	Q6IA69	Glutamine-dependent NAD(+) synthetase [OS=Homo sapiens]	2	1	1	0	706	79.2	6.44	2.46	0	0.95	1.261	0.83637	0.649226	0.995303	0.879958	32.73	29.1	102.7	105.6	79.2	79.9	100.3	97.5	75.9	159.2	99.8	104.1	104.4	144.7	102	87.8	129.1	87.6	56.8	77.5	High	High	High	High	High	High	High	High	High	1
FALSE	High	Master Protein	P05089	Arginase-1 [OS=Homo sapiens]	3	1	1	0	322	34.7	7.21	2.65	0	0.901	0.819	0.608122	0.981667	0.995303	0.993096	40.29	31.18	95.1	134.1	81.2	85.7	84.6	100.5	77.8	90.7	150.3	50.4	69.4	77.7	57.2	38.7	69.7	47	16.9	61.1	High	High	High	High	High	High	High	High	High	1
FALSE	High	Master Protein	Q9BVC6	Voltage-gated monoatomic cation channel TMEM109 [OS=Homo sapiens]	4	1	2	1	243	26.2	10.48	6.14	0	1.23	1.246	0.506915	0.931342	0.995303	0.990824	11.04	6.26	101.7	112.4	71.8	134.3	95.9	88.3	132.1	74	89.5	261.3	281.8	332.5	434.5	212.5	296.3	386.5	66.9	176.2	High	High	High	High	High	High	High	High	High	1
FALSE	High	Master Protein	P46063	ATP-dependent DNA helicase Q1 [OS=Homo sapiens]	2	2	3	1	649	73.4	7.88	7.77	0	1.037	0.941	0.209829	0.147371	0.995303	0.721216	2.89	5.27	101.9	99.6	102.3	101.8	103.2	108.1	99.4	87.4	96.3	504.2	480.9	912.6	634.1	440.9	699.1	560.6	152.3	365.3	High	High	High	High	High	High	High	High	High	1
FALSE	High	Master Protein	P50454	Serpin H1 [OS=Homo sapiens]	2	1	1	1	418	46.4	8.69	3.01	0	1.038	1.257	0.499446	0.363407	0.995303	0.782651	9.6	12.05	127.5	68.7	80.6	140.9	66.1	83.6	173.3	86.3	73	115.1	60.5	131.2	160.1	51.5	98.7	178.2	27.4	50.5	High	High	High	High	High	High	High	High	High	1
FALSE	High	Master Protein	P84243	Histone H3.3 [OS=Homo sapiens]	10	2	4	0	136	15.3	11.27	8.84	0	1.152	0.865	0.543428	0.896873	0.995303	0.982871	43.83	5	76.1	117.8	88.8	129.7	95.6	102.4	114.4	98.5	76.8	606.2	916.1	1276.1	1300.9	657.5	1065.7	1038	276.3	469.2	High	High	High	High	High	High	High	High	High	1
FALSE	High	Master Protein	P20338	Ras-related protein Rab-4A [OS=Homo sapiens]	8	2	3	1	218	24.4	6.07	4.6	0																											High	High	High	High	High	High	High	High	High	1
FALSE	High	Master Protein	P09326	CD48 antigen [OS=Homo sapiens]	6	1	1	0	243	27.7	8.07	2.72	0	0.93	0.937	0.0262868	0.815856	0.995303	0.965255	0.42	10.83	106.8	91.1	109.3	102.3	84.8	101.3	122.4	79.6	102.4	128.3	106.9	236.8	154.8	87.9	159.1	167.6	33.6	94.3	High	High	High	High	High	High	High	High	High	1
FALSE	High	Master Protein	P24752	Acetyl-CoA acetyltransferase, mitochondrial [OS=Homo sapiens]	3	1	1	1	427	45.2	8.85	2.5	0	1.185	0.87	0.864066	0.940508	0.9965	0.990824	10.61	15.79	99.5	104.4	89.2	118	76.7	113.3	139	82.1	77.7	30.2	30.9	48.8	45.1	20.1	44.9	48	8.8	18.1	High	High	High	High	High	High	High	High	High	1
FALSE	High	Master Protein	P10606	Cytochrome c oxidase subunit 5B, mitochondrial [OS=Homo sapiens]	9	1	2	1	129	13.7	8.81	5.11	0	0.881	0.807	0.989293	0.624217	0.997305	0.874454	4.26	19.61	88	99.8	121.9	117.4	85.4	107.4	112.5	80.6	87	200.5	222	501.1	336.9	168	319.8	292.2	64.6	151.9	High	High	High	High	High	High	High	High	High	1
FALSE	High	Master Protein	Q8NDH3	Probable aminopeptidase NPEPL1 [OS=Homo sapiens]	2	1	1	0	523	55.8	6.87	2.56	0	1.042	1.167	0.553098	0.402897	0.995303	0.789669	12.58	15.03	104.2	88.5	91	108.5	83.8	102.9	133.9	81.1	106.2	96.4	79.9	151.9	126.4	66.9	124.4	141.1	26.4	75.4	High	High	High	High	High	High	High	High	High	1
FALSE	High	Master Protein	Q96AH8	Ras-related protein Rab-7b [OS=Homo sapiens]	8	1	1	1	199	22.5	6.77	2.05	0	0.87	0.871	0.379714	0.974318	0.995303	0.991379	28.56	39	99.1	94.5	120.6	86.2	101.9	71.3	68.3	153	105	32	29.8	70.2	35	28.4	30.1	25.1	17.4	26	High	High	High	High	High	High	High	High	High	1
FALSE	High	Master Protein	Q6DD88	Atlastin-3 [OS=Homo sapiens]	4	1	2	1	541	60.5	5.66	5.12	0	1	0.85	0.825559	0.297972	0.995303	0.782651	10.95	0.95	82.1	115.3	111.1	82.2	106.8	125	85.6	97.4	94.5	141.1	193.4	344.2	177.8	158.4	280.7	167.6	58.9	124.4	High	High	High	High	High	High	High	High	High	1
FALSE	High	Master Protein	Q9Y265	RuvB-like 1 [OS=Homo sapiens]	3	1	1	0	456	50.2	6.42	2.08	0	0.814	1.495	0.114598	0.145175	0.995303	0.721216	5.4	27.41	122.7	63.6	73.2	99.8	49.9	70.1	149.5	161.7	109.5	14.1	7.1	15.2	14.5	5	10.5	19.6	6.5	9.7	High	High	High	High	High	High	High	High	High	1
FALSE	High	Master Protein	Q92900	Regulator of nonsense transcripts 1 [OS=Homo sapiens]	1	1	2	0	1129	124.3	6.61	2.15	0	1.016	1.018	0.472582	0.955078	0.995303	0.990824	4.74	21.74	92.4	91.3	114.1	98.3	89.7	115.9	94.1	106.6	97.7	112.1	108.1	249.8	150.2	94	183.9	130.1	45.5	90.9	High	High	High	High	High	High	High	High	High	1
FALSE	High	Master Protein	Q96II8	DISP complex protein LRCH3 [OS=Homo sapiens]	1	1	2	0	777	86	6.71	4.82	0	1.073	1.087	0.179399	0.218187	0.995303	0.755987	7.93	5.68	99.5	78.1	99.8	106.7	90.6	101.4	134.8	84.8	104.3	78.9	60.4	142.8	106.6	62	105.1	121.9	23.7	63.4	High	High	High	High	High	High	High	High	High	1
FALSE	High	Master Protein	P27824	Calnexin [OS=Homo sapiens]	2	2	4	0	592	67.5	4.6	4.54	0	1.139	1.292	0.749555	0.881811	0.995303	0.97765	20.86	14.16	102.8	115.8	76.1	133.6	91.9	86.7	132.8	52.6	107.7	1426.3	1568.2	1902.9	2333.3	1101	1571.2	2099.6	257	1145.6	High	High	High	High	High	High	High	High	High	1
FALSE	High	Master Protein	P30043	Flavin reductase (NADPH) [OS=Homo sapiens]	7	1	3	1	206	22.1	7.65	3.85	0	0.903	0.994	0.29365	0.724507	0.995303	0.923293	12.45	38.01	122.4	113	89.8	77.3	102	88.5	66.9	151	89.2	297.7	268.2	393.5	236.7	214.1	281.1	185.4	129.2	166.3	High	High	High	High	High	High	High	High	High	1
FALSE	High	Master Protein	Q9P035	Very-long-chain (3R)-3-hydroxyacyl-CoA dehydratase 3 [OS=Homo sapiens]	2	1	2	1	362	43.1	8.94	6.2	0	0.825	0.678	0.275029	0.218094	0.995303	0.755987	5.72	6.52	101.1	101.1	137	105.5	83.4	108.8	104.5	65.7	92.9	208.2	203.1	508.5	273.4	148.1	292.5	244.9	47.6	146.6	High	High	High	High	High	High	High	High	High	1
FALSE	High	Master Protein	Q9ULA0	Aspartyl aminopeptidase [OS=Homo sapiens]	3	1	1	0	485	53.4	7.58	2.69	0	0.844	0.955	0.0594626	0.34115	0.995303	0.782651	4.15	2.2	116.3	103	97.8	98.2	95.7	80.3	118.4	96.9	93.4	195.9	169.4	297.1	208.2	139.2	176.8	227.1	57.5	120.6	High	High	High	High	High	High	High	High	High	1
FALSE	High	Master Protein	Q9BZP6	Acidic mammalian chitinase [OS=Homo sapiens]	2	1	3	0	476	52.2	5.85	8.92	0	0.977	0.702	0.976051	0.876546	0.997305	0.976895	14.23	3.62	76.1	102	114.3	67.9	116.2	111.7	53.5	179.9	78.4	316.1	413.4	855.6	354.9	416.4	606.1	252.9	262.8	249.4	High	High	High	High	High	High	High	High	High	1
FALSE	High	Master Protein	P46781	Small ribosomal subunit protein uS4 [OS=Homo sapiens]	10	2	2	2	194	22.6	10.65	2.02	0	1.113	1.18	0.0467927	0.280884	0.995303	0.782313	4.96	17.12	80.8	83.4	89.6	92.9	92.8	95.2	95.3	176.5	93.5	172.7	174	345.1	250.1	171.2	265.8	232.1	132.7	153.1	High	High	High	High	High	High	High	High	High	1
FALSE	High	Master Protein	Q8WVM8	Sec1 family domain-containing protein 1 [OS=Homo sapiens]	2	1	2	0	642	72.3	6.27	6.12	0	0.857	0.901	0.275342	0.937209	0.995303	0.990824	3.91	0.59	95	101.8	110.7	98.2	87.2	92.4	85.2	129.9	99.7	192.2	201	403.7	250.3	152.2	244.2	196.4	92.5	154.6	High	High	High	High	High	High	High	High	High	1
FALSE	High	Master Protein	P56381	ATP synthase subunit epsilon, mitochondrial [OS=Homo sapiens]	27	2	2	1	51	5.8	9.92	4.23	0	1.11	0.981	0.712264	0.846237	0.995303	0.971189	53.61	46.2	87.7	116.3	75	156.7	82.4	83.2	138.1	87	73.5	301.5	390.3	464.9	678.5	244.6	373.9	540.8	105.2	193.8	High	High	High	High	High	High	High	High	High	1
FALSE	High	Master Protein	Q8N392	Rho GTPase-activating protein 18 [OS=Homo sapiens]	3	2	2	0	663	74.9	6.44	0	0	0.994	1.121	0.627447	0.404542	0.995303	0.789669	3.07	26.03	93.9	95.7	90.7	91	97.2	90.1	86.8	153.1	101.6	130.8	130.2	227.7	159.6	116.8	164	137.7	75	108.6	High	High	High	High	High	High	High	High	High	1
FALSE	High	Master Protein	P14384	Carboxypeptidase M [OS=Homo sapiens]	4	2	2	2	443	50.5	7.36	1.7	0	0.905	1.134	0.472593	0.808085	0.995303	0.963059	26.47	16.13	139.1	89.9	81	104.1	99	73.3	109.7	102	101.9	196.6	124.1	206.4	185.3	120.8	135.3	176.6	50.7	110.4	High	High	High	High	High	High	High	High	High	1
FALSE	High	Master Protein	O95433	Activator of 90 kDa heat shock protein ATPase homolog 1 [OS=Homo sapiens]	4	1	1	0	338	38.3	5.53	2.07	0	1.07	0.837	0.7422	0.398597	0.995303	0.788688	31.66	37.06	89	120.6	94.5	74.1	129	122.7	74.5	134.6	61.1	40.6	53.7	77.7	42.6	50.8	73.1	38.7	21.6	21.4	High	High	High	High	High	High	High	High	High	1
FALSE	High	Master Protein	P35754	Glutaredoxin-1 [OS=Homo sapiens]	10	1	1	1	106	11.8	8.09	2.73	0	0.873	0.894	0.0436274	0.8461	0.995303	0.971189	7.13	0.2	100.3	102.5	104.3	92.3	85.4	91	89.6	141.5	93.1	228.7	228.2	428.8	265	168	271.2	232.8	113.6	162.7	High	High	High	High	High	High	High	High	High	1
FALSE	High	Master Protein	P02655	Apolipoprotein C-II [OS=Homo sapiens]	9	1	1	1	101	11.3	4.72	2.37	0	0.899	0.858	0.260837	0.183459	0.995303	0.737533	15.21	17.66	87.5	131.4	109.9	88.8	107.1	98.8	85.2	96.9	94.3	55.2	80.9	125	70.6	58.3	81.5	61.3	21.5	45.6	High	High	High	High	High	High	High	High	High	1
FALSE	High	Master Protein	Q9Y2J8	Protein-arginine deiminase type-2 [OS=Homo sapiens]	2	1	1	1	665	75.5	5.59	2.75	0	1.007	1.11	0.542935	0.356522	0.995303	0.782651	1.11	19.87	114.7	88.7	82.6	102.7	89.3	83.8	110.3	136.4	91.7	50.7	38.2	65.8	57.2	34.1	48.4	55.5	21.2	31	High	High	High	High	High	High	High	High	High	1
FALSE	High	Master Protein	P21964	Catechol O-methyltransferase [OS=Homo sapiens]	3	1	1	0	271	30	5.47	3.11	0	0.935	1.043	0.291815	0.382833	0.995303	0.783124	11.65	9.32	105.7	108.4	86	90.3	101.3	87.2	103.3	113.1	104.5	115.5	115.6	169.4	124.2	95.5	124.5	128.6	43.5	87.5	High	High	High	High	High	High	High	High	High	1
FALSE	High	Master Protein	Q16401	26S proteasome non-ATPase regulatory subunit 5 [OS=Homo sapiens]	4	2	2	0	504	56.2	5.48	3.66	0	1.035	1.304	0.4623	0.362372	0.995303	0.782651	13.16	48.12	97.4	96.1	66.6	91.9	99.4	101.5	85.8	174.6	86.8	103.7	99.8	127.8	123.2	91.4	141.2	104.1	65.4	70.9	High	High	High	High	High	High	High	High	High	1
FALSE	High	Master Protein	P08123	Collagen alpha-2(I) chain [OS=Homo sapiens]	1	1	1	1	1366	129.2	8.95	3.62	0	0.971	0.931	0.178572	0.718241	0.995303	0.922249	1.37	3.26	92.3	105.4	97.4	84	103.4	94.6	86	148.1	88.8	114.4	127.5	217.6	131.1	110.6	153.2	121.4	64.6	84.3	High	High	High	High	High	High	High	High	High	1
FALSE	High	Master Protein	Q9NZL9	Methionine adenosyltransferase 2 subunit beta [OS=Homo sapiens]	4	1	2	0	334	37.5	7.36	4.08	0	1.045	1.368	0.566114	0.217839	0.995303	0.755987	25.87	35.56	117.5	60.5	79.6	101.4	98.6	83.2	122.2	128.2	108.9	33.4	16.8	40.8	36.3	24.2	30.9	39.6	12.8	23.7	High	High	High	High	High	High	High	High	High	1
FALSE	High	Master Protein	P53990	IST1 homolog [OS=Homo sapiens]	6	2	2	0	364	39.7	5.35	0	0	0.889	0.909	0.821249	0.618304	0.995303	0.874454	23.05	5.4	115	74.8	97	88.4	97.1	86.2	104.5	151.9	85.1	42.4	26.9	64.4	41	30.9	41.5	43.8	19.7	24	High	High	High	High	High	High	High	High	High	1
FALSE	High	Master Protein	P15289	Arylsulfatase A [OS=Homo sapiens]	3	2	3	0	507	53.6	6.07	2.43	0	0.962	0.988	0.384943	0.800923	0.995303	0.962991	8.34	5.87	101.2	98.7	102.1	92.2	100.9	98.2	96.2	109.4	100.9	277.6	264.2	504.7	318.2	238.8	351.9	300.6	105.5	212.1	High	High	High	High	High	High	High	High	High	1
FALSE	High	Master Protein	P31321	cAMP-dependent protein kinase type I-beta regulatory subunit [OS=Homo sapiens]	6	2	2	1	381	43	5.71	4.91	0																											High	High	High	High	High	High	High	High	High	1
FALSE	High	Master Protein	Q8IY34	Solute carrier family 15 member 3 [OS=Homo sapiens]	3	2	2	2	581	63.5	9.06	5.29	0	1.035	1.318	0.894863	0.0328047	0.997305	0.721216	18.29	3.6	96.2	89.5	87.2	111.9	77.3	90.2	112.2	120.8	114.9	368.4	334.4	601.9	539.3	255.3	451.6	489.5	162.7	337.3	High	High	High	High	High	High	High	High	High	1
FALSE	High	Master Protein	Q8NCL4	Polypeptide N-acetylgalactosaminyltransferase 6 [OS=Homo sapiens]	4	2	2	1	622	71.1	8.18	0	0	1.112	1.595	0.222967	0.26803	0.995303	0.782313	9.25	58.44	88.3	70.3	62.3	92	100.8	69.4	85.3	232.3	99.4	71.2	55.3	90.7	93.5	70.2	73.1	78.4	66	61.5	High	High	High	High	High	High	High	High	High	1
FALSE	High	Master Protein	Q6P587-1	Isoform 1 of Acylpyruvase FAHD1, mitochondrial [OS=Homo sapiens]	6	1	3	0	224	24.8	7.39	2.69	0	0.996	1.449	0.888381	0.117497	0.997305	0.721216	18.33	11.27	82.2	109.5	76.2	93.3	93	75.9	88.8	170.7	110.4	22.1	28.7	36.9	31.6	21.6	26.7	27.2	16.2	22.8	High	High	High	High	High	High	High	High	High	1
FALSE	High	Master Protein	P54802	Alpha-N-acetylglucosaminidase [OS=Homo sapiens]	2	1	1	1	743	82.2	6.65	2.73	0	0.75	0.916	0.111191	0.730315	0.995303	0.923293	4.73	28.36	79.5	120.5	87.4	74.8	87.6	65.6	61.1	243.5	80.1	69.1	102.1	136.9	81.8	65.7	74.4	60.5	74.4	53.3	High	High	High	High	High	High	High	High	High	1
FALSE	High	Master Protein	Q92841-1	Isoform 2 of Probable ATP-dependent RNA helicase DDX17 [OS=Homo sapiens]	2	1	1	0	650	72.3	8.59	1.84	0																											High	High	High	High	High	High	High	High	High	1
FALSE	High	Master Protein	O14773	Tripeptidyl-peptidase 1 [OS=Homo sapiens]	2	2	4	0	563	61.2	6.48	5.71	0	1.027	1.133	0.668435	0.424151	0.995303	0.789669	20.05	27.1	136.3	87.6	63.5	121	90	81.8	154.4	80.2	85.1	736.4	461.9	618.6	823.3	419.5	577.6	950.4	152.5	352.5	High	High	High	High	High	High	High	High	High	1
FALSE	High	Master Protein	P08253	72 kDa type IV collagenase [OS=Homo sapiens]	2	2	2	0	660	73.8	5.47	2.64	0	0.821	0.804	0.647573	0.907027	0.995303	0.984656	6.19	16.92	97.2	75.3	82.2	79.7	245.5	64.7	78.1	118	59.3	152.7	115.5	232.7	157.7	332.9	132.9	139.8	65.2	71.4	High	High	High	High	High	High	High	High	High	1
FALSE	High	Master Protein	Q9UJY5	ADP-ribosylation factor-binding protein GGA1 [OS=Homo sapiens]	3	2	2	0	639	70.3	5.29	1.97	0	1.007	1.014	0.412996	0.671853	0.995303	0.891986	1.6	17.6	106.5	87.4	91.6	107.3	106.9	91.3	138.1	78.1	92.9	166	132.9	257.5	210.5	143.8	185.9	245.2	42.8	111	High	High	High	High	High	High	High	High	High	1
FALSE	High	Master Protein	P55263	Adenosine kinase [OS=Homo sapiens]	2	1	2	0	362	40.5	6.7	5.67	0	1.013	1.079	0.612018	0.842744	0.995303	0.971189	12.55	0.52	111	89.7	94.3	112.4	111.5	87.5	119.8	71.7	102.1	298.1	235.3	456.8	380.2	258.5	307	366.5	67.8	210.3	High	High	High	High	High	High	High	High	High	1
FALSE	High	Master Protein	P05160	Coagulation factor XIII B chain [OS=Homo sapiens]	1	1	1	1	661	75.5	6.39	3.14	0	0.879	0.612	0.514746	0.0971636	0.995303	0.721216	29.5	24.42	93.8	113.1	147.7	107.3	99.5	108.3	80.4	59.5	90.4	156.5	184.1	444	225.3	143.2	236	152.8	34.9	115.6	High	High	High	High	High	High	High	High	High	1
FALSE	High	Master Protein	P80297	Metallothionein-1X [OS=Homo sapiens]	13	1	1	0	61	6.1	7.96	2.91	0	0.769	0.703	0.342719	0.33118	0.995303	0.782651	29.18	56.55	146.8	75	125.4	94.3	83.5	96.4	103.2	32.8	142.5	126.2	63	194.4	102.1	62	108.3	101	9.9	93.9	High	High	High	High	High	High	High	High	High	1
FALSE	High	Master Protein	P18124	Large ribosomal subunit protein uL30 [OS=Homo sapiens]	5	1	1	1	248	29.2	10.65	2.86	0	0.905	0.867	0.0204663	0.259937	0.995303	0.782313	0.27	11.82	104.8	110.4	118.8	98.4	99.9	107.3	98.7	58.7	103	169.7	174.5	346.9	200.7	139.7	227.1	182.2	33.5	127.9	High	High	High	High	High	High	High	High	High	1
FALSE	High	Master Protein	P49023	Paxillin [OS=Homo sapiens]	2	1	3	0	591	64.5	6.19	4.68	0	1.09	1.19	0.180625	0.0477326	0.995303	0.721216	10.58	2.55	111.9	89.8	76.1	113.2	105.4	83	121.5	108.7	90.6	58.6	45.9	71.9	74.7	47.7	56.8	72.5	20	36.4	High	High	High	High	High	High	High	High	High	1
FALSE	High	Master Protein	A0A0B4J1U7	Immunoglobulin heavy variable 6-1 [OS=Homo sapiens]	13	2	5	2	121	13.5	9.2	5.87	0	1.249	1.244	0.0815334	0.265151	0.995303	0.782313	15.06	7.24	66.1	71.5	71.9	82.6	80.2	103	82.2	257.4	85.1	488.2	515.4	957	767.7	511.5	994.4	691.8	669.1	481.6	High	High	High	High	High	High	High	High	High	1
FALSE	High	Master Protein	P62280	Small ribosomal subunit protein uS17 [OS=Homo sapiens]	7	1	1	1	158	18.4	10.3	2.23	0	0.989	1.079	0.971978	0.869844	0.997305	0.976895	14.3	12.55	96.7	115.3	91.1	95.6	104	101.5	113.2	84.2	98.3	135.5	157.8	230.3	168.7	125.8	185.8	180.7	41.5	105.6	High	High	High	High	High	High	High	High	High	1
FALSE	High	Master Protein	P49257	Protein ERGIC-53 [OS=Homo sapiens]	2	1	1	1	510	57.5	6.77	2.46	0																											High	High	High	High	High	High	High	High	High	1
FALSE	High	Master Protein	Q9H7D0	Dedicator of cytokinesis protein 5 [OS=Homo sapiens]	0	1	1	0	1870	215.2	7.96	2.63	0	1.055	0.871	0.188268	0.45464	0.995303	0.810386	0.69	35.21	97.2	107.3	105.9	102.6	107.2	112.2	111.1	64.3	92.2	92.2	99.3	181	122.5	87.8	139	120.1	21.5	67.1	High	High	High	High	High	High	High	High	High	1
FALSE	High	Master Protein	Q05193	Dynamin-1 [OS=Homo sapiens]	2	2	4	0	864	97.3	7.17	3.76	0	0.993	0.858	0.552814	0.345299	0.995303	0.782651	7.8	2.57	90.8	95.1	130.4	95.2	94.4	106.7	96	81.5	109.9	76.9	78.6	199.2	101.5	69.1	118.1	92.7	24.3	71.4	High	High	High	High	High	High	High	High	High	1
FALSE	High	Master Protein	Q14232	Translation initiation factor eIF2B subunit alpha [OS=Homo sapiens]	9	2	3	0	305	33.7	7.33	0	0	1.052	1.106	0.705397	0.225687	0.995303	0.758781	5.72	8.36	102.6	93.2	84	95.3	101.8	88.4	113.6	133.3	87.7	383.8	340.1	566.3	448.3	328.6	431.8	483.7	175.4	251.4	High	High	High	High	High	High	High	High	High	1
FALSE	High	Master Protein	Q13740	CD166 antigen [OS=Homo sapiens]	2	1	2	0	583	65.1	6.25	2.36	0	0.902	0.99	0.0816567	0.457277	0.995303	0.810839	7.2	4.68	110.7	95.2	109.9	95.2	91	99.1	109.6	76.9	112.3	292.5	245.5	523.4	316.5	207.4	341.9	329.7	71.5	227.4	High	High	High	High	High	High	High	High	High	1
FALSE	High	Master Protein	P48960	Adhesion G protein-coupled receptor E5 [OS=Homo sapiens]	2	2	3	0	835	91.8	6.87	0	0	0.995	0.956	0.426899	0.935252	0.995303	0.990824	1.56	0.02	100.5	99.2	102.4	101.1	90.7	101.9	111.5	94.9	97.9	588.3	566.7	1080.4	744.6	457.9	778.9	743.1	195.3	439.2	High	High	High	High	High	High	High	High	High	1
FALSE	High	Master Protein	Q9Y295	Developmentally-regulated GTP-binding protein 1 [OS=Homo sapiens]	4	1	1	1	367	40.5	8.9	2.2	0	0.599	0.908	0.0427642	0.450918	0.995303	0.80767	22.05	31.15	117.2	167.7	91.1	61.1	100.4	67.9	37.7	152.3	104.8	43	60.1	60.3	28.2	31.8	32.6	15.8	19.7	29.5	High	High	High	High	High	High	High	High	High	1
FALSE	High	Master Protein	P54725	UV excision repair protein RAD23 homolog A [OS=Homo sapiens]	2	1	2	0	363	39.6	4.58	5.66	0	0.972	0.88	0.98705	0.568993	0.997305	0.867491	15.69	44.19	112.3	99.8	98	98.7	117.4	95.2	98.8	57.2	122.8	227.3	197.2	357.5	251.5	205	251.8	227.8	40.7	190.6	High	High	High	High	High	High	High	High	High	1
FALSE	High	Master Protein	P20645	Cation-dependent mannose-6-phosphate receptor [OS=Homo sapiens]	7	2	2	2	277	31	5.83	0	0	1.068	0.981	0.280734	0.512466	0.995303	0.830819	10.06	0.47	97.4	91.9	96.1	96.1	104.8	102.7	95.2	121.4	94.3	166.8	153.6	296.8	207.2	154.9	229.7	185.8	73.2	123.8	High	High	High	High	High	High	High	High	High	1
FALSE	High	Master Protein	P50225	Sulfotransferase 1A1 [OS=Homo sapiens]	5	2	2	0	295	34.1	6.62	4.72	0	0.978	0.916	0.272591	0.191939	0.995303	0.746895	0.74	3.71	88.3	131.3	100.3	86.3	129	87.1	80.9	123.4	73.5	468.7	680.3	960.4	576.7	591	604.1	489.1	230.5	299.2	High	High	High	High	High	High	High	High	High	1
FALSE	High	Master Protein	Q9Y315	Deoxyribose-phosphate aldolase [OS=Homo sapiens]	6	2	2	2	318	35.2	8.94	2.78	0	1.208	1.067	0.475779	0.495246	0.995303	0.821415	3.3	20.1	135.1	66.2	85.2	119.8	81.7	102.9	144.1	86.5	78.5	129.2	61.8	146.9	144.2	67.4	128.6	157	29.1	57.6	High	High	High	High	High	High	High	High	High	1
FALSE	High	Master Protein	Q14103	Heterogeneous nuclear ribonucleoprotein D0 [OS=Homo sapiens]	6	2	2	0	355	38.4	7.81	0	0	0.951	0.839	0.956216	0.369149	0.997305	0.782651	6.16	2.58	94.1	115.4	99.7	85.9	109.7	113.5	77.6	96.8	107.3	69.5	83.1	132.7	79.8	69.9	109.5	65.2	25.1	60.7	High	High	High	High	High	High	High	High	High	1
FALSE	High	Master Protein	Q12768	WASH complex subunit 5 [OS=Homo sapiens]	1	2	2	2	1159	134.2	6.98	2.38	0	1.005	1.134	0.650128	0.296812	0.995303	0.782651	7.31	6.6	106.5	91.8	94.6	112.3	92.3	80.5	126.1	88.7	107.2	218.3	183.7	349.5	289.8	163.2	215.5	294.4	64	168.5	High	High	High	High	High	High	High	High	High	1
FALSE	High	Master Protein	Q16563	Synaptophysin-like protein 1 [OS=Homo sapiens]	4	1	2	0	259	28.5	8.43	2.87	0	0.925	0.957	0.372301	0.359879	0.995303	0.782651	10.13	7.86	110.1	92.5	112.2	101.9	96.2	97.2	105.4	71.2	113.4	133.9	109.9	246.1	156	101	154.5	146	30.5	105.8	High	High	High	High	High	High	High	High	High	1
FALSE	High	Master Protein	Q96IY4	Carboxypeptidase B2 [OS=Homo sapiens]	3	2	3	0	423	48.4	7.71	5.83	0	0.952	0.982	0.716552	0.856937	0.995303	0.975218	20.55	35.13	81.6	100.3	126.1	91.9	95.5	105.5	80.1	129.1	89.9	183.4	220.1	511.1	260.2	185.4	309.8	205.2	102.1	154.9	High	High	High	High	High	High	High	High	High	1
FALSE	High	Master Protein	Q92734	Protein TFG [OS=Homo sapiens]	2	1	2	0	400	43.4	5.1	4.88	0	1.152	1.174	0.493297	0.0734584	0.995303	0.721216	17.64	5.94	129.4	76	69.7	114.8	97.9	80.3	151.9	85.6	94.4	376.2	215.6	365.4	420.2	245.7	305.1	503	87.6	210.5	High	High	High	High	High	High	High	High	High	1
FALSE	High	Master Protein	Q15008	26S proteasome non-ATPase regulatory subunit 6 [OS=Homo sapiens]	4	2	3	0	389	45.5	5.62	0	0	0.979	0.991	0.158692	0.464812	0.995303	0.814206	1.92	3.75	104.5	103	98.4	103.7	100.9	93.9	103.5	104.7	87.4	301.8	290.3	512.3	376.9	251.4	354.3	340.6	106.4	193.5	High	High	High	High	High	High	High	High	High	1
FALSE	High	Master Protein	Q9Y3A3	MOB-like protein phocein [OS=Homo sapiens]	10	1	1	0	225	26	5.78	2.62	0	0.612	0.773	0.226738	0.727588	0.995303	0.923293	55.95	90.05	149.1	143.4	72	66.2	87.7	74.3	54.6	110.8	141.8	25.1	23.6	21.9	14	12.8	16.4	10.5	6.6	18.3	High	High	High	High	High	High	High	High	High	1
FALSE	High	Master Protein	Q9NQR4	Omega-amidase NIT2 [OS=Homo sapiens]	3	1	1	1	276	30.6	7.21	2.68	0	1.131	1.065	0.216437	0.462799	0.995303	0.814128	16.46	19.95	106.2	86.9	80.5	106.2	109.1	91.1	113.1	132.6	74.2	201.8	161.1	275.8	254.2	179	226	244.9	88.7	108.1	High	High	High	High	High	High	High	High	High	1
FALSE	High	Master Protein	P13987	CD59 glycoprotein [OS=Homo sapiens]	6	1	3	0	128	14.2	6.48	8.7	0	1.044	1.187	0.413998	0.194913	0.995303	0.748512	10.67	0.59	120.6	78	84.2	116.9	81.4	97.8	143.1	77.6	100.3	454.2	286.7	571.8	554.1	264.7	481.1	614	102.9	289.7	High	High	High	High	High	High	High	High	High	1
FALSE	High	Master Protein	Q9Y5X2	Sorting nexin-8 [OS=Homo sapiens]	3	1	1	1	465	52.5	7.39	2.16	0	0.873	0.861	0.317896	0.766077	0.995303	0.943222	21.43	19.31	91	93.8	110.5	79.5	95.8	66	69.4	198.7	95.2	83	83.5	181.6	91.3	75.4	78.6	72.1	63.8	66.5	High	High	High	High	High	High	High	High	High	1
FALSE	High	Master Protein	P48147	Prolyl endopeptidase [OS=Homo sapiens]	1	1	3	1	710	80.6	5.86	9.13	0	1.147	1.279	0.00136017	0.0375448	0.538275	0.721216	0.91	4.51	102.9	84.7	77.4	116.8	97.1	89.4	131.6	111.6	88.4	678.2	544.6	919.6	968.6	552.4	769.2	988.1	258.8	446.7	High	High	High	High	High	High	High	High	High	1
FALSE	High	Master Protein	P52306	Rap1 GTPase-GDP dissociation stimulator 1 [OS=Homo sapiens]	1	1	2	0	607	66.3	5.31	2.3	0	1.025	0.88	0.871686	0.227011	0.996867	0.758781	16.46	1.9	107.1	97	102.1	109.8	110.4	91	108.6	84.2	89.8	158.3	139.8	271.9	204.2	140.7	175.6	182.7	43.8	101.7	High	High	High	High	High	High	High	High	High	1
FALSE	High	Master Protein	P0C7P4	Putative cytochrome b-c1 complex subunit Rieske-like protein 1 [OS=Homo sapiens]	3	1	2	0	283	30.8	8.87	5.87	0	1.071	1.55	0.457035	0.258706	0.995303	0.782313	21.38	47.26	74.6	90.8	75.5	123.6	83.2	80.8	115.6	185.7	70.2	219.8	261.3	400.9	458.7	211.7	311.1	388.1	192.5	158.5	High	High	High	High	High	High	High	High	High	1
FALSE	High	Master Protein	Q5TEC6	Histone H3-7 [OS=Homo sapiens]	13	2	4	1	136	15.4	11.27	6.34	0	1.094	1.154	0.404817	0.87969	0.995303	0.97765	20.99	5.89	71.5	114.3	94.9	116.6	107.4	103.9	85.8	131.9	73.6	134.4	209.7	321.5	275.8	174.2	255	183.6	87.2	106.1	High	High	High	High	High	High	High	High	High	1
FALSE	High	Master Protein	Q9HAT2	Sialate O-acetylesterase [OS=Homo sapiens]	2	1	1	0	523	58.3	7.33	2.38	0	1.055	1.076	0.548242	0.626496	0.995303	0.874454	4.42	38.73	95.3	101.6	79.4	90.6	107.2	86.3	102.5	174.1	63.1	55.8	58.1	83.8	66.8	54.2	66	68.4	35.9	28.3	High	High	High	High	High	High	High	High	High	1
FALSE	High	Master Protein	Q92954	Proteoglycan 4 [OS=Homo sapiens]	1	2	2	0	1404	151	9.51	3.65	0	0.859	1.255	0.146767	0.387927	0.995303	0.783124	1.06	44.9	76.7	97.2	101.4	75.6	82.9	87.1	67.1	122.1	189.8	226.9	280.7	540.7	281.4	211.7	336.6	226.2	127	430.2	High	High	High	High	High	High	High	High	High	1
FALSE	High	Master Protein	P61604	10 kDa heat shock protein, mitochondrial [OS=Homo sapiens]	8	1	1	1	102	10.9	8.92	2.92	0																											High	High	High	High	High	High	High	High	High	1
FALSE	High	Master Protein	P13861	cAMP-dependent protein kinase type II-alpha regulatory subunit [OS=Homo sapiens]	3	1	1	0	404	45.5	5.07	2.24	0	0.905	1.529	0.821486	0.404654	0.995303	0.789669	56.45	74.29	100.4	70.6	84.1	90.9	103.2	52.7	76.6	192.9	128.7	83.4	57.2	126	95	73.9	57.1	72.5	56.4	81.9	High	High	High	High	High	High	High	High	High	1
FALSE	High	Master Protein	Q9UBE0	SUMO-activating enzyme subunit 1 [OS=Homo sapiens]	2	1	2	0	346	38.4	5.3	4.49	0	1.091	1.126	0.69799	0.64913	0.995303	0.879958	40.61	21.06	118.3	86.8	81.8	93.7	127.5	89.3	99.6	97.7	105.2	88	63	109.8	87.8	81.9	86.8	84.5	25.6	60	High	High	High	High	High	High	High	High	High	1
FALSE	High	Master Protein	Q9UKK9	ADP-sugar pyrophosphatase [OS=Homo sapiens]	4	1	1	1	219	24.3	4.94	2.7	0	0.91	0.701	0.997414	0.199338	0.999246	0.755987	7.13	18.41	90.8	100.5	134.9	114.8	87.3	122.8	91.6	62.7	94.6	113	122	302.5	179.7	93.7	199.5	129.7	27.4	90.2	High	High	High	High	High	High	High	High	High	1
FALSE	High	Master Protein	P20930	Filaggrin [OS=Homo sapiens]	0	2	3	2	4061	434.9	9.25	2.01	0	0.949	1.121	0.322449	0.364803	0.995303	0.782651	6.38	21.16	87.5	94.3	93.1	79.6	96	88.4	84.1	172.7	104.3	156.7	164.8	300.5	179.5	148.4	206.8	171.4	108.8	143.2	High	High	High	High	High	High	High	High	High	1
FALSE	High	Master Protein	P05455	Lupus La protein [OS=Homo sapiens]	4	2	3	2	408	46.8	7.12	2.19	0	0.948	1.03	0.0712913	0.985691	0.995303	0.993431	3.54	21.53	100.4	100.8	103.3	97.8	95.5	95.6	103.4	118.9	84.4	294.4	288.5	546	361	241.7	366.2	345.4	122.7	189.8	High	High	High	High	High	High	High	High	High	1
FALSE	High	Master Protein	P13498	Cytochrome b-245 light chain [OS=Homo sapiens]	5	1	2	1	195	21	9.54	6.61	0	0.985	1.037	0.768919	0.643142	0.995303	0.879044	26.25	22	111.9	118	83.1	134	86.6	81.9	133.2	65.1	86.2	383.5	394.6	513.5	578.1	256.2	366.8	520.2	78.5	226.4	High	High	High	High	High	High	High	High	High	1
FALSE	High	Master Protein	O75844	CAAX prenyl protease 1 homolog [OS=Homo sapiens]	2	1	1	1	475	54.8	7.49	2.78	0	0.865	0.879	0.848335	0.517207	0.995303	0.83261	2.52	36.96	98.2	105	109.4	123	89.3	94.6	115	69.5	96.1	200.8	209.3	403	316.4	157.4	252.6	267.6	49.9	150.6	High	High	High	High	High	High	High	High	High	1
FALSE	High	Master Protein	P61353	Large ribosomal subunit protein eL27 [OS=Homo sapiens]	10	2	2	1	136	15.8	10.56	0	0	1.104	1.002	0.0698451	0.453861	0.995303	0.810386	0.68	3.28	97.5	93.8	88.1	101	103.6	97.8	137.7	94	86.4	180.1	169.1	293.3	234.8	165.1	235.8	289.7	61.1	122.2	High	High	High	High	High	High	High	High	High	1
FALSE	High	Master Protein	P52272	Heterogeneous nuclear ribonucleoprotein M [OS=Homo sapiens]	1	1	2	0	730	77.5	8.7	4.31	0	1.075	1.115	0.410286	0.330733	0.995303	0.782651	10.1	8.31	82.6	88.6	72.7	78.9	101.7	78.1	92	228.8	76.5	234.5	245.6	372.3	282.3	249.3	290	297.8	228.7	166.6	High	High	High	High	High	High	High	High	High	1
FALSE	High	Master Protein	Q9UIA9	Exportin-7 [OS=Homo sapiens]	1	1	1	1	1087	123.8	6.32	2	0	0.982	1.304	0.485125	0.109431	0.995303	0.721216	7.23	5.43	87	99.1	72.5	89.9	83.9	71.2	109.3	192.4	94.5	22.8	25.4	34.2	29.7	19	24.4	32.6	17.7	19	High	High	High	High	High	High	High	High	High	1
FALSE	High	Master Protein	Q53EU6	Glycerol-3-phosphate acyltransferase 3 [OS=Homo sapiens]	3	1	1	1	434	48.7	8.87	2.29	0	0.601	0.779	0.0896828	0.514259	0.995303	0.830819	38.21	72.63	122.2	170.4	86.3	57.3	102.5	69.9	27.1	132.7	131.7	52.9	71.9	67.3	31.2	38.2	39.5	13.3	20.2	43.7	High	High	High	High	High	High	High	High	High	1
FALSE	High	Master Protein	O75923	Dysferlin [OS=Homo sapiens]	1	2	2	0	2080	237.1	5.64	4.37	0	0.965	1.492	0.794764	0.061421	0.995303	0.721216	16.84	4.39	83.2	75.9	79.5	112.1	65.8	76.7	124.2	167.3	115.2	49.9	44.4	86	84.6	34	60.1	84.8	35.3	52.9	High	High	High	High	High	High	High	High	High	1
FALSE	High	Master Protein	Q9Y6Y8	SEC23-interacting protein [OS=Homo sapiens]	1	1	1	0	1000	111	5.54	2.63	0	1.083	1.426	0.235781	0.0734518	0.995303	0.721216	11.44	0.66	93.7	83.1	86.7	93.6	98.6	93.9	134.3	118.6	97.6	67.3	58.2	112.1	84.6	61.1	88	109.7	29.9	53.7	High	High	High	High	High	High	High	High	High	1
FALSE	High	Master Protein	Q9BVK6	Transmembrane emp24 domain-containing protein 9 [OS=Homo sapiens]	4	1	2	1	235	27.3	8.02	4.76	0	1.005	1.224	0.997963	0.227559	0.999246	0.759962	35.29	20.38	102.1	99.3	77.4	132.4	76.1	77.8	142.2	98	94.7	322.8	306.3	440.8	526.7	207.6	321.2	511.8	108.9	229.4	High	High	High	High	High	High	High	High	High	1
FALSE	High	Master Protein	P11498	Pyruvate carboxylase, mitochondrial [OS=Homo sapiens]	1	1	1	1	1178	129.6	6.84	0	0	0.805	1.055	0.215353	0.571421	0.995303	0.867558	21.66	25.97	117.9	138.2	89.3	63.6	111.3	84.2	39.1	145.7	110.7	59.3	67.8	80.9	40.3	48.2	55.3	22.4	25.8	42.6	High	High	High	High	High	High	High	High	High	1
FALSE	High	Master Protein	Q01459	Di-N-acetylchitobiase [OS=Homo sapiens]	4	2	2	2	385	43.7	6.64	2.35	0	0.972	1.184	0.42005	0.410691	0.995303	0.789669	5.89	36.72	89.4	101.5	88.4	83.6	98.6	90.1	79.6	164.1	104.6	297.4	329.5	529.7	349.9	283.1	391.6	301.7	192	266.6	High	High	High	High	High	High	High	High	High	1
FALSE	High	Master Protein	Q00577	Transcriptional activator protein Pur-alpha [OS=Homo sapiens]	6	2	2	2	322	34.9	6.44	0	0																											High	High	High	High	High	High	High	High	High	1
FALSE	High	Master Protein	Q9UBQ5	Eukaryotic translation initiation factor 3 subunit K [OS=Homo sapiens]	10	2	2	0	218	25	4.93	2.33	0	1	1.002	0.94312	0.952872	0.997305	0.990824	16.19	16.77	91.9	101.8	105.2	81.5	112.9	105.2	92	116	93.5	157.8	170.6	325.7	176.3	167.4	236.1	180.1	70.1	123.1	High	High	High	High	High	High	High	High	High	1
FALSE	High	Master Protein	Q13263	Transcription intermediary factor 1-beta [OS=Homo sapiens]	1	1	1	0	835	88.5	5.77	2.34	0	1.03	1.236	0.509522	0.468789	0.995303	0.816762	10.51	18.57	83.6	90.5	109.4	96.8	93.2	104.7	116.2	111.8	93.8	82.8	87.5	195.4	120.8	79.7	135.5	131.1	39	71.2	High	High	High	High	High	High	High	High	High	1
FALSE	High	Master Protein	P30536	Translocator protein [OS=Homo sapiens]	5	1	2	1	169	18.8	9.36	5.83	0	1.091	1.578	0.559522	0.339923	0.995303	0.782651	34.76	70.09	68.3	93.8	73.8	114	78.3	80.5	107.8	222	61.4	429.4	575.6	836.9	902.9	425.1	661.7	772	491.3	296.1	High	High	High	High	High	High	High	High	High	1
FALSE	High	Master Protein	O14531	Dihydropyrimidinase-related protein 4 [OS=Homo sapiens]	3	1	2	1	572	61.8	7.09	6.21	0																											High	High	High	High	High	High	High	High	High	1
FALSE	High	Master Protein	P62917	Large ribosomal subunit protein uL2 [OS=Homo sapiens]	4	1	1	1	257	28	11.03	2.47	0	1.071	1.085	0.712174	0.221816	0.995303	0.757537	3.42	10.6	104.1	93.8	90.5	95.3	100.4	99.2	104.9	113.5	98.2	94.9	83.4	148.7	109.4	79	118.1	108.9	36.4	68.6	High	High	High	High	High	High	High	High	High	1
FALSE	High	Master Protein	Q6P179	Endoplasmic reticulum aminopeptidase 2 [OS=Homo sapiens]	1	1	1	0	960	110.4	6.71	2.64	0	1.17	1.542	0.100659	0.0592232	0.995303	0.721216	4.04	15.75	95.9	62.3	80.1	115.3	73	83.5	147.9	131.5	110.4	73.5	46.6	110.7	111.2	48.3	83.6	129.1	35.5	64.9	High	High	High	High	High	High	High	High	High	1
FALSE	High	Master Protein	P46736	Lys-63-specific deubiquitinase BRCC36 [OS=Homo sapiens]	4	1	1	0	316	36	5.92	2.18	0	1.104	1.268	0.430653	0.415868	0.995303	0.789669	25.22	38.88	117.6	76.4	72.5	129.8	122.2	66.4	101	122.2	91.9	56.1	35.6	62.4	78	50.3	41.4	54.9	20.5	33.6	High	High	High	High	High	High	High	High	High	1
FALSE	High	Master Protein	O75443	Alpha-tectorin [OS=Homo sapiens]	0	1	5	1	2155	239.4	5.4	10.07	0	1.009	0.765	0.690828	0.490877	0.995303	0.821415	5.42	16.79	80.1	117.8	109.8	80.8	124.2	106.7	61.3	143.9	75.5	545.3	782.9	1348.1	692.3	729.8	949.3	475.3	344.7	394	High	High	High	High	High	High	High	High	High	1
FALSE	High	Master Protein	Q9Y4K1	Beta/gamma crystallin domain-containing protein 1 [OS=Homo sapiens]	1	1	1	0	1723	188.6	5.86	3.4	0	0.966	0.877	0.860666	0.392736	0.9965	0.785299	3.84	28.13	112	89.4	115.4	120.2	86.4	108.7	121.1	45.8	101.2	141.5	110.2	262.8	191.1	94.2	179.4	174.3	20.3	98	High	High	High	High	High	High	High	High	High	1
FALSE	High	Master Protein	Q9UGV2	Protein NDRG3 [OS=Homo sapiens]	3	1	1	0	375	41.4	5.31	2.64	0	1.038	1.169	0.968312	0.0450895	0.997305	0.721216	13.46	8.45	130.2	79.5	77.5	109.5	90	80.4	143.5	98.8	90.6	36.3	21.6	38.9	38.4	21.7	29.3	45.6	9.7	19.4	High	High	High	High	High	High	High	High	High	1
FALSE	High	Master Protein	P78527	DNA-dependent protein kinase catalytic subunit [OS=Homo sapiens]	0	1	1	0	4128	468.8	7.12	2.19	0	1.159	1.091	0.466219	0.466879	0.995303	0.815519	0.8	15.26	112.3	81.9	92.7	102.9	94.9	108	122.5	98.5	86.3	57	40.6	84.9	65.8	41.6	71.7	70.9	17.6	33.6	High	High	High	High	High	High	High	High	High	1
FALSE	High	Master Protein	P55884	Eukaryotic translation initiation factor 3 subunit B [OS=Homo sapiens]	2	1	1	0	814	92.4	5	1.75	0	0.945	1.016	0.667354	0.837706	0.995303	0.968877	15.96	7.92	99.2	98	107.3	109.8	83.6	101.4	106.2	99.6	94.8	94.2	90.8	183.7	131.3	68.5	125.8	114.8	33.3	69	High	High	High	High	High	High	High	High	High	1
FALSE	High	Master Protein	Q13367	AP-3 complex subunit beta-2 [OS=Homo sapiens]	1	1	1	0	1082	119	5.59	2.6	0																											High	High	High	High	High	High	High	High	High	1
FALSE	High	Master Protein	Q92905	COP9 signalosome complex subunit 5 [OS=Homo sapiens]	2	1	1	1	334	37.6	6.54	2.75	0	1.091	1.398	0.127918	0.137729	0.995303	0.721216	1.09	3.75	107.9	89.7	72.7	109.4	98.6	79.3	112.6	125.5	104.2	133.1	108	161.7	169.9	105	127.8	158.2	54.5	98.6	High	High	High	High	High	High	High	High	High	1
FALSE	High	Master Protein	Q86SF2	N-acetylgalactosaminyltransferase 7 [OS=Homo sapiens]	1	1	1	1	657	75.3	7.11	1.99	0	1.017	0.947	0.289917	0.23872	0.995303	0.77151	0.87	3.23	98.9	116.4	90	100	118.4	100.9	78.1	110.2	87.1	107.8	123.8	176.7	137.2	111.4	143.7	96.9	42.3	72.8	High	High	High	High	High	High	High	High	High	1
FALSE	High	Master Protein	P08473	Neprilysin [OS=Homo sapiens]	1	1	1	1	750	85.5	5.73	2.67	0	1.03	1.146	0.761971	0.0336657	0.995303	0.721216	19.46	1.32	108.7	82.5	95.1	97.3	97.1	98	117	95.3	109	140.6	104.1	221.8	158.4	108.5	165.6	172.4	43.4	108	High	High	High	High	High	High	High	High	High	1
FALSE	High	Master Protein	P08559	Pyruvate dehydrogenase E1 component subunit alpha, somatic form, mitochondrial [OS=Homo sapiens]	2	1	1	0	390	43.3	8.06	2.66	0	1.151	1.182	0.794647	0.0193082	0.995303	0.697384	7.89	4.99	90.9	101.8	86.9	110.1	81.9	100	107.4	114.9	106.2	112.4	122.9	193.8	171.5	87.4	161.6	151.2	50	100.6	High	High	High	High	High	High	High	High	High	1
FALSE	High	Master Protein	Q8WZA9	Immunity-related GTPase family Q protein [OS=Homo sapiens]	2	1	1	1	623	62.7	4.88	0	0	0.943	1.049	0.939416	0.655946	0.997305	0.884152	12.38	5.41	109.3	104.6	90.5	103.1	91	113.5	118.9	74.1	94.9	146.4	136.7	218.4	173.8	105.2	198.5	181.3	34.9	97.4	High	High	High	High	High	High	High	High	High	1
FALSE	High	Master Protein	P30047	GTP cyclohydrolase 1 feedback regulatory protein [OS=Homo sapiens]	10	1	3	0	84	9.7	6.54	2.63	0	1.052	1.031	0.27612	0.505183	0.995303	0.828977	0.33	9.6	104.2	86.6	103	103	91.3	108.3	115	89.3	99.3	429.8	348.6	765.8	535.3	325.1	584	540.8	129.6	314.1	High	High	High	High	High	High	High	High	High	1
FALSE	High	Master Protein	Q10471	Polypeptide N-acetylgalactosaminyltransferase 2 [OS=Homo sapiens]	1	1	2	0	571	64.7	8.35	3.72	0	1.031	1.268	0.98201	0.0390071	0.997305	0.721216	10.74	11.48	107.9	93	74.5	111.2	81.2	82.4	126.3	128.9	94.6	185.8	156.3	231.5	241.1	120.7	185.4	247.7	78.1	124.8	High	High	High	High	High	High	High	High	High	1
FALSE	High	Master Protein	A0AVT1	Ubiquitin-like modifier-activating enzyme 6 [OS=Homo sapiens]	2	2	2	1	1052	117.9	6.14	0	0	0.907	1.216	0.21927	0.325141	0.995303	0.782651	1.41	29.51	103.1	100	83.7	92.6	100.9	75.9	96.2	145.9	101.8	225.1	213.1	329.4	254.5	190	216.5	239.1	112.1	170.4	High	High	High	High	High	High	High	High	High	1
FALSE	High	Master Protein	Q9Y285	Phenylalanine--tRNA ligase alpha subunit [OS=Homo sapiens]	2	1	1	1	508	57.5	7.8	0	0	1.079	1.12	0.788512	0.762291	0.995303	0.942038	1.21	4.91	96.9	93.9	103.5	105.4	101.3	93.3	112.1	105.2	88.3	102	96.5	196.4	139.6	92	128.3	134.3	38.9	71.3	High	High	High	High	High	High	High	High	High	1
FALSE	High	Master Protein	Q9P2R7	Succinate--CoA ligase [ADP-forming] subunit beta, mitochondrial [OS=Homo sapiens]	2	1	1	0	463	50.3	7.42	2.82	0	1.078	1.039	0.0694721	0.269057	0.995303	0.782313	3.69	3.7	94.4	99.9	93.9	99.2	113.7	101.2	100.6	103.9	93.2	267.6	276.4	480	354	278.2	374.8	324.7	103.6	202.6	High	High	High	High	High	High	High	High	High	1
FALSE	High	Master Protein	Q01105	Protein SET [OS=Homo sapiens]	2	1	2	0	290	33.5	4.32	3.09	0	0.958	1.481	0.708271	0.609385	0.995303	0.874454	18.74	88.06	95.9	106.9	62.5	81.6	102.4	97.5	142.1	63.4	147.6	177.4	192.9	208.5	190	163.5	235.5	299.3	41.3	209.3	High	High	High	High	High	High	High	High	High	1
FALSE	High	Master Protein	O43852	Calumenin [OS=Homo sapiens]	4	1	1	0	315	37.1	4.64	0	0																											High	High	High	High	High	High	High	High	High	1
FALSE	High	Master Protein	P09012	U1 small nuclear ribonucleoprotein A [OS=Homo sapiens]	3	1	2	0	282	31.3	9.83	4.28	0	1.123	1.057	0.552857	0.419411	0.995303	0.789669	21.52	14.51	97.3	73.5	83.8	85.4	94.6	94.2	102.8	188.6	79.9	79.5	58.6	123.5	87.8	66.7	100.5	95.7	54.2	50.1	High	High	High	High	High	High	High	High	High	1
FALSE	High	Master Protein	P84095	Rho-related GTP-binding protein RhoG [OS=Homo sapiens]	5	1	1	1	191	21.3	8.12	2.82	0	1.015	1.414	0.373471	0.0858258	0.995303	0.721216	0.98	0.73	100.6	76.8	86.2	101.4	100.7	87.5	142.9	108.6	95.2	101.1	75.3	156.2	128.3	87.3	114.9	163.6	38.4	73.3	High	High	High	High	High	High	High	High	High	1
FALSE	High	Master Protein	P10301	Ras-related protein R-Ras [OS=Homo sapiens]	4	1	1	1	218	23.5	6.93	2.28	0																											High	High	High	High	High	High	High	High	High	1
FALSE	High	Master Protein	P09497-2	Isoform Non-brain of Clathrin light chain B [OS=Homo sapiens]	4	1	2	1	211	23.2	4.69	4.79	0	0.965	0.873	0.46291	0.58373	0.995303	0.874454	11.39	7.45	88.5	104.6	118.1	70.8	109.4	114	77.3	119.1	98.2	367	423.4	883	369.8	391.4	617.6	365	173.8	312.2	High	High	High	High	High	High	High	High	High	1
FALSE	High	Master Protein	O43396	Thioredoxin-like protein 1 [OS=Homo sapiens]	5	1	1	1	289	32.2	4.96	0	0																											High	High	High	High	High	High	High	High	High	1
FALSE	High	Master Protein	Q01844	RNA-binding protein EWS [OS=Homo sapiens]	2	1	1	0	656	68.4	9.33	2.01	0	1.109	1.322	0.932712	0.508704	0.997305	0.829172	15.17	78.51	67.2	68.8	52.2	47.2	84.1	57.9	41.8	411.9	68.9	47.6	47.5	66.6	42.1	51.4	53.5	33.7	102.6	37.4	High	High	High	High	High	High	High	High	High	1
FALSE	High	Master Protein	Q96S97	Myeloid-associated differentiation marker [OS=Homo sapiens]	3	1	1	1	322	35.3	8.15	2.84	0	1.146	1.592	0.362046	0.0515316	0.995303	0.721216	6.16	17.28	85.7	77.9	83.8	102.3	73.5	96	136.5	138.4	105.9	41.9	37.2	73.9	63	31	61.4	76.1	23.8	39.7	High	High	High	High	High	High	High	High	High	1
FALSE	High	Master Protein	Q6UW02	Cytochrome P450 20A1 [OS=Homo sapiens]	2	1	1	0	462	52.4	6.21	2.32	0	0.981	1.083	0.84881	0.629853	0.995303	0.874454	17.93	13.17	115	90.2	85.8	143.5	88.4	75.1	103.2	97.7	101.2	87	66.5	117	136.6	57.7	74.1	88.8	26	58.7	High	High	High	High	High	High	High	High	High	1
FALSE	High	Master Protein	Q12907	Vesicular integral-membrane protein VIP36 [OS=Homo sapiens]	3	1	2	1	356	40.2	6.95	4.88	0	1.091	1.471	0.778447	0.00375644	0.995303	0.547163	40.59	5.99	106.6	79	69	116.3	61.3	95.8	150.2	116.2	105.5	131.3	95	153.2	180.4	65.2	154.3	210.9	50.4	99.6	High	High	High	High	High	High	High	High	High	1
FALSE	High	Master Protein	O15031	Plexin-B2 [OS=Homo sapiens]	1	1	1	1	1838	205	6.24	2.97	0	0.95	1.16	0.863511	0.596217	0.9965	0.874454	10.49	56.64	85.8	96.8	82.7	76.1	92	94	61.5	214.9	96	80.9	89.1	140.5	90.3	74.8	115.8	66.1	71.3	69.3	High	High	High	High	High	High	High	High	High	1
FALSE	High	Master Protein	Q96L92	Sorting nexin-27 [OS=Homo sapiens]	2	1	1	0	541	61.2	6.49	1.82	0	0.931	0.996	0.618297	0.885929	0.995303	0.981174	16.81	55.16	88.2	115.2	87	73.7	107.2	96.7	62.6	182.7	86.6	70.7	90.2	125.8	74.4	74.2	101.3	57.1	51.6	53.3	High	High	High	High	High	High	High	High	High	1
FALSE	High	Master Protein	Q66K74	Microtubule-associated protein 1S [OS=Homo sapiens]	1	1	1	0	1059	112.1	7.3	2.98	0	0.877	1.292	0.947566	0.601459	0.997305	0.874454	0.44	2.4	94.4	93	100	119.7	81.6	87.5	123.9	120.1	79.8	124.7	119.9	238.2	199.1	93	151	186.5	55.8	80.8	High	High	High	High	High	High	High	High	High	1
FALSE	High	Master Protein	P15814	Immunoglobulin lambda-like polypeptide 1 [OS=Homo sapiens]	7	1	2	1	213	22.9	10.07	5.59	0	1.01	0.789	0.577598	0.138887	0.995303	0.721216	8.32	20.08	80.7	129.2	102.5	77	130.5	120.3	56.1	122.7	80.9	179	279.4	409.6	214.8	249.6	348.2	141.7	95.7	137.5	High	High	High	High	High	High	High	High	High	1
FALSE	High	Master Protein	Q00341	Vigilin [OS=Homo sapiens]	1	2	2	1	1268	141.4	6.87	0	0	1.06	1.01	0.670697	0.563288	0.995303	0.867317	7.54	17.98	96	99.2	84.6	88.4	105.1	94.2	85.2	162	85.4	119.9	120.9	190.4	139.1	113.3	153.7	121.2	71.2	81.8	High	High	High	High	High	High	High	High	High	1
FALSE	High	Master Protein	Q9HDC9	Adipocyte plasma membrane-associated protein [OS=Homo sapiens]	4	2	3	0	416	46.5	6.16	6.54	0	1.001	1.018	0.786237	0.793971	0.995303	0.9589	14.41	9.72	91.8	103.9	103.5	109.3	104	93.6	93.4	112.7	87.9	247.4	273.4	503.2	371.1	242	329.5	286.8	106.9	181.6	High	High	High	High	High	High	High	High	High	1
FALSE	High	Master Protein	Q9UKY7	Protein CDV3 homolog [OS=Homo sapiens]	3	1	1	0	258	27.3	6.4	2.42	0	0.886	0.89	0.731645	0.360134	0.995303	0.782651	3.54	22.9	105.5	107.7	103.6	91.3	95.5	120.7	111.1	72.3	92.2	173.3	172.7	306.7	188.7	135.3	259	207.8	41.8	116.1	High	High	High	High	High	High	High	High	High	1
FALSE	High	Master Protein	P49419	Alpha-aminoadipic semialdehyde dehydrogenase [OS=Homo sapiens]	3	1	1	0	539	58.5	7.99	0	0	0.961	1.183	0.653415	0.1405	0.995303	0.721216	3.38	10.82	81.2	96.1	93.3	106.5	92.4	87.6	89.1	143.4	110.4	29	33.5	60	47.8	28.4	40.8	36.2	18	30.2	High	High	High	High	High	High	High	High	High	1
FALSE	High	Master Protein	P13473	Lysosome-associated membrane glycoprotein 2 [OS=Homo sapiens]	2	1	1	0	410	44.9	5.63	2.54	0	0.926	1.141	0.733454	0.30975	0.995303	0.782651	3.44	23.1	116.4	81.3	92.1	105.3	75.3	101.9	112.1	110.5	105.1	151.9	103.6	216.6	173	84.8	173.8	166.7	50.8	105.1	High	High	High	High	High	High	High	High	High	1
FALSE	High	Master Protein	O94855	Protein transport protein Sec24D [OS=Homo sapiens]	1	1	1	0	1032	112.9	7.25	2.01	0	1.03	1.097	0.602944	0.232275	0.995303	0.764672	9.66	11.28	116.7	91.9	76.9	111.3	94.6	84.4	128	118.3	78	48.7	37.4	57.9	58.5	34.1	46	60.9	17.4	24.9	High	High	High	High	High	High	High	High	High	1
FALSE	High	Master Protein	Q9BRR6	ADP-dependent glucokinase [OS=Homo sapiens]	2	1	1	0	497	54.1	6.2	1.71	0	1.161	1.666	0.400821	0.0521519	0.995303	0.721216	30.88	19.47	102.6	72.1	60.4	143.9	65.8	70.1	171	135.9	78.1	17.8	12.2	18.9	31.4	9.8	15.9	33.7	8.3	10.4	High	High	High	High	High	High	High	High	High	1
[truncated: 293 more rows]
[truncated: 1 more columns]
